# Supplementary material for: Single-Cell RNA-Seq Reveals Lineage and X Chromosome Dynamics in Human Preimplantation Embryos
Source: Cell. 2016 May 5;165(4):1012–26. doi: 10.1016/j.cell.2016.03.023 (PMC4868821; doi:10.1016/j.cell.2016.03.023)
Supplement: Table S1. Differential Gene Expression Analysis of Preimplantation Lineage Differences, Related to Figure 2 — Differential expression test-statistica per lineage and embryonic day, for all RefSeq genes with respect to contrasting lineages. [file mmc2.xlsx]

## Sheet: S3.lindiffexp.tab
Abbreviations
[E5-E7].p	Lineage-specific p-value obtained by combining the SCDE cZ.p-values for the two corresponding pair-wise class comparisons. Ex: EPI was derived from EPIvsPE and EPIvsTE.
E5toE7.p	P-value obtained by combining the E5, E6 and E7 p-values by Stouffer's method
log2.fc	Fold-change, maximum likelihood estimate from SCDE
lb, ub	Lower and upper bound indicating the 95% confidence interval of the log2.fc
Z	Z-score test-statistic obtained from SCDE
cZ	Benjamini-Hochberg multiple testing corrected Z-score
cZ.p	P-value obtained from cZ
[up, down].rank	Gene rank within up- and down-regulated genes
																											EPIvsPE
EPI									PE									TE										E5-E7		E5													E6
gene	E5.p	E6.p	E7.p	E5.rank	E6.rank	E7.rank	E5toE7.p	E5toE7.rank	gene	E5.p	E6.p	E7.p	E5.rank	E6.rank	E7.rank	E5toE7.p	E5toE7.rank	gene	E5.p	E6.p	E7.p	E5.rank	E6.rank	E7.rank	E5toE7.p	E5toE7.rank	gene	E5toE7.p	E5toE7.rank	log2.fc	log2.fc.lb	log2.fc.ub	Z	cZ	cZ.p	rank	up.rank	down.rank	EPI.rpkm.mean	PE.rpkm.mean	EPI.rpkm.sd	PE.rpkm.sd	log2.fc	log2.fc.lb	log2.fc.ub	Z	cZ	cZ.p	rank
PRDM14	6.3e-15	1.6e-19	6.6e-18	1	1	14	2.6e-48	1	LINC00261	2.4e-17	5.1e-12	1.4e-19	1	12	1	1.5e-44	1	PTGES	2.8e-19	8.8e-08	1.4e-12	1	14	19	1.9e-34	1	PRDM14	3.8e-21	1	2.8	1.8	3.8	6.2	4.7	2.9e-06	3	1	14684	55.7	11	49.3	20	3.2	2.2	4	7.2	6.2	4.8e-10	23
DPPA5	4.3e-12	9.1e-19	3.6e-19	2	39	7	1.3e-45	2	P4HA1	2.1e-11	1.1e-13	1.4e-19	4	8	2	3.3e-40	2	DAB2	2.8e-19	3.2e-09	4.2e-09	2	7	42	1.6e-32	2	DPPA5	1e-18	2	2.2	1.3	2.9	5.3	3.5	0.00051	4	2	14683	895.9	360.4	607.6	250.7	2.9	1.9	4.1	6.8	6	2.6e-09	43
GDF3	1.7e-08	1.3e-18	1.3e-19	15	42	1	2.6e-41	3	COL4A1	3.2e-10	5.2e-13	1.4e-19	8	9	3	3.7e-38	3	ATP6V1B1	6.4e-13	4.2e-06	6.2e-17	30	29	5	1.2e-30	3	LINC00261	1.2e-18	3	-4	-5.2	-2.7	-7.2	-5.8	7.9e-09	1	14684	1	0.2	8.3	0.9	15.2	-2.3	-3.5	-1.2	-4.4	-3.5	0.0005	330
ESRG	1.3e-07	2.2e-18	6.2e-17	26	48	16	1.4e-37	4	HNF1B	3.2e-11	2e-10	1.4e-19	5	19	4	1.6e-36	4	EMP2	3.6e-07	1.9e-08	2e-20	127	10	1	4.1e-30	4	APOA1	5.3e-17	4	-4.5	-6	-2.3	-4.1	-2.3	0.02	26	14673	12	9.8	168.3	29.3	489.3	-6	-7.5	-4.5	-7.2	-6.2	4.8e-10	1
KLF17	6.4e-07	2.8e-19	7.4e-17	37	29	17	2.9e-37	5	FRZB	0.0001	3.4e-16	1.4e-19	40	4	5	2.1e-33	5	TACSTD2	3.8e-17	9.3e-08	2.4e-08	8	15	48	2.5e-28	5	GDF3	4.8e-15	5	1.9	0.8	2.8	3.6	1.8	0.076	49	26	14659	237.1	101.9	300.2	146	2.9	1.9	3.8	6.8	5.9	3.6e-09	46
IFITM1	5.9e-07	4.5e-16	1.6e-19	36	77	5	7.9e-37	6	AMOTL1	1.1e-13	4.4e-06	1.4e-19	2	64	7	2.2e-33	6	SLC7A4	7.8e-11	3e-06	2.9e-15	52	24	11	1.4e-27	6	P4HA1	5e-15	6	-2.4	-3.5	-1.4	-5.1	-3.4	0.00077	6	14681	4	3.1	18.8	4.9	34.8	-2.2	-3.3	-1.3	-5.1	-4.2	2.7e-05	185
ARGFX	7.6e-08	7.9e-15	1.7e-18	21	116	12	4.4e-36	7	PDGFRA	1.1e-11	2.2e-07	1.4e-19	3	43	8	2.8e-33	7	PRSS8	3.7e-14	0.00075	6.5e-16	19	117	7	2.4e-27	7	AMOTL1	8.8e-15	7	-3.3	-4.4	-2.2	-7.1	-5.8	7.9e-09	2	14683	2	0.3	4.6	0.8	7.3	-1.2	-2.3	-0.3	-2.6	-1.8	0.076	1805
MEG3	1.9e-09	7.5e-15	1.2e-15	10	114	20	1.1e-35	8	CADM1	1.6e-07	2.8e-11	1.4e-19	12	17	9	4.7e-33	8	ATP6V0A4	1.9e-13	1.1e-06	2e-11	24	21	23	3.3e-27	8	FRZB	1.4e-14	8	-3.2	-4.5	-1.5	-4	-2.2	0.029	33	14669	16	0	5.1	0.3	19.4	-2.9	-4.1	-1.9	-6.1	-5.2	1.8e-07	79
TDGF1	3.7e-08	6.1e-13	1.3e-19	16	190	2	1.4e-35	9	NID2	1.2e-06	9e-12	1.4e-19	16	13	10	2.4e-32	9	SLC28A3	1.5e-15	7.9e-06	1.9e-09	12	38	36	7e-26	9	SUSD2	2.9e-14	9	1.5	0.7	2.3	4	2.2	0.029	34	18	14667	87	38.6	97.4	24.2	2.3	1.5	3.1	6	5.1	4.4e-07	90
NODAL	8.3e-06	1.8e-19	5.7e-16	72	26	19	6e-35	10	APOA1	0.0057	6.8e-19	1.4e-19	77	1	6	4.8e-32	10	S100A6	1.9e-06	4.3e-06	1e-19	150	30	3	7.9e-26	10	COL4A1	1.4e-13	10	-3.1	-4.4	-1.8	-4.7	-2.9	0.0034	13	14676	9	1.1	7.9	4.3	16.7	-3	-4.4	-1.6	-4.8	-3.9	9e-05	235
UNC5B	0.00023	1.6e-19	1.7e-18	138	2	11	1.2e-34	11	RSPO3	7.7e-05	1.5e-12	1.4e-19	38	10	11	2.3e-30	11	FABP3	1.6e-08	2.6e-05	1e-17	99	50	4	8.8e-26	11	FN1	4.5e-13	11	-1.5	-2.6	-0.3	-2.5	-0.7	0.48	409	14572	113	0.6	2	1.6	5.1	-4.5	-5.8	-3.5	-7.2	-6.2	4.8e-10	12
SOX2	1.2e-09	3.8e-19	1.5e-10	9	32	110	1.5e-34	12	CTSE	0.00032	4.1e-12	1.4e-19	50	11	13	6.4e-29	12	TMPRSS13	8.3e-06	3e-09	1.1e-14	181	6	13	5.5e-25	12	ESRG	5.5e-13	12	1.7	0.8	2.6	3.6	1.8	0.078	55	31	14654	46.2	18.6	48.6	23.3	2.6	1.8	3.4	6.7	5.8	6e-09	52
TDGF1P3	8.4e-08	2.2e-12	1.3e-19	22	220	3	1.5e-34	13	GATA4	6.6e-06	5.4e-09	1.4e-19	20	26	15	2e-28	13	PPT1	5.7e-11	6.2e-05	3.7e-14	49	60	15	5.5e-25	13	MYL4	2.6e-12	13	-1.8	-2.9	-0.7	-3.3	-1.5	0.14	92	14650	35	0.9	11.2	3.3	22.2	-2.8	-3.9	-1.8	-5.7	-4.8	1.3e-06	101
CBFA2T2	5.9e-08	2e-19	2.8e-12	19	28	69	1.7e-34	14	DPP4	1.4e-05	2.7e-08	1.4e-19	25	32	16	3.4e-27	14	SLC34A2	1.2e-14	2.8e-16	0.025	13	3	414	8.9e-25	14	HNF1B	5.9e-12	14	-2.4	-3.4	-1.5	-5	-3.2	0.0012	7	14680	5	7	33.8	10.9	38	-1.9	-3.2	-0.8	-3.7	-2.8	0.0059	653
MAN1C1	7.5e-10	1.6e-19	8.1e-10	6	3	132	3e-34	15	FN1	0.23	6.8e-19	1.4e-19	306	2	12	6e-27	15	LRP2	5.6e-13	0.0014	4.8e-14	29	132	16	2e-24	15	KLF17	7.9e-12	15	1.3	0.4	2.2	2.8	1	0.32	209	132	14553	11.9	4.8	15.4	8.6	2.8	1.9	3.8	7	6.1	8.5e-10	34
DND1	2.2e-05	9.7e-19	4.9e-16	94	40	18	9.7e-34	16	MYL4	0.049	3.2e-15	1.4e-19	133	6	14	1e-26	16	ABCG2	4.1e-09	1.4e-05	3.3e-14	84	42	14	3.5e-24	16	CAMK2D	1.3e-11	16	-1.5	-2.3	-0.7	-3.7	-1.8	0.065	46	14662	23	2.2	7.6	3.9	12.3	-1.7	-2.5	-1.1	-4.9	-4	6.4e-05	213
LRP4	5.7e-06	1.6e-19	7.6e-14	64	4	39	2.5e-33	17	TRIM2	2.5e-05	3e-08	2.4e-19	27	33	47	1.2e-26	17	ENPEP	2.1e-14	6.1e-05	8.6e-10	17	59	32	4.3e-24	17	IFITM1	1.7e-11	17	1.7	0.5	2.6	2.9	1	0.31	198	124	14561	1003.4	583.5	1033.8	630.2	2.5	1.6	3.6	5.9	4.9	7.5e-07	94
BCOR	6.8e-09	2.2e-15	1.4e-12	14	89	59	1.2e-32	18	COL4A2	2.5e-05	2.9e-07	1.4e-19	28	45	17	1.2e-25	18	BASP1	8.7e-14	4.1e-06	1.7e-07	23	28	56	7.3e-23	18	ARGFX	6.1e-11	18	1.5	0.6	2.3	3.3	1.5	0.15	97	60	14625	25.4	13	19.5	15	2.3	1.4	3.3	5.3	4.5	8.5e-06	154
DPPA2	2.5e-09	3.2e-13	4.9e-14	11	176	34	1.4e-32	19	DENND2C	6.6e-05	2.5e-08	1.3e-17	36	30	59	6.6e-25	19	KRT19	1.6e-05	0.00016	4.3e-20	196	75	2	1.1e-22	19	RSPO3	1.1e-10	19	-2.1	-3.4	-0.9	-3.5	-1.6	0.1	66	14658	27	0.8	5.1	2.5	9.4	-2.7	-3.9	-1.4	-4.6	-3.7	0.00021	280
SLC25A12	7e-11	2.4e-11	2.7e-13	3	294	46	9.7e-32	20	NID1	2.2e-08	0.0095	1.6e-19	9	361	41	1.7e-22	20	HIP1	1.3e-11	0.00011	8.1e-11	40	68	28	2e-22	20	MEG3	1.2e-10	20	2	1	2.9	4.1	2.2	0.025	27	15	14670	34.2	12.3	51.5	26	3	1.8	4	5.4	4.5	8.2e-06	153
GUCA1A	2.6e-07	1.9e-10	1e-18	31	371	10	3.1e-31	21	IGF1	0.077	8.6e-11	1.4e-19	154	18	20	1.7e-22	21	FRMD4B	1.9e-13	3.9e-06	5.9e-07	25	27	72	4.9e-22	21	TDGF1	1.4e-10	21	1.8	0.8	2.7	3.5	1.6	0.11	70	43	14642	53.1	20.8	62.2	23.7	1.9	1.1	2.8	4.6	3.7	0.00025	286
NANOG	3.8e-06	8.1e-12	7.9e-19	58	257	9	3.9e-31	22	DEPDC7	2.6e-07	4.4e-06	4.2e-13	13	65	109	4.2e-22	22	GRHL2	1.7e-14	0.00011	1.9e-07	15	67	57	1.8e-21	22	NODAL	4.1e-10	22	1.2	0.1	2.7	2.2	0.5	0.61	732	537	14148	21.6	11.2	29.7	29.3	2.8	1.9	3.7	7.1	6.2	5.5e-10	31
SLC16A9	2.4e-07	1.6e-19	4.7e-09	30	6	160	2.2e-30	23	FLRT3	0.67	3.4e-14	1.4e-19	891	7	19	1.2e-20	23	TGFBR3	3.9e-17	0.0017	2.2e-07	9	143	61	2.3e-21	23	NID2	4.7e-10	23	-2.6	-4	-1	-3.4	-1.6	0.11	75	14656	29	0.7	7.2	2.3	21.3	-2.7	-4.1	-1.4	-4.3	-3.4	0.00075	358
FBP1	7.5e-10	7.1e-14	2e-10	7	143	117	3e-30	24	LOC101929344	0.0012	6.8e-05	1.5e-18	60	98	51	1.3e-19	24	CAST	5.7e-09	3.7e-09	1.3e-06	89	8	82	4.7e-21	24	UNC5B	6.9e-10	24	0.7	-0.2	1.6	1.4	0.1	0.92	2472	1756	12929	9	7.4	8.8	11	3.9	3	4.9	7.2	6.2	4.8e-10	4
FGF4	7.8e-11	3e-15	3.4e-08	5	100	205	5.5e-30	25	BMP6	0.16	1.5e-08	1.4e-19	230	28	21	1.6e-19	25	GATA3	2.8e-19	5.1e-08	0.03	3	11	432	7.1e-21	25	NID1	7.6e-10	25	-1.7	-2.4	-1	-4.7	-3	0.0029	11	14677	8	25.6	67.3	17.9	46.6	-1.3	-2.2	-0.4	-2.7	-1.9	0.064	1633
CCDC80	9.3e-10	2.8e-10	7.9e-14	8	386	40	5.9e-30	26	CAMK2D	0.022	5e-06	1.4e-19	102	66	22	3e-19	26	EFNA1	9.5e-10	0.039	1.1e-15	69	341	8	6.1e-20	26	SOX2	7.8e-10	26	2	1	3.1	4.2	2.3	0.019	25	14	14671	30.6	10.3	32.8	17.5	3	2.1	3.8	7	6.1	1.1e-09	37
SUSD2	0.0075	2.4e-16	1.3e-19	256	75	4	8.5e-30	27	CELA3A	0.0099	5.8e-05	1.7e-19	88	95	42	1.2e-18	27	OLFML1	1.1e-08	0.00097	3.2e-12	94	124	20	1.3e-19	27	TDGF1P3	8e-10	27	1.5	0.6	2.4	3.3	1.4	0.15	106	64	14621	11.2	3.7	15.1	4.8	1.8	0.9	2.6	4.3	3.4	0.00062	340
UTF1	9.7e-07	1.6e-19	5.1e-09	39	7	162	1.5e-29	28	CDH2	1	6.8e-19	1.4e-19	2996	3	18	4.5e-18	28	FOLR1	5.4e-11	0.00057	3.4e-09	48	111	38	1.7e-19	28	CBFA2T2	8.5e-10	28	1.3	0.6	2.1	3.4	1.5	0.13	80	49	14636	30.3	17.1	22.6	17.5	2.7	1.9	3.5	7.1	6.2	6.2e-10	33
BTLA	7e-11	3e-12	1.7e-09	4	233	144	6.9e-29	29	DUSP4	0.18	5.7e-07	1.4e-19	258	47	23	7.8e-18	29	ALPP	7.3e-06	0.0003	5.2e-15	178	93	12	1.8e-19	29	MAN1C1	1.3e-09	29	1.9	0.9	2.7	4.3	2.4	0.015	20	10	14675	24.1	7.7	30.5	8.5	3.9	3	4.7	7.2	6.2	4.8e-10	2
ZSCAN10	0.0028	1.3e-18	2.3e-14	209	43	28	2.2e-28	30	CDH11	0.21	5.9e-07	1.4e-19	286	49	25	1.4e-17	30	C4BPB	3.5e-09	0.00053	6.3e-11	82	110	27	1.8e-19	30	PDGFRA	1.5e-09	30	-2.4	-3.4	-1.5	-5.2	-3.4	0.00057	5	14682	3	22.4	84.6	28.3	63.9	-1.5	-3	0	-2	-1.3	0.21	3292
ETV4	8.2e-06	1.6e-19	4.7e-09	70	8	161	2.5e-28	31	SP8	0.05	4.1e-05	9.8e-19	135	87	49	5.9e-17	31	DNAJC6	5.2e-10	0.0015	1.4e-10	62	137	29	3.2e-19	31	CADM1	2.2e-09	31	-1.5	-2.4	-0.6	-3.3	-1.4	0.15	110	14640	45	16.9	41.7	18.1	57.7	-2	-3	-1	-4.1	-3.1	0.0016	433
MT1X	4.6e-06	6.8e-13	5e-14	59	193	36	3.3e-28	32	ROBO1	0.04	1.3e-07	7.1e-14	124	41	96	7.6e-17	32	JDP2	6e-11	1.6e-05	4.3e-06	51	44	96	1.9e-18	32	DND1	3e-09	32	1.1	0	2	1.9	0.4	0.73	1082	797	13888	35.6	22.2	48.2	35.9	2.5	1.7	3.3	6.8	5.9	2.8e-09	44
PIM2	0.13	1.6e-19	5.9e-19	513	5	8	5.4e-28	33	PITX2	0.24	3.6e-08	1.8e-16	317	34	71	9.8e-17	33	PDGFA	7.7e-10	0.047	2.1e-13	65	364	17	2.8e-18	33	LRP4	5.7e-09	33	1	0.1	1.8	2.2	0.6	0.57	645	475	14210	13.1	7.4	12.3	8.4	3.2	2.4	3.9	7.2	6.2	4.8e-10	10
MAP4K1	0.003	6.1e-18	1.7e-14	211	53	25	5.6e-28	34	FOXA2	1.4e-07	1e-05	2.7e-06	11	73	283	4e-16	34	CLDN10	1.6e-18	7.4e-08	0.22	4	13	819	8.2e-18	34	TRIM2	1.4e-08	34	-1.7	-2.6	-0.9	-4.2	-2.4	0.016	23	14674	11	8.9	22.5	8.9	20.8	-1.1	-2.1	-0.2	-2.5	-1.7	0.091	1986
ACE	3.2e-05	1.6e-19	2.1e-09	102	9	147	7.8e-28	35	BMP2	0.16	4e-05	1.4e-19	232	85	26	4.7e-16	35	PALLD	2.3e-09	3.4e-06	6.9e-06	77	26	101	1e-17	35	BCOR	1.7e-08	35	1.5	0.7	2.3	3.8	2	0.049	42	23	14662	25.4	10.6	23.8	8.5	2.3	1.5	3.2	5.6	4.7	3e-06	117
LDLRAP1	3.1e-05	9.1e-19	3.2e-09	100	38	153	3.8e-27	36	SALL1	0.0046	0.0013	6.5e-17	74	212	67	5.6e-16	36	KRT18	6e-14	0.00016	0.00013	22	76	151	1.2e-17	36	ALDH1A1	1.7e-08	36	-2.4	-3.9	-0.7	-2.8	-0.9	0.34	235	14605	80	4	17.6	18.7	34.7	-3.3	-4.8	-1.4	-4.1	-3.2	0.0016	427
LIM2	4.6e-08	1.8e-11	3.4e-11	18	286	95	6.7e-27	37	ADD3	0.03	0.0015	1.4e-19	111	215	27	7.3e-16	37	GM2A	2.7e-12	9.8e-06	0.00041	34	39	179	2.7e-17	37	DPPA2	1.9e-08	37	1.5	0.7	2.2	4	2.2	0.029	31	16	14669	49.5	18.3	46.2	16.5	2	1.1	2.8	4.7	3.8	0.00015	259
UPP1	2.7e-06	1.6e-19	3.9e-07	50	10	253	8.4e-27	38	APOA2	0.00096	8.5e-06	1.4e-10	57	71	149	1.2e-15	38	GYLTL1B	1.2e-15	0.0037	6.1e-05	11	175	138	3.8e-17	38	DPP4	2.2e-08	38	-2.2	-3.2	-1.1	-4	-2.2	0.027	29	14671	14	2.3	11.3	4.8	18.2	-1.5	-2.8	-0.3	-2.5	-1.7	0.087	1941
WNT3	2.1e-05	1.6e-12	9e-14	92	212	41	1e-26	39	OTX2	0.042	0.0001	2e-16	126	111	72	2.3e-15	39	TMPRSS2	5.8e-07	0.00015	1.6e-09	131	74	35	4.9e-17	39	FAM46B	2.6e-08	39	1.4	0.5	2.1	3.1	1.3	0.2	122	75	14610	70.6	36.6	54.7	37	3.1	2.1	4	6.9	6	1.9e-09	39
CHST2	9.5e-05	1.6e-19	7.4e-09	126	23	171	1.5e-26	40	RGS5	0.0088	0.0022	5.3e-17	84	238	64	3e-15	40	ANKRD6	0.00019	0.0059	6.9e-17	281	190	6	6.4e-17	40	IGF1	2.7e-08	40	-1.8	-2.9	-0.6	-2.9	-1	0.3	186	14614	71	0.3	4.2	0.7	10.5	-2.1	-3.2	-1	-3.8	-2.9	0.0035	550
CXCL12	0.18	3.7e-17	2.2e-19	588	63	6	4.1e-26	41	SLCO2A1	0.019	0.0089	1.4e-19	95	355	28	4.7e-15	41	MYC	1.2e-08	4.3e-05	9.4e-07	96	56	79	8.7e-17	41	CTSE	2.9e-08	41	-1.1	-2.1	-0.2	-2.3	-0.6	0.55	578	14539	146	7.5	16.4	12.8	23	-2.2	-3.7	-1.2	-4.4	-3.5	0.00043	322
TBC1D16	3.3e-05	2.2e-12	2.3e-13	103	218	45	5.4e-26	42	TMEM123	9e-08	0.086	1.8e-11	10	871	129	1.2e-14	42	PIP5K1B	2.7e-13	0.0016	3e-05	27	140	130	1.3e-16	42	UPP1	4.2e-08	42	1.1	0.3	1.9	2.6	0.8	0.41	303	209	14476	829.1	529.9	550.2	477.3	3.1	2.2	3.8	7.2	6.2	4.8e-10	21
CDHR1	1.7e-06	2.5e-15	9.4e-09	46	92	177	7.5e-26	43	CELA3B	0.033	0.011	1.5e-18	117	372	50	5.7e-14	43	LRRFIP1	8.9e-05	3.7e-05	6e-11	254	53	26	1.5e-16	43	MUC4	4.4e-08	43	1.3	0.1	2.4	2.2	0.6	0.58	659	483	14202	0.9	0.3	3.4	1.3	2.2	1.2	3.2	4.9	4	6.1e-05	212
NRBP2	3.4e-06	4.1e-18	7e-07	54	51	268	2.1e-25	44	ALDH1A1	0.11	0.0056	1.4e-19	184	301	31	8.8e-14	44	SLC12A3	2.5e-10	0.11	1.9e-11	58	492	22	2.2e-16	44	TNFRSF8	5e-08	44	2.6	1.6	3.6	5	3.2	0.0012	8	3	14682	1.7	0	3.4	0.1	1.6	0.4	2.7	2.7	1.9	0.059	1561
FAM46B	0.005	6.3e-19	4e-11	234	35	96	2.7e-25	45	MTTP	0.33	0.00045	1.4e-19	395	154	30	1e-13	45	CLDN4	3.3e-14	0.019	4.1e-06	18	262	95	2.8e-16	45	MAP4K1	6e-08	45	0.9	0	1.7	1.9	0.4	0.72	1060	781	13904	7.5	3.9	12.2	7.4	2.5	1.7	3.3	6.5	5.7	1.6e-08	57
TNFRSF8	1e-05	4.6e-09	1.7e-15	75	482	22	2.7e-25	46	ITIH5	0.99	3.6e-10	1.6e-19	2641	21	39	1.9e-13	46	SLC7A2	3.1e-13	7.9e-05	0.0011	28	63	221	2.8e-16	46	SLC25A12	6.7e-08	46	1.7	0.9	2.4	4.6	2.9	0.0035	14	5	14680	13.4	4.5	9.7	5.1	1.6	0.8	2.4	3.9	3	0.0031	529
ETV1	0.00034	2.5e-12	6.2e-14	148	224	38	7.4e-25	47	PROS1	0.00037	5.8e-05	7e-08	53	94	231	2.7e-13	47	ADAM15	4.9e-07	5.5e-06	5.3e-06	130	32	98	1.3e-15	47	FLRT3	8.2e-08	47	-1.5	-2.8	0.4	-1.4	-0.1	0.92	2415	13987	698	0.3	3	1.4	12.3	-3.2	-4.7	-1.7	-5.3	-4.4	1e-05	156
CPT1A	0.00026	9.2e-13	5.2e-13	143	199	51	1.2e-24	48	KCNJ16	0.14	0.0078	3.7e-19	209	341	48	4.4e-13	48	GPRC5A	3.2e-18	0.035	0.0014	6	329	231	4.7e-15	48	GATA4	1.1e-07	48	-2.2	-3.6	-0.8	-3.3	-1.4	0.15	101	14645	40	1	7.9	2.8	18.4	-1.8	-2.8	-0.7	-2.9	-2.1	0.04	1281
AARS2	2.3e-07	9.3e-13	3.2e-08	29	200	202	2.8e-24	49	PRCP	0.43	2.8e-06	1.1e-14	507	61	86	4.7e-13	49	TCF7L1	2.2e-07	0.0005	3.1e-07	119	107	64	7.4e-15	49	MARCKS	1.2e-07	49	-1.2	-2	-0.4	-3.1	-1.2	0.22	130	14636	49	18.1	37.8	15.3	31.4	-1.3	-2.2	-0.5	-3.1	-2.3	0.024	1066
MUC4	0.061	9.5e-14	4.6e-18	401	150	13	2.9e-24	50	MARCKS	0.075	0.031	1.4e-19	151	551	32	6.8e-13	50	CITED4	1.2e-07	0.0002	1.2e-05	116	83	110	4.4e-14	50	ACE	1.2e-07	50	1.4	0.5	2.2	3.3	1.4	0.15	104	63	14622	13.5	6.6	15.5	7.9	3.2	2.3	4.1	7.2	6.2	4.8e-10	19
PBX3	1e-05	1.4e-18	3.7e-06	76	44	312	3.3e-24	51	SERPINE2	0.84	2.7e-06	8e-18	1347	60	56	1.6e-12	51	HSPB11	1.8e-08	6.5e-06	0.0018	101	34	242	8.1e-14	51	LDLRAP1	1.3e-07	51	1.4	0.6	2.3	3.6	1.7	0.083	56	32	14653	18.1	7.3	17.3	9.1	2.5	1.8	3.3	6.8	6	2.6e-09	42
ITFG3	8.5e-08	8.8e-14	7e-07	24	148	269	4.2e-24	52	PIK3R1	5.3e-05	0.046	2.1e-10	33	648	157	4.8e-12	52	OSBPL6	3.7e-09	5.4e-06	0.0056	83	31	302	1e-13	52	GUCA1A	1.4e-07	52	1.6	0.5	2.7	3.1	1.2	0.24	142	87	14598	9.7	1.9	17	5.7	1.6	0.6	2.4	3.4	2.5	0.011	815
FOXD3-AS1	1.5e-05	1.8e-10	2.4e-12	87	369	66	6.3e-24	53	COL18A1	0.75	0.00092	1.4e-19	1059	183	33	2.1e-11	53	ARHGAP23	8.8e-07	0.00017	8.6e-06	135	79	105	1.3e-13	53	NANOG	1.6e-07	53	1.1	0.2	1.9	2.4	0.6	0.52	484	361	14324	29.8	17.7	28	15.2	1.9	0.9	3	4.1	3.2	0.0015	426
NGEF	0.00018	1.4e-17	5.8e-08	134	57	212	7.5e-24	54	SYT13	1	2.5e-08	1.4e-19	3337	29	29	4.2e-11	54	NIM1K	0.00013	1.1e-07	7.5e-05	269	16	142	1.6e-13	54	ADD3	2.3e-07	54	-1.5	-2.4	-0.6	-3.3	-1.5	0.14	88	14651	34	8.8	24.7	8.2	31.2	-1.1	-2	-0.3	-2.6	-1.8	0.074	1758
VASH2	0.0003	1.9e-14	1.7e-10	145	124	111	9.7e-24	55	LOC400043	0.56	0.003	2.6e-18	689	250	53	4.4e-11	55	MYOF	1.2e-10	0.0014	0.00054	53	133	191	1.9e-13	55	COL4A2	3.5e-07	55	-2.3	-3.5	-1	-3.8	-2	0.048	40	14667	18	1.1	4.6	3.6	10.2	-1.3	-2.6	0	-1.9	-1.2	0.23	3528
RASD1	0.0084	2e-19	1.4e-09	262	27	140	1e-23	56	LEPRE1	0.71	0.0025	1.6e-19	979	243	40	4.7e-11	56	S100A16	2.7e-06	0.00036	2e-06	156	97	86	2.2e-13	56	SLC16A9	4.9e-07	56	1.2	0.4	2	3.1	1.2	0.23	137	85	14600	20.2	10.7	16.4	12.1	3.1	2.2	4	7.2	6.2	4.8e-10	18
2015-09-06	0.017	1.6e-19	3.2e-10	298	24	123	1.1e-23	57	CACHD1	1	1.5e-11	1.9e-19	6569	15	43	5.9e-11	57	PLAC8	4.8e-05	0.00021	1.6e-07	233	86	55	2.3e-13	57	FBP1	6e-07	57	1.8	0.9	2.8	4.3	2.4	0.015	19	9	14676	76.1	32.5	85.8	45.4	2.3	1.3	3.1	5	4.1	4.9e-05	203
APOBEC3D	0.0025	5.6e-15	1.1e-11	202	109	84	1.4e-23	58	VIL1	0.19	0.0094	1.1e-15	274	360	78	6.3e-11	58	GATA2	3.5e-17	0.00028	0.29	7	92	957	4.8e-13	58	CCDC80	7.9e-07	58	1.9	1	2.8	4.3	2.4	0.015	18	8	14677	9.6	2.3	13.2	4.2	2	0.8	3.1	3.3	2.5	0.014	878
ATP8B2	3.3e-05	1.1e-11	3.1e-11	105	273	94	1.4e-23	59	GCNT3	0.21	0.013	3.3e-16	289	397	73	7e-11	59	ADK	2.3e-08	3.3e-05	0.0018	102	52	243	4.8e-13	59	FGF4	8.2e-07	59	2	1.1	2.9	4.6	2.9	0.0035	16	7	14678	6.6	0.6	11.5	1.6	2.5	1.5	3.5	5.5	4.6	3.8e-06	131
LINC01108	1.7e-05	1.3e-13	4.6e-09	89	158	158	1.5e-23	60	EDEM1	0.021	0.00015	5e-08	100	117	225	1.1e-10	60	PDLIM1	9e-10	0.0032	0.00018	68	166	161	6.1e-13	60	ZSCAN10	1.2e-06	60	0.7	-0.3	1.8	1.3	0	0.96	2897	2049	12636	9.6	3.8	25.3	7.7	2.8	1.9	3.6	6.8	5.9	3.8e-09	47
SERINC5	8.5e-06	6.3e-10	1.8e-11	73	409	88	5.1e-23	61	TNIP3	1	8.9e-10	2.8e-17	3835	22	62	1.2e-10	61	FAM101B	5.2e-10	4.3e-05	0.012	61	55	352	6.3e-13	61	UTF1	1.4e-06	61	1.3	0.4	2.2	2.8	1	0.34	225	146	14539	15.7	5.1	26.7	8.9	3.9	3	4.7	7.2	6.2	4.8e-10	3
FAM124A	2.8e-05	1.7e-19	5.3e-05	96	25	377	1.1e-22	62	HNF4A	0.95	6.4e-07	8.2e-15	1891	50	84	1.6e-10	62	KRT8	8.9e-09	0.00022	0.00095	92	88	210	7.5e-13	62	RNASE1	1.5e-06	62	-1.5	-2.5	-0.6	-3.2	-1.3	0.19	116	14638	47	15	47	24.9	59.4	-0.9	-1.8	-0.1	-2.2	-1.4	0.15	2660
PSORS1C2	0.023	2.8e-17	4.5e-11	312	60	97	1.1e-22	63	CPN1	0.99	1.5e-06	2.5e-18	2564	57	52	1.7e-10	63	RAB25	2.1e-12	0.00045	0.024	32	104	408	8.1e-13	63	PRTG	2.3e-06	63	-1.1	-2	-0.2	-2.4	-0.7	0.5	440	14567	118	0.3	0.7	0.7	1.1	-2.2	-3.1	-1.4	-5.2	-4.3	1.5e-05	168
SHPK	3.5e-05	2.4e-16	1.1e-06	107	74	284	1.3e-22	64	HABP2	1	3.1e-15	1.4e-19	7593	5	24	4.5e-10	64	TMEM171	9.6e-05	5e-05	2.6e-06	257	58	89	1e-12	64	INPP5D	2.6e-06	64	1	0.1	1.8	2.4	0.6	0.53	496	368	14317	10.9	6.5	10.4	7.6	2.1	1.3	2.9	5.7	4.8	1.9e-06	108
CFLAR	1.3e-05	1.5e-15	1.4e-06	81	85	293	1.7e-22	65	LRRC16A	0.18	0.022	1.4e-14	260	477	87	5.8e-10	65	TAGLN2	7.9e-12	0.00094	0.011	39	123	342	1.1e-12	65	2015-09-06	2.9e-06	65	1.2	0	2.5	2	0.4	0.69	936	689	13996	1.7	0.4	5	1.6	3.3	2.3	4.2	7.1	6.2	5e-10	28
USP28	0.00075	1.4e-14	1.7e-09	170	121	143	2.7e-22	66	KIFAP3	0.0011	0.056	3.3e-09	58	710	185	7.8e-10	66	MYO6	0.0015	0.00045	3.9e-09	373	102	41	1.6e-12	66	BTLA	4e-06	66	2.1	1.1	3	4.6	2.9	0.0035	15	6	14679	10.1	1.6	14	3.2	1.8	0.9	2.6	4.3	3.4	0.00076	359
SH3PXD2A	3.6e-07	1.2e-09	5.3e-09	32	430	163	3.7e-22	67	GPR161	1	1.5e-11	3.5e-16	6176	16	74	7.9e-10	67	CYP26A1	2.3e-18	6.7e-06	0.86	5	35	2381	2.8e-12	67	KIT	4.2e-06	67	-2	-3	-1.2	-4.9	-3.1	0.0017	9	14679	6	4.3	16.5	6.5	15.1	1.1	-0.3	2.2	1.6	0.9	0.37	4870
APOBEC3C	0.0013	3.2e-13	9e-11	179	177	105	5.2e-22	68	GCKR	0.89	0.002	5.2e-18	1530	230	54	1.7e-09	68	TMEM106C	0.00022	6.7e-06	2.8e-05	291	36	126	3.3e-12	68	TBC1D16	4.2e-06	68	1.5	0.5	2.4	3.1	1.2	0.22	131	82	14603	3.6	1.2	10.5	3.8	1.9	1	2.8	4.3	3.4	0.00062	334
IGSF1	0.0095	1e-11	3.3e-14	267	266	31	6.4e-22	69	FST	0.3	4.9e-05	5.3e-09	372	91	195	2.5e-09	69	CD24	2.8e-05	0.00037	4.4e-06	210	98	97	3.8e-12	69	CHST2	4.5e-06	69	0.9	0.2	1.6	2.5	0.7	0.47	395	284	14401	43.4	30.6	30.3	25.5	2.7	1.9	3.5	7.1	6.2	5e-10	29
CAPG	0.00055	3e-11	8.3e-12	161	299	80	6.5e-22	70	NOG	0.68	0.0056	6.3e-16	916	302	76	3.2e-09	70	ATP8B1	2.8e-11	0.015	0.0009	42	245	207	4e-12	70	SCGB3A2	5.6e-06	70	0.6	-0.1	1.3	1.7	0.2	0.84	1708	1222	13463	227.7	163.1	157.5	106.9	2.5	1.7	3.3	6.7	5.8	5.2e-09	51
VSNL1	1.4e-05	2.5e-08	2.8e-12	84	562	68	6.7e-22	71	AMBN	0.27	0.0054	4.3e-12	335	296	119	3.9e-09	71	TFRC	3.3e-09	0.038	2.5e-05	80	337	124	9.5e-12	71	MT1X	6.4e-06	71	1.4	0.2	2.5	2.5	0.7	0.47	392	281	14404	630.8	345.4	606	470.3	2.4	1.3	3.3	4.6	3.6	0.00027	290
UBTD1	0.00025	1.6e-19	2.3e-05	141	12	361	7.3e-22	72	RNASE1	0.34	0.28	1.4e-19	399	1834	36	4.1e-09	72	TEAD1	2.6e-13	0.00093	0.1	26	122	614	1.1e-11	72	CDH2	7.3e-06	72	-0.3	-1.6	1	-0.4	0	1	9246	11399	3286	1	2.3	2.7	7.9	-2.9	-4.1	-2.1	-7.2	-6.2	4.8e-10	24
CAMKV	0.0015	4.2e-11	9.4e-13	184	316	56	7.6e-22	73	ID2	0.57	6.1e-06	4.2e-09	699	68	189	4.5e-09	73	GAB2	5.2e-09	5.4e-07	0.17	87	20	723	1.2e-11	73	PARD6B	7.8e-06	73	-1.6	-2.4	-0.8	-3.8	-2	0.049	41	14666	19	14.6	38.4	12.3	35.8	-1.6	-2.3	-0.8	-4.1	-3.2	0.0013	404
DOCK6	3.6e-06	2.8e-12	1.4e-07	56	230	224	7.9e-22	74	PGM1	0.054	0.013	5.4e-10	139	401	161	5e-09	74	SLC19A3	3.2e-05	8.1e-09	0.035	217	9	451	1.9e-11	74	DENND2C	7.9e-06	74	-1.4	-2.5	-0.5	-3	-1.1	0.27	162	14622	63	0.9	4.5	2	6.6	-1.1	-2.1	-0.3	-2.5	-1.7	0.085	1906
GK	2.4e-05	9.9e-13	3.4e-08	95	203	204	8.1e-22	75	DYNLT3	0.63	0.0037	3e-14	818	265	93	6.5e-09	75	SH3GL3	0.0018	4.5e-05	2.2e-06	382	57	88	2.2e-11	75	AMBN	8.1e-06	75	-1.7	-3.6	-0.3	-2.3	-0.6	0.54	519	14553	132	0.7	10.3	2.7	44	-3.7	-5.6	-1.1	-3.6	-2.7	0.0073	710
SERPINB6	0.0035	4.1e-13	1.5e-11	220	187	85	8.1e-22	76	CCAT1	0.017	0.44	2.5e-14	93	2571	91	7.7e-09	76	FHL2	7.1e-12	2.3e-05	0.3	38	47	975	2.6e-11	76	ETV4	8.5e-06	76	0.9	0.1	1.8	2.2	0.5	0.61	710	522	14163	78.8	44	87.4	44.1	3.1	2.2	3.8	7.2	6.2	4.8e-10	15
ANKRD45	0.00043	2.5e-15	6.7e-08	155	93	213	1.2e-21	77	GNA13	0.17	0.013	2.5e-11	246	402	133	8.7e-09	77	WNT7A	0.0021	0.00066	9e-08	386	114	52	3.5e-11	77	HEY2	1e-05	77	0.9	0	1.9	2.1	0.4	0.66	842	616	14069	6.4	3.2	10.1	7.4	2.5	1.7	3.3	6.2	5.3	9.9e-08	71
ZYG11A	2.8e-06	4.8e-12	2e-07	51	240	231	1.2e-21	78	HMGCR	6.8e-06	0.062	7.2e-05	21	734	367	1.1e-08	78	VAMP8	2.1e-06	0.025	1.3e-06	151	289	81	3.8e-11	78	RGCC	1e-05	78	1.1	0	1.9	2	0.4	0.71	1021	745	13940	44.8	27.2	36.7	43.5	3.4	2.4	4.3	7.2	6.2	4.8e-10	17
RRAD	0.0031	1.1e-16	2.2e-08	213	69	196	1.3e-21	79	PDPN	0.62	2.9e-05	1.7e-09	793	82	172	1.4e-08	79	TET2	3e-07	0.00019	0.0037	124	80	283	4.6e-11	79	CNR2	1.1e-05	79	1.7	0.7	2.9	3.3	1.5	0.14	91	57	14628	4.7	0.5	8.5	2.1	2.1	1.1	3.1	4.1	3.2	0.0014	415
TRIM56	7.3e-07	2.8e-15	8.2e-05	38	97	394	1.4e-21	80	ANKRD1	0.9	0.0074	2.5e-17	1575	334	61	1.8e-08	80	SLC7A5	7.8e-17	0.0094	0.27	10	215	921	4.6e-11	80	CD320	1.3e-05	80	1.3	0.4	2.1	3	1.1	0.26	158	97	14588	264.4	135.4	252.4	112.6	1.5	0.8	2.2	4.2	3.3	0.0011	382
PLA2G4F	0.00021	2.3e-10	1.7e-11	137	377	86	1.5e-21	81	ABHD6	0.0017	0.33	6.6e-10	63	2053	166	2.6e-08	81	FASN	2.6e-08	0.0028	0.0014	106	160	228	4.9e-11	81	PIM2	1.3e-05	81	0.1	-0.7	1	0.2	0	1	11372	7116	7569	114.7	129.6	101	124.4	3.5	2.6	4.4	7.2	6.2	4.8e-10	5
MIAT	5.7e-06	6.2e-11	1.8e-08	65	334	190	2.1e-21	82	PHLDB2	0.79	3e-06	8.9e-09	1171	62	204	3.2e-08	82	MYCT1	5.6e-05	0.14	2.6e-10	237	548	30	5.8e-11	82	RAP1GAP2	2.1e-05	82	1.3	0	2.6	2.1	0.4	0.67	880	646	14039	1.7	0.4	4	1	2.8	1.6	4.1	5.6	4.7	3.3e-06	119
SAT1	1.8e-06	2.1e-09	3.5e-09	47	445	155	2.4e-21	83	VWA5A	0.0018	5.9e-07	0.065	64	48	977	4.1e-08	83	PPME1	6.4e-05	2.2e-05	0.00062	244	45	196	6.1e-11	83	LOC101929344	2.4e-05	83	-1.8	-2.8	-0.6	-3	-1.1	0.27	169	14620	65	0.6	8.3	1.9	20	-1.2	-2.4	0.1	-1.8	-1.1	0.28	4008
DPPA4	0.014	2.5e-11	4.9e-14	286	296	35	3.7e-21	84	SMAD9	0.032	0.29	4e-12	115	1901	118	4.8e-08	84	PWWP2B	7.9e-09	3e-05	0.069	90	51	543	6.1e-11	84	PBX1	3e-05	84	0.8	-0.2	1.8	1.6	0.2	0.87	2034	1454	13231	2.7	1.9	4.6	4.5	2.3	1.4	3.1	5.5	4.6	4.4e-06	136
GGT1	0.0022	2.3e-13	7.7e-10	197	171	131	6.2e-21	85	CALCR	0.14	0.012	2.2e-09	210	379	177	5e-08	85	ACTN1	4.9e-12	0.0003	0.19	37	94	770	6.7e-11	85	PSORS1C2	3.4e-05	85	0.8	-0.2	1.8	1.6	0.2	0.85	1856	1330	13355	38.7	25.4	47.6	34.9	3	1.9	3.9	6.3	5.4	6.5e-08	66
PITPNM2	0.0033	1.3e-13	7e-10	218	159	130	8.3e-21	86	MAP2K6	0.00024	0.018	0.00032	48	443	427	1e-07	86	CLDN3	0.00038	3.3e-06	0.00066	309	25	197	7.8e-11	86	LIM2	3.9e-05	86	1.6	0.7	2.5	3.5	1.7	0.094	62	36	14649	13.4	3	28.4	4.7	1.7	0.8	2.5	3.9	3	0.0025	489
ABHD12B	0.013	1.7e-13	2.7e-11	284	166	92	9.3e-21	87	PTK2B	0.079	0.088	4.6e-10	156	878	160	1.4e-07	87	GREB1L	7.5e-07	0.016	2.9e-05	133	249	129	1.2e-10	87	ITIH5	4.1e-05	87	-0.8	-1.9	0.4	-1.3	0	0.96	3030	13791	894	0.5	1.1	1.2	4.3	-2.2	-3.3	-1	-3.6	-2.7	0.0075	723
ZIC3	1.5e-05	2.9e-11	5.8e-08	86	298	211	1.1e-20	88	PAPSS1	0.12	0.0008	3.2e-06	194	175	287	1.6e-07	88	FBXL18	5.5e-05	0.00025	0.00016	236	89	159	1.3e-10	88	DUSP4	4.3e-05	88	-1.5	-2.6	-0.3	-2.4	-0.7	0.51	454	14565	120	5.2	10.4	7.7	16	-0.9	-1.9	0.1	-1.8	-1.1	0.27	3877
LAPTM4B	0.00084	2.7e-17	4.1e-06	174	59	315	1.4e-20	89	TMEM88	1	0.00018	1.4e-19	4631	122	35	1.8e-07	89	GALNT10	1.7e-10	0.003	0.029	56	165	430	1.4e-10	89	ADAMTS1	4.4e-05	89	-1.1	-2.2	-0.1	-2.1	-0.5	0.64	808	14469	216	0.5	1.8	1.1	4	-2.2	-3.2	-1.3	-5.2	-4.3	1.9e-05	174
PRUNE2	0.67	4.4e-19	2.2e-14	1276	33	27	1.7e-20	90	FRMD6	6.4e-06	0.018	0.01	19	438	658	2.1e-07	90	GLIPR2	1.1e-06	0.054	3.9e-06	141	386	93	2.1e-10	90	LAMB1	5.1e-05	90	-1.4	-2.1	-0.7	-3.7	-1.8	0.065	44	14664	21	27.1	55.5	21.3	35.4	-1.3	-2	-0.6	-3.7	-2.8	0.0051	624
IL23A	1.4e-05	2.6e-08	1.7e-10	82	565	112	1.9e-20	91	GPC3	0.99	8.1e-08	2e-09	2647	39	175	3.8e-07	91	SUN3	0.0051	0.0059	6.1e-09	448	189	46	2.4e-10	91	BMP6	5.1e-05	91	-0.9	-1.9	0.1	-1.7	-0.2	0.84	1632	14225	460	4.2	8	9.8	13.6	-1.5	-2.7	-0.4	-2.7	-1.8	0.066	1650
GPRC5C	0.00041	2.9e-17	1.3e-05	153	61	348	2e-20	92	CNIH3	0.52	0.00019	3.1e-07	623	124	247	4.7e-07	92	NPC2	3.4e-05	0.016	1.7e-06	220	247	85	2.4e-10	92	GATA6	5.4e-05	92	-1	-1.8	-0.1	-2.3	-0.6	0.56	591	14533	152	30	51.3	32.7	34.9	-1	-1.9	-0.2	-2.5	-1.7	0.086	1924
VENTX	0.13	1.4e-13	3.2e-14	514	161	30	2.1e-20	93	CERS6	0.27	0.29	1.5e-13	334	1887	101	4.9e-07	93	ANXA6	4.6e-05	0.005	1.7e-05	232	179	119	4.1e-10	93	DPPA4	5.6e-05	93	0.9	0.1	1.6	2.4	0.6	0.53	499	371	14314	78.5	53.7	61.2	35.8	1.5	0.7	2.3	3.9	3	0.0031	538
ST6GALNAC3	0.0041	1e-14	1.2e-08	227	117	180	2.5e-20	94	POMC	0.0004	0.00021	0.056	54	125	940	5e-07	94	TSPAN15	6.1e-05	0.022	8.8e-07	241	276	78	4.1e-10	94	WNT3	6.5e-05	94	1.1	0	2.2	2	0.4	0.72	1038	760	13925	6.4	2.2	12.6	6.3	2.1	1.1	3.3	4.4	3.5	0.0005	329
CASP8	7.6e-05	1.2e-13	9.8e-07	123	155	280	2.6e-20	95	GATA6	0.59	0.34	5.9e-17	734	2120	65	5e-07	95	ARHGEF26	1.7e-08	0.0016	0.015	100	139	369	4.1e-10	95	GAS7	7.2e-05	95	1	0.2	1.8	2.5	0.7	0.49	420	305	14380	9.6	5.3	7.7	5.7	1.9	1.1	2.7	5.1	4.2	2.7e-05	187
CREBL2	2.1e-05	9e-14	6.1e-06	93	149	326	3.1e-20	96	CMBL	1	1.2e-05	8.7e-14	3740	74	99	1.1e-06	96	SYBU	0.00036	0.074	3.4e-09	305	437	39	4.2e-10	96	CDH11	7.4e-05	96	-1.5	-2.7	-0.2	-2.2	-0.6	0.57	634	14521	164	0.5	2.7	1.4	8.2	-1.3	-2.7	0.1	-1.7	-1	0.3	4173
HEY2	0.14	4.5e-17	6.1e-11	547	64	99	3.4e-20	97	FAM198B	0.56	0.11	9.4e-13	687	1011	112	1.5e-06	97	ELOVL6	0.00037	0.09	4.6e-09	307	463	45	7.7e-10	97	CXCL12	7.9e-05	97	0.3	-0.7	1.2	0.5	0	1	8151	5331	9354	7.6	7.9	11	13.5	2.6	1.7	3.5	6.3	5.4	8.4e-08	70
NLRP9	0.0015	4.4e-12	1.2e-09	186	238	138	4.7e-20	98	LOC101929767	0.98	0.0049	1.8e-14	2279	286	89	1.6e-06	98	CD53	0.0037	0.034	1.9e-09	427	322	37	9.6e-10	98	MTTP	8.2e-05	98	-1.6	-2.4	-0.3	-2.3	-0.6	0.54	533	14550	135	0	0.3	0	1.8	-1	-2.4	0.2	-1.6	-1	0.33	4514
ASH2L	5e-05	5e-12	2.3e-07	112	242	234	5e-20	99	FGG	1	6.8e-05	4.1e-13	3045	97	108	1.9e-06	99	LAD1	1.7e-06	0.00027	0.012	148	91	351	1.1e-09	99	ABHD12B	9.5e-05	99	0.9	0.1	1.6	2.4	0.6	0.52	483	360	14325	28	16.2	26.3	15.4	1.9	1	2.6	4.8	3.9	9.6e-05	241
POU5F1	0.49	7.9e-19	2.2e-12	1010	36	64	5.5e-20	100	KIT	5.3e-11	1	5.1e-15	6	8163	82	3e-06	100	MYLPF	0.00083	1.2e-06	0.0068	349	22	312	1.2e-09	100	LINC01108	9.6e-05	100	1.7	0.7	2.7	3.3	1.5	0.14	95	58	14627	19	6.1	48.5	12.2	2.3	1.3	3.1	4.9	3.9	7.9e-05	227
FRAT2	3.1e-06	2.8e-12	8.7e-06	53	229	338	6.2e-20	101	AP1S2	0.1	0.00019	0.0018	180	123	510	3.9e-06	101	LINC00842	1.2e-06	0.00032	0.015	144	96	366	1.3e-09	101	RGS10	9.9e-05	101	1.1	0.3	1.9	2.9	1	0.3	187	116	14569	113.3	67.8	76	59.4	1.6	0.9	2.3	4.7	3.8	0.00014	257
CR1L	0.0039	2.5e-10	6e-12	226	384	74	7.9e-20	102	HS3ST1	0.82	0.097	1.4e-13	1256	916	100	4.3e-06	102	SH3KBP1	0.0079	0.00012	1.4e-05	479	70	116	1.5e-09	102	CPT1A	0.00011	102	0.8	0	1.6	1.9	0.4	0.72	1052	773	13912	3.5	1.9	4.1	2.4	2.1	1.2	2.8	4.5	3.6	0.00033	301
MYCL	4.1e-08	1.1e-14	0.0042	17	120	546	8.9e-20	103	MGST2	1	2e-07	1.4e-19	8237	42	34	4.6e-06	103	HOOK1	0.0027	0.018	6.2e-08	403	255	51	2.2e-09	103	RRAD	0.00012	103	1.4	0.2	2.5	2.5	0.7	0.47	405	294	14391	53.6	20.9	49.1	47.5	2.9	1.9	3.8	6.1	5.2	2.2e-07	81
PBX1	0.25	3.5e-15	3.8e-13	690	105	49	1e-19	104	ST3GAL1	0.55	0.2	2.6e-11	661	1437	134	1.3e-05	104	PRR5	1.5e-10	0.002	0.17	54	149	728	2.4e-09	104	TRIM56	0.00013	104	1.7	0.9	2.5	4.2	2.3	0.019	24	13	14672	8.1	2.6	8.8	4	2.2	1.4	3.2	5.5	4.6	3.6e-06	128
TMEM159	0.0019	7.4e-13	1.3e-08	193	194	182	1.5e-19	105	ZCCHC24	1	4.3e-08	1e-12	7498	36	113	1.6e-05	105	CCDC88C	0.22	0.0062	3.3e-12	1183	192	21	2.4e-09	105	VASH2	0.00014	105	1	0.1	1.8	2.2	0.5	0.58	667	488	14197	2.5	1.3	3.4	3.2	2.4	1.4	3.3	5.2	4.3	1.7e-05	173
CAPN5	0.00014	2.8e-15	2.4e-05	129	98	363	1.6e-19	106	ACSL1	0.8	0.004	4.5e-08	1199	271	224	1.7e-05	106	STAG3	0.026	0.0016	1.5e-07	597	141	54	3.7e-09	106	SERPINH1	0.00014	106	-1.1	-2	-0.2	-2.3	-0.6	0.54	524	14552	133	47.8	95.3	59.8	92.9	1	-0.4	2.3	1.5	0.8	0.4	5276
CBR3	0.0023	9.5e-09	1.2e-12	198	520	57	2.1e-19	107	ALCAM	0.91	0.0018	1.1e-08	1637	226	207	1.8e-05	107	AGER	2.6e-06	0.033	0.00016	154	321	158	4.1e-09	107	ATG9B	0.00016	107	1.9	0.9	2.7	4.2	2.4	0.015	21	11	14674	32.9	11.7	34.8	15.7	2.2	1.4	3.2	5.5	4.6	4e-06	133
ATG3	3.8e-05	7.2e-12	9.8e-07	108	253	279	2.1e-19	108	PARD6B	0.36	0.018	1.5e-06	419	435	269	1.9e-05	108	ARHGAP18	3.6e-05	0.00015	0.0087	222	71	331	4.3e-09	108	ANKRD1	0.00016	108	0.7	-0.3	1.7	1.4	0.1	0.93	2577	1830	12855	2.5	0.8	7.3	1.7	-2.6	-4.1	-0.9	-3.5	-2.6	0.0095	777
REST	2.9e-05	3.3e-14	4.1e-05	98	132	371	2.3e-19	109	KLB	0.62	0.019	5.2e-08	787	449	226	2.1e-05	109	VGLL4	3.2e-09	0.0015	0.12	79	138	643	4.8e-09	109	RASD1	0.00017	109	0.6	-0.3	1.7	1.3	0	0.96	2987	2110	12575	46.7	38.5	51.2	48.3	3.3	2.2	4.2	7.1	6.2	6.2e-10	32
IFI16	0.13	1.7e-18	9.1e-09	515	46	176	2.5e-19	110	LBH	4.3e-07	1	1.2e-17	14	8165	57	2.5e-05	110	C6orf132	6.8e-06	0.00085	0.0083	175	119	326	5.8e-09	110	CDHR1	0.00019	110	1.1	0.2	2.2	2.6	0.8	0.42	330	232	14453	12.6	5.9	12.9	7.7	2.2	1.3	3.1	5.6	4.7	3.3e-06	123
PLBD1	0.053	8.4e-13	7.9e-12	386	197	79	2.8e-19	111	SERPINH1	7.9e-06	1	2e-19	22	8164	44	3.4e-05	111	ODC1	3.6e-07	0.0072	0.0069	128	196	316	6.1e-09	111	HABP2	0.00022	111	0	-1.3	1.3	0	0	1	14362	8980	5705	0.9	0.3	4.3	1.3	-2.8	-4.4	-1.8	-5.8	-4.8	1.3e-06	100
TMEM229B	0.028	4.2e-15	4.6e-09	328	107	159	2.8e-19	112	FERMT2	0.96	0.13	1.5e-13	1961	1118	102	5.5e-05	112	CTTNBP2	4.6e-08	0.19	0.00013	110	632	153	6.5e-09	112	APOBEC3D	0.00023	112	0.7	-0.2	1.5	1.5	0.1	0.89	2213	1574	13111	3.4	2.2	4.7	3.2	2.1	1.3	2.9	5.4	4.5	6.4e-06	143
PRICKLE1	7.6e-06	1.3e-09	1.5e-07	69	432	225	3e-19	113	MANEA	0.046	0.00031	0.085	130	141	1052	9.2e-05	113	ACE2	4.3e-14	0.00052	0.82	20	108	2204	7.1e-09	113	SLCO2A1	0.00023	113	-2	-3.1	-0.7	-3.1	-1.2	0.22	135	14633	52	2	8.3	5.9	13.5	-0.3	-1.8	0.9	-0.6	-0.2	0.81	10563
CD9	0.093	7.5e-15	8e-11	458	115	103	3e-19	114	TFCP2L1	0.78	0.028	1.2e-07	1148	527	239	0.00014	114	CD55	2.5e-08	0.0002	0.22	104	81	825	8.2e-09	114	TMEM229B	0.00025	114	1.3	0.2	2.2	2.4	0.7	0.5	436	319	14366	2.5	0.9	4.6	1.9	2.4	1.5	3.4	5.5	4.6	5e-06	138
OXT	0.74	2.4e-18	1.1e-13	1398	49	42	4.1e-19	115	LGALS2	0.00015	1	1.4e-19	43	8166	37	0.00016	115	RHOU	3.5e-08	0.063	0.0022	107	409	255	8.4e-09	115	CELA3A	0.00029	115	-1.5	-2.5	-0.5	-3	-1.1	0.25	153	14624	61	1.1	9.5	2.5	17.1	-0.2	-1.2	0.6	-0.6	-0.2	0.81	10543
CD200	0.17	3.2e-13	3.5e-13	572	179	48	4.1e-19	116	SDF4	0.95	1.1e-06	0.00091	1934	55	471	0.00018	116	ACSL6	0.0015	0.0034	2.5e-05	374	170	123	9.3e-09	116	PLA2G4F	0.0003	116	1.1	0.1	2.1	2.3	0.6	0.55	553	413	14272	10.4	5.8	13	8.6	1.9	1.1	2.7	4.3	3.4	0.00069	348
CNR2	0.053	7.2e-12	2.2e-12	388	252	65	5.4e-19	117	TMEM92	0.9	0.27	4.7e-12	1570	1808	120	0.0002	117	SLC15A2	0.059	3.9e-05	1.3e-05	754	54	114	1e-08	117	FOXD3-AS1	0.00031	117	1.2	0.3	2	2.7	0.9	0.36	266	181	14504	32.8	9.6	67.9	17.2	1.3	0.5	2.1	3.4	2.6	0.011	805
BRWD3	0.00053	8.8e-12	6.9e-08	158	260	215	5.9e-19	118	TM6SF2	1	0.00089	4.5e-09	2819	179	192	0.0002	118	TACC1	3.6e-11	0.024	0.11	44	285	629	1.1e-08	118	NRBP2	0.00032	118	1.1	0.2	1.9	2.4	0.7	0.5	434	317	14368	17.7	9.1	24.5	10.2	2.6	1.8	3.6	6.6	5.7	1.1e-08	55
TGFB3	0.018	9.5e-13	6.8e-10	302	201	128	9e-19	119	B4GALT4	0.94	0.12	4.8e-11	1843	1034	139	0.00022	119	ABCC4	1.3e-06	0.047	0.00052	146	367	190	1.3e-08	119	VSNL1	0.00033	119	2	0.9	3	3.7	1.8	0.065	47	24	14661	1.7	0.1	4.1	0.4	1.2	0.1	2.2	2.3	1.5	0.13	2409
RNASET2	0.036	2.5e-15	1.3e-08	346	91	183	9.2e-19	120	PAG1	1	0.26	6.4e-17	3015	1703	66	0.00025	120	SH2D4A	1.9e-09	0.001	0.26	74	126	912	1.4e-08	120	SRGAP1	0.00041	120	-0.9	-1.8	-0.1	-2.1	-0.4	0.66	856	14454	231	3.7	7.7	4.2	8.4	0.7	-0.3	1.7	1.3	0.7	0.46	5998
PQLC3	0.0094	7.4e-12	8.8e-10	265	255	134	1.3e-18	121	TLE2	1	0.00064	8.5e-09	2986	166	203	0.00029	121	C1orf61	4.2e-06	2.7e-06	0.27	168	23	937	1.5e-08	121	PARP1	0.00042	121	0.7	0	1.4	2.1	0.5	0.63	781	575	14110	145.8	116.7	63.3	51.6	1.4	0.7	2	4.2	3.2	0.0012	397
SCGB3A2	0.59	1.8e-18	1.8e-11	1151	47	87	1.5e-18	122	IFITM2	0.64	3.6e-09	0.31	831	25	1689	0.00032	122	SH3TC1	1.5e-08	0.11	0.0022	98	512	257	1.6e-08	122	TBCD	0.00042	122	0.8	0.1	1.6	2.2	0.5	0.6	691	509	14176	54	36.5	41.9	23.6	1.9	1.3	2.6	5.8	4.9	7.8e-07	95
PYGB	0.014	2.5e-15	2.4e-07	288	94	235	1.8e-18	123	CDC34	0.61	1.9e-06	0.075	773	58	1016	0.00043	123	LAMP2	3.9e-06	0.057	0.00021	165	393	164	1.6e-08	123	INSR	0.00043	123	1	0.2	1.7	2.4	0.7	0.51	479	357	14328	10.5	6.8	8.7	6	1.9	0.9	2.7	4.1	3.2	0.0015	422
LIX1L	0.00047	4.6e-09	1.1e-09	157	484	137	1.9e-18	124	TMEM171	0.002	0.15	0.033	65	1201	841	0.00045	124	PRKAA2	0.013	0.06	4.4e-09	505	399	44	1.8e-08	124	LGALS2	0.00044	124	-0.9	-2	0.2	-1.6	-0.2	0.86	1994	14115	570	74.6	108.4	141.6	129.2	1.2	-0.1	2.3	1.8	1.1	0.25	3739
IFITM3	0.95	1.6e-19	8.3e-15	2093	11	23	2.3e-18	125	LIPG	0.41	0.00037	0.017	480	147	721	0.00048	125	B3GNT2	0.00079	0.00016	0.0029	348	77	273	2e-08	125	CR1L	0.00047	125	1.5	0.4	2.5	2.8	1	0.34	230	151	14534	4	1	7.9	2.9	1.6	0.6	2.5	3.4	2.5	0.013	857
MAP1B	0.04	1.3e-08	1.3e-14	363	529	24	3.3e-18	126	C20orf24	0.67	0.0069	0.00012	894	325	385	0.00051	126	TMEM56	9.2e-08	0.019	0.014	112	260	362	2.1e-08	126	HLA-DRB1	0.00049	126	0.9	-0.2	1.9	1.7	0.2	0.84	1618	1160	13525	1	0.4	3	1.7	-1.8	-2.8	-0.8	-3.5	-2.6	0.0096	778
CHST12	0.00025	1.2e-17	0.0016	142	55	506	3.8e-18	127	GOLM1	1	0.0005	1.1e-10	5442	159	145	0.00056	127	WWC1	3.1e-09	0.29	0.00095	78	777	211	2.4e-08	127	ATP8B2	0.00051	127	1.1	0.2	1.9	2.5	0.7	0.48	414	301	14384	4.3	2	5.4	2.7	1.9	0.9	2.8	4	3.1	0.0019	455
MEG9	0.026	4.4e-13	3.4e-09	323	188	154	4.3e-18	128	ERF	0.21	8e-07	0.48	294	52	2138	0.00057	128	TMCC3	1.7e-05	0.047	0.00021	199	366	165	3.6e-08	128	AARS2	0.00051	128	1.3	0.5	2.1	3.1	1.2	0.22	136	84	14601	35.3	18.3	33.1	17	1.7	0.9	2.4	4.5	3.6	0.00034	302
TBCD	0.05	4.6e-16	1.2e-07	378	78	223	5.2e-18	129	UGDH	0.25	0.0036	0.012	324	261	669	0.00059	129	CCKBR	1.4e-05	0.0002	0.054	194	82	508	3.6e-08	129	ICOSLG	0.00053	129	0.7	-0.2	1.5	1.5	0.1	0.89	2116	1510	13175	7.2	3.4	10.1	3.8	2.1	1.4	2.9	5.7	4.8	1.5e-06	102
MT1G	3.7e-06	1.9e-08	1e-06	57	547	281	8.9e-18	130	SRGAP1	0.0013	1	2.3e-19	61	8167	46	0.00064	130	ODAM	0.0035	0.00021	0.001	422	85	215	3.8e-08	130	IFITM3	0.00054	130	0.4	-0.5	1.2	0.9	0	1	5181	3533	11152	559.2	491.8	489.6	383.6	2.8	2.1	3.5	7.2	6.2	4.8e-10	22
SLC6A6	0.0026	1e-14	9.5e-06	206	118	340	9.8e-18	131	JUN	0.11	0.026	0.0086	186	513	635	0.00067	131	PABPC4	8e-05	0.04	7.6e-05	250	347	143	3.8e-08	131	LAPTM4B	0.00055	131	1.2	0.4	1.9	2.9	1.1	0.29	181	112	14573	93	53.7	64.6	39.4	2.3	1.6	3	6.3	5.4	6.1e-08	65
INSR	0.0055	8e-12	4.1e-08	239	256	206	1.4e-17	132	GALNT7	0.99	0.00044	1e-06	2661	152	264	0.00073	132	ZNF385A	0.019	0.0081	6.9e-07	557	206	75	3.9e-08	132	SERPINB6	0.00055	132	0.8	-0.1	1.6	1.8	0.3	0.79	1323	965	13720	90	79	67.4	70.3	1.9	1.1	2.7	4.6	3.7	0.00018	274
KLK13	0.13	1.2e-17	2.8e-07	516	56	241	1.9e-17	133	GPX2	1.9e-05	1	4.3e-15	26	8168	81	0.00073	133	STARD10	4.3e-09	8e-05	0.59	85	64	1530	3.9e-08	133	NEFH	0.00059	133	0.9	0	1.7	2	0.4	0.69	932	686	13999	37.2	25.4	28	23	1.7	0.9	2.5	4.6	3.7	0.00022	281
SLC47A1	0.4	2e-15	6.1e-11	875	87	100	2.2e-17	134	ASPH	0.042	0.15	0.0034	127	1214	563	0.00082	134	OSBPL1A	0.0075	0.0024	2.9e-05	473	156	127	4.3e-08	134	ETV1	0.00059	134	0.6	-0.3	1.5	1.4	0.1	0.94	2701	1913	12772	3.7	3	4.5	4.5	2.1	1.2	2.9	4.3	3.4	0.00067	347
PARP1	0.0014	1.1e-11	6.4e-07	182	272	265	2.5e-17	135	MMD	0.31	0.00049	0.057	382	156	951	0.00096	135	MISP	3.5e-06	0.068	0.00059	162	427	194	5e-08	135	NQO1	0.00061	135	-1.2	-2.1	-0.3	-2.7	-0.9	0.38	273	14598	87	11.8	23.2	17.7	25	-1.2	-1.9	-0.5	-3.2	-2.3	0.019	980
TBC1D23	0.0037	5.4e-09	6.2e-10	223	493	127	3.3e-17	136	GADD45GIP1	0.94	8.8e-07	0.016	1837	54	714	0.00097	136	JUP	8.6e-05	0.043	0.0001	251	355	147	5.7e-08	136	PLBD1	0.00065	136	0.7	-0.1	1.4	1.7	0.2	0.83	1592	1144	13541	55	45.1	37.8	32	1.7	0.9	2.5	4.6	3.7	0.00023	284
CDA	0.78	1.6e-19	1.9e-10	1477	13	115	3.3e-17	137	RNF115	0.54	0.48	3.5e-08	655	2769	221	0.001	137	KIAA0101	0.055	1.4e-05	0.00045	729	43	184	7.2e-08	137	GGT1	0.00066	137	1	0.1	1.8	2.3	0.6	0.56	611	455	14230	2.3	0.7	3.7	1.4	1.8	1	2.6	4.8	3.8	0.00012	248
IGFBP2	1.3e-06	7.1e-10	0.0001	44	416	398	3.3e-17	138	GLTSCR2	0.65	0.0011	0.0053	847	199	597	0.0012	138	TRAF3	0.00034	0.0019	0.0026	303	146	266	7.9e-08	138	MEIS2	0.00067	138	1.6	0.5	2.5	3	1.2	0.24	146	90	14595	2.7	0.9	6.5	2.3	1.5	0.6	2.3	3.6	2.7	0.0064	679
SLC16A10	0.0024	7.6e-10	1.3e-08	199	418	184	4e-17	139	RHOBTB3	0.18	0.84	6e-08	261	5219	228	0.0013	139	ATP11B	1e-05	0.0078	0.0083	186	202	325	8.2e-08	139	GATA6-AS1	0.00068	139	-1.3	-2.1	-0.4	-2.9	-1	0.3	192	14612	73	4	14.1	7.4	19.4	-0.6	-1.6	0.3	-1.4	-0.8	0.45	5819
TSPAN18	0.02	3.2e-17	3.4e-05	307	62	368	4.7e-17	140	LINC01356	5.3e-11	1	1.9e-07	7	8169	242	0.0014	140	NENF	0.00042	0.0014	0.0037	314	134	281	1e-07	140	CECR2	0.00075	140	1.6	0.7	2.4	3.5	1.7	0.094	63	37	14648	1.7	0.4	2.6	0.7	1.4	0.6	2.2	3.6	2.7	0.0071	701
SAMHD1	0.00019	3.5e-13	0.00015	135	181	414	5.9e-17	141	CAPN13	1	0.54	2e-19	4464	3091	45	0.0014	141	EMILIN2	6.7e-05	0.2	7.9e-06	245	637	103	1.1e-07	141	RGS5	0.00077	141	-1.2	-2.6	-0.1	-2.1	-0.4	0.66	840	14459	226	1.9	5.4	4.1	10	-0.9	-1.9	0	-1.9	-1.1	0.25	3732
ETV5	0.0082	7.4e-13	6e-07	261	195	263	6.5e-17	142	ID3	0.68	0.31	1.5e-07	914	1986	240	0.0015	142	GDPD3	0.0044	0.0093	3.2e-05	439	214	131	1.1e-07	142	DEPDC7	0.00077	142	-1.8	-2.8	-0.9	-4	-2.2	0.028	30	14670	15	3.3	15	6.2	17.3	-0.7	-1.9	0.4	-1.2	-0.6	0.52	6628
KAT7	1.2e-05	3.3e-08	1.3e-06	79	576	290	6.8e-17	143	DAB2IP	0.59	0.088	3.1e-05	733	881	346	0.0015	143	SOAT1	0.039	0.0075	9.7e-07	660	199	80	1.2e-07	143	LBH	0.00077	143	-1.3	-2.2	-0.4	-3.1	-1.2	0.23	138	14632	53	22.7	53.2	20.3	45.8	0.4	-0.8	1.7	0.6	0.3	0.77	9999
SCRN1	4.5e-07	1.4e-09	0.00035	35	435	445	1e-16	144	ROR2	0.93	0.37	2e-10	1747	2234	155	0.0016	144	PEX11A	0.00011	0.01	0.0021	259	220	253	1.6e-07	144	KHDC3L	0.00078	144	0.7	-0.3	2	1.4	0.1	0.94	2723	1929	12756	12.7	4.7	28	10.3	2.2	1.3	3.1	4.7	3.8	0.00017	267
PLCD1	4.6e-05	3.7e-13	0.001	110	184	486	1.5e-16	145	CLTB	0.59	0.74	1e-09	742	4399	169	0.0016	145	RGS13	0.00013	0.0079	0.0027	267	203	271	1.6e-07	145	PBX3	0.00079	145	1	0.1	1.8	2.3	0.6	0.55	562	420	14265	18.3	11.1	16.7	13.8	2.4	1.7	3.2	6.8	5.9	3.9e-09	48
STAT3	5.7e-05	6.8e-10	1.8e-05	115	415	356	2.5e-16	146	GLYCTK	0.27	0.41	1.1e-05	338	2434	316	0.0016	146	ENTPD1	7.2e-07	0.02	0.025	132	265	412	1.7e-07	146	NGEF	0.00085	146	0.8	-0.1	1.7	1.7	0.2	0.83	1574	1135	13550	13.6	9.8	14	13.9	2.7	1.8	3.6	6.4	5.5	3.5e-08	62
CYP2E1	0.0002	3.4e-11	3.7e-05	136	304	370	2.8e-16	147	RAB37	0.0078	0.02	0.28	81	456	1613	0.0018	147	MGST3	1.3e-05	0.035	0.0024	191	328	263	1.8e-07	147	GPX2	0.00091	147	-1	-1.9	-0.1	-2.1	-0.5	0.65	828	14463	222	340.4	600.6	404.8	490.6	1.9	0.3	2.9	2.5	1.7	0.096	2037
NBAS	0.0042	8.8e-12	1.8e-06	228	261	299	3.3e-16	148	ATP7A	0.93	0.12	6.6e-08	1770	1027	230	0.0021	148	ALAD	4.4e-10	0.064	0.13	59	413	664	2.1e-07	148	P2RY6	0.00092	148	-1.5	-2.5	-0.6	-3	-1.2	0.25	149	14627	58	7	18.4	14.2	27.4	-3	-3.9	-2.2	-7.2	-6.2	4.8e-10	25
RPS6KA2	0.0018	5e-12	1e-05	190	243	341	3.5e-16	149	LEPREL1	1	0.0001	2.9e-14	8238	109	92	0.0025	149	ACKR2	0.0033	0.005	0.00028	417	181	171	2.3e-07	149	PITX2	0.00093	149	-1.2	-2.3	0.2	-1.7	-0.2	0.83	1536	14261	424	3.6	12.4	10.2	47.6	-1.3	-2.6	-0.3	-2.5	-1.7	0.099	2075
MRC2	0.0095	9.2e-09	9.9e-10	266	519	136	3.6e-16	150	PCBP4	0.66	0.95	2.6e-12	865	6446	117	0.0026	150	MPZL1	3e-05	2.4e-05	0.26	214	48	908	2.4e-07	150	NLRP9	0.00094	150	1.3	0.3	2.2	2.7	0.9	0.36	258	176	14509	6.7	2.8	10	5.4	1.9	1	2.8	4.2	3.3	0.001	371
GDPD2	0.13	1.3e-13	1.8e-08	507	157	189	3.9e-16	151	MIIP	0.4	0.17	0.00013	470	1305	389	0.0026	151	RASSF2	0.023	0.0077	9.7e-06	580	200	108	2.6e-07	151	ITGA5	0.00096	151	-1.1	-2.1	-0.1	-2.2	-0.6	0.57	640	14518	167	0.6	1.7	1.7	4.4	-2.3	-3.2	-1.6	-6.5	-5.6	2.8e-08	58
RGS10	0.00053	7.7e-09	2.8e-07	159	513	242	4.3e-16	152	IL6ST	0.71	0.0017	0.011	982	222	660	0.0035	152	RAB11FIP1	7.8e-10	0.001	0.68	66	127	1762	2.8e-07	152	FRAT2	0.00098	152	1.7	0.9	2.5	4.2	2.4	0.015	22	12	14673	95.3	40.2	82.6	38.3	1.7	0.9	2.5	4.3	3.4	0.00073	354
ASRGL1	0.0097	3.7e-13	5.1e-06	269	186	323	4.7e-16	153	MBOAT2	0.3	0.46	2.5e-05	369	2660	338	0.0035	153	CHD7	2.2e-06	0.012	0.036	152	228	454	2.9e-07	153	NRGN	0.001	153	0.9	0	1.8	2	0.4	0.68	919	675	14010	15.1	8.2	23.5	15	4.1	2.6	5.3	7.2	6.2	4.8e-10	16
PTPRD	0.0082	4.2e-12	1.5e-06	260	237	295	5e-16	154	PHACTR2	0.85	0.14	1.8e-06	1384	1171	274	0.0036	154	DTX4	0.00045	0.4	2.1e-07	318	955	59	3.1e-07	154	TRH	0.001	154	-0.9	-1.9	0.1	-1.7	-0.2	0.84	1641	14222	463	0	0.6	0.3	2.6	4.6	2.4	5.9	6.6	5.7	1.2e-08	56
HHLA1	0.0034	9.4e-11	7.2e-07	219	345	270	5.2e-16	155	CRYZ	0.0032	0.22	0.13	69	1543	1202	0.0038	155	RAB11FIP4	4.6e-06	0.0014	0.12	170	131	640	3.4e-07	155	SH3RF2	0.0011	155	-1.1	-2	-0.2	-2.3	-0.6	0.56	589	14534	151	1.3	3.6	3.3	6.1	-0.9	-1.8	-0.1	-2.2	-1.4	0.15	2694
MDFI	4.3e-07	4.6e-15	0.13	33	108	960	7.5e-16	156	SPINK1	1	0.4	2.4e-12	2680	2405	116	0.0041	156	LAYN	0.00065	6.6e-05	0.065	340	61	529	4e-07	156	PRUNE2	0.0011	156	0.4	-0.4	1.3	1.1	0	1	3864	2700	11985	2.2	1.5	2.7	1.8	2.5	1.8	3.3	7	6.1	1.3e-09	38
MT2A	1.2e-06	2e-07	2.9e-05	43	649	364	8e-16	157	TRIM16	0.72	0.03	0.00054	1003	544	449	0.0043	157	RGMA	4.4e-11	0.09	0.26	45	461	910	5.1e-07	157	SALL1	0.0012	157	-1.2	-2.4	-0.2	-2.3	-0.6	0.56	614	14527	158	0.7	2.3	2.5	3.9	-0.8	-1.9	0.3	-1.4	-0.8	0.41	5390
KHDC3L	0.69	3.6e-13	8.2e-13	1287	183	54	1e-15	158	ATP1B1	1	0.057	3.7e-16	7454	713	75	0.0043	158	AJUBA	0.00012	0.01	0.0069	265	222	314	5.6e-07	158	ITFG3	0.0012	158	1.3	0.5	2.1	3.4	1.5	0.14	86	53	14632	64.4	31	62.4	24.4	1.9	1.1	2.7	4.9	4	5.8e-05	209
CCPG1	0.0048	1.8e-08	8.3e-09	233	546	173	1e-15	159	EOMES	0.58	0.46	1.6e-06	719	2671	272	0.0044	159	MTUS2	0.00062	0.093	5.3e-05	338	470	136	5.8e-07	159	UCP2	0.0013	159	1.2	0.3	2.1	2.7	0.9	0.36	255	173	14512	85	42.8	87.7	38.9	1.3	0.5	2	3.3	2.4	0.018	963
RTL1	0.091	8.6e-09	6.5e-12	454	517	77	1.1e-15	160	XPR1	1	0.026	3.7e-11	5235	517	138	0.0045	160	DLC1	0.00037	0.0086	0.0041	308	211	284	6.2e-07	160	DUSP6	0.0014	160	-2.4	-3.6	-1.1	-3.8	-2	0.049	43	14665	20	8	35.7	14	67	-1.2	-2	-0.4	-3.2	-2.3	0.022	1052
PCED1B	0.62	4.6e-14	2.2e-11	1186	136	89	1.1e-15	161	SLC12A2	1	5.3e-05	0.00029	2886	93	420	0.0046	161	WWC3	0.022	0.022	7.7e-06	573	278	102	7.2e-07	161	BRWD3	0.0015	161	1.3	0.3	2.1	2.5	0.7	0.46	375	266	14419	9.1	5.6	9.3	6.7	1.6	0.8	2.3	4.1	3.2	0.0016	429
C9orf135	3.1e-06	1.1e-09	0.00059	52	427	466	1.1e-15	162	ELF3	0.73	0.013	0.002	1022	403	517	0.0049	162	GYS1	0.0068	0.00048	0.0049	465	105	293	7.2e-07	162	IGSF1	0.0015	162	0.7	-0.4	1.9	1.3	0	0.97	3104	2191	12494	6.8	4.3	12.3	9.1	1.8	0.9	2.9	4	3.1	0.0018	439
L1TD1	7.1e-05	1.1e-10	0.00018	119	352	422	1.2e-15	163	KLRG2	0.67	9.8e-08	0.62	885	40	2644	0.0051	163	AMOTL2	3.6e-12	0.029	0.69	36	305	1783	8.9e-07	163	CD9	0.0015	163	0.5	-0.2	1.1	1.3	0.1	0.96	2875	2034	12651	394.8	362.1	258.7	181.9	1.8	1.1	2.5	5.4	4.5	8.2e-06	152
PMAIP1	0.13	1.2e-12	1.1e-08	517	209	179	1.2e-15	164	EXTL3	0.93	0.13	6.9e-07	1771	1125	257	0.0052	164	SLC11A2	0.00054	0.023	0.0013	327	283	224	9e-07	164	CELA3B	0.0017	164	-1.3	-2.3	-0.3	-2.6	-0.8	0.42	324	14587	98	1.4	8.2	3.6	17.9	-0.2	-1.3	0.6	-0.5	-0.2	0.83	10868
CACNB3	0.0013	6.2e-14	0.0007	180	140	472	1.9e-15	165	BIK	0.15	0.035	0.057	222	576	947	0.0054	165	INA	0.06	0.005	2.6e-05	758	182	125	1.2e-06	165	USP13	0.0018	165	1.2	0.2	2.1	2.5	0.7	0.46	379	270	14415	1.5	0.3	2.7	0.7	1.3	0.3	2.1	2.6	1.8	0.073	1735
CYP4F35P	5.3e-05	1.6e-08	1.3e-05	113	537	347	1.9e-15	166	TOMM40	0.48	0.0036	0.057	578	263	948	0.0063	166	PLCD3	4.1e-08	0.04	0.17	109	346	720	1.5e-06	166	HMGCR	0.0019	166	-1.6	-2.4	-0.9	-4.4	-2.6	0.0091	17	14675	10	78.2	205.6	49.4	157.6	-0.6	-1.4	0.2	-1.5	-0.9	0.38	4983
NCOA1	0.044	2.3e-12	3.4e-07	370	221	250	2.2e-15	167	CIB2	0.7	0.16	6.1e-05	953	1253	363	0.0065	167	TJP3	4.9e-05	0.087	0.0024	234	456	262	1.6e-06	167	SLC25A29	0.0019	167	1.3	0.5	2	3.4	1.5	0.13	81	50	14635	42.9	20.7	37.1	19.8	2.1	1.3	2.8	5.4	4.5	6.6e-06	145
PCSK5	0.63	2.6e-15	6.2e-10	1199	96	126	2.3e-15	168	KBTBD8	0.059	0.028	0.21	146	528	1408	0.0067	168	PERP	1.8e-05	0.0011	0.19	200	129	779	1.6e-06	168	KIFAP3	0.0021	168	-1.2	-2	-0.5	-3.3	-1.4	0.15	98	14647	38	14.7	34.6	14.9	30.4	-0.5	-1.4	0.2	-1.4	-0.8	0.44	5764
CECR2	0.039	9.3e-11	2.8e-08	356	343	200	2.4e-15	169	KLF9	1	0.022	8.1e-12	6779	474	124	0.0074	169	AKTIP	0.00012	0.26	9.8e-05	262	736	146	1.7e-06	169	PHLDA3	0.0021	169	1.1	0.1	2	2.3	0.6	0.54	531	397	14288	28.8	20.6	29.3	37.1	2.3	1.5	3.3	5.9	5	5.9e-07	91
ACOT11	8.2e-06	7.1e-14	0.032	71	144	697	2.5e-15	170	TP63	0.94	0.001	0.0038	1818	195	577	0.0076	170	ZNF362	0.11	0.024	5.8e-07	922	287	71	1.7e-06	170	SHPK	0.0021	170	0.9	0.1	1.6	2.3	0.6	0.56	594	441	14244	53.4	36.5	35	24	2.1	1.4	2.8	6	5.1	4.3e-07	89
SERPINB9	8.6e-08	2.9e-09	0.0064	25	457	569	2.7e-15	171	GSN	6.3e-05	1	1.2e-11	35	8172	127	0.0083	171	PHOSPHO1	3e-12	0.4	0.2	35	950	796	2.1e-06	171	PITPNM2	0.0022	171	0.9	-0.1	1.8	1.7	0.2	0.82	1482	1075	13610	1.5	0.7	3.6	1.8	1.9	1.1	2.7	4.9	3.9	7.9e-05	228
KAZN	0.0032	9.9e-12	2.3e-05	216	265	362	3.2e-15	172	CHIA	0.21	0.17	0.0094	285	1277	645	0.0087	172	ITGB4	0.0085	0.0037	0.0021	484	172	252	2.3e-06	172	SMAD9	0.0022	172	-1.8	-2.9	-0.9	-3.9	-2.1	0.035	36	14668	17	0.7	3.6	2	5.3	-0.6	-1.6	0.4	-1.2	-0.6	0.52	6730
CD320	0.27	8.8e-12	3.7e-10	711	259	124	3.4e-15	173	STX3	0.82	0.35	2.1e-06	1270	2153	279	0.0093	173	SLC9A3R1	0.00074	0.012	0.0065	346	234	308	2.4e-06	173	REST	0.0022	173	1.3	0.4	2	3.1	1.2	0.22	129	81	14604	55.6	31.7	37.5	25.2	1.7	1	2.4	5.1	4.2	2.7e-05	186
GPR176	0.13	1.1e-15	4.6e-06	518	82	321	3.6e-15	174	C17orf89	0.74	7e-07	0.56	1042	51	2407	0.0099	174	BAIAP2L1	6.8e-10	0.018	0.6	63	256	1556	2.6e-06	174	ROBO1	0.0023	174	-1.3	-2.3	-0.3	-2.4	-0.7	0.51	450	14566	119	1	2.8	2.3	4.6	-1.1	-2.1	-0.1	-2.1	-1.4	0.17	2826
BCL3	0.15	4.5e-17	1.9e-05	556	65	358	3.8e-15	175	ACTC1	0.61	7e-05	0.31	770	100	1678	0.0099	175	PLS3	2.7e-05	0.067	0.0092	209	423	335	2.6e-06	175	ZMYND8	0.0023	175	0.7	0	1.4	1.9	0.3	0.73	1117	822	13863	26.3	19.4	20	16	1.3	0.6	1.9	3.7	2.8	0.0053	634
MSH6	0.13	2.2e-14	7.9e-07	519	125	273	3.9e-15	176	SNRNP70	0.53	0.0086	0.053	642	351	924	0.012	176	SLPI	0.0047	0.1	3.4e-05	442	482	132	2.9e-06	176	SOX17	0.0023	176	-1.4	-2.9	0	-2	-0.4	0.71	1019	14410	275	4.3	16.1	14.8	24.9	0.8	-0.6	2	1.1	0.6	0.56	7106
RUNX1T1	0.13	1e-13	2.9e-07	536	151	246	4e-15	177	SPATS2L	9.8e-05	1	2.9e-11	39	8175	136	0.012	177	SLC38A1	0.00018	0.00015	0.26	279	72	901	3e-06	177	LAMA1	0.0024	177	-0.5	-1.2	0.2	-1.3	0	0.96	2998	13803	882	24.3	32.6	15.1	17.9	-1.5	-2.3	-0.9	-4.5	-3.6	0.00028	291
POU5F1P3	0.82	5.5e-16	1e-10	1611	79	107	4.2e-15	178	TBC1D12	0.68	0.15	0.00058	904	1210	453	0.014	178	KIAA1161	6e-11	0.0055	0.88	50	185	2455	3.1e-06	178	GPM6B	0.0025	178	0.9	-0.1	1.7	1.8	0.3	0.79	1292	938	13747	3.3	1.3	7.9	4.1	1.6	0.7	2.4	3.8	2.8	0.0044	589
OTUD1	0.013	3.6e-11	1.5e-06	279	308	294	4.5e-15	179	MPC1	0.55	0.18	0.0013	676	1328	495	0.014	179	HAVCR1	0.063	0.00069	0.00099	766	115	213	3.1e-06	179	MEG9	0.0025	179	1	0	2.1	2.1	0.5	0.65	815	598	14087	2.2	0.3	9.9	1.4	2.3	1.3	3.2	4.6	3.7	0.00019	277
ANKRD34A	0.00072	5.1e-09	3.4e-06	169	489	311	4.9e-15	180	CCDC85B	0.91	0.0035	0.008	1610	257	632	0.014	180	NKD2	1.9e-06	0.23	0.0069	149	694	315	3.2e-06	180	UBTD1	0.0026	180	0.9	0	1.8	2	0.4	0.71	971	712	13973	23.7	14.3	29.3	20.5	3.3	2.3	4.1	7.2	6.2	4.8e-10	20
ZMYND8	0.023	1.3e-10	1.7e-07	313	357	228	4.9e-15	181	RGMA	0.45	0.037	0.032	536	595	817	0.015	181	TPM4	3.8e-05	0.021	0.036	226	269	457	3.3e-06	181	TNIP3	0.0026	181	-0.4	-2	0.8	-0.7	0	1	6776	12463	2222	0.1	0.4	0.5	1.9	-3.2	-4.4	-2.1	-5.3	-4.4	9e-06	155
MTCL1	0.029	4.8e-11	2.5e-07	333	323	239	5.4e-15	182	SRSF12	0.46	0.046	0.024	561	646	766	0.015	182	CSRP2BP	0.001	0.11	0.00026	354	505	168	3.4e-06	182	MYCL	0.0028	182	1.4	0.6	2.1	3.5	1.6	0.11	72	45	14640	24.4	10.8	25.1	10.3	2.3	1.4	3.1	5.3	4.4	1.1e-05	161
LINC-ROR	0.012	6.6e-12	8e-06	277	249	336	6.6e-15	183	HLA-DRB1	0.85	0.11	0.0002	1389	972	406	0.015	183	CEBPA	4.8e-07	0.026	0.18	129	292	759	3.8e-06	183	DOCK6	0.0028	183	1	0.2	1.8	2.4	0.7	0.51	460	339	14346	17.1	10.4	15.5	10.2	1.5	0.8	2.2	4.3	3.4	0.00074	355
RPRM	0.17	3.9e-08	1.4e-12	575	584	58	7e-15	184	CREB3L3	1	0.029	1.3e-16	8239	534	70	0.016	184	COG3	0.0011	0.0022	0.034	365	153	447	4.2e-06	184	CBR3	0.0029	184	1.1	0.2	2.3	2.4	0.7	0.51	458	337	14348	9.3	3.4	15.3	12.3	1.3	0.3	2.2	2.6	1.7	0.083	1871
USP13	0.079	6.1e-07	8.1e-13	437	696	53	7.1e-15	185	RASGRP2	0.99	0.07	1.3e-06	2585	779	268	0.016	185	C12orf5	1.5e-05	0.029	0.052	195	306	504	4.3e-06	185	SLC35E4	0.0031	185	0.7	-0.2	1.5	1.6	0.2	0.86	1929	1378	13307	38.9	27.9	42.9	23.3	1.3	0.3	2.2	2.8	1.9	0.055	1494
REC8	0.32	3.7e-13	7.2e-09	762	185	170	7.5e-15	186	C1orf122	0.81	0.00073	0.089	1231	172	1059	0.017	186	DLX3	0.021	0.00071	0.0068	569	116	311	4.6e-06	186	ZNF398	0.0031	186	1.5	0.7	2.2	3.9	2.1	0.035	37	20	14665	11.8	3.7	11.2	3.9	1.3	0.5	2	3.2	2.3	0.022	1036
INPP5D	0.8	4.5e-13	1.7e-12	1534	189	61	8.8e-15	187	HDGFRP2	0.7	0.0011	0.14	949	196	1255	0.018	187	WNT6	0.04	0.041	1.5e-05	667	350	117	4.9e-06	187	OXT	0.0031	187	0.3	-0.6	1.1	0.6	0	1	7300	4845	9840	293.2	280.5	330.4	311.4	3.2	2	4.2	6.7	5.8	6.6e-09	54
GBX2	0.00057	1.4e-10	0.00013	162	360	405	1.1e-14	188	PPP1R15A	0.97	0.012	0.00066	2128	392	457	0.02	188	SNX2	0.086	0.11	2.2e-07	835	500	60	5e-06	188	NOG	0.0032	188	-1	-2.4	0.3	-1.4	-0.1	0.92	2418	13985	700	0.8	2.9	1.8	9.8	-1.5	-2.6	-0.3	-2.5	-1.6	0.099	2082
PKD1L1	1.6e-05	1.9e-14	0.074	88	123	844	1.4e-14	189	ACO1	0.87	0.087	0.00055	1441	873	451	0.022	189	PKIB	0.11	0.073	3.4e-07	911	436	66	5.1e-06	189	CACHD1	0.0034	189	-0.5	-1.3	0.4	-1	0	1	4480	13302	1383	3	4.7	4.1	7.7	-1.8	-2.8	-1	-4.4	-3.5	0.00043	323
ITGAM	1.4e-06	1.7e-11	0.032	45	285	699	1.4e-14	190	HN1	0.018	0.27	0.21	94	1811	1419	0.022	190	RHPN2	0.00042	0.2	0.00029	316	634	172	5.2e-06	190	LINC01356	0.0035	190	-2.2	-3.2	-1.2	-4.9	-3.1	0.0017	10	14678	7	19.4	65.9	34.3	77.8	1	0.1	1.9	2.2	1.5	0.14	2589
TPTE2P6	0.0031	2.1e-11	6.5e-05	212	290	385	1.5e-14	191	PGP	0.91	0.021	0.0025	1626	470	528	0.022	191	HIC2	2.7e-05	0.089	0.013	208	460	357	5.7e-06	191	COL18A1	0.0036	191	-1.2	-2.4	0.1	-1.7	-0.2	0.81	1456	14287	398	0.1	0.5	0.4	2.4	-0.4	-1.6	0.7	-0.7	-0.3	0.75	9672
APOBEC3F	0.14	1.8e-11	2.8e-08	538	288	199	1.6e-14	192	PITX1	1	0.98	1.4e-19	3957	6844	38	0.022	192	DOT1L	1.5e-06	0.028	0.16	147	300	714	6.2e-06	192	LIX1L	0.0037	192	1.6	0.7	2.7	3.4	1.5	0.13	82	51	14634	0.9	0.1	2.8	0.2	1.3	0.3	2.2	2.7	1.9	0.059	1563
FAM214B	0.086	5.3e-14	7.4e-06	449	137	333	1.7e-14	193	SLCO1A2	0.043	0.65	0.016	128	3770	719	0.022	193	SMAD5	9.8e-07	0.075	0.091	138	438	590	6.8e-06	193	FAM124A	0.0037	193	0.9	-0.1	1.8	1.9	0.3	0.75	1189	870	13815	7	4.5	8.6	7.3	3	2	3.9	7.1	6.2	5.1e-10	30
DUSP16	0.11	1.3e-10	1.6e-08	479	356	186	2e-14	194	C14orf80	0.2	0.044	0.17	283	630	1335	0.022	194	CLIC3	0.033	0.0099	0.0004	632	217	178	7.1e-06	194	TMEM88	0.0038	194	-0.3	-1.3	0.6	-0.7	0	1	6420	12596	2089	2.2	3.5	5.7	7.7	-2	-2.9	-1.2	-4.3	-3.4	0.00062	335
C2CD4C	0.031	6e-15	0.00024	337	110	431	2.2e-14	195	SF3A2	0.17	0.00029	0.83	250	139	3675	0.023	195	PIEZO1	0.00033	0.084	0.0035	301	449	278	7.7e-06	195	SP8	0.0039	195	-1	-2	0	-2	-0.4	0.71	1002	14415	270	2.1	4.7	2.9	7.3	-0.3	-1.3	0.6	-0.6	-0.3	0.77	9910
CGNL1	0.0003	4e-15	0.032	147	106	698	2.5e-14	196	ADAMTS1	1	0.00027	1.4e-10	8244	134	148	0.024	196	TCF7L2	0.0058	0.017	0.0023	453	251	258	7.7e-06	196	SERINC5	0.004	196	0.9	0.1	1.7	2.2	0.5	0.61	747	550	14135	42.1	32.1	34.7	23.6	1.3	0.5	2	3.2	2.3	0.021	1024
GTF3C1	8.4e-08	1e-07	0.0046	23	628	548	2.7e-14	197	KCNJ13	1	3.1e-05	5.3e-09	8248	83	194	0.026	197	CASP6	0.84	0.021	5.2e-11	2907	273	25	8e-06	197	CYP4F35P	0.004	197	1.4	0.4	2.6	2.8	1	0.34	232	153	14532	1.2	0.1	3.6	0.3	1.6	0.6	2.4	3.3	2.4	0.014	895
RGCC	0.75	1.6e-19	1.2e-06	1411	14	286	2.9e-14	198	CNKSR3	0.99	0.044	2.4e-05	2560	637	337	0.027	198	XPNPEP1	1.4e-05	0.0029	0.3	193	164	984	8.1e-06	198	ZYG11A	0.0041	198	0.9	0.2	1.8	2.5	0.7	0.48	413	300	14385	32.2	20.6	20	16.7	1.4	0.7	2.1	4.2	3.3	0.0011	375
CALB1	0.29	3.6e-11	1.8e-09	735	307	145	3.5e-14	199	EPN1	0.54	0.038	0.051	651	601	919	0.028	199	PRPF19	0.64	0.00091	1.5e-06	2160	121	83	9e-06	199	DAB2IP	0.0041	199	0.7	-0.2	1.5	1.5	0.1	0.89	2101	1497	13188	2.1	0.8	3.8	1.4	1.3	0.4	2.1	3.1	2.2	0.025	1093
ETNK2	0.094	1e-10	8e-08	459	349	218	4.4e-14	200	CA4	7.6e-05	1	2.8e-09	37	8182	181	0.03	200	ECEL1P2	0.029	1.3e-05	0.092	610	41	592	9.1e-06	200	PGM1	0.0041	200	-1.5	-2.4	-0.6	-3.5	-1.6	0.11	73	14657	28	15.9	40.5	19.1	32.2	-1	-1.8	-0.2	-2.3	-1.5	0.13	2408
LRIG1	0.89	2.1e-13	2.7e-12	1834	170	67	4.5e-14	201	APOL4	0.63	0.41	0.00042	813	2422	440	0.031	201	EHD4	0.00015	0.072	0.01	273	433	340	9.7e-06	201	TGFB3	0.0041	201	0.9	-0.1	1.8	1.7	0.2	0.81	1478	1073	13612	5	2.4	7.2	4.6	2	1.1	3	4.5	3.6	0.00034	304
BEND4	0.94	2.5e-15	2.7e-11	2029	95	93	5.5e-14	202	GATA6-AS1	0.23	1	2.1e-08	303	7504	213	0.031	202	CFD	0.00049	0.15	0.0011	322	571	219	9.7e-06	202	STOM	0.0042	202	-0.6	-1.3	0.2	-1.4	-0.1	0.92	2424	13983	702	26.6	41.3	24.1	25.6	1.5	0.6	2.3	3.5	2.6	0.0091	765
FGF8	0.16	2.1e-12	4.4e-07	568	216	258	6.2e-14	203	SBSPON	1	0.0045	1.6e-12	8242	279	115	0.032	203	ANKRD33B	0.00045	0.1	0.0026	319	481	265	9.8e-06	203	EDEM1	0.0042	203	-0.9	-1.6	-0.2	-2.4	-0.7	0.5	424	14569	116	5.8	11.4	3.8	8.4	-0.9	-1.6	-0.3	-2.8	-1.9	0.054	1477
CACNA2D2	0.007	4.2e-11	5.1e-05	253	318	376	6.3e-14	204	SOX17	0.17	1	5.9e-18	248	8170	55	0.034	204	HMGCS1	0.0003	0.2	0.0011	298	639	220	1.1e-05	204	TSPAN18	0.0042	204	1.1	0.2	1.9	2.6	0.8	0.43	347	246	14439	16.8	7.4	17.8	8.5	2.6	1.7	3.5	6.3	5.4	7.2e-08	69
PSRC1	0.13	2.4e-15	5.8e-05	520	90	378	7.6e-14	205	MTRNR2L1	0.96	0.3	7.8e-06	1958	1931	308	0.034	205	CAMKK2	0.0032	0.0084	0.013	416	208	358	1.1e-05	205	TRIM8	0.0043	205	1	0.2	1.7	2.5	0.7	0.47	381	272	14413	20.8	12.6	19.1	10.5	2.3	1.5	3.1	5.7	4.8	1.9e-06	109
PTPN12	5e-06	7.1e-10	0.011	61	417	610	8.6e-14	206	NAGLU	0.32	0.0011	0.65	387	207	2734	0.035	206	ST14	3.3e-05	0.33	0.0019	218	833	245	1.1e-05	206	ZIC3	0.0045	206	1.7	0.6	2.9	3.1	1.3	0.2	126	78	14607	2.1	0.5	3.6	2.1	1.9	0.9	2.8	3.8	2.9	0.0034	547
MEIS2	0.009	1.2e-10	3.2e-05	264	355	366	1.1e-13	207	SELT	0.0001	0.42	0.78	41	2507	3398	0.036	207	CDH1	3.9e-05	0.44	0.00068	227	1021	199	1.2e-05	207	RNASET2	0.0045	207	0.6	-0.2	1.4	1.4	0.1	0.93	2611	1852	12833	51.6	39.1	44.1	34	2.1	1.3	2.9	5.6	4.7	3.3e-06	120
GPM6B	0.71	4.2e-11	7.4e-12	1330	317	78	1.1e-13	208	NACC2	0.055	4.3e-05	0.99	141	89	6095	0.037	208	PDP2	0.0056	0.00052	0.069	450	109	544	1.3e-05	208	MAP1B	0.0045	208	0.7	-0.2	1.9	1.6	0.2	0.85	1919	1369	13316	1.8	0.8	2.7	1.7	1.1	0.2	2	2.5	1.7	0.094	2020
KLHL3	0.49	3.2e-09	3.6e-12	994	459	71	1.1e-13	209	FGFR3	0.0011	0.12	0.87	59	1062	3954	0.037	209	CDX2	0.014	0.04	0.00042	517	345	181	1.3e-05	209	GKAP1	0.0045	209	1.4	0.6	2.2	3.5	1.6	0.11	71	44	14641	9.4	3	8.8	4.5	1.4	0.6	2.1	3.6	2.7	0.0062	664
MT1E	4.9e-05	6.5e-08	0.00025	111	607	435	1.4e-13	210	GMPPB	0.89	0.064	0.0029	1516	748	548	0.038	210	SPG20	0.0016	0.15	0.00049	375	572	188	1.3e-05	210	RHOBTB1	0.0046	210	-1.6	-2.5	-0.5	-2.8	-1	0.33	221	14606	79	0.2	1.9	0.7	4.4	-2.7	-3.7	-1.8	-6.3	-5.4	5.4e-08	64
MT1H	4.5e-07	7.2e-05	5e-05	34	987	373	1.7e-13	211	OGFR	0.04	0.26	0.26	123	1716	1542	0.038	211	LPHN2	0.17	0.091	3.3e-07	1054	465	65	1.3e-05	211	CAMKV	0.0054	211	0.7	-0.3	1.7	1.3	0.1	0.95	2815	1993	12692	5.2	2.4	9.2	6.3	1.8	0.8	2.7	3.8	2.9	0.0044	588
POU5F1B	0.2	3.2e-11	8.8e-08	622	303	219	1.8e-13	212	TRIM52-AS1	0.84	0.0053	0.067	1344	295	986	0.039	212	DPF3	0.0014	0.26	0.00013	372	739	155	1.4e-05	212	FST	0.0055	212	-1.4	-2.6	-0.2	-2.3	-0.6	0.56	613	14528	157	0.6	3.4	2.3	8.8	-1.8	-2.8	-0.9	-3.9	-3	0.0029	521
MMP9	0.96	7.4e-15	2.2e-11	2150	113	90	2e-13	213	KALRN	0.61	0.0068	0.2	772	320	1384	0.039	213	DNAJC1	0.014	0.00012	0.087	521	69	583	1.5e-05	213	MBOAT2	0.0057	213	1.5	0.6	2.2	3.3	1.5	0.14	90	56	14629	7.9	3.6	8.4	3.9	0.9	0.1	1.7	2.3	1.5	0.12	2401
CARHSP1	0.027	1e-12	0.00017	325	205	419	2.2e-13	214	MYO10	1	0.02	3.9e-06	3977	455	293	0.04	214	EZR	3.2e-06	0.34	0.011	160	847	345	1.5e-05	214	ADM	0.0057	214	-1.7	-2.7	-0.8	-3.4	-1.5	0.13	79	14654	31	34.6	88.5	48.5	104	-1.7	-2.6	-0.7	-3.2	-2.3	0.022	1048
MCL1	0.00054	2.5e-12	0.0091	160	225	601	2.3e-13	215	TNFRSF10D	0.52	0.39	0.0025	631	2331	530	0.04	215	RPS6KA4	0.0059	0.01	0.0092	454	218	336	1.6e-05	215	IL23A	0.0057	215	1.9	0.7	2.9	3.2	1.3	0.19	117	70	14615	8.5	1.6	19.8	6.5	1.1	0.1	1.9	2.3	1.5	0.13	2423
NREP	0.95	8.7e-09	1.1e-17	2101	518	15	2.9e-13	216	MIB2	0.9	0.00093	0.12	1589	185	1151	0.041	216	CDC42SE2	0.18	0.034	5.7e-06	1092	324	100	1.9e-05	216	MANEA	0.0058	216	-1.3	-2.1	-0.5	-3.3	-1.4	0.15	103	14644	41	2.6	7.2	3.5	8.9	-1.5	-2.4	-0.8	-4	-3.1	0.0021	471
ASPA	1.2e-05	0.00035	6.8e-07	78	1118	267	3.2e-13	217	UBE2S	0.94	0.012	0.012	1809	387	679	0.043	217	SLC46A1	2.2e-09	0.12	0.47	76	513	1294	1.9e-05	217	OTX2	0.0059	217	-1.4	-2.5	0	-1.9	-0.3	0.73	1126	14387	298	31.9	46.8	116.3	50.6	-0.7	-1.8	0.4	-1.2	-0.7	0.52	6600
PLOD2	6.8e-05	1.6e-08	0.001	118	538	487	3.7e-13	218	XBP1	0.47	0.5	0.0021	570	2851	520	0.045	218	SH3BGRL2	0.044	0.00015	0.039	683	73	466	2.2e-05	218	CARHSP1	0.006	218	0.6	-0.1	1.3	1.8	0.3	0.79	1304	948	13737	60	42.6	44.9	20.5	1.5	0.8	2.2	4.5	3.6	0.00036	313
NRG1	0.86	2.5e-10	1.9e-13	1718	382	44	3.9e-13	219	BCAR3	0.038	0.19	0.38	121	1393	1859	0.045	219	GALNT11	0.16	0.0069	0.00016	1029	194	160	2.3e-05	219	POU5F1	0.0061	219	0.4	-0.3	1	1	0	1	4411	3061	11624	147.4	134.4	68.9	68.4	2.7	1.9	3.5	6.9	6	2.3e-09	40
BCRP3	0.66	5.2e-11	1.1e-10	1245	328	108	4e-13	220	MCU	1	0.36	5.7e-09	3287	2210	196	0.046	220	DAG1	2.6e-08	0.04	0.57	105	343	1500	2.6e-05	220	TMEM246	0.0062	220	-0.4	-1.8	0.8	-0.7	0	1	6500	12571	2114	0.2	0.3	0.9	1.6	3	1.9	3.7	6.1	5.2	1.9e-07	80
ITM2C	0.85	1.6e-19	3.8e-06	1704	15	313	4.3e-13	221	ALDH2	3.5e-05	1	6.3e-08	31	8193	229	0.047	221	UBE2J1	0.022	2.6e-05	0.17	577	49	732	2.6e-05	221	TPTE2P6	0.0064	221	1.4	0.4	2.4	2.9	1	0.3	195	122	14563	1.7	0.3	4.2	1	1.5	0.7	2.3	3.9	3	0.0028	505
SPIC	0.13	3.6e-12	6.2e-06	521	234	329	5.4e-13	222	DNAJB4	0.98	0.00064	0.047	2231	167	903	0.049	222	PSTPIP2	0.022	0.17	2.9e-05	575	590	128	2.7e-05	222	CFLAR	0.0066	222	0.8	0	1.5	2.1	0.4	0.66	871	638	14047	122	95.5	79.6	71.3	2.5	1.6	3.4	5.7	4.7	2.1e-06	110
MAD2L2	0.29	1.8e-11	1.6e-07	732	287	227	6.7e-13	223	AMDHD1	1	8.3e-06	4.9e-07	8254	70	250	0.051	223	C1QTNF6	8.4e-07	0.11	0.17	134	499	718	2.7e-05	223	LRRC16A	0.0069	223	-0.7	-1.4	0	-1.9	-0.3	0.75	1210	14358	327	9.2	13.4	8.3	11.2	-0.7	-1.4	0	-1.9	-1.2	0.25	3690
PHLDA3	0.2	3.4e-16	0.00043	613	76	454	7.1e-13	224	BAMBI	0.16	1	1.2e-16	233	8171	68	0.051	224	2015-09-08	0.00062	0.001	0.25	336	128	886	2.7e-05	224	PHACTR2	0.007	224	-1	-1.8	-0.2	-2.5	-0.7	0.47	388	14575	110	3.4	6.4	3.3	6.2	-1	-1.9	-0.2	-2.6	-1.8	0.079	1836
THY1	0.72	1.6e-11	2.7e-10	1344	284	121	7.1e-13	225	BOP1	0.66	0.078	0.037	858	822	859	0.053	225	RASGRP2	0.014	0.39	3.6e-06	516	944	92	2.9e-05	225	KCNJ16	0.007	225	-0.9	-2	0.2	-1.5	-0.1	0.89	2215	14045	640	0.5	1.9	1.3	6.5	-0.4	-1.7	0.7	-0.8	-0.4	0.71	9155
TUBA1A	0.048	6.3e-10	3e-06	375	411	309	7.2e-13	226	UACA	0.0022	1	1.5e-10	67	8185	150	0.054	226	DOCK9	0.0097	0.31	2.1e-05	493	797	121	3.1e-05	226	CCAT1	0.0072	226	-2	-2.9	-0.8	-3.1	-1.2	0.23	140	14631	54	0	0.8	0	2.9	-0.5	-1.8	0.8	-0.7	-0.3	0.74	9620
ARFGEF1	0.0025	1.3e-09	0.00023	203	431	429	7.3e-13	227	ZHX1	0.99	0.29	4.5e-06	2366	1898	296	0.054	227	ATP6V1C2	2.3e-08	0.044	0.6	103	356	1562	3.2e-05	227	GPRC5C	0.0073	227	0.6	-0.3	1.5	1.3	0.1	0.95	2776	1971	12714	67.3	54.5	68.1	47.9	2.6	1.6	3.4	6.3	5.4	6.7e-08	67
PPAP2A	0.0015	1.2e-13	0.032	185	154	701	1.1e-12	228	CREB3L2	1	0.00043	3.1e-09	8252	151	184	0.054	228	ECHS1	0.24	0.05	2.8e-06	1220	374	90	3.5e-05	228	PKP2	0.0073	228	-0.7	-1.5	0.1	-1.8	-0.2	0.81	1442	14292	393	10.6	16.3	10.5	11.8	-1.2	-1.9	-0.5	-3.6	-2.7	0.0077	729
CORO1A	0.59	5.4e-10	1.8e-10	1145	403	114	1.2e-12	229	HSD17B3	0.37	0.46	0.01	433	2649	657	0.056	229	FAT1	0.0002	0.17	0.0088	284	604	332	3.8e-05	229	CDC34	0.0073	229	0.9	0	1.7	2	0.4	0.67	893	656	14029	21.8	12	30.9	14.3	2.1	1.3	3.1	5.5	4.6	3.8e-06	132
UGP2	0.0018	4.7e-09	0.00025	191	486	434	1.2e-12	230	PCTP	1	0.0071	0.002	2694	330	515	0.058	230	BAIAP2	0.0085	0.0033	0.043	485	169	475	4.1e-05	230	ZNF296	0.0075	230	0.6	-0.2	1.4	1.4	0.1	0.92	2468	1752	12933	118.5	87.5	84.6	86.3	2	1.2	2.9	5	4.1	4.8e-05	201
YIPF4	3e-05	1.1e-08	0.0065	99	524	570	1.4e-12	231	RUFY3	0.14	0.36	0.11	211	2195	1115	0.06	231	WNT7B	0.0013	0.28	0.00072	368	753	201	4.4e-05	231	C2CD4C	0.0075	231	1.2	0.2	2.2	2.3	0.6	0.54	544	406	14279	1.6	0.2	3.4	0.9	2.5	1.5	3.4	5.4	4.5	6.2e-06	142
MCAM	0.41	1.5e-12	5.6e-07	885	211	261	1.5e-12	232	IGFBP6	0.72	0.31	0.0029	988	1975	547	0.061	232	SMAGP	2.1e-09	0.1	0.66	75	486	1710	5.1e-05	232	AMOT	0.0078	232	-0.7	-1.5	0	-1.9	-0.3	0.76	1235	14347	338	8.2	13.1	7.4	11.4	-0.9	-1.7	-0.2	-2.4	-1.6	0.11	2193
PDE6G	0.25	3.7e-07	6.8e-11	681	667	101	1.7e-12	233	MOB2	0.47	0.11	0.087	575	975	1057	0.062	233	ZFHX3	1.4e-07	0.012	0.75	117	229	1991	5.1e-05	233	USP28	0.0079	233	0.5	-0.3	1.2	1.3	0	0.97	3115	2194	12491	70.4	61.3	43.1	30.7	1.9	1.2	2.6	5.3	4.4	1.3e-05	162
DPF1	0.0062	1.6e-19	0.28	244	17	1226	1.9e-12	234	PLOD1	0.0039	1	1.1e-10	72	8187	146	0.063	234	SETD3	0.0035	0.002	0.13	423	147	650	5.2e-05	234	FBXO36	0.008	234	0.9	0.1	1.7	2.3	0.6	0.54	511	381	14304	14	8.7	12.9	9.8	0.7	-0.1	1.5	1.8	1.1	0.27	3893
GABBR1	0.77	1.7e-13	2e-08	1458	167	192	1.9e-12	235	F3	0.00019	0.73	0.62	44	4312	2642	0.065	235	TLE1	7.5e-10	0.17	0.62	64	589	1597	5.3e-05	235	GATM	0.0081	235	-1.3	-2.3	-0.4	-2.6	-0.8	0.4	297	14592	93	0	0.3	0.1	0.8	-0.9	-1.9	0	-2	-1.3	0.21	3308
SLC25A29	0.0016	6.2e-15	0.088	187	111	883	2e-12	236	TMEM259	0.76	0.026	0.083	1099	507	1041	0.065	236	PIWIL3	0.02	0.0071	0.018	559	195	381	6.9e-05	236	KAZN	0.0082	236	1	0.1	1.9	2.2	0.5	0.58	661	485	14200	20.2	11.6	19.9	15.4	2.3	1.3	3.3	4.9	4	6.5e-05	216
GCHFR	0.74	7.7e-09	2e-12	1396	512	63	2.6e-12	237	CNTFR	1	0.0011	5.9e-09	7595	202	198	0.066	237	FXYD4	0.54	0.085	5e-08	1892	452	50	7e-05	237	ID2	0.0084	237	-1	-1.9	-0.1	-2.2	-0.5	0.61	730	14490	195	28.6	49.7	42.1	59.7	-1.6	-2.4	-0.8	-3.9	-3	0.0028	507
MEG8	0.036	1.5e-11	0.00027	345	283	439	3.1e-12	238	ATP6V0C	0.15	0.0036	0.87	223	260	3950	0.066	238	CIDEC	0.0031	0.84	5.7e-07	413	1928	70	7.1e-05	238	RTL1	0.0086	238	1.2	0	2.8	1.9	0.4	0.72	1066	787	13898	1.5	0.2	3.9	1.1	1.6	0.5	2.7	2.8	2	0.05	1429
DEFB124	0.0004	1e-11	0.032	151	268	703	3.2e-12	239	ENC1	1	0.042	2.5e-13	8243	625	105	0.067	239	KCTD12	0.087	0.41	3e-07	844	972	63	7.3e-05	239	TMEM159	0.0087	239	0.7	-0.1	1.6	1.9	0.3	0.76	1225	892	13793	11.6	7.2	13.5	8.4	1.9	1	2.7	4.5	3.6	0.00028	293
MKRN1	0.00035	2e-16	0.36	149	73	1315	3.2e-12	240	RAB3B	0.058	1	8.2e-14	145	8177	98	0.068	240	LMNA	0.04	0.00099	0.042	668	125	473	7.4e-05	240	FGF8	0.0089	240	0.8	-0.3	2.2	1.4	0.1	0.93	2503	1780	12905	3.5	1.4	13.1	7.7	2	1.1	2.8	4.7	3.8	0.00012	253
PPP2R2B	0.53	5.5e-10	2.5e-09	1055	404	150	3.5e-12	241	PPAN	0.27	0.22	0.12	339	1518	1154	0.068	241	LOC101927379	0.001	0.043	0.039	357	354	465	7.6e-05	241	SH3PXD2A	0.009	241	1.4	0.4	2.3	3	1.1	0.26	161	99	14586	4	1.7	5.4	2.5	1.4	0.5	2.2	3	2.2	0.03	1156
ATG9B	0.0098	3.1e-15	0.042	270	101	742	3.7e-12	242	ACTN1	0.43	0.073	0.18	510	794	1341	0.069	242	STXBP6	0.26	0.00039	0.0052	1252	100	298	7.6e-05	242	SLC6A6	0.0092	242	0.6	-0.2	1.3	1.5	0.1	0.91	2363	1673	13012	24.4	19.9	24.1	21.9	1.9	1.2	2.7	5.3	4.4	1.1e-05	159
SPRED2	0.062	7.4e-13	0.00059	404	196	467	3.8e-12	243	DEFB1	0.055	0.66	0.083	142	3872	1045	0.069	243	PTPN21	1.1e-06	0.00031	0.96	140	95	2891	9.9e-05	243	AHNAK	0.0094	243	-1	-1.8	-0.2	-2.4	-0.6	0.53	495	14557	128	9.1	17.9	11.5	16.4	-0.7	-1.6	0.2	-1.5	-0.9	0.39	5128
DLGAP3	4.1e-05	1.1e-18	0.81	109	41	2223	4.3e-12	244	MGAT4A	1	0.2	2.1e-08	4752	1409	214	0.07	244	CCDC34	4.2e-05	0.13	0.084	230	538	577	0.0001	244	CHST12	0.0099	244	0.6	-0.2	1.3	1.4	0.1	0.93	2551	1813	12872	112.5	91.8	72.6	67	2.5	1.6	3.3	6.4	5.5	2.9e-08	60
MTMR14	4.7e-06	1.7e-10	0.13	60	367	977	4.5e-12	245	RHOBTB1	0.99	5e-06	0.28	2588	67	1595	0.071	245	TMTC3	0.056	0.61	2e-07	742	1337	58	0.00012	245	APOBEC3C	0.01	245	0.6	-0.4	1.6	1.2	0	0.98	3254	2290	12395	16.1	9.6	24.1	18.4	2.1	1.2	3	4.7	3.8	0.00015	260
TFPI2	0.24	2.5e-10	5.8e-07	663	381	262	4.7e-12	246	MRAP2	0.38	0.77	0.0014	437	4641	504	0.071	246	EPS8L2	0.0047	1.2e-05	0.68	441	40	1765	0.00012	246	KCNH2	0.011	246	1.3	0.3	2.4	2.6	0.8	0.41	307	212	14473	2.5	0.6	5.4	2.3	2.4	1.4	3.3	5.4	4.5	5.9e-06	141
CD70	0.93	8.5e-13	3.1e-10	1968	198	122	4.7e-12	247	NEU1	1	0.0062	0.0019	2956	314	513	0.072	247	GNPDA1	0.013	0.02	0.018	514	267	374	0.00012	247	CAPG	0.011	247	0.5	-0.3	1.3	1.3	0	0.96	2927	2071	12614	104.8	95.1	90.1	79	1.6	0.7	2.4	3.8	2.9	0.0035	551
LGR6	0.39	7.2e-08	2e-10	861	615	116	4.9e-12	248	STAMBPL1	0.99	0.013	0.0026	2634	399	538	0.075	248	ADI1	0.1	0.00041	0.044	877	101	480	0.00013	248	CREB3L1	0.011	248	-0.5	-1.5	0.7	-0.9	0	1	5419	12952	1733	0	0.1	0.1	0.4	2.6	1.8	3.5	6.7	5.8	6.6e-09	53
GPR160	0.13	2.4e-12	8.1e-05	522	223	393	4.9e-12	249	GNG4	0.4	0.034	0.34	464	569	1760	0.075	249	MGST1	0.14	1.2e-07	0.47	982	17	1288	0.00013	249	KIAA0922	0.011	249	0.8	-0.1	1.7	1.8	0.2	0.81	1405	1025	13660	3	1.6	4.4	2.5	0.7	-0.2	1.5	1.6	1	0.34	4610
MICB	0.83	3e-11	4.3e-10	1634	301	125	6.5e-12	250	EFHD2	0.031	0.0024	0.99	114	241	5768	0.076	250	PRKAR1B	0.056	0.011	0.0072	741	223	319	0.00013	250	ATG3	0.012	250	1.1	0.4	1.8	3	1.2	0.25	148	91	14594	637.4	420.5	277.1	181.8	1.5	0.7	2.1	4.1	3.2	0.0014	416
PMEPA1	0.98	6.5e-17	3e-08	2320	66	201	7.7e-12	251	CRIP1	0.9	0.027	0.033	1591	522	838	0.077	251	UBL3	0.0074	0.3	0.00048	470	781	186	0.00014	251	GK	0.012	251	0.9	0	1.9	1.9	0.3	0.73	1120	824	13861	3.1	1.4	4.1	2	2.1	1.2	3	4.5	3.6	0.00035	308
PQLC1	3.5e-06	1.5e-18	0.94	55	45	2836	8.1e-12	252	KDM5B	0.45	0.51	0.009	547	2901	639	0.078	252	UCA1	0.00092	0.19	0.011	351	629	343	0.00014	252	SPHK1	0.012	252	0.6	-0.3	1.5	1.3	0	0.96	3044	2146	12539	25.3	15.6	36.4	18.7	3.9	2.5	5	7.2	6.2	4.8e-10	8
PLSCR4	5.6e-06	8.6e-11	0.19	63	340	1059	8.1e-12	253	MYLPF	0.96	0.32	9.8e-05	2003	2005	380	0.078	253	MIR614	0.00013	0.28	0.024	266	755	409	0.00016	253	HS6ST1	0.012	253	0.8	0.1	1.6	2.2	0.5	0.61	707	519	14166	21.5	12.2	16.4	8.6	2.1	1.3	2.9	5.6	4.7	2.2e-06	112
HLA-F	1	2.3e-12	3.4e-14	2907	222	32	1e-11	254	PRTG	1	1.7e-05	1.5e-06	8258	77	270	0.078	254	NPPB	0.021	0.38	5.3e-05	566	921	135	0.00017	254	MGST2	0.013	254	-0.1	-0.9	0.7	-0.2	0	1	11353	10438	4247	35.1	39.1	41.1	34.7	-1.3	-2.1	-0.6	-3.6	-2.7	0.0065	688
FAM64A	0.13	7.6e-09	7.6e-07	523	511	272	1.2e-11	255	IL22RA1	0.9	0.083	0.012	1573	852	675	0.086	255	HNRNPA1P33	0.0029	0.64	7e-05	407	1396	141	0.00017	255	PCSK5	0.013	255	0.5	-0.3	1.3	1.2	0	1	3476	2453	12232	1.4	1	2	1.5	2.1	1.3	2.9	5.5	4.6	3.4e-06	127
ARX	1	3.2e-13	1.8e-13	2988	178	43	1.2e-11	256	PDGFA	0.52	0.41	0.015	630	2454	707	0.09	256	CACNB2	0.18	0.37	3.4e-07	1086	902	68	0.00017	256	RPRM	0.013	256	1.1	0	2.3	1.9	0.4	0.72	1064	785	13900	4.8	0.5	20.5	1.8	1.2	0.1	2.3	2.2	1.4	0.15	2668
PARP9	0.0068	5.7e-06	1.3e-06	250	823	288	1.2e-11	257	IGF2BP2	0.94	0.0025	0.14	1845	244	1229	0.09	257	ADAMTSL4	0.26	0.00021	0.022	1254	84	397	0.00018	257	ZNF462	0.013	257	-0.3	-1.3	0.7	-0.5	0	1	8099	11890	2795	1.1	1.3	2.1	2.1	2.2	1.4	3	5.6	4.7	2.2e-06	111
TSPAN13	7.6e-05	3.6e-05	8.4e-05	121	934	395	1.5e-11	258	TCL1A	0.11	0.88	0.012	185	5602	674	0.09	258	GCH1	0.29	0.016	0.00031	1299	248	173	0.0002	258	IER2	0.014	258	0.8	0	1.6	2	0.4	0.69	940	693	13992	114.8	80.1	79.4	83.2	2	1.2	2.8	5	4.1	3.6e-05	192
FBXO36	0.14	0.00061	3.5e-13	537	1175	47	1.5e-11	259	PXDN	1.7e-06	1	3e-05	17	8203	345	0.093	259	KCTD20	0.00034	0.25	0.023	304	713	402	0.00022	259	PTPRD	0.014	259	1.7	0.6	2.7	3	1.1	0.27	165	102	14583	0.3	0	0.7	0.2	2	1.1	3	4.2	3.3	0.00096	369
TRIM8	0.34	1.3e-15	0.0007	797	84	473	1.5e-11	260	TMEM246	1	0.002	0.0025	3793	229	529	0.093	260	DANCR	0.13	0.027	0.0015	946	295	235	0.00023	260	GCHFR	0.014	260	0.7	-0.1	1.6	1.7	0.2	0.83	1549	1119	13566	60.3	39	64.9	55.3	1.1	0.2	1.9	2.6	1.8	0.074	1756
SEMA4B	0.028	3e-10	0.00036	327	388	446	1.6e-11	261	FAM207A	0.52	0.023	0.37	626	487	1823	0.095	261	SLC35C1	0.32	0.084	1.3e-05	1372	451	113	0.00024	261	SERPINB9	0.014	261	2.1	1	3.3	4	2.2	0.029	32	17	14668	95.6	32.5	132.1	45.7	1.3	0.4	2.2	2.8	2	0.047	1391
SLC16A2	0.66	1.6e-13	2.1e-06	1242	163	300	1.7e-11	262	TJP3	0.17	0.064	0.62	245	751	2641	0.1	262	GRHL1	3.6e-05	0.014	0.55	224	242	1441	0.00024	262	MMP15	0.014	262	1.3	0.4	2.1	2.8	1	0.34	233	154	14531	4.1	1.6	5.9	3	2.2	1.3	3.1	5.2	4.3	2e-05	178
FAM162B	1	2.2e-11	1.8e-14	2833	292	26	2e-11	263	FOXN3	0.21	0.02	0.75	292	462	3181	0.1	263	C1orf21	0.0085	0.53	0.00013	483	1173	154	0.00029	263	ANKRD45	0.014	263	0.6	-0.3	1.4	1.3	0.1	0.95	2797	1984	12701	7.7	5.4	14.1	6.6	2.6	1.6	3.5	5.6	4.7	3.3e-06	125
ADORA2B	7.6e-05	4.9e-06	0.00062	122	818	469	2e-11	264	LINC00263	0.59	0.16	0.083	745	1240	1042	0.11	264	GRHPR	0.035	0.013	0.028	642	237	426	0.00029	264	GTF3C1	0.014	264	1.2	0.5	2	3.3	1.4	0.15	102	62	14623	27.7	16.9	19.1	15.8	0.9	0.3	1.6	2.8	2	0.049	1423
AKNA	0.22	5.4e-14	0.00068	643	138	470	2.2e-11	265	SOX30	0.34	0.17	0.21	402	1303	1433	0.11	265	TSEN15	0.031	0.022	0.021	622	279	394	0.00032	265	LPHN1	0.015	265	1.2	0.2	2	2.5	0.7	0.47	399	288	14397	3.7	1.7	5.3	4.1	1.8	1.1	2.5	5	4.1	3.6e-05	191
WARS	5.9e-06	3.3e-08	0.053	66	577	776	2.3e-11	266	TMEM160	1	9.3e-09	0.37	4904	27	1811	0.11	266	GABBR2	0.00028	0.17	0.073	296	598	550	0.00037	266	PQLC3	0.015	266	0.6	-0.2	1.2	1.5	0.1	0.89	2158	1533	13152	122.6	110.1	65.9	55.9	1.7	0.8	2.4	4.1	3.2	0.0014	419
SH2B3	0.0032	3.3e-09	0.002	215	461	519	2.4e-11	267	PRPS1	0.88	0.13	0.015	1477	1113	702	0.11	267	CTDSPL	0.32	0.14	8.3e-06	1365	555	104	0.00037	267	ANXA3	0.015	267	-0.8	-1.6	-0.1	-2.1	-0.5	0.63	786	14477	208	91.6	139.9	105.3	92.8	-0.8	-1.5	-0.2	-2.4	-1.6	0.11	2219
NR5A2	0.11	4.2e-05	2.2e-10	485	947	118	2.5e-11	268	BRI3	0.35	0.071	0.39	411	784	1894	0.11	268	DIAPH3	0.00021	0.26	0.049	289	730	502	0.00038	268	KAT7	0.015	268	0.9	0.1	1.6	2.2	0.5	0.58	670	491	14194	33.5	22.4	26.4	14.1	0.9	0.3	1.6	2.8	1.9	0.054	1482
POU5F1P4	0.93	2.3e-13	1.3e-08	1996	172	181	3.1e-11	269	TBC1D1	1	0.018	0.0049	2678	445	590	0.11	269	PLEK2	0.019	0.05	0.019	556	372	383	0.0004	269	SLC16A10	0.015	269	1	0.1	1.7	2.4	0.6	0.54	508	378	14307	7.7	3.8	8.6	5	1.4	0.6	2.2	3.6	2.7	0.0065	687
ATP12A	1	1.1e-16	8.3e-10	3071	70	133	3.9e-11	270	PCP4L1	0.042	1	9e-12	125	8191	126	0.11	270	ADAM9	9.5e-07	0.59	0.11	137	1305	627	0.00046	270	LOC100507420.uid_10773	0.015	270	-0.8	-1.7	0.1	-1.6	-0.2	0.85	1857	14158	527	3.8	10	11.4	29.3	0.9	-0.2	2	1.6	1	0.34	4626
MPP2	0.22	1.6e-10	1.4e-05	647	363	349	4.1e-11	271	ALPPL2	0.62	0.56	0.0053	795	3251	596	0.11	271	RBM47	0.034	0.024	0.025	641	288	415	0.00046	271	GLIS2	0.016	271	1.4	0.2	2.4	2.4	0.7	0.51	449	331	14354	5	1.6	8.3	4	2.6	1.5	3.6	5.9	5	6.2e-07	92
SHD	0.98	1.1e-11	2.2e-11	2340	270	91	4.3e-11	272	FBXO17	0.42	0.75	0.0054	485	4470	599	0.12	272	AGPAT5	0.001	0.04	0.19	356	348	769	0.00048	272	PKD1L1	0.016	272	1.1	0.2	2.2	2.4	0.7	0.51	453	334	14351	2.1	0.8	3.6	1.6	2.2	1.3	3.1	5.2	4.3	1.7e-05	171
SPRY2	0.14	6.9e-17	0.032	546	68	702	5.1e-11	273	PVRL1	0.93	0.15	0.0066	1732	1183	615	0.12	273	SMIM1	0.41	0.00038	0.018	1567	99	378	0.00053	273	HN1	0.017	273	0.8	0.1	1.5	2.4	0.7	0.51	448	330	14355	572.6	399.8	245.9	172.9	1.1	0.5	1.7	3.6	2.7	0.0065	684
FAM151A	0.36	1.6e-19	0.032	821	18	700	5.5e-11	274	EXT1	0.016	1	1.8e-10	92	8197	153	0.12	274	PP14571	0.029	0.028	0.031	611	301	438	0.00053	274	CDA	0.017	274	0.4	-0.4	1.3	1	0	1	4297	2978	11707	34	18.2	41.1	23	3.1	2.1	4	7.1	6.2	4.8e-10	26
ALPL	1	1.7e-16	1.8e-10	3450	72	113	5.8e-11	275	GYPC	0.0038	1	4.3e-09	71	8201	190	0.12	275	RAB31	3e-06	0.00017	0.99	159	78	3233	0.00058	275	MEG8	0.017	275	1.2	0.2	2.2	2.5	0.7	0.47	389	279	14406	2.8	0.1	8.2	0.4	1.5	0.7	2.3	4	3.1	0.0023	477
ARGFXP2	0.15	2.9e-06	1.4e-08	552	779	185	6.7e-11	276	FAM219A	0.26	0.33	0.16	333	2070	1308	0.12	276	DLG2	0.03	0.051	0.021	613	375	393	0.00066	276	MIAT	0.017	276	1.3	0.1	2.3	2.3	0.6	0.57	629	467	14218	2.7	1.1	6.4	2.2	2.1	0.8	3.3	3.7	2.8	0.0056	648
GPR153	0.031	6.8e-15	0.062	341	112	802	7.3e-11	277	SLC35D1	1	0.0075	0.0014	3799	336	501	0.12	277	C16orf74	0.00012	0.0026	0.82	263	158	2206	0.00067	277	ERF	0.018	277	1	0.1	1.9	2.1	0.5	0.61	757	556	14129	16	9.7	14.5	15.6	2.2	1.3	3.1	4.6	3.7	0.00019	276
SLC39A10	0.13	3.1e-09	1.5e-05	525	458	350	7.6e-11	278	VASP	0.2	0.0081	0.89	279	344	4131	0.12	278	TMC5	0.0017	0.23	0.031	379	689	435	0.00068	278	LIPG	0.018	278	-1.6	-3	-0.4	-2.7	-0.9	0.39	276	14597	88	0.4	3.3	1.4	6.7	-1.7	-2.6	-0.8	-3.6	-2.7	0.0063	676
SNHG15	0.1	1e-11	0.0011	469	267	488	9e-11	279	KANK1	0.29	0.5	0.073	361	2839	1009	0.12	279	TMEM45B	0.39	0.16	8.9e-06	1523	585	106	0.00068	279	PDE6G	0.018	279	0.7	-0.3	1.5	1.4	0.1	0.93	2508	1784	12901	14.5	7.5	26.6	10.7	1.8	0.8	2.7	3.6	2.7	0.0061	660
ICOSLG	0.72	1e-15	0.00011	1350	81	401	9.1e-11	280	SLC3A1	1	0.54	1.2e-17	8240	3083	58	0.12	280	SLC7A8	0.0057	0.0014	0.5	452	130	1349	0.00071	280	SAT1	0.018	280	1.2	0.3	2.1	2.6	0.8	0.43	340	240	14445	239.2	156.5	230.6	147	2.1	0.7	3.3	2.9	2.1	0.04	1286
NAV1	0.051	8.7e-14	0.025	382	147	675	1.2e-10	281	CENPE	0.57	0.13	0.15	695	1088	1275	0.12	281	CERS5	2.8e-05	0.77	0.013	211	1720	356	0.00072	281	MRC2	0.019	281	1.4	0.3	2.4	2.6	0.8	0.41	319	223	14462	0.6	0.2	1.2	0.7	1.2	0.3	2.2	2.6	1.7	0.081	1863
RNF24	0.13	7.1e-12	0.0011	524	250	489	1.4e-10	282	FGA	1	0.0095	9.8e-10	8255	363	168	0.13	282	THRIL	0.024	0.014	0.091	590	239	591	0.00075	282	REC8	0.019	282	0.6	-0.2	1.4	1.4	0.1	0.93	2600	1846	12839	5.6	2.4	18.2	6.2	2	1.1	2.8	4.7	3.8	0.00017	269
JAG1	0.085	4.5e-09	6.9e-05	448	479	389	1.4e-10	283	HNF1A-AS1	0.11	1	5.4e-13	187	8183	110	0.13	283	HPRT1	0.0011	0.028	0.31	358	304	999	0.0008	283	DPF1	0.019	283	0.7	-0.2	1.5	1.6	0.2	0.86	1991	1422	13263	16.9	10.9	25.6	17.6	3.6	2.7	4.4	7.2	6.2	4.8e-10	9
GAS7	0.87	9.7e-12	4.7e-08	1753	264	208	1.4e-10	284	ELAVL1	0.89	0.055	0.054	1533	703	930	0.13	284	REEP1	6.8e-05	0.011	0.74	247	225	1966	0.00084	284	CCR8	0.02	284	-0.8	-1.8	0.2	-1.6	-0.2	0.86	1972	14120	565	35.7	60.6	61.3	78.1	2.2	1.2	3.3	4.7	3.8	0.00014	255
PMP22	0.77	1e-12	1.7e-06	1472	204	297	1.4e-10	285	TSPAN17	0.44	0.8	0.0039	530	4877	578	0.13	285	WEE2	3.6e-05	0.16	0.33	223	577	1029	0.00087	285	RPS6KA2	0.02	285	1.2	0.1	2.2	2.2	0.6	0.58	656	482	14203	2.1	0.7	4.1	1.9	1.9	0.9	3	4.2	3.3	0.0011	381
NQO2	0.98	5.4e-14	2.5e-08	2294	139	197	1.5e-10	286	ICOSLG	0.98	0.0036	0.089	2271	262	1061	0.13	286	SRPK1	0.003	0.056	0.14	409	391	673	0.00089	286	SEMA4B	0.021	286	1	0.2	1.8	2.4	0.7	0.51	477	355	14330	12.3	6.1	13.9	7.4	1.3	0.6	2	3.9	3	0.0029	515
GRN	0.068	1.9e-06	8.8e-07	415	749	275	1.6e-10	287	RAB11B	0.95	0.038	0.038	1944	597	870	0.14	287	KHDRBS3	0.00062	0.038	0.35	339	333	1067	0.00092	287	CALB1	0.021	287	0.8	-0.1	1.7	1.7	0.2	0.83	1607	1152	13533	8.9	3.4	17.3	5	1.5	0.7	2.3	3.8	2.9	0.004	568
RTP3	0.98	1.8e-13	3.7e-09	2416	168	157	1.6e-10	288	TRPC7	1	0.34	1.4e-14	7594	2088	88	0.14	288	ZMYND11	0.0019	0.0037	0.58	384	173	1513	0.00096	288	STX3	0.021	288	-0.7	-1.4	0	-2	-0.4	0.68	909	14442	243	12.1	18.7	9.1	9.1	-0.6	-1.3	0.1	-1.8	-1.1	0.29	4089
HSPB1	0.76	3.3e-13	5e-06	1433	180	322	1.6e-10	289	MRPL23	1	0.0001	0.23	2700	110	1463	0.14	289	TRPM6	6.4e-05	0.91	0.0019	243	2187	244	0.00098	289	OLR1	0.021	289	-0.7	-1.6	0.2	-1.4	-0.1	0.94	2676	13905	780	5.9	7.6	12.1	11.1	-2.4	-3.4	-1.5	-6.1	-5.2	1.8e-07	77
PGM2L1	6.7e-09	7.3e-05	0.081	13	988	862	1.7e-10	290	EFNB2	0.97	0.87	7.1e-07	2086	5515	258	0.14	290	URAD	0.024	0.21	0.0058	587	654	304	0.0011	290	TMEM123	0.022	290	-1.6	-2.4	-0.7	-3.4	-1.5	0.12	77	14655	30	12.4	33.3	12.5	35.3	-0.3	-1.2	0.5	-0.8	-0.4	0.71	9110
NFKBIA	0.24	3.3e-15	0.0087	674	104	596	1.7e-10	291	NEDD4L	1	0.17	3.1e-09	7333	1263	183	0.15	291	FAM110B	0.00052	0.15	0.16	325	570	701	0.0011	291	SPATS2L	0.022	291	-0.7	-1.5	0.1	-1.7	-0.2	0.81	1476	14281	404	7.1	12.7	6.1	12.2	1.4	0.4	2.4	2.8	1.9	0.056	1504
FGD4	0.16	4.7e-09	2.1e-05	563	487	359	1.9e-10	292	MCC	1	0.54	2.1e-10	6305	3124	156	0.15	292	TMEM64	0.2	0.15	0.00049	1132	561	187	0.0013	292	GCKR	0.023	292	-0.7	-1.8	0.4	-1.2	0	0.99	3282	13712	973	0.2	0.9	0.7	2.3	-0.7	-1.9	0.4	-1.2	-0.7	0.5	6354
MFSD2A	0.49	7.3e-11	6.1e-06	1002	338	327	2.2e-10	293	ADAM19	1	0.012	2e-09	8259	378	174	0.15	293	NLN	0.037	0.092	0.018	655	469	379	0.0013	293	FGD4	0.023	293	1.1	0.3	1.8	2.7	0.9	0.36	247	165	14520	3.8	1.8	3.2	2.4	1.2	0.4	1.9	3.2	2.3	0.02	992
HOMER3	0.77	1.5e-12	2.9e-06	1471	210	308	2.6e-10	294	ENPP1	1	0.18	8.2e-09	7208	1320	202	0.15	294	YES1	0.0018	0.012	0.49	381	232	1324	0.0014	294	VAV2	0.024	294	0.7	-0.1	1.4	1.7	0.2	0.82	1495	1084	13601	18.9	14.1	16.1	11.4	1.4	0.6	2	4	3	0.0023	479
ETHE1	0.044	3.4e-10	0.0021	368	393	520	2.8e-10	295	KIAA0930	0.087	0.14	0.75	165	1135	3196	0.15	295	MCOLN1	0.033	0.19	0.0071	633	621	317	0.0014	295	SLC9A3R2	0.025	295	1.1	0.3	2	2.6	0.8	0.41	306	211	14474	6.1	2.4	7.5	4.4	1.2	0.3	1.9	2.7	1.9	0.063	1613
UBASH3B	0.31	1.4e-13	0.0018	760	160	512	3.3e-10	296	SLC10A7	1	0.0081	0.00035	5451	342	435	0.15	296	HES1	3.9e-06	0.019	0.92	164	257	2654	0.0015	296	PRPSAP1	0.025	296	0.6	-0.1	1.2	1.7	0.2	0.84	1720	1232	13453	57.7	43.9	27	23.9	1.8	1.1	2.5	5.1	4.2	2.5e-05	183
ARHGAP33	1	1.3e-15	1.4e-09	3328	83	139	3.5e-10	297	ANKRD30BL	0.96	0.03	0.053	1990	542	926	0.15	297	PLEKHF2	0.17	0.0032	0.073	1059	167	551	0.0015	297	DEFB1	0.025	297	-3	-4.4	-1.6	-3.4	-1.5	0.13	83	14653	32	0	10.1	0	42	2.3	0.8	3.6	2.7	1.9	0.06	1584
ZNF398	0.00067	1.8e-05	0.00046	166	880	458	3.9e-10	298	EPPK1	1	0.0044	0.0002	6481	277	407	0.15	298	TFAP2A	0.00072	0.29	0.081	344	778	569	0.0015	298	GCNT3	0.025	298	-1.1	-2.3	0.1	-1.7	-0.2	0.83	1555	14250	435	2.6	6	5.3	14.8	-0.4	-1.8	0.7	-0.7	-0.3	0.73	9373
HOMER2	0.46	2.9e-12	0.00013	952	231	406	4.1e-10	299	C19orf43	0.84	0.16	0.042	1351	1236	884	0.16	299	LIMA1	2.7e-07	0.29	0.67	122	776	1730	0.0016	299	GLTSCR2	0.026	299	0.8	0	1.6	2.1	0.4	0.66	872	639	14046	38.5	22.1	34.7	19.5	1.3	0.6	2.1	3.7	2.8	0.0053	640
LHFPL4	0.0052	8.9e-10	0.02	237	421	654	4.2e-10	300	SAMD8	1	0.00028	2e-06	8267	136	275	0.16	300	TFAP2C	0.00059	0.028	0.52	334	303	1383	0.0016	300	GADD45GIP1	0.026	300	0.8	0	1.6	2.1	0.5	0.63	794	585	14100	195.6	134.1	144.5	100.8	2.1	1.3	3	5.5	4.6	4.4e-06	135
SLC9A3R2	0.23	2.2e-06	6.7e-08	661	759	214	4.9e-10	301	GALK1	0.027	0.47	0.62	106	2737	2600	0.16	301	GBGT1	0.0079	0.17	0.047	480	592	493	0.0018	301	ASPA	0.026	301	1.3	0.3	2.2	2.7	0.9	0.36	254	172	14513	6.8	1.8	16.1	4.5	1.2	0.2	2.1	2.4	1.6	0.1	2111
KLF7	0.92	2.9e-13	8e-07	1964	175	274	5.3e-10	302	SOX4	0.41	0.99	0.00011	473	7032	384	0.16	302	MINA	0.046	0.067	0.032	689	422	441	0.0018	302	AP1S2	0.026	302	-1.1	-2	-0.1	-2.2	-0.6	0.58	657	14510	175	1.7	4.7	4.8	7.5	-1.5	-2.3	-0.6	-3.4	-2.5	0.012	821
ALOX5	0.00014	1.8e-09	0.16	128	440	1002	5.5e-10	303	FKBP9	1	0.15	0.00016	3027	1207	400	0.17	303	SPSB4	0.43	0.061	0.00051	1609	403	189	0.002	303	SH3BGRL	0.027	303	0.8	-0.2	1.9	1.5	0.2	0.87	2045	1460	13225	1.3	0.8	3.8	3.2	1.4	0.5	2.4	3	2.1	0.034	1195
PI16	0.00017	2.1e-08	0.069	132	552	828	5.6e-10	304	ZNF496	0.82	0.078	0.12	1258	825	1171	0.17	304	DHTKD1	0.17	0.099	0.003	1076	480	275	0.002	304	CCPG1	0.027	304	1.1	0.3	1.8	2.6	0.8	0.41	315	219	14466	13.9	7.9	16.2	11.6	0.9	0.1	1.6	2.4	1.6	0.11	2212
HUS1	0.033	5.4e-12	0.03	343	246	693	6.3e-10	305	C5orf30	0.73	0.00059	0.83	1029	163	3685	0.17	305	VAT1L	0.013	0.077	0.095	507	442	602	0.002	305	SEPHS2	0.028	305	1.1	0	2.1	2	0.4	0.67	888	652	14033	134.1	77.8	144.1	86.5	2.1	1.2	3	5.2	4.3	2e-05	177
B3GNT7	0.98	5.6e-12	5.8e-09	2302	247	167	6.5e-10	306	FNDC4	0.3	1	3.1e-14	370	8180	94	0.17	306	STEAP3	0.00039	0.69	0.018	310	1516	375	0.0021	306	NCOA1	0.028	306	0.8	0	1.5	2.1	0.4	0.67	882	648	14037	11.2	8.2	8	6.9	1.8	0.9	2.6	4.3	3.4	0.00064	341
PDCL	0.00037	0.00089	3.5e-05	150	1211	369	7.2e-10	307	FOXO6	0.95	0.12	0.016	1908	1063	720	0.17	307	AIM1L	0.084	0.038	0.037	828	335	459	0.0021	307	DLC1	0.028	307	-1.5	-2.5	-0.7	-3.4	-1.5	0.13	84	14652	33	9.7	21.7	11.3	23.5	-0.6	-1.4	0.1	-1.7	-1.1	0.29	4111
SCAMP1	0.83	8.7e-14	3.2e-05	1631	146	365	9e-10	308	ANKMY2	0.42	0.024	0.71	487	500	3009	0.17	308	ARHGAP10	0.044	0.058	0.049	685	395	501	0.0022	308	DUSP16	0.03	308	0.6	-0.2	1.3	1.4	0.1	0.93	2564	1821	12864	11.7	8.6	9.8	7.6	1.8	1	2.6	4.5	3.6	0.00035	307
NFKB2	0.14	6.8e-17	0.15	540	67	998	9.3e-10	309	TMEM135	0.96	0.018	0.11	1974	442	1137	0.18	309	ACTL8	0.019	0.54	0.0019	555	1182	246	0.0024	309	MMP2	0.03	309	-0.8	-2	0.4	-1.2	0	0.98	3210	13736	949	15.4	32.7	29	50.3	5.2	3.6	6.5	7.2	6.2	4.8e-10	6
SPHK1	0.77	1.6e-19	0.015	1454	19	629	9.6e-10	310	FAM214A	0.48	0.37	0.12	577	2238	1173	0.18	310	THEM6	0.065	5.7e-06	0.85	775	33	2302	0.0024	310	2015-03-08	0.03	310	1.2	0.5	1.9	3.3	1.5	0.14	87	54	14631	21.3	11.5	16.5	8.7	0.8	0.1	1.5	2.3	1.5	0.14	2549
ARRB1	0.0018	1.7e-12	0.31	192	214	1256	1.1e-09	311	ZAP70	0.59	0.14	0.24	752	1161	1489	0.19	311	NUAK2	1.4e-09	0.94	0.33	72	2293	1030	0.0025	311	ALOX5	0.03	311	0.8	-0.2	1.7	1.6	0.2	0.85	1785	1279	13406	15	10.5	18.4	13.3	2.1	1.3	3	5.1	4.2	2.3e-05	182
TRIM26	0.91	2.2e-10	2.7e-08	1897	376	198	1.2e-09	312	ARSG	0.44	0.46	0.096	533	2664	1082	0.19	312	ARHGEF17	2.5e-05	0.9	0.02	206	2108	390	0.0026	312	LARP6	0.031	312	0.6	-0.3	1.3	1.3	0	0.96	2913	2063	12622	65.5	53	76.2	54.9	3.1	1.9	4	6.1	5.2	2.2e-07	84
SERPINE1	0.039	5.6e-06	1.5e-05	358	822	352	1.3e-09	313	TMEM263	0.98	0.25	0.0016	2254	1694	507	0.19	313	DIS3L	0.0054	0.012	0.49	449	231	1320	0.0027	313	CASP8	0.031	313	0.7	-0.1	1.5	1.8	0.3	0.79	1291	937	13748	9.5	7.1	8.6	7.5	1.8	1.1	2.5	4.9	4	7.4e-05	222
NIPA1	0.57	7.5e-08	9.5e-08	1127	620	221	1.5e-09	314	LINC00907	0.88	0.28	0.016	1503	1857	717	0.19	314	WLS	2.3e-05	6.2e-13	1	204	5	3582	0.0027	314	PITPNC1	0.033	314	1	0.3	1.7	2.8	1	0.33	220	142	14543	11.2	6.4	8.7	4.4	1.8	1	2.5	4.6	3.7	0.00018	273
PYCARD	0.17	3.6e-10	0.00082	580	395	478	1.6e-09	315	DAZAP1	0.43	0.11	0.45	516	1007	2052	0.19	315	FNBP1L	0.017	0.29	0.017	542	765	371	0.0027	315	GPR161	0.033	315	-0.1	-1.2	1	-0.1	0	1	12453	9909	4776	0.5	0.6	1.6	2.1	-2.2	-3.3	-1.2	-4.2	-3.3	0.0011	376
LOC101927746	0.0097	0.0053	4.7e-08	268	1487	207	1.8e-09	316	RORA	0.66	0.027	0.51	866	524	2223	0.19	316	CD97	0.34	0.0057	0.032	1418	187	443	0.0029	316	TFCP2L1	0.033	316	0.7	0	1.4	1.9	0.3	0.73	1092	805	13880	56.3	43.6	27.2	27.2	0.9	0.2	1.6	2.7	1.9	0.058	1532
EPHB4	0.00027	7.2e-12	0.5	144	251	1525	1.9e-09	317	MARK2	0.85	0.36	0.016	1393	2184	713	0.2	317	DBNDD2	0.018	0.11	0.071	549	510	546	0.0029	317	NR5A2	0.034	317	0.7	-0.2	1.5	1.6	0.2	0.85	1840	1317	13368	5	3	5.6	3	0.8	0	1.6	2.1	1.3	0.19	3054
LOC100505817	0.94	5.5e-11	5.5e-08	2057	329	210	2e-09	318	IFNGR2	1	0.65	1.6e-10	6600	3792	151	0.2	318	BCAM	0.38	0.093	0.00087	1492	471	206	0.003	318	LGR6	0.034	318	1.2	-0.2	2.4	1.7	0.2	0.84	1666	1196	13489	2.1	0.1	13.5	0.4	1.5	0.5	2.4	3	2.1	0.036	1230
APOBEC3G	0.66	3.2e-08	1.1e-07	1246	574	222	2e-09	319	MAST4	0.49	0.77	0.015	598	4588	706	0.2	319	SMPDL3A	2.4e-05	1	8.4e-13	205	3049	18	0.003	319	SLC9A1	0.034	319	1.4	0.6	2.2	3.5	1.6	0.1	68	41	14644	27.2	13.3	24.8	13.7	1.2	0.4	1.8	3.4	2.5	0.013	867
VAV2	0.21	1.6e-07	1.1e-05	637	641	343	2.2e-09	320	2015-03-08	0.54	0.22	0.23	649	1534	1465	0.2	320	TTC28	0.00062	0.44	0.084	337	1025	578	0.003	320	HHLA1	0.035	320	1.7	0.5	2.8	2.8	0.9	0.35	239	157	14528	0.4	0	1.7	0.1	2.1	0.9	3.2	3.6	2.7	0.0072	703
PYGL	0.079	7.4e-05	3.6e-07	438	990	252	2.2e-09	321	HAS2	3.2e-05	1	7.5e-05	30	8220	368	0.2	321	C1orf168	0.4	0.1	0.00068	1534	489	200	0.0032	321	PDCL	0.035	321	1	0.3	1.8	3	1.1	0.27	168	104	14581	46.3	28.3	31.2	17.4	0.7	0	1.3	2.1	1.3	0.19	3040
UNC5B-AS1	0.67	1.2e-08	2.8e-07	1274	528	245	2.5e-09	322	LOC100996324	1	0.44	1.1e-14	8245	2582	85	0.21	322	SLCO2B1	0.00097	0.18	0.24	353	614	864	0.0032	322	PIK3R1	0.036	322	-1.4	-2.2	-0.6	-3.3	-1.5	0.14	93	14649	36	1.3	3.8	2.3	4.4	-0.5	-1.4	0.4	-1	-0.5	0.61	7819
ADD2	0.96	2.2e-12	3.6e-07	2163	219	251	2.5e-09	323	GFER	0.95	0.028	0.12	1946	529	1179	0.21	323	TMEM97	0.0039	0.026	0.46	430	294	1274	0.0033	323	AP1S1	0.036	323	0.8	0.1	1.6	2.1	0.5	0.61	756	555	14130	59.7	41.9	46.9	33.7	1.3	0.6	2.1	3.6	2.7	0.0063	675
ADAMTS4	0.84	8.9e-12	6.9e-06	1674	262	331	3e-09	324	PODXL	0.27	1	5.4e-13	346	8189	111	0.22	324	LOC728637	0.3	0.057	0.0051	1326	394	297	0.0035	324	CREBL2	0.037	324	0.8	0	1.6	1.9	0.4	0.72	1062	783	13902	18.1	14.1	13.3	22	2	1.2	2.8	4.9	4	5.9e-05	210
IER2	0.4	2.7e-12	0.0018	879	228	513	3.3e-09	325	ZNF512B	1	0.00074	0.17	2892	174	1312	0.22	325	PLEKHA6	0.0026	0.75	0.0059	398	1649	306	0.0036	325	MIB2	0.037	325	0.9	0	1.7	2	0.4	0.67	896	658	14027	4.6	1.9	7	3	2.1	1.2	3	4.9	4	7.8e-05	226
MTSS1	0.96	1.2e-11	1.9e-07	2179	275	230	3.9e-09	326	OVOL2	0.84	0.11	0.14	1334	987	1242	0.22	326	GJC1	0.37	0.011	0.023	1471	226	407	0.0039	326	C20orf24	0.038	326	0.9	0.1	1.7	2.3	0.6	0.56	590	439	14246	60.7	39.8	66.1	37.5	1.6	0.6	2.5	3.7	2.8	0.0049	614
FXYD5	1	2.2e-11	2.3e-10	2946	293	120	4.4e-09	327	TFPI	1	0.0076	8.2e-08	8268	337	233	0.23	327	COMT	0.0023	0.056	0.43	391	392	1219	0.0039	327	FAM198B	0.038	327	-0.9	-2.1	0.3	-1.5	-0.1	0.89	2208	14047	638	0.2	0.6	1	1.6	-1.1	-2.2	-0.1	-2	-1.3	0.2	3164
PRSS35	0.071	1.5e-06	6.4e-05	423	734	383	4.4e-09	328	H2AFX	0.45	0.13	0.49	543	1091	2163	0.23	328	RNF207	0.17	0.0036	0.17	1081	171	731	0.0041	328	C9orf135	0.038	328	1.7	0.5	2.7	2.8	0.9	0.36	245	163	14522	30.3	13	45.7	23	1.8	0.6	2.8	3.1	2.2	0.028	1135
TLL2	0.98	1.1e-10	8.9e-09	2334	350	175	4.5e-09	329	MGAT4B	0.82	0.27	0.058	1283	1761	954	0.23	329	FDFT1	0.12	0.57	0.00019	924	1250	162	0.0041	329	VENTX	0.039	329	0.7	-0.5	1.8	1.1	0	1	3768	2644	12041	41.3	27.5	54.2	45.1	2.2	1.3	3.4	4.8	3.9	8.3e-05	232
PRPSAP1	0.75	3e-14	0.00089	1414	130	483	4.6e-09	330	BAIAP2L2	0.27	0.9	0.027	344	5798	785	0.23	330	EGFR	0.48	0.083	0.0009	1713	448	209	0.0042	330	GLYCTK	0.039	330	-1.5	-2.3	-0.6	-3	-1.2	0.24	144	14629	56	1.3	6.4	2.9	8.5	-0.8	-1.7	0	-1.8	-1.1	0.26	3849
SAMD11	0.93	5.2e-09	5.7e-09	2024	490	165	5.1e-09	331	PPDPF	0.53	2.6e-06	1	639	59	7623	0.24	331	BUB1B	0.72	7.3e-06	0.21	2423	37	811	0.0043	331	NBAS	0.039	331	0.9	0.1	1.6	2.2	0.6	0.57	646	476	14209	20.7	14.3	12.7	11.1	1.5	0.8	2.2	4.2	3.2	0.0012	395
FAM124B	0.95	8.3e-09	2.3e-09	2097	515	148	6.2e-09	332	LOC101927230	1	0.22	1.9e-05	4436	1520	326	0.24	332	MFN2	0.0071	0.05	0.33	467	373	1036	0.0044	332	FAM155A	0.039	332	1.7	0.7	2.5	3	1.2	0.24	145	89	14596	0.6	0	2.5	0	1.9	0.7	3	3.4	2.5	0.012	850
MMP15	0.2	2.3e-14	0.075	618	126	848	6.8e-09	333	ZNF799	0.43	0.9	0.0092	509	5853	644	0.24	333	HEG1	0.1	0.13	0.018	897	525	382	0.0049	333	SPRY4	0.039	333	0	-1	0.9	0	0	1	13924	9209	5476	4.9	5.3	8.6	7.3	3.1	2.2	3.9	7.2	6.2	4.8e-10	13
ZNF296	0.75	6.3e-10	4.5e-06	1422	410	319	7.1e-09	334	TPST2	0.16	1	2e-11	234	8199	132	0.24	334	SNX29	0.0004	0.042	0.73	312	353	1901	0.005	334	PYGL	0.04	334	0.7	-0.2	1.5	1.6	0.2	0.85	1855	1329	13356	30	23.6	26.6	22	1.2	0.4	1.9	3.1	2.3	0.024	1068
SLC45A4	8.1e-05	8.1e-10	0.5	124	419	1521	7.4e-09	335	PHLDA1	3e-05	1	0.00018	29	8225	404	0.24	335	ARHGAP29	0.14	0.064	0.033	967	410	446	0.005	335	ST6GALNAC3	0.041	335	0.6	-0.4	1.5	1.2	0	1	3462	2444	12241	11.9	7.5	16.2	11.6	2.5	1.5	3.4	5.3	4.4	1e-05	158
MRS2	0.34	9.2e-10	0.00037	790	422	449	7.5e-09	336	STK11	0.97	0.0016	0.44	2109	220	2028	0.24	336	C11orf88	0.0077	0.009	0.63	476	213	1629	0.0051	336	THY1	0.041	336	1.6	-0.8	3.2	1.2	0	0.98	3244	2283	12402	5.1	1.5	32.8	4.8	2.3	1.2	3.5	4	3	0.0023	480
GKAP1	0.026	1.2e-06	0.00085	320	722	481	7.6e-09	337	2015-03-02	0.19	8.6e-05	1	273	105	7991	0.24	337	DSG2	0.036	0.17	0.044	648	600	479	0.0051	337	UGP2	0.041	337	1	0.3	1.7	2.8	1	0.34	227	148	14537	171.4	115.8	105.5	55.3	1	0.3	1.7	2.9	2	0.044	1333
NEFH	0.2	2.2e-12	0.022	615	217	664	7.9e-09	338	PTPRR	0.37	0.41	0.26	431	2437	1560	0.25	338	FDPS	0.29	0.14	0.0023	1307	557	260	0.0052	338	LRIG3	0.042	338	-0.7	-1.6	0.2	-1.5	-0.1	0.91	2305	14014	671	6.6	9	13.4	10.8	-1.3	-2	-0.5	-3.5	-2.7	0.0079	731
KCNS3	0.63	5.9e-09	6.2e-06	1201	498	328	9.2e-09	339	WDR81	0.51	0.45	0.14	617	2634	1223	0.25	339	ERGIC1	0.005	0.0086	0.7	444	210	1831	0.0053	339	PTK2B	0.043	339	-1.8	-3.1	-0.7	-3.1	-1.2	0.22	132	14635	50	0.3	2.8	1	6.8	-0.5	-1.5	0.4	-1	-0.5	0.59	7548
CNTLN	0.0028	3.1e-06	0.0071	210	781	576	9.3e-09	340	PTPN5	0.21	1	7.7e-12	291	8198	123	0.25	340	PPIF	0.33	0.068	0.0062	1406	426	307	0.0053	340	LINC-ROR	0.043	340	2.1	0.7	3.3	2.8	0.9	0.36	244	162	14523	1.8	0.1	6.3	0.6	2.2	1.1	3.3	4.1	3.2	0.0013	405
SLC25A18	0.23	4.4e-09	0.00059	656	476	465	9.4e-09	341	KLC1	0.89	0.4	0.017	1511	2364	724	0.25	341	PLXNA1	0.37	0.032	0.013	1473	317	359	0.0054	341	PQLC1	0.043	341	1.3	0.5	2	3.4	1.5	0.14	85	52	14633	32.3	15.7	28.3	12.8	3.1	2	4.1	6.8	5.9	4.2e-09	49
MDGA2	0.35	1.5e-08	7.8e-05	801	535	392	1e-08	342	SLC4A11	0.7	0.038	0.53	956	607	2296	0.25	342	CCDC51	0.0028	0.32	0.12	405	826	641	0.0055	342	MIIP	0.044	342	0.6	-0.1	1.3	1.7	0.2	0.82	1498	1087	13598	194.7	140.4	124.2	66.5	0.8	0.2	1.5	2.7	1.9	0.064	1631
KCNH2	0.098	1.6e-13	0.15	460	164	994	1.3e-08	343	C10orf54	0.14	0.49	0.47	215	2810	2100	0.25	343	LOC101928894	0.32	0.62	1.3e-05	1362	1364	115	0.0057	343	ZNF48	0.044	343	0.8	-0.1	1.6	1.8	0.3	0.79	1299	943	13742	7.9	4.6	12.2	6.6	1.9	1	2.7	4.7	3.8	0.00016	266
RNF44	0.0024	1.4e-06	0.018	201	733	649	1.5e-08	344	NEK2	0.8	0.85	0.0012	1204	5336	490	0.25	344	FAM78A	0.91	0.58	1.5e-09	3256	1277	33	0.0057	344	PROC	0.045	344	2.6	1.5	3.4	4.7	3	0.0032	12	4	14681	2.6	0	8.5	0	1.6	0.5	2.6	2.9	2	0.042	1317
FOXD3	0.0027	7.4e-08	0.066	208	618	814	1.8e-08	345	PTPN13	0.55	0.45	0.12	668	2589	1176	0.25	345	EBNA1BP2	0.016	0.48	0.014	539	1099	365	0.0059	345	PITX1	0.045	345	-0.1	-1	0.7	-0.3	0	1	10444	10858	3827	9.6	10.8	13.8	11.2	1.5	0.4	2.4	2.7	1.9	0.061	1591
LOC284889	0.55	7.1e-14	0.013	1085	145	620	1.9e-08	346	C6orf211	0.97	0.37	0.0036	2111	2239	570	0.25	346	ECHDC2	0.46	0.14	0.00072	1667	553	202	0.0059	346	STMN1	0.045	346	0.4	-0.2	1.1	1.3	0	0.96	2911	2061	12624	1054.4	968.2	492.4	411.6	1.4	0.7	2.1	3.9	3	0.003	522
STMN1	0.52	6.3e-09	6.1e-05	1041	503	381	2.1e-08	347	LOC728819	1	0.021	0.0042	4182	466	582	0.26	347	FECH	0.012	0.11	0.2	503	493	787	0.006	347	GBX2	0.046	347	1	0.1	1.9	2.4	0.6	0.53	501	373	14312	5.7	2.8	9.8	7.6	1.6	0.6	2.3	3.5	2.6	0.009	761
TUBB3	0.94	1.9e-13	7.2e-05	2061	169	390	2.2e-08	348	DOHH	0.68	0.61	0.034	898	3512	842	0.26	348	LIMK2	9.3e-07	0.87	0.26	136	1987	903	0.0065	348	ABHD6	0.046	348	-1.2	-2.1	-0.4	-3.1	-1.2	0.24	141	14630	55	8.2	26	10.6	37.1	-0.5	-1.4	0.4	-1.1	-0.6	0.56	7193
BBC3	0.083	1.5e-13	0.23	444	162	1135	2.6e-08	349	SUSD3	0.12	1	1.9e-10	190	8205	154	0.26	349	B4GALT5	0.00066	0.45	0.18	341	1039	749	0.0069	349	GNPTAB	0.046	349	1.1	0.4	1.8	3.1	1.2	0.21	128	80	14605	10.1	5.6	7.3	4.7	0.8	0	1.6	2	1.3	0.2	3230
CECR5	0.99	1.1e-10	1.6e-08	2612	351	187	2.6e-08	350	ACTG2	0.79	0.15	0.21	1175	1177	1431	0.27	350	HAND1	0.0034	1	1.3e-15	418	3048	9	0.0069	350	SAMHD1	0.046	350	0.6	-0.2	1.4	1.5	0.1	0.91	2314	1642	13043	44.4	36.6	36.4	31.2	1.8	1.1	2.5	4.7	3.8	0.00016	265
DIAPH2	1	4.3e-11	1.5e-09	3131	319	141	2.9e-08	351	HPX	1	0.92	5.2e-08	2946	6120	227	0.28	351	HOXC13	0.27	0.15	0.0049	1260	560	294	0.007	351	ALCAM	0.046	351	-0.8	-2.1	0.3	-1.4	-0.1	0.93	2573	13939	746	0.3	0.7	1.5	2.5	-1.8	-3	-0.7	-3.1	-2.2	0.025	1092
HS6ST1	0.17	3e-11	0.029	583	300	691	3.1e-08	352	UBALD1	0.23	0.1	0.84	302	955	3770	0.28	352	SHROOM2	0.015	0.31	0.055	531	812	510	0.0071	352	HOMER3	0.047	352	0.7	-0.4	1.8	1.3	0	0.97	3095	2183	12502	2.2	0.5	9.4	2	1.9	1	2.8	4.4	3.5	0.0004	319
SIAH1	1.9e-06	1.6e-08	0.81	48	539	2227	4.2e-08	353	EGFR	0.29	0.25	0.58	360	1685	2474	0.28	353	ITSN1	0.032	0.2	0.06	630	643	522	0.0072	353	NAV1	0.048	353	0.8	-0.1	1.5	1.9	0.3	0.76	1236	898	13787	2	1.4	2.6	3.8	1.9	1.1	2.7	4.9	4	5.7e-05	208
AP1S1	0.0026	7.3e-08	0.11	205	616	937	4.4e-08	354	RIMS2	0.42	0.2	0.51	489	1438	2245	0.28	354	HSD17B1	0.065	0.005	0.45	774	180	1260	0.0076	354	OTUD1	0.048	354	1	0.2	1.9	2.5	0.7	0.47	387	278	14407	6.3	2.9	7.8	4.2	1.7	0.8	2.6	3.8	2.9	0.004	573
JADE2	0.98	7.4e-16	0.00037	2398	80	450	5.2e-08	355	SLC9A1	0.083	0.28	0.83	161	1838	3710	0.28	355	CA12	0.048	0.06	0.18	702	398	750	0.0082	355	NTRK3	0.048	355	1.4	0.3	2.4	2.6	0.8	0.41	302	208	14477	2.1	0.4	5.1	1.1	2.2	1.1	3.3	4.4	3.5	0.00051	332
PTPRZ1	0.85	2.8e-11	0.00011	1693	297	403	5.3e-08	356	LINC00941	0.97	0.11	0.058	2071	971	956	0.29	356	HAVCR1P1	0.48	0.017	0.023	1735	252	405	0.0083	356	COL9A3	0.049	356	0.9	0	1.7	2.1	0.4	0.66	860	629	14056	6.3	3.3	8.4	4.4	1.7	0.8	2.6	3.8	2.9	0.0038	564
UCP2	0.0038	0.00042	0.00077	225	1132	474	5.9e-08	357	AKT1S1	0.44	0.14	0.6	523	1160	2533	0.29	357	SPIN4	0.54	0.94	3.8e-09	1881	2304	40	0.0083	357	MFSD2A	0.051	357	1.1	0	2.2	1.9	0.3	0.73	1097	808	13877	2.4	0.4	6.7	1.7	2	0.9	3.4	3.6	2.7	0.0062	663
ANKK1	1.5e-05	0.12	7.5e-05	85	2541	391	6e-08	358	LRCH1	0.52	0.86	0.019	625	5362	738	0.29	358	IDI1	0.023	0.11	0.17	585	508	745	0.0083	358	WDTC1	0.051	358	1.4	0.6	2.2	3.6	1.7	0.094	59	35	14650	10.7	4.4	10.9	6.3	1.7	0.9	2.4	4.3	3.4	0.00065	344
PLSCR1	0.13	2.6e-09	0.014	526	453	627	6.8e-08	359	WDTC1	0.24	0.0047	0.99	319	282	5941	0.29	359	SEMA3F	0.49	0.22	0.00038	1756	682	176	0.0084	359	ASH2L	0.051	359	0.7	-0.1	1.3	1.8	0.2	0.81	1411	1029	13656	109.8	87	62.9	44.1	1.5	0.7	2.1	4.2	3.3	0.0011	379
CEP85L	0.3	2.4e-09	0.0034	749	447	538	8.1e-08	360	MYBL2	0.36	0.0077	0.97	421	340	5123	0.29	360	SATB1	0.81	0.11	8e-05	2747	501	144	0.0085	360	MCAM	0.052	360	0.7	-0.1	1.5	1.7	0.2	0.84	1701	1218	13467	7.5	4.7	8.4	5	1.8	0.9	2.7	4.4	3.5	0.00048	328
CREB3L1	1	2.4e-18	6.5e-12	5980	50	76	8.3e-08	361	BMP4	1	0.17	0.00024	4029	1260	412	0.29	361	RALBP1	0.0023	0.42	0.14	394	997	670	0.0086	361	ACHE	0.053	361	0.7	-0.3	1.7	1.4	0.1	0.91	2378	1685	13000	1.4	0.5	4.3	1.6	2.1	1.1	3.3	4.4	3.5	0.0004	320
TNFSF9	0.87	3.4e-06	7.1e-09	1741	792	169	8.4e-08	362	SLN	0.69	0.17	0.32	932	1273	1695	0.29	362	C9orf142	0.022	0.0085	0.63	572	209	1627	0.0093	362	GSN	0.055	362	-0.8	-1.8	0	-1.8	-0.3	0.79	1293	14330	355	22	39.9	32.9	41	0.8	-0.1	1.8	1.8	1.1	0.27	3890
NTRK3	0.073	1.7e-12	0.27	428	213	1197	9e-08	363	CNOT3	0.58	0.08	0.61	712	831	2568	0.29	363	KLHL23	0.77	0.025	0.0021	2600	291	251	0.0093	363	SYT13	0.055	363	-0.2	-1.2	1	-0.3	0	1	10891	10654	4031	0.2	0.4	0.8	1.3	-1.2	-2.2	-0.3	-2.5	-1.7	0.084	1893
ARMCX2	0.96	1.1e-07	7.9e-09	2195	632	172	9.3e-08	364	RASSF8	1	0.23	2.9e-11	8257	1591	137	0.3	364	SFXN1	0.055	0.49	0.0073	730	1116	320	0.0094	364	GDPD2	0.056	364	0.5	-0.3	1.4	1.2	0	0.99	3363	2368	12317	72.6	64	56	57.5	2.4	1.4	3.4	4.9	4	7.6e-05	224
DENND2A	0.8	2.1e-10	0.00016	1542	374	417	9.7e-08	365	RFC1	0.42	0.29	0.43	499	1903	1978	0.3	365	HS6ST2	0.0071	0.17	0.27	466	588	926	0.0099	365	VCAN	0.056	365	1	0	1.9	2.1	0.4	0.66	847	621	14064	25.3	13.7	35.9	15.2	0.7	-0.3	1.8	1.4	0.8	0.44	5787
MDK	0.85	1e-13	0.0036	1692	152	541	1e-07	366	PABPN1	0.56	0.2	0.4	691	1455	1922	0.3	366	AGPAT9	1.7e-14	0.0025	1	14	157	3583	0.01	366	MEF2D	0.056	366	1.1	0.3	1.8	2.7	0.9	0.36	252	170	14515	4	1.5	6.1	1.5	1.8	1.1	2.5	5	4.1	4.9e-05	204
SH3BGRL	0.11	1.3e-05	0.00018	481	864	421	1e-07	367	DUSP3	0.87	0.84	0.0012	1454	5181	492	0.3	367	SFXN4	0.0079	0.17	0.26	478	593	907	0.01	367	IGFBP2	0.057	367	1.3	0.3	2.2	2.7	0.9	0.39	288	197	14488	25.1	10.5	32.6	22.5	1.2	0.4	2	3.2	2.3	0.023	1056
PSEN2	1	2.6e-14	4.2e-07	3789	129	255	1e-07	368	GJA1	1	0.2	0.0035	2739	1420	566	0.3	368	SLC16A1	0.2	0.43	0.0014	1144	1010	230	0.011	368	DGAT2	0.058	368	-1	-2.4	0.3	-1.4	-0.1	0.92	2431	13980	705	2.1	7.4	5.7	15	2.5	0.9	3.8	3.3	2.4	0.017	952
DDX43	0.55	8.3e-09	0.00027	1087	516	440	1e-07	369	PSTPIP1	0.13	0.54	0.56	205	3066	2374	0.3	369	APOA1BP	0.17	0.47	0.0017	1062	1072	239	0.011	369	ADAM9	0.059	369	-0.8	-1.6	0	-2	-0.4	0.69	947	14433	252	10.4	16.6	11.2	13.8	-1.4	-2.2	-0.7	-4.2	-3.2	0.0012	394
C6orf1	0.032	0.00011	0.00029	342	1027	442	1.1e-07	370	STK10	1	0.011	0.1	2769	375	1098	0.31	370	SPTAN1	0.00015	0.68	0.22	272	1497	818	0.012	370	LOC100507420.uid_10772	0.059	370	-0.8	-1.8	0.3	-1.3	-0.1	0.95	2833	13857	828	0.1	0.3	0.3	1.3	0.5	-0.4	1.8	1.2	0.6	0.53	6875
ZNF462	1	1.5e-15	4.4e-14	5981	86	33	1.1e-07	371	FGFR2	0.25	1	2.9e-11	321	8202	135	0.31	371	SAP30L-AS1	0.00042	0.048	0.87	317	368	2408	0.012	371	CALCR	0.06	371	1.9	0.9	2.7	3.5	1.7	0.097	64	38	14647	0.5	0	1.8	0	-0.6	-2.4	0.7	-0.9	-0.4	0.66	8458
DAGLA	0.93	3.7e-09	1.7e-06	1973	467	298	1.1e-07	372	KLHL8	1	0.63	7.2e-09	6647	3683	201	0.31	372	LYPD2	0.98	0.0023	0.00087	3856	154	205	0.013	372	CPNE2	0.06	372	1.5	0.5	2.4	2.8	1	0.32	213	135	14550	1.7	0.1	4.7	0.4	1.7	0.7	2.7	3.2	2.3	0.019	985
MRAS	0.6	0.00033	3e-09	1165	1113	152	1.1e-07	373	ADPRH	0.4	0.53	0.25	469	3010	1528	0.31	373	PKP3	2.8e-07	1.3e-07	1	123	18	3586	0.014	373	ARL8A	0.061	373	1.2	0.3	2	2.6	0.8	0.41	318	222	14463	9.1	3.2	15.3	5.3	1.5	0.6	2.2	3.4	2.5	0.013	874
RND2	0.93	1.1e-12	0.00036	1970	206	447	1.1e-07	374	BLOC1S4	0.65	0.55	0.09	840	3181	1066	0.32	374	AMMECR1	0.013	0.061	0.5	506	402	1345	0.015	374	SMAD6	0.061	374	1.3	0.3	2.4	2.6	0.8	0.41	313	217	14468	4.5	0.7	8.5	1.7	1.8	0.9	2.6	4	3.1	0.0019	453
ZFP57	0.99	5.9e-08	1.6e-09	2484	601	142	1.2e-07	375	FGD6	0.03	0.3	0.94	112	1921	4727	0.32	375	NPBWR1	0.76	0.044	0.0029	2550	358	272	0.015	375	PHLDA2	0.061	375	1.3	0.4	2.1	3.1	1.3	0.2	121	74	14611	96.9	41.3	99.7	41.9	1.2	0.3	2	2.8	2	0.047	1393
EPHX3	1	7.6e-07	7.4e-13	3048	703	52	1.2e-07	376	ANP32A-IT1	0.6	0.73	0.045	756	4331	899	0.32	376	SLC39A14	0.36	0.053	0.036	1464	383	455	0.015	376	SDF4	0.061	376	0.8	-0.1	1.6	1.7	0.2	0.84	1642	1179	13506	21.5	15.4	23	20.3	2	1.1	2.7	4.8	3.9	9.6e-05	240
DFNB31	0.84	1.9e-17	0.068	1656	58	820	1.2e-07	377	ARHGEF15	0.051	1	1.4e-08	136	8217	208	0.32	377	QPRT	0.22	0.61	0.00059	1182	1349	195	0.016	377	PTPN5	0.061	377	-0.7	-1.7	0.3	-1.4	-0.1	0.94	2694	13900	785	2.6	3.8	6.6	7.7	1.5	0.2	2.7	2.4	1.6	0.12	2312
PTPRG	0.0078	1.9e-09	0.27	258	441	1201	1.3e-07	378	CCNE1	0.8	0.94	0.0007	1221	6301	460	0.32	378	NT5DC3	0.94	0.0058	0.0032	3435	188	277	0.016	378	RNF44	0.062	378	1.1	0.4	1.9	3.1	1.3	0.21	127	79	14606	36.5	19.6	24.8	13.5	1.2	0.4	1.9	3.3	2.4	0.018	960
FOXH1	0.99	2e-15	0.00022	2624	88	428	1.4e-07	379	CTDSPL	1	0.081	0.0078	3110	836	631	0.32	379	RNF212	0.32	0.18	0.011	1363	607	347	0.017	379	GPR153	0.063	379	0.9	0	1.7	2	0.4	0.67	898	659	14026	2.9	1.6	3.6	3.6	2.4	1.5	3.3	5.4	4.5	7.5e-06	147
FGD1	0.0021	1.2e-05	0.036	196	857	721	1.5e-07	380	BTN2A1	1	0.038	0.044	2773	600	893	0.32	380	RAB36	0.77	0.14	0.00042	2605	543	180	0.017	380	MPP2	0.063	380	1.1	0	2.1	2	0.4	0.69	944	695	13990	0.8	0.3	2.2	1.1	1.7	0.7	2.8	3.5	2.6	0.0097	782
SULT1A1	1	5.1e-11	2.4e-07	2735	326	238	1.5e-07	381	CCDC109B	0.95	0.16	0.076	1886	1252	1020	0.32	381	TSPAN1	0.00056	0.2	0.67	330	640	1733	0.017	381	MAD2L2	0.063	381	0.6	-0.1	1.3	1.7	0.2	0.81	1453	1056	13629	81.7	56.6	71.9	35.2	1.5	0.7	2.1	3.9	3	0.0026	495
GNAI2	0.038	2.9e-15	0.76	354	99	2058	1.5e-07	382	CAPZA2	0.5	0.22	0.5	610	1514	2190	0.32	382	L1CAM	0.7	0.2	0.00045	2354	636	183	0.018	382	ZC3HAV1	0.063	382	0.9	0.2	1.7	2.5	0.7	0.48	410	297	14388	45.4	32.3	27.7	20.4	0.9	0.2	1.6	2.5	1.7	0.095	2024
PIFO	0.73	6.8e-07	2.4e-06	1361	699	302	1.9e-07	383	YBEY	0.71	0.023	0.75	967	480	3201	0.33	383	CCNE2	0.066	0.15	0.13	780	574	661	0.018	383	TRIM16	0.063	383	-0.9	-1.9	-0.1	-2.1	-0.4	0.66	869	14453	232	5	10.1	7.7	14.2	1.4	0.6	2.2	3.6	2.7	0.0073	712
CEP164	9.8e-07	3.6e-08	0.91	40	580	2668	2e-07	384	CNN3	0.67	0.65	0.055	880	3796	937	0.33	384	CD36	0.45	0.03	0.057	1648	310	517	0.019	384	TBL2	0.063	384	-1	-1.8	-0.2	-2.3	-0.6	0.54	525	14551	134	4.8	9.9	6.2	10.5	-1.1	-1.9	-0.4	-2.9	-2	0.044	1342
ESAM	1.9e-05	1.7e-09	0.9	90	439	2588	2.1e-07	385	TDRD7	1	0.14	0.0041	3038	1165	581	0.33	385	RAI14	0.0002	0.13	0.86	285	527	2377	0.019	385	PLCD1	0.064	385	0.8	0	1.6	1.9	0.4	0.73	1081	796	13889	37.4	24.9	38	16.7	2.1	1.2	3	4.7	3.8	0.00017	270
ABCC2	0.62	4.9e-07	1.5e-05	1187	686	353	2.1e-07	386	PAN3	0.19	0.48	0.57	268	2782	2415	0.33	386	CNDP2	0.62	0.17	0.0017	2088	602	240	0.02	386	PRSS35	0.064	386	1.1	0	2.7	1.9	0.3	0.73	1116	821	13864	1.2	0.4	4.8	2.9	1.2	0	2.3	1.9	1.2	0.23	3515
PLEKHA5	0.038	1.7e-08	0.076	352	544	849	2.4e-07	387	ITGB7	0.19	0.82	0.22	269	5001	1452	0.34	387	CCDC125	0.32	0.0027	0.38	1370	159	1123	0.02	387	SAMD8	0.065	387	0.6	-0.2	1.3	1.5	0.1	0.9	2286	1623	13062	7.9	6.1	6.5	7.2	-1.2	-1.9	-0.5	-3.3	-2.4	0.017	945
SIX2	0.88	1.6e-05	5.3e-09	1804	875	164	2.7e-07	388	MOBP	0.57	1	2e-13	693	8190	104	0.34	388	MPST	0.19	0.15	0.052	1120	559	505	0.02	388	TFPI2	0.067	388	1.4	0.3	2	2.4	0.7	0.5	442	324	14361	0.2	0	0.6	0	1.5	0.5	2.5	3.4	2.5	0.013	858
RAB29	0.99	2.6e-06	5.8e-11	2517	766	98	2.7e-07	389	AKAP13	0.82	0.0055	0.82	1277	297	3599	0.34	389	RAB20	7.1e-06	0.0016	1	176	142	3514	0.02	389	ARX	0.068	389	0.5	-0.5	1.4	1	0	1	4602	3176	11509	0.5	0.3	1.4	1.3	2	1.2	3	4.7	3.8	0.00015	261
ALDH3A2	0.081	1.5e-07	0.017	442	640	644	3.1e-07	390	EGR2	1	0.049	2.9e-08	8272	659	216	0.34	390	MAPK14	0.00017	0.48	0.54	278	1089	1429	0.021	390	DYNLT3	0.068	390	-0.7	-1.6	0.2	-1.5	-0.1	0.91	2325	14007	678	2.7	6.5	3.6	10	-0.4	-1.3	0.3	-1.1	-0.6	0.58	7370
IL15	0.99	2.7e-07	3.5e-09	2425	660	156	3.2e-07	391	CDC42EP4	0.16	1	6.3e-10	235	8210	163	0.34	391	TNFSF12	0.13	0.68	0.0022	955	1490	254	0.021	391	TCL1A	0.069	391	1.1	0	2.1	1.9	0.3	0.73	1102	811	13874	15.7	4	67	7.2	1.3	0	2.5	2	1.3	0.2	3229
FAM155A	0.055	2.7e-06	0.0069	391	768	575	3.3e-07	392	FOSL2	1	0.28	0.00096	3086	1821	473	0.34	392	MYH9	0.0032	0.47	0.25	415	1073	881	0.022	392	ETNK2	0.069	392	0.8	-0.1	1.8	1.8	0.2	0.81	1420	1033	13652	7.5	5.2	15.6	10.8	1.5	0.6	2.5	3.6	2.7	0.0075	722
TSHZ3	0.056	7.3e-09	0.088	396	508	881	3.4e-07	393	CEACAM1	0.0021	1	1.5e-05	66	8239	320	0.35	393	LLGL2	0.15	0.63	0.0026	1007	1389	267	0.022	393	SH2B3	0.069	393	0.9	0.1	1.6	2.2	0.5	0.6	699	514	14171	10.3	6.7	8.6	7.5	1.4	0.6	2.2	3.6	2.7	0.0073	707
NMNAT2	0.78	4.1e-07	4.6e-06	1481	676	320	3.4e-07	394	MED26	0.81	0.17	0.27	1252	1283	1578	0.35	394	SBF2-AS1	0.02	0.14	0.37	560	541	1109	0.022	394	ARGFXP2	0.071	394	0.6	-0.3	1.3	1.4	0.1	0.94	2697	1911	12774	2.5	2.4	2.6	7.1	1.2	0.5	1.9	3.4	2.5	0.011	813
DEFB123	0.13	1.2e-07	0.011	511	635	612	3.9e-07	395	SNF8	0.65	0.37	0.24	839	2233	1507	0.35	395	NRN1L	0.14	0.59	0.0047	975	1287	292	0.022	395	SGPP1	0.071	395	-0.7	-1.6	0.1	-1.8	-0.2	0.81	1419	14298	387	3.6	6.4	5.8	7.2	-1.7	-2.6	-0.9	-4.5	-3.6	0.00034	306
MT1L	0.56	8.5e-08	0.00025	1107	625	436	3.9e-07	396	GLRX5	0.85	0.052	0.48	1385	680	2139	0.36	396	CLIC4	0.017	0.7	0.031	547	1533	440	0.023	396	ALPL	0.072	396	0.3	-0.4	1	0.9	0	1	5333	3632	11053	254.1	219.9	126.5	127.3	2.7	1.7	3.6	6	5.1	3.3e-07	87
GLIS2	0.011	1.6e-13	0.86	273	165	2433	4.8e-07	397	SIX1	1	0.97	2.8e-08	3061	6669	215	0.36	397	TSEN54	0.49	0.19	0.0054	1763	625	300	0.024	397	SNRNP70	0.073	397	0.9	0	1.7	2	0.4	0.69	938	691	13994	25.7	15.7	26.5	16.5	1.3	0.5	2.1	3.3	2.4	0.017	947
LINC00467	0.99	4.2e-06	2.3e-10	2449	808	119	5.2e-07	398	NCOR2	0.47	0.023	0.93	565	482	4508	0.36	398	KCNC3	0.23	0.38	0.0084	1196	913	327	0.024	398	FOXN3	0.073	398	0.8	0.1	1.4	2.2	0.5	0.61	725	533	14152	11.4	7.4	7.5	6.4	1.2	0.6	1.9	3.8	2.9	0.0041	577
GEM	0.0065	0.00036	0.0047	248	1123	554	5.3e-07	399	TMEM2	1	0.034	0.0056	4615	571	604	0.36	399	MVD	0.19	0.21	0.042	1113	650	472	0.024	399	FGD1	0.073	399	1.4	0.4	2.4	2.8	1	0.32	214	136	14549	4.5	1.8	7.2	4.3	1.3	0.5	2.1	3.1	2.3	0.023	1061
PDE4A	0.03	3.7e-05	0.0046	336	937	550	5.5e-07	400	CDC27	0.76	0.064	0.58	1095	750	2446	0.36	400	SNHG9	0.081	0.3	0.071	821	789	545	0.025	400	MTMR14	0.074	400	1	0.1	1.8	2.3	0.6	0.54	532	398	14287	169	120.6	119.2	114.2	1.3	0.5	2	3.5	2.6	0.0085	747
SPRY4	1	1.6e-19	2.8e-09	5982	16	151	5.7e-07	401	SH3RF1	1	0.31	5e-11	8261	1966	140	0.36	401	PUS7	0.24	0.19	0.035	1210	631	450	0.025	401	KIAA1462	0.074	401	-0.6	-1.5	0.3	-1.3	0	0.96	3016	13794	891	1.2	1.8	2.1	2.2	-0.9	-1.8	-0.2	-2.5	-1.7	0.09	1977
TTYH3	0.00024	7.8e-05	0.13	139	995	956	5.8e-07	402	LOC100506655	0.98	0.0092	0.39	2236	357	1878	0.37	402	CEP290	0.33	0.033	0.14	1393	320	666	0.025	402	CAPN5	0.074	402	0.6	-0.2	1.4	1.5	0.1	0.89	2161	1535	13150	17.4	12.8	15.6	13.6	2.2	1.3	3.1	5.5	4.6	3.6e-06	129
TMEM106A	2e-07	0.00054	0.47	28	1161	1481	5.9e-07	403	RPS2	0.69	0.015	0.86	935	419	3908	0.37	403	LINC01278	0.039	0.47	0.063	663	1074	528	0.026	403	HLA-F	0.074	403	0.2	-0.6	0.9	0.4	0	1	9269	5972	8713	78.4	69.8	60.9	50.9	1.7	0.9	2.5	4.3	3.4	0.00065	342
LPHN1	0.1	5.9e-10	0.15	467	408	997	6.1e-07	404	PRODH	1	0.0008	0.08	5403	176	1034	0.37	404	MRPL52	0.087	0.19	0.15	841	624	690	0.029	404	TRIM28	0.075	404	1.2	0.3	2	2.8	1	0.33	216	138	14547	337.3	200.9	220	138.2	1.1	0.3	1.8	3	2.1	0.033	1190
NR1H2	0.63	3.2e-08	0.00044	1215	572	457	6.4e-07	405	DAPK1	1	8.6e-07	0.027	7597	53	782	0.38	405	LINC01128	0.055	0.9	0.0014	737	2151	227	0.029	405	CDK6	0.076	405	-0.9	-1.8	0	-1.9	-0.3	0.73	1108	14392	293	2.4	3.2	3.2	3.8	-0.9	-1.7	-0.2	-2.6	-1.8	0.072	1732
ZSCAN2	1	3.7e-07	9.5e-10	2700	666	135	6.6e-07	406	KHSRP	0.26	0.052	0.96	332	678	4967	0.38	406	PDCD4	1	3.9e-20	0.31	4598	1	987	0.03	406	POMC	0.076	406	0.9	0	1.7	2	0.4	0.72	1037	759	13926	25.2	12	44.4	18	1.5	0.4	2.3	2.7	1.9	0.058	1539
CABLES1	0.35	2.8e-09	0.016	811	454	633	6.9e-07	407	A4GALT	0.97	0.0098	0.46	2130	369	2072	0.38	407	TBL1X	0.073	0.61	0.019	797	1329	384	0.03	407	KBTBD8	0.077	407	-1.1	-2	-0.3	-2.6	-0.8	0.41	305	14590	95	2.1	5.9	2.7	6.7	-1.2	-2	-0.5	-3.3	-2.4	0.018	959
NETO2	0.24	3.1e-11	0.14	665	302	985	7.8e-07	408	ANKRD9	0.76	0.11	0.51	1085	979	2242	0.38	408	ST6GALNAC2	0.11	0.03	0.43	920	312	1228	0.03	408	BEND4	0.077	408	0.4	-0.5	1.3	0.9	0	1	5336	3634	11051	0.5	0.4	1	0.9	2.3	1.4	3.3	5.6	4.7	3.3e-06	122
MVP	1	4.5e-09	7.9e-08	2792	480	217	8.1e-07	409	SLC38A3	0.49	0.19	0.65	596	1381	2770	0.39	409	LMX1B	0.42	0.13	0.029	1571	529	429	0.031	409	JUN	0.077	409	1.6	0.4	2.5	2.8	0.9	0.35	236	156	14529	1.1	0.3	2.4	1.3	1.3	0.2	2.2	2.4	1.6	0.11	2205
KLF11	0.8	1.5e-11	0.0081	1540	282	590	1e-06	410	DGAT2	0.2	1	9.4e-10	276	8214	167	0.39	410	RFK	1.1e-12	0.0054	1	31	184	3584	0.032	410	RFK	0.078	410	-0.9	-1.8	0.2	-1.5	-0.1	0.89	2085	14087	598	28.6	42.1	30.7	42.7	-1.1	-1.8	-0.4	-3.1	-2.3	0.024	1064
ANKRD55	0.13	7.5e-08	0.032	527	619	705	1.1e-06	411	RAVER2	0.63	0.9	0.019	811	5806	741	0.39	411	HAVCR2	0.0013	0.037	0.95	367	332	2817	0.032	411	POU5F1P3	0.078	411	0.1	-0.6	0.8	0.4	0	1	10060	6401	8284	35	36	19.7	21.6	2.3	1.5	3.1	5.8	4.9	9e-07	96
PAPSS2	0.71	2.1e-07	0.00011	1331	650	400	1.1e-06	412	SLC4A8	0.17	1	2.1e-09	251	8215	176	0.39	412	RALGDS	0.016	0.07	0.67	536	428	1725	0.033	412	CD200	0.079	412	0.4	-0.5	1.4	0.9	0	1	5455	3704	10981	9.3	6.5	13.2	11.9	2.1	1.2	3	4.7	3.8	0.00015	262
CCDC88A	0.11	0.001	6.4e-05	482	1227	384	1.3e-06	413	CD22	0.087	0.0053	1	164	294	8056	0.4	413	TBC1D4	0.32	0.3	0.015	1360	782	368	0.033	413	PPP2R2B	0.079	413	0.8	-0.3	1.9	1.4	0.1	0.92	2400	1705	12980	3	0.7	10.8	2.3	1.5	0.6	2.5	3.2	2.3	0.02	999
ZNF335	0.19	5.5e-07	0.008	608	690	587	1.3e-06	414	BOD1	0.85	0.052	0.56	1377	677	2389	0.4	414	C2CD2	2.9e-05	0.7	0.63	213	1536	1622	0.033	414	CALD1	0.081	414	-1.2	-2.1	-0.1	-2.2	-0.5	0.6	697	14500	185	7.6	12.8	14.3	15.3	-1.3	-2.1	-0.6	-3.6	-2.7	0.0074	715
FZD5	0.38	4.1e-11	0.098	847	315	909	1.4e-06	415	TRIM28	0.44	0.29	0.61	522	1873	2591	0.4	415	COBLL1	3.8e-06	2.2e-07	1	163	19	3590	0.034	415	MTCL1	0.081	415	0.9	-0.1	2	1.8	0.3	0.78	1278	925	13760	3.2	1.5	4.9	3.5	1.6	0.7	2.6	3.7	2.8	0.0048	609
ELMOD1	0.95	1.3e-06	2.6e-07	2110	725	240	1.6e-06	416	DUSP14	0.5	0.95	0.021	604	6371	748	0.4	416	STX7	0.28	0.092	0.1	1292	466	613	0.034	416	TMEM135	0.081	416	-0.6	-1.4	0.2	-1.5	-0.1	0.89	2180	14054	631	1.7	2.2	2.4	2.7	-1.3	-2	-0.5	-3.5	-2.6	0.0099	790
TEC	0.13	2.4e-08	0.069	528	559	830	1.7e-06	417	DCUN1D3	0.88	0.59	0.033	1502	3370	820	0.4	417	CELA1	0.12	0.39	0.046	937	928	487	0.034	417	LOC284889	0.082	417	0.4	-0.3	1.1	1.2	0	1	3424	2418	12267	154.2	133.8	100.1	79.6	1.6	0.9	2.3	5	4.1	4.9e-05	202
ARFGAP3	0.00081	8e-05	0.14	172	998	980	1.8e-06	418	DNLZ	0.56	0.13	0.72	690	1087	3061	0.41	418	PTP4A1	0.032	0.092	0.51	628	468	1376	0.035	418	HDGFRP2	0.083	418	0.9	0	1.6	2.1	0.5	0.65	823	604	14081	5	2.2	7.7	2.9	1.5	0.7	2.3	3.8	2.9	0.0036	554
TRIB2	1	6.1e-11	9.5e-07	3336	333	278	1.8e-06	419	EGF	1	0.46	5.5e-11	7596	2657	142	0.41	419	SKP2	0.008	0.013	0.93	482	236	2724	0.035	419	IFI16	0.084	419	0.2	-0.7	1.1	0.4	0	1	9381	6030	8655	75.7	81.1	80.5	70.7	3.3	2.1	4.3	6.7	5.9	4.6e-09	50
ARSE	0.99	2.2e-08	2.1e-07	2668	553	232	1.9e-06	420	CTRL	0.59	0.39	0.37	740	2329	1819	0.41	420	SLC25A37	0.018	0.32	0.3	548	821	979	0.036	420	KCNJ13	0.085	420	-0.2	-1.3	0.8	-0.4	0	1	9163	11436	3249	0.8	1.1	2.6	2.3	-1.8	-2.8	-0.9	-3.8	-2.9	0.004	569
SLC35F6	0.75	1.4e-08	0.001	1403	533	485	2.1e-06	421	ZNF792	0.99	0.0017	0.57	2509	223	2434	0.42	421	CDK6	2.3e-10	0.00062	1	57	113	3588	0.037	421	PRLHR	0.086	421	1.3	0.3	2.1	2.5	0.8	0.45	369	262	14423	0.4	0	2.1	0	1.6	0.3	2.6	2.6	1.8	0.079	1834
ORAI1	0.28	1e-08	0.039	719	521	732	2.2e-06	422	BEX1	1	0.52	5.9e-12	8256	2987	122	0.42	422	PWP1	0.015	0.14	0.56	529	546	1466	0.037	422	GNA13	0.086	422	-0.6	-1.3	0.2	-1.5	-0.1	0.9	2289	14020	665	17.2	25.1	13.7	17	-0.7	-1.5	0	-2	-1.3	0.19	3114
TMEM8A	0.11	2.5e-10	0.31	484	380	1251	2.3e-06	423	TAF10	1	0.00039	0.083	6482	149	1046	0.42	423	UBE2G2	0.26	0.0077	0.51	1249	201	1373	0.04	423	GRN	0.086	423	0.6	-0.1	1.3	1.6	0.2	0.85	1912	1364	13321	115.9	93.8	85.6	61.7	0.9	0.1	1.6	2.4	1.6	0.12	2322
RAB3D	0.13	1.2e-06	0.019	506	721	653	2.4e-06	424	SCRIB	0.51	0.21	0.67	616	1508	2812	0.42	424	GART	0.088	0.27	0.14	847	751	674	0.04	424	VIL1	0.087	424	-0.7	-1.6	0.3	-1.3	-0.1	0.95	2817	13861	824	1.4	3.6	2.6	8.3	-0.3	-1.3	0.6	-0.7	-0.3	0.76	9769
TRIM38	0.99	2.9e-08	1.4e-06	2454	568	292	2.7e-06	425	PPP1R14B	0.37	0.036	0.96	429	582	5099	0.42	425	TEKT5	0.00057	0.36	0.72	332	884	1890	0.041	425	COL6A1	0.087	425	1.1	0.1	2	2.2	0.5	0.6	686	504	14181	3.3	0.9	7.2	2.1	1.9	0.5	3.2	2.7	1.9	0.059	1569
PLP1	0.15	0.036	2.3e-07	553	2001	233	2.7e-06	426	KCNK9	0.08	0.81	0.59	157	4929	2485	0.43	426	MOB3B	0.81	0.0068	0.081	2735	193	568	0.041	426	PLEKHA4	0.087	426	0.7	-0.1	1.6	1.7	0.2	0.83	1570	1133	13552	8.5	4.2	13.2	4.8	0.3	-0.6	1.1	0.6	0.3	0.79	10270
SPZ1	0.24	2e-06	0.0052	673	753	561	2.7e-06	427	SHISA5	0.88	0.12	0.38	1492	1018	1861	0.43	427	BTBD3	0.077	0.13	0.33	814	531	1026	0.042	427	EPHX1	0.087	427	1.1	0.3	1.9	2.8	1	0.33	222	143	14542	3.8	1	4.7	1.1	2.1	1.2	3.1	4.4	3.5	0.00053	333
MLN	0.026	1.8e-05	0.037	322	883	726	2.9e-06	428	SLCO4C1	0.33	0.62	0.45	394	3614	2037	0.44	428	TBC1D1	0.22	0.035	0.34	1185	330	1049	0.042	428	PGP	0.087	428	0.8	-0.1	1.6	1.9	0.3	0.76	1224	891	13794	32.8	18.8	35.5	16.1	1.2	0.4	2	3.2	2.3	0.02	997
FAM102B	0.00013	1.6e-05	0.49	127	876	1504	3e-06	429	HSPA1L	0.48	0.19	0.75	588	1362	3204	0.44	429	MESP1	0.81	0.0087	0.068	2764	212	537	0.043	429	PRICKLE1	0.088	429	1.4	0.1	2.5	2.2	0.5	0.6	685	503	14182	18.7	8.7	22	16.5	1.8	0.7	2.9	3	2.2	0.031	1173
G6PC3	1	1.3e-11	2.7e-14	5983	280	29	3.1e-06	430	CTBP2	0.73	0.18	0.51	1026	1350	2253	0.44	430	ANLN	0.081	0.21	0.22	823	652	833	0.043	430	PYGB	0.088	430	0.4	-0.3	1.1	1.2	0	1	3536	2493	12192	228.4	200	136.9	125.6	2.4	1.4	3.2	5.6	4.7	3.3e-06	121
PROC	3.2e-05	0.0036	0.13	101	1416	971	3.3e-06	431	YPEL5	0.84	0.037	0.72	1331	593	3074	0.45	431	DHCR7	0.0075	0.71	0.14	472	1558	681	0.044	431	SLC47A1	0.088	431	0.1	-0.7	0.9	0.3	0	1	10922	6877	7808	14.2	14.3	14.4	13.7	2.6	1.6	3.6	5.6	4.7	2.7e-06	114
TMEM246	1	1.1e-13	4.6e-12	5984	153	73	3.4e-06	432	2015-03-06	0.97	0.0084	0.59	2161	347	2489	0.45	432	INADL	0.2	0.43	0.028	1143	1005	425	0.045	432	LOC101927746	0.088	432	0.6	-0.1	1.4	1.6	0.2	0.85	1839	1316	13369	66.5	51.4	49.9	49.1	0.7	0	1.4	2.1	1.4	0.18	2923
NRIP3	0.25	4.8e-06	0.0035	691	817	540	3.5e-06	433	FGF11	0.33	0.62	0.46	391	3620	2089	0.45	433	GINS2	0.14	0.26	0.11	981	731	628	0.045	433	SOX15	0.089	433	0.8	-0.2	1.9	1.6	0.2	0.85	1911	1363	13322	70.7	47.3	70.8	67.1	0.9	0.2	1.7	2.7	1.8	0.067	1678
NCKAP5L	0.00059	4.6e-09	0.89	163	485	2536	3.5e-06	434	CYB5D1	0.99	0.0033	0.49	2639	253	2165	0.45	434	RASGRF1	0.06	0.14	0.39	759	544	1134	0.045	434	ASRGL1	0.089	434	0.6	-0.1	1.2	1.7	0.2	0.84	1677	1203	13482	345.6	287.2	125	90	1.6	0.9	2.3	4.7	3.8	0.00017	272
GPC4	0.056	7.2e-06	0.032	393	837	707	3.5e-06	435	SMLR1	0.95	1	1.2e-16	1914	8176	69	0.46	435	TGFBI	0.035	0.1	0.56	647	484	1473	0.046	435	APBA2	0.089	435	1.6	0.5	2.4	2.7	0.9	0.36	249	167	14518	0.4	0	1.7	0	1.5	0.3	2.6	2.5	1.7	0.094	2019
SLC6A8	0.45	6.8e-05	6.1e-05	944	981	380	3.6e-06	436	PSMG4	0.8	0.37	0.24	1220	2271	1498	0.46	436	SLC48A1	1.4e-05	0.75	0.74	192	1675	1939	0.049	436	MMP9	0.09	436	0.6	-0.5	1.6	1.1	0	1	4203	2923	11762	1.7	0.6	4.7	1.8	2	1.3	2.8	5.4	4.5	8e-06	151
MYCN	0.14	1.1e-06	0.025	548	715	674	3.7e-06	437	SP5	1	0.22	4.4e-09	8271	1535	191	0.46	437	LMOD2	0.54	0.31	0.0071	1875	799	318	0.049	437	TOMM40	0.09	437	0.8	0	1.6	2	0.4	0.72	1039	761	13924	103.3	74.3	64.6	75.1	1.5	0.6	2.2	3.9	3	0.003	526
MT1HL1	0.00078	0.023	0.0047	171	1841	552	3.8e-06	438	SH3RF2	1	0.43	1.3e-10	8265	2518	147	0.47	438	MYO1C	0.034	0.24	0.37	639	708	1104	0.05	438	LEPRE1	0.09	438	-0.3	-1.2	0.6	-0.7	0	1	6734	12478	2207	26.7	34.6	34.4	43.2	-0.8	-1.7	-0.1	-2.1	-1.4	0.17	2894
FBXO44	0.012	1.8e-08	0.51	278	545	1545	3.9e-06	439	BCORL1	0.099	0.87	0.5	177	5543	2203	0.47	439	SLC25A19	0.3	0.58	0.0057	1321	1281	303	0.05	439	FRMD6	0.091	439	-1.3	-2.2	-0.6	-3.5	-1.7	0.094	61	14659	26	12.1	27.2	9.2	19.5	-0.8	-1.6	-0.1	-2.1	-1.3	0.18	3007
ZNF675	0.24	0.0069	2.5e-06	671	1535	305	4.1e-06	440	MYOZ1	0.94	0.54	0.037	1803	3120	862	0.47	440	SLC19A2	2e-07	2.2e-05	1	118	46	3594	0.053	440	SNHG15	0.091	440	0.7	0	1.4	2	0.4	0.72	1043	765	13920	426.9	337.1	238.1	193.5	1.5	0.7	2.1	4	3.1	0.0018	441
ALKBH7	0.88	8.6e-12	0.016	1781	258	634	4.1e-06	441	EPHA4	0.16	1	2e-08	236	8226	210	0.47	441	HERPUD1	0.13	0.89	0.0019	961	2063	247	0.053	441	POU5F1B	0.091	441	0.6	-0.2	1.2	1.5	0.1	0.89	2220	1578	13107	3.1	2.6	2.8	3.1	1.4	0.6	2	3.8	2.9	0.0037	559
TMEM132C	0.92	2e-10	0.0024	1926	372	526	4.5e-06	442	GAMT	0.82	0.98	0.00083	1290	6922	464	0.47	442	STAU2	0.15	0.53	0.033	1015	1175	444	0.054	442	S100A14	0.091	442	0.6	-0.3	1.5	1.2	0	0.98	3180	2238	12447	1202.7	1061.3	675.8	777.7	-2	-3.5	-1	-3.8	-2.9	0.0036	557
ZNF490	0.9	5.6e-09	0.00052	1882	494	461	4.6e-06	443	MBOAT4	1	0.39	0.00097	3481	2345	476	0.48	443	TOMM5	0.27	0.32	0.044	1275	820	478	0.054	443	ACADS	0.091	443	1	0.2	1.9	2.6	0.8	0.43	352	251	14434	37	20.7	28	19.7	2.9	1.9	3.9	7	6.1	8.6e-10	35
NNT	0.75	1.1e-07	0.00082	1409	629	477	4.8e-06	444	WRB	0.87	0.11	0.51	1432	991	2222	0.48	444	PPP1R2	0.93	0.096	0.0015	3396	475	236	0.054	444	BEND3	0.092	444	0.6	-0.2	1.3	1.6	0.2	0.86	1983	1415	13270	11.6	8.3	10.6	6.4	0.7	0.1	1.4	2.2	1.5	0.15	2624
ITGAX	0.016	0.036	0.00011	296	1999	402	5.4e-06	445	CDCP1	0.83	0.27	0.33	1313	1799	1744	0.48	445	STON1	0.99	0.12	2e-05	4016	520	120	0.057	445	ACO1	0.092	445	-0.7	-1.6	0	-1.9	-0.3	0.75	1213	14357	328	16.1	25.5	14.8	19.1	-1.1	-1.9	-0.3	-2.7	-1.8	0.068	1693
ZNF710	3.3e-05	0.0027	0.2	104	1371	1085	5.4e-06	446	SLC7A5P1	1	0.46	0.0003	3931	2647	424	0.48	446	MXRA7	0.034	0.37	0.28	635	904	943	0.057	446	ADAMTSL5	0.093	446	0.9	0.1	1.8	2.4	0.6	0.54	507	377	14308	6.1	2	9.6	3	1.2	0.2	2.1	2.3	1.5	0.12	2385
C2CD5	0.93	2.6e-09	0.00056	2011	449	463	5.6e-06	447	DUSP5	0.72	0.86	0.041	996	5426	882	0.48	447	PDXK	0.003	0.92	0.084	410	2204	576	0.057	447	DDX43	0.094	447	0.6	-0.2	1.3	1.4	0.1	0.93	2583	1834	12851	15.6	11.1	16.8	12.6	1.2	0.3	1.9	2.8	1.9	0.052	1457
NSMAF	0.55	4.5e-08	0.0088	1086	589	599	5.7e-06	448	GOLIM4	0.23	0.84	0.38	301	5236	1847	0.49	448	PLEKHA1	0.07	0.46	0.13	792	1047	652	0.059	448	ATP12A	0.095	448	0.6	-0.5	2	1.1	0	1	4109	2858	11827	0.6	0.2	1.7	0.9	2.6	1.7	3.6	6.1	5.2	2.2e-07	82
CACNA2D1	0.98	5.9e-05	5.7e-09	2317	967	166	6.6e-06	449	ARHGEF1	0.62	0.079	0.86	778	826	3880	0.49	449	NGFRAP1	0.73	0.0081	0.18	2451	205	756	0.059	449	SFRP1	0.096	449	0.8	-0.1	1.6	1.9	0.3	0.75	1200	877	13808	6.8	4.1	9.8	4.9	2	1	3	3.6	2.7	0.006	656
TCF7	0.43	5.6e-07	0.0066	910	691	572	6.8e-06	450	DDRGK1	0.88	0.45	0.14	1482	2592	1236	0.49	450	ALPPL2	1.6e-10	1	0.0026	55	3051	268	0.059	450	LHFPL4	0.097	450	1.5	0.3	2.5	2.6	0.8	0.41	317	221	14464	1.7	0.5	2.9	1.3	1.4	0.5	2.2	3.3	2.4	0.016	937
GLUD1	0.2	1.1e-10	0.38	611	353	1353	7.4e-06	451	PPP4C	0.9	0.27	0.25	1560	1788	1514	0.49	451	LYAR	0.033	0.14	0.58	634	550	1506	0.059	451	EOMES	0.098	451	1.3	0.2	2.2	2.3	0.6	0.55	561	419	14266	0.3	0	1.2	0.1	1.2	0	2.1	1.9	1.2	0.23	3479
CYB561	0.71	3.4e-06	0.0002	1335	791	425	7.7e-06	452	ENO2	0.16	1	3.4e-08	237	8229	220	0.49	452	MTRNR2L1	1	0.11	2.1e-15	4599	507	10	0.059	452	ELF3	0.1	452	0.4	-0.3	1.1	1.2	0	1	3541	2498	12187	92	78.4	48	47.3	1.5	0.7	2.2	4.2	3.3	0.001	373
MMP24	1	5.4e-08	4.4e-07	2864	596	257	7.9e-06	453	JUNB	0.61	0.27	0.63	767	1772	2678	0.5	453	WBP5	0.016	0.0023	0.99	534	155	3163	0.059	453	GYPC	0.1	453	-0.7	-1.6	0.4	-1.2	0	0.98	3253	13721	964	11.8	18.3	19.4	30.2	2.7	1.2	4	3.8	2.9	0.0039	566
MYB	0.61	4.3e-06	0.00053	1180	812	462	8.9e-06	454	LAYN	1	6.1e-08	0.14	8281	38	1233	0.5	454	CXorf65	0.83	0.91	3.4e-07	2820	2161	67	0.06	454	HS3ST1	0.1	454	-0.9	-2.2	0.5	-1.3	0	0.96	2950	13820	865	1	1.4	5.9	5.1	-0.9	-2.1	0.4	-1.3	-0.8	0.45	5875
LINC00086	0.12	3.3e-06	0.043	489	788	752	9.3e-06	455	ACP2	0.64	0.34	0.52	830	2081	2269	0.5	455	TERT	0.031	0.034	0.84	618	325	2286	0.06	455	G6PC3	0.1	455	-0.1	-0.8	0.6	-0.2	0	1	11878	10191	4494	26.9	32	21.3	21.9	1.4	0.7	2.1	4	3.1	0.0021	468
PPP1R16B	0.97	3.7e-06	1e-06	2203	803	282	9.8e-06	456	NEAT1	0.91	0.72	0.026	1640	4219	772	0.5	456	SATB2	0.00029	0.46	0.81	297	1046	2163	0.062	456	PCP4L1	0.1	456	-1.1	-2.1	-0.1	-2.2	-0.5	0.61	703	14498	187	9.9	21.2	11.7	31.4	0.4	-0.6	1.3	0.8	0.4	0.71	9147
AKAP1	0.13	1e-06	0.065	512	711	813	1e-05	457	SGTB	0.83	0.43	0.22	1311	2532	1449	0.5	457	IMPDH2	0.059	0.21	0.39	753	648	1146	0.062	457	FAM162B	0.11	457	0.5	-0.5	1.5	0.9	0	1	5066	3464	11221	10.2	8.5	16	15.8	1.7	0.7	2.5	3.9	3	0.0029	516
ENTPD6	0.014	3.9e-09	0.73	287	468	1993	1.1e-05	458	ADM	1	0.00092	0.00062	8299	182	454	0.5	458	PIBF1	0.0025	0.25	0.81	397	712	2154	0.065	458	ZNF428	0.11	458	1.2	0.2	2	2.6	0.8	0.43	341	241	14444	25.1	12.8	34.8	19	2.6	1.8	3.6	6.9	6	2.4e-09	41
AIM1	9.8e-06	6.7e-07	0.96	74	698	3093	1.3e-05	459	NUMB	0.054	0.28	0.99	140	1853	5762	0.5	459	ATP2B1	0.83	0.21	0.0029	2843	649	274	0.065	459	WASF3	0.11	459	-1.1	-2	-0.2	-2.3	-0.6	0.56	593	14532	153	0.5	1.7	1.5	2.5	0.2	-0.8	1.1	0.4	0.1	0.89	11836
DEPTOR	0.65	2.8e-09	0.032	1237	455	706	1.3e-05	460	LOC100507002	0.93	1	2.5e-15	1766	8179	80	0.51	460	ACLY	0.4	0.2	0.068	1540	641	534	0.067	460	ART5	0.11	460	2.4	1.1	3.2	3.6	1.8	0.076	53	30	14655	1.4	0	5.8	0	0.6	-0.7	1.9	1	0.5	0.63	8019
YBX3	0.34	2e-09	0.16	796	444	1016	1.3e-05	461	KIF26A	0.27	0.26	0.9	345	1727	4246	0.51	461	ZG16	0.27	0.017	0.57	1262	250	1490	0.069	461	SLC7A4	0.11	461	-1	-2	-0.1	-2.1	-0.4	0.66	852	14456	229	15.7	25.2	25.6	26.2	-1.2	-2	-0.4	-2.9	-2	0.042	1312
MT1A	0.84	0.0046	7.1e-09	1682	1459	168	1.4e-05	462	LOC102723703	0.42	0.9	0.15	490	5820	1276	0.51	462	SCAMP4	0.21	0.42	0.063	1156	983	527	0.07	462	CLDN19	0.11	462	0.2	-0.7	1.1	0.4	0	1	9861	6291	8394	38.5	42.6	34.5	37.8	2.5	1	3.7	3.3	2.5	0.014	876
HLA-DPB2	1	4.5e-08	7.6e-07	3014	588	271	1.5e-05	463	LRRC70	0.27	0.73	0.52	342	4286	2265	0.51	463	VMA21	0.48	0.25	0.033	1737	717	445	0.07	463	LRIG1	0.11	463	0.6	-0.5	1.6	1.1	0	1	4087	2843	11842	2.2	1.9	4.1	4.7	2	1.1	2.8	4.8	3.9	0.00011	247
MLLT3	0.79	3.2e-15	0.4	1515	103	1380	1.5e-05	464	RNF126	1	0.00024	0.41	4764	131	1928	0.51	464	RALGAPA2	0.0021	0.45	0.68	388	1030	1752	0.071	464	NIPA1	0.11	464	0.7	-0.3	1.6	1.4	0.1	0.94	2662	1888	12797	2.7	1.2	4.2	2.2	1.2	0.3	2.1	2.7	1.9	0.062	1609
RABAC1	0.97	2.4e-10	0.0017	2259	379	509	1.5e-05	465	ARPC5L	0.75	0.18	0.61	1073	1335	2598	0.51	465	GNG10	0.1	0.36	0.18	887	883	760	0.072	465	NREP	0.11	465	0.3	-0.7	1.2	0.6	0	1	7568	5003	9682	1.4	1.4	3	5.4	1	0.2	1.8	2.6	1.8	0.079	1833
NOTCH1	0.97	1.6e-10	0.0027	2214	366	530	1.5e-05	466	RILP	1	0.43	0.00028	4501	2527	419	0.51	466	LHX4	0.044	0.61	0.14	681	1331	679	0.074	466	FAM214B	0.11	466	0.6	-0.3	1.5	1.2	0	0.99	3299	2324	12361	4.9	4.1	5.7	6.4	1.8	1	2.5	5	4.1	3.9e-05	194
CRYBA4	0.67	5.5e-10	0.058	1277	405	792	1.6e-05	467	PTHLH	0.45	3.4e-10	1	539	20	9115	0.51	467	ATP6V0D2	2.2e-12	0.028	1	33	302	3587	0.077	467	IFI30	0.11	467	-0.8	-1.7	0.2	-1.5	-0.1	0.91	2306	14013	672	83	107.5	83	120.9	0.8	-0.2	1.9	1.5	0.9	0.38	4963
ADAMTS12	1	6.7e-09	1.5e-15	5985	506	21	1.6e-05	468	HSD17B11	0.99	0.00016	0.91	2469	118	4327	0.52	468	N6AMT2	0.22	0.067	0.42	1179	421	1210	0.077	468	ZAP70	0.12	468	1.5	-0.1	2.2	1.9	0.3	0.73	1125	828	13857	0.4	0	2.6	0	1.8	0.5	2.6	2.7	1.9	0.059	1571
SNHG24	0.9	7.2e-05	1.3e-06	1876	986	289	1.6e-05	469	APELA	0.41	0.33	0.77	476	2075	3308	0.52	469	EIF5B	0.14	0.2	0.3	985	645	976	0.079	469	LMCD1	0.12	469	1.9	0.9	2.7	3.6	1.8	0.076	50	27	14658	1.1	0	3.5	0.1	1.4	0.2	2.4	2.3	1.5	0.13	2450
MPC2	0.94	4.6e-09	0.0015	2030	481	503	1.6e-05	470	FAM46A	1	0.0022	0.00029	8300	239	422	0.52	470	C14orf1	0.33	0.29	0.075	1382	774	554	0.079	470	ORAI1	0.12	470	0.8	0	1.6	1.9	0.3	0.74	1156	852	13833	40.1	24.7	39.3	23	1.8	1	2.6	4.8	3.9	9.5e-05	238
PRDX4	0.19	3e-06	0.037	607	780	727	1.7e-05	471	HORMAD2-AS1	0.2	1	2.9e-08	275	8232	217	0.52	471	CTNNAL1	0.1	0.45	0.15	878	1038	697	0.08	471	PDE4A	0.12	471	1.4	0.4	2.2	2.8	1	0.34	229	150	14535	2.4	0.5	4.2	1	1.7	0.6	2.6	2.9	2	0.047	1381
EIF3K	0.24	1.4e-08	0.2	668	534	1080	2e-05	472	NFE2	0.0044	0.2	1	73	1416	8238	0.52	472	ARL6IP5	7.3e-06	0.053	1	177	382	3500	0.084	472	SLC2A3	0.12	472	-0.7	-1.5	0	-1.9	-0.4	0.73	1083	14399	286	52.1	77.8	47.7	47.5	-1.1	-1.8	-0.5	-3.4	-2.5	0.013	856
ADAM18	0.79	0.00082	9e-07	1522	1206	277	2e-05	473	TPTEP1	1	0.053	0.01	5483	689	656	0.52	473	ANO1	0.00053	0.49	0.82	326	1101	2210	0.085	473	TMC6	0.12	473	1.5	0.4	2.6	2.7	0.8	0.4	294	202	14483	1	0.2	2.5	1.4	1.4	0.4	2.2	3	2.1	0.034	1201
STOM	1	1.4e-10	4.6e-13	5986	362	50	2.1e-05	474	JUND	0.0098	4.2e-05	1	87	88	9118	0.52	474	DECR2	0.12	0.31	0.23	945	803	847	0.085	474	FKBP9	0.12	474	-0.5	-1.3	0.3	-1.2	0	0.99	3328	13702	983	1.1	1.9	2.2	2.4	-1	-1.7	-0.2	-2.4	-1.6	0.1	2113
NUDT10	0.1	0.00089	0.004	466	1212	543	2.3e-05	475	SC5D	0.66	0.019	0.96	871	446	5062	0.53	475	PTPN14	4.9e-10	0.0047	1	60	178	3593	0.087	475	TSC22D1	0.12	475	0.9	0	1.8	1.9	0.4	0.72	1055	776	13909	21	15.8	24.5	23.9	0.6	-0.1	1.4	1.7	1	0.31	4336
DPY19L1	0.95	2.3e-10	0.0066	2107	378	571	2.3e-05	476	SEPHS2	1	0.029	7.3e-06	8291	533	304	0.53	476	CHI3L1	0.54	0.072	0.16	1874	435	716	0.088	476	PCED1B	0.13	476	0	-0.9	0.9	0	0	1	13561	8271	6414	11.1	11.8	20.4	21.9	2	1.2	2.8	5	4.1	3.5e-05	190
GABRQ	0.55	1e-05	0.0018	1093	851	511	2.4e-05	477	ANKRD36B	0.99	0.26	0.084	2351	1707	1047	0.53	477	CTSB	1.9e-05	0.99	0.28	201	2643	942	0.088	477	TP63	0.13	477	-1.6	-2.9	0.1	-1.8	-0.2	0.81	1391	14310	375	0.2	1.3	1	5	-2.4	-3.3	-1.3	-5.1	-4.2	2.3e-05	181
MSN	1	2.9e-08	2.1e-08	4537	567	195	2.4e-05	478	CNNM4	0.4	0.87	0.23	466	5547	1484	0.54	478	FBRSL1	0.14	0.26	0.28	970	740	947	0.091	478	CRYZ	0.13	478	-1	-1.8	-0.3	-2.8	-1	0.32	208	14608	77	19.6	38.7	17.6	29.7	-0.9	-1.6	-0.2	-2.5	-1.7	0.098	2072
N4BP3	0.46	1.6e-09	0.16	949	436	1006	2.5e-05	479	AFAP1L2	1	0.56	0.0023	2944	3239	527	0.54	479	KCNK1	0.1	0.21	0.41	886	657	1180	0.091	479	RAB3B	0.13	479	-0.8	-1.7	0.1	-1.6	-0.2	0.85	1880	14148	537	9.1	15.5	8.6	18	0.2	-0.6	1.1	0.5	0.2	0.82	10666
DEFB122	0.53	3.6e-09	0.095	1053	466	902	2.5e-05	480	ZNF253	0.96	0.92	0.0015	2017	6083	506	0.55	480	MICAL2	0.15	0.18	0.37	1012	608	1111	0.094	480	ANKRD34A	0.13	480	1.6	0.5	2.6	2.9	1	0.31	206	130	14555	2.1	0.3	4.8	0.9	1.6	0.4	2.8	2.8	1.9	0.054	1489
ABAT	0.061	0.00013	0.033	402	1036	715	2.5e-05	481	CXXC5	0.88	0.035	0.8	1480	579	3493	0.55	481	ANO7	0.46	0.27	0.057	1680	750	516	0.094	481	NUDT10	0.13	481	1.2	0.1	2	2.2	0.5	0.61	727	535	14150	0.3	0	1.1	0.1	1.1	-0.1	2.4	1.9	1.2	0.24	3585
CDCA7L	1	1.2e-11	1e-11	5987	276	82	2.5e-05	482	NPTX2	0.63	0.4	0.55	797	2417	2363	0.55	482	DYSF	0.022	0.6	0.31	576	1314	996	0.096	482	RAP1A	0.13	482	0.7	-0.2	1.5	1.5	0.1	0.89	2112	1506	13179	20.2	16.6	19.8	14.9	0.9	0.3	1.7	2.8	1.9	0.056	1513
DDX26B	0.00072	0.043	0.018	168	2057	646	2.6e-05	483	SERPINB5	1	0.0068	0.00012	8302	321	386	0.55	483	OLR1	4.8e-09	1	0.002	86	3053	248	0.096	483	RGS13	0.13	483	-1.5	-2.5	-0.2	-2.3	-0.6	0.54	513	14554	131	1.9	6.2	4.7	13.9	-1.7	-2.7	-0.9	-4.1	-3.2	0.0013	406
GRB7	0.85	3.1e-14	0.29	1703	131	1239	2.7e-05	484	SIGIRR	1	0.11	0.0046	5558	1000	587	0.55	484	L3HYPDH	0.47	0.0055	0.65	1702	186	1663	0.098	484	IGF2BP2	0.13	484	0.7	-0.2	1.4	1.5	0.1	0.89	2094	1493	13192	9.8	6.6	11.6	8.3	1.4	0.7	2.1	4.2	3.3	0.0011	380
VSIG10	0.9	2.2e-11	0.055	1846	291	782	3.1e-05	485	LAMP1	0.29	0.73	0.57	358	4281	2422	0.55	485	SSBP3	0.13	0.65	0.069	954	1416	542	0.098	485	CABLES1	0.13	485	1.2	0.1	2.4	2.1	0.5	0.63	778	572	14113	1.2	0.4	2.9	1.8	1.7	0.8	2.5	3.7	2.8	0.0046	601
HYOU1	0.013	6.8e-10	0.92	281	414	2702	3.4e-05	486	PTRF	0.1	0.47	0.95	179	2719	4837	0.56	486	MIOS	0.048	0.067	0.82	703	424	2214	0.099	486	CARD10	0.13	486	0.5	-0.3	1.4	1.3	0	0.96	3009	2119	12566	6.1	3.7	8.7	4.2	1	0.1	1.9	2.4	1.6	0.12	2301
KDM4C	0.0086	2.1e-06	0.54	263	756	1586	3.4e-05	487	FLJ32255	0.95	0.4	0.14	1863	2393	1254	0.57	487	CYB5B	0.14	0.98	0.00085	983	2520	204	0.099	487	RNF115	0.13	487	0.7	0	1.5	2	0.4	0.71	1022	746	13939	36.5	24.7	29.4	18.6	0.7	0.1	1.4	2.3	1.5	0.14	2551
REM1	0.69	4.5e-05	0.00028	1295	952	441	3.6e-05	488	OSR2	1	0.5	6.3e-10	8269	2859	164	0.57	488	SLC22A5	0.2	0.43	0.11	1150	1014	626	0.1	488	RIF1	0.14	488	1.1	0.3	1.8	2.9	1.1	0.29	180	111	14574	22.5	15.1	14.5	11.3	0.5	-0.1	1.2	1.6	0.9	0.36	4816
RAP1GAP2	1	3.6e-11	9.9e-12	5988	306	81	3.7e-05	489	TXN	0.73	0.89	0.059	1024	5745	959	0.57	489	ICA1L	0.082	0.52	0.2	826	1157	797	0.1	489	TRIM32	0.14	489	-1.1	-2	-0.3	-2.6	-0.8	0.44	358	14582	103	4.3	11.2	6.9	16.1	-1.1	-1.8	-0.3	-2.8	-2	0.048	1408
IPMK	0.0017	0.0055	0.085	189	1494	871	3.9e-05	490	VPS9D1-AS1	0.045	0.019	1	129	448	8726	0.57	490	CYP51A1	0.33	0.34	0.093	1394	857	597	0.11	490	HUS1	0.14	490	0.6	-0.2	1.2	1.5	0.1	0.89	2196	1562	13123	57.2	47.6	32.2	28.1	1.5	0.7	2.1	4.2	3.3	0.0011	387
PRORSD1P	0.42	0.00024	0.00084	903	1087	479	4e-05	491	ANKDD1B	1	0.74	0.00097	2857	4351	475	0.57	491	STS	1.2e-06	1	6.9e-05	145	3056	140	0.11	491	JUND	0.14	491	1.2	0.3	2	2.8	1	0.33	215	137	14548	15.7	7.9	17.6	15.7	1.2	0.5	1.8	3.7	2.8	0.0059	654
NRN1	0.052	0.00053	0.027	384	1159	683	4e-05	492	LGALS12	9.4e-07	1	0.1	15	8247	1094	0.57	492	SFN	0.91	0.045	0.036	3241	360	456	0.11	492	TMEM259	0.14	492	1	0.1	1.9	2.4	0.6	0.53	505	375	14310	18.3	8.8	19.9	9.8	1.5	0.6	2.3	3.7	2.8	0.0048	607
AGL	0.59	2.7e-05	0.0013	1153	917	496	4.1e-05	493	DCP1A	0.98	0.054	0.44	2272	696	2003	0.57	493	DDX18	0.035	0.31	0.57	645	806	1481	0.11	493	MYCN	0.14	493	1	0.1	1.8	2.2	0.5	0.6	689	507	14178	69.4	45.3	66.1	49.1	1.4	0.6	2.2	3.6	2.7	0.0066	690
NEFL	0.54	1.1e-12	0.54	1074	208	1595	4.1e-05	494	H19	0.42	0.46	0.74	493	2639	3140	0.57	494	SEMA4C	0.03	0.93	0.041	614	2287	469	0.11	494	CIB2	0.14	494	0.7	-0.2	1.5	1.5	0.1	0.89	2194	1560	13125	10.1	4.8	14.4	6.2	1.4	0.5	2.3	2.9	2.1	0.04	1284
RBBP9	0.016	0.0019	0.039	294	1326	733	4.3e-05	495	HBZ	0.89	0.03	0.83	1539	541	3697	0.57	495	CRYBA2	0.36	0.73	0.0091	1455	1612	334	0.11	495	TBC1D23	0.14	495	0.4	-0.2	1.1	1.3	0	0.96	2945	2082	12603	62.3	55.6	32.5	27	1.1	0.3	1.9	2.7	1.9	0.064	1618
PCSK9	0.34	7.8e-09	0.24	795	514	1161	4.7e-05	496	RBM38	0.25	0.7	0.68	322	4120	2863	0.57	496	CTNNB1	0.1	0.34	0.33	880	867	1041	0.11	496	EPN1	0.14	496	0.9	0	1.8	2.1	0.5	0.65	821	602	14083	11.9	6.2	14.9	14	1.5	0.6	2.3	3.5	2.6	0.0087	751
TOR3A	0.77	3.7e-05	0.00024	1448	938	430	5.1e-05	497	CDIPT	0.66	0.13	0.85	867	1086	3850	0.58	497	HIST1H4C	0.68	0.066	0.14	2283	420	671	0.11	497	ARFGEF1	0.14	497	1.1	0.3	1.9	2.8	1	0.34	224	145	14540	30.6	21	17.7	20.1	1.3	0.5	2	3.4	2.5	0.011	814
NADK	0.0068	6.2e-05	0.34	251	971	1293	5.3e-05	498	2015-09-03	0.93	0.45	0.15	1774	2633	1265	0.58	498	GTF2A2	0.011	0.02	0.99	498	263	3144	0.11	498	RAB11B	0.14	498	0.8	0	1.6	2	0.4	0.69	948	696	13989	17	10.9	19.1	10.5	1.8	0.8	2.6	4.1	3.2	0.0015	420
SESN1	0.26	1.5e-05	0.029	699	874	690	5.5e-05	499	C3AR1	0.095	0.99	0.19	171	7239	1376	0.58	499	TTC7B	0.59	0.11	0.14	2014	502	667	0.11	499	ACSS2	0.14	499	-1.3	-2.3	-0.2	-2.3	-0.6	0.55	558	14544	141	9.7	22.1	11.4	28	0.5	-0.2	1.3	1.5	0.9	0.37	4886
LRRC47	0.077	3.1e-06	0.23	434	784	1148	5.9e-05	500	LMOD3	0.83	0.75	0.1	1297	4414	1107	0.58	500	ATP1B3	0.22	0.45	0.12	1175	1032	632	0.11	500	CERS6	0.14	500	-1	-2	-0.1	-2.1	-0.5	0.62	761	14482	203	0.6	1.7	1.7	3.1	-0.1	-1.1	0.8	-0.2	-0.1	0.95	13061
MAEL	0.99	1.3e-10	0.0023	2655	359	524	6.5e-05	501	DEPDC1B	0.72	0.25	0.67	991	1673	2836	0.58	501	IRX2	0.0076	0.33	0.78	474	845	2069	0.11	501	VGF	0.14	501	1	0.1	1.9	2.2	0.5	0.59	676	495	14190	0.9	0.2	2	0.8	1.9	1.1	2.7	4.6	3.7	0.00023	282
DPYSL2	0.74	3.3e-10	0.13	1401	392	976	6.6e-05	502	C2CD2L	0.93	0.29	0.28	1785	1870	1594	0.58	502	CTSL	0.014	0.38	0.66	519	914	1699	0.11	502	MBOAT4	0.15	502	-0.9	-1.8	0	-1.9	-0.3	0.76	1237	14346	339	0	0.1	0	0.4	-1.1	-2.3	0	-2	-1.3	0.2	3219
TF	0.2	0.0073	0.00041	623	1552	452	6.6e-05	503	FBRSL1	0.021	0.5	0.99	101	2848	6048	0.58	503	ASAH1	0.00014	1	7.4e-07	270	3057	76	0.11	503	TUBA1A	0.15	503	0.5	-0.2	1.3	1.4	0.1	0.94	2726	1932	12753	10	7.2	11.1	7.6	1.2	0.4	1.9	3.2	2.3	0.021	1030
PPP1R12B	2.9e-09	0.00016	1	12	1049	4033	6.8e-05	504	CSF3R	0.89	0.098	0.66	1546	929	2783	0.58	504	DDIT4L	0.0091	0.84	0.24	491	1903	872	0.12	504	IRF2BPL	0.15	504	0.7	-0.1	1.4	1.7	0.2	0.84	1638	1178	13507	7.5	4.5	7.1	4	1.3	0.6	2	3.7	2.8	0.0049	617
PLIN3	1	2.1e-10	1.1e-11	5989	375	83	7.4e-05	505	GBA2	0.7	0.26	0.69	942	1720	2928	0.58	505	UTRN	0.064	0.21	0.6	768	665	1568	0.12	505	OGFR	0.15	505	1.2	0.3	2	2.7	0.8	0.4	292	200	14485	4.8	1.8	6.6	3.1	1.1	0.3	2	2.6	1.8	0.079	1821
NGFR	0.99	4.1e-08	0.00015	2577	586	415	7.5e-05	506	WSCD1	0.42	0.91	0.23	486	5898	1481	0.59	506	EPS15L1	0.49	0.11	0.22	1741	497	832	0.12	506	PLP1	0.15	506	1.5	0.4	2.5	2.9	1	0.3	193	120	14565	0.9	0	2.7	0.1	0.9	-0.2	2	1.6	0.9	0.36	4848
PKDCC	0.24	3.3e-05	0.032	670	929	712	7.9e-05	507	CHST9	0.074	1	2.9e-06	150	8253	286	0.59	507	COMMD3	0.48	0.26	0.091	1718	737	589	0.12	507	MYOF	0.15	507	-0.9	-1.7	-0.1	-2.2	-0.5	0.61	713	14496	189	9.8	15.6	11.7	14.3	-1.3	-2	-0.5	-3.4	-2.5	0.012	823
SHANK2	0.085	3.4e-05	0.12	445	930	949	8e-05	508	ERI3-IT1	0.87	0.18	0.56	1447	1347	2413	0.59	508	CASC5	0.77	3.9e-20	1	2577	2	3581	0.12	508	HHEX	0.15	508	1.2	0.1	2.2	2.3	0.6	0.56	618	460	14225	3.9	2	8.8	7.3	0.9	0	1.8	2	1.3	0.2	3265
LYPD1	0.77	3.9e-05	0.00044	1467	943	456	8.2e-05	509	RIN2	1	0.5	0.0068	2951	2835	619	0.59	509	SOD1	0.24	0.32	0.2	1215	829	786	0.12	509	TSHZ3	0.15	509	1.9	0.7	3	2.9	1.1	0.28	178	110	14575	0.6	0	1.7	0.2	1.6	0.6	2.6	3.2	2.3	0.022	1040
DOCK3	0.33	1.5e-07	0.17	776	639	1028	8.2e-05	510	MAP2K7	0.85	0.19	0.6	1378	1364	2548	0.59	510	GAR1	0.075	0.21	0.59	804	667	1525	0.12	510	ETV5	0.15	510	0.6	-0.3	1.4	1.2	0	0.98	3195	2252	12433	5.9	4.8	7.1	6	1.7	0.9	2.5	4.5	3.6	0.00028	292
TMC6	0.081	0.0003	0.046	441	1104	757	8.3e-05	511	ZNF597	1	0.22	0.00033	6869	1558	430	0.59	511	NSUN7	0.097	0.24	0.5	867	700	1346	0.12	511	MAP2K6	0.15	511	-1.3	-2.2	-0.4	-2.7	-0.9	0.39	287	14594	91	5.8	16.9	9.6	23.5	-1	-2	-0.2	-2.3	-1.5	0.13	2436
PLEKHG5	0.00024	9.6e-05	0.76	140	1009	2072	8.5e-05	512	DNAJC3	1	0.098	0.11	3003	930	1135	0.59	512	SEMA6D	5.3e-11	0.029	1	46	307	3592	0.12	512	BCAR3	0.15	512	-1.3	-2.2	-0.4	-2.9	-1	0.3	185	14615	70	1.7	6.5	3.3	9.2	-0.8	-1.6	0	-2	-1.3	0.2	3228
NACAD	1	5.1e-08	9.5e-06	3189	593	339	8.5e-05	513	TRAK2	1	0.86	7.7e-06	4482	5389	307	0.6	513	AHNAK	1.7e-09	0.0072	1	73	198	3595	0.12	513	CTBP2	0.16	513	0.9	0.1	1.6	2.3	0.6	0.56	581	434	14251	18.5	10.4	13	7.9	1	0.3	1.6	3.1	2.3	0.024	1079
CTSF	1	4.4e-14	0.0071	3679	134	577	8.5e-05	514	RASIP1	0.029	0.17	1	109	1299	7687	0.6	514	GAGE2A.uid_12821	0.52	0.075	0.28	1835	439	954	0.13	514	ARRB1	0.16	514	1.1	0.2	1.8	2.6	0.8	0.42	333	234	14451	13.9	7.1	14.4	6.8	1.6	0.8	2.3	4.4	3.5	0.0005	331
PRLHR	0.18	0.0016	0.0041	595	1292	545	8.6e-05	515	SLFN12	0.41	0.73	0.52	482	4267	2263	0.6	515	OR51I1	0.19	0.027	0.81	1123	299	2165	0.14	515	MOBP	0.16	515	-0.7	-1.9	0.3	-1.4	-0.1	0.94	2711	13894	791	0.3	0.8	1.3	1.8	0.4	-0.5	1.4	0.9	0.4	0.67	8615
EFR3B	1	8.9e-11	2.8e-07	5647	341	244	8.7e-05	516	MLLT11	1	4.6e-08	0.97	4856	37	5354	0.6	516	COBL	0.012	0.44	0.71	500	1026	1845	0.14	516	CTSH	0.16	516	-1.2	-2.2	0.1	-1.7	-0.2	0.83	1545	14258	427	6.5	12.2	15	25.1	-1.5	-2.4	-0.8	-4.1	-3.2	0.0013	399
JARID2	0.6	3.6e-09	0.17	1161	465	1027	9e-05	517	ANPEP	1	0.57	0.0011	3581	3298	486	0.6	517	NME1	0.68	0.14	0.11	2270	549	618	0.14	517	ARHGAP33	0.16	517	0.4	-0.7	1.3	0.7	0	1	6945	4648	10037	0.3	0.2	0.8	0.7	2.1	1.3	2.9	5.7	4.8	1.9e-06	107
ESYT3	0.46	0.00021	0.0022	951	1075	522	9.1e-05	518	CLPSL1	0.65	0.8	0.21	851	4891	1428	0.6	518	CCDC173	0.43	0.072	0.42	1591	434	1206	0.14	518	AKAP13	0.16	518	-0.6	-1.3	0.2	-1.4	-0.1	0.93	2606	13928	757	4.3	5.7	4.8	5	-1.6	-2.2	-0.9	-4.5	-3.6	0.00034	303
MGC32805	0.17	2.7e-05	0.068	581	915	821	9.2e-05	519	ATP6V1G2	0.15	0.81	0.74	220	4913	3146	0.6	519	PROSER2-AS1	0.044	0.15	0.81	680	573	2178	0.14	519	ODAM	0.16	519	-1.2	-2.1	-0.4	-2.9	-1.1	0.28	173	14618	67	0.9	3.4	3.1	6	-2.2	-3	-1.5	-6	-5.1	2.8e-07	85
LAPTM4A	0.15	0.00016	0.037	549	1050	724	9.8e-05	520	FOXO4	1	0.03	0.33	2838	548	1740	0.6	520	CCNK	0.028	0.25	0.77	604	722	2060	0.15	520	PARP9	0.16	520	0.9	-0.3	2.1	1.5	0.1	0.91	2326	1648	13037	3.4	2.3	6.6	6.3	2.5	1.3	3.5	4	3.1	0.0019	452
CHST7	0.3	2.5e-10	0.62	751	383	1722	0.0001	521	TMEM164	0.51	0.49	0.68	618	2803	2865	0.61	521	DCAF16	0.15	0.1	0.69	1003	487	1798	0.15	521	CCDC85B	0.16	521	0.6	-0.2	1.5	1.4	0.1	0.92	2478	1760	12925	11.1	6.9	16.8	9.9	1.6	0.7	2.5	3.5	2.6	0.0081	738
PCMTD2	0.78	1.9e-08	0.046	1491	549	760	0.00011	522	NFE2L3	0.74	0.22	0.73	1058	1511	3089	0.61	522	ALDH4A1	0.72	0.038	0.27	2417	338	929	0.15	522	SEMA6D	0.17	522	-1.2	-2.3	-0.2	-2.4	-0.6	0.52	488	14561	124	2	4.1	3.7	5.3	-1.1	-2	-0.2	-2.4	-1.6	0.12	2308
MFGE8	0.97	5e-11	0.032	2258	325	704	0.00011	523	LSM4	1	0.006	0.51	3047	310	2247	0.61	523	SYNGR2	0.041	0.96	0.037	670	2410	458	0.15	523	GNAI2	0.17	523	0.8	0	1.7	1.9	0.4	0.73	1085	798	13887	43.1	28.9	51.3	36.9	2	1.2	2.7	5.5	4.6	3.7e-06	130
LOC101928254	0.57	1.8e-05	0.0075	1118	879	583	0.00011	524	LOC101926895	0.67	0.62	0.41	879	3583	1924	0.61	524	GK5	0.1	0.1	0.78	883	488	2090	0.16	524	TMEM106A	0.17	524	1.7	0.8	2.7	3.6	1.8	0.076	52	29	14656	2.6	0.3	4.3	1	1.3	0.2	2.3	2.4	1.6	0.1	2120
GNPTAB	0.28	0.0017	0.0019	723	1310	517	0.00011	525	DPEP3	0.79	0.15	0.76	1184	1211	3274	0.61	525	TRAP1	0.59	0.31	0.073	2015	810	548	0.16	525	ANXA6	0.17	525	-1.1	-2	-0.1	-2.2	-0.6	0.58	654	14511	174	21.3	37.8	24.8	38.3	-0.7	-1.5	0	-1.8	-1.1	0.27	3978
ABCC1	0.051	0.0032	0.023	380	1398	668	0.00012	526	GJB3	0.91	0.36	0.31	1647	2199	1672	0.61	526	C12orf29	0.018	0.92	0.14	553	2238	682	0.16	526	JAZF1	0.17	526	0.6	-0.3	1.5	1.4	0.1	0.94	2704	1916	12769	1.8	0.8	2.9	1.5	1.2	0.3	2	2.9	2	0.042	1309
MARVELD1	0.039	0.0046	0.024	357	1461	672	0.00012	527	ZNF770	0.89	0.66	0.13	1524	3837	1211	0.62	527	ZDHHC14	0.17	0.74	0.083	1080	1631	573	0.17	527	C14orf80	0.18	527	1	0.2	1.8	2.4	0.7	0.5	444	326	14359	12.5	4.9	18	9	0.9	0.2	1.8	2.4	1.6	0.11	2181
RUSC2	0.2	1.7e-08	0.52	619	543	1553	0.00013	528	IAH1	0.92	0.8	0.04	1693	4872	878	0.62	528	MASP2	0.4	0.97	0.00044	1536	2490	182	0.17	528	A4GALT	0.18	528	0.5	-0.2	1.2	1.5	0.1	0.9	2272	1612	13073	94.1	69.8	47.8	47.9	1.4	0.6	2.1	3.7	2.8	0.0044	593
RAD51	0.98	1.4e-06	0.00013	2326	732	407	0.00013	529	WNT5B	1	0.03	0.048	5613	537	908	0.62	529	TPGS2	0.96	0.041	0.057	3559	349	513	0.17	529	ANKK1	0.18	529	1.5	0.4	2.8	2.6	0.8	0.42	327	229	14456	1.6	0.1	4.6	0.6	0.6	-0.7	1.7	0.9	0.5	0.64	8131
GABARAPL1	0.73	6.5e-09	0.11	1356	504	939	0.00014	530	B3GALNT1	0.35	0.85	0.45	412	5269	2042	0.62	530	LARP1	0.047	0.76	0.25	700	1697	896	0.17	530	C1orf122	0.18	530	0.7	-0.1	1.5	1.7	0.2	0.82	1514	1099	13586	64.6	38.7	69.7	42.8	1.5	0.7	2.4	3.8	2.9	0.0043	584
IL4R	0.65	7.3e-12	0.55	1227	254	1602	0.00015	531	BSPRY	0.89	0.28	0.46	1520	1823	2083	0.62	531	HTATIP2	0.031	0.086	0.95	621	454	2826	0.17	531	NAALAD2	0.18	531	-1.1	-2	-0.1	-2.1	-0.5	0.64	805	14471	214	1.7	4.2	3.1	6.4	-1.9	-2.6	-1.2	-5.4	-4.5	5.6e-06	140
NLRP12	0.99	0.00012	3e-07	2581	1031	249	0.00015	532	SLC29A1	0.44	0.65	0.61	529	3817	2582	0.62	532	NOLC1	0.025	0.38	0.74	593	920	1944	0.18	532	TMEM86A	0.18	532	-1.1	-2	-0.2	-2.3	-0.6	0.55	570	14541	144	6.2	13.6	8.4	14	1.5	0.2	2.6	2.2	1.4	0.16	2747
ESCO1	0.022	0.01	0.028	311	1631	688	0.00016	533	RAB2A	0.99	0.53	0.044	2335	3018	894	0.62	533	MMAB	0.16	0.17	0.62	1047	606	1614	0.18	533	FAM69B	0.18	533	0.7	-0.1	1.4	1.7	0.2	0.84	1709	1223	13462	17.2	12.4	19.2	17.3	1.2	0.4	2	3.2	2.3	0.022	1043
MOGAT3	1	1.8e-05	8.9e-07	2815	881	276	0.00017	534	TMEM185A	0.67	0.88	0.14	890	5585	1250	0.62	534	SLC5A6	0.097	0.66	0.24	868	1444	850	0.18	534	UBE2S	0.18	534	0.5	-0.3	1.3	1.3	0	0.97	3076	2170	12515	7.8	6.1	8.9	6	1.5	0.6	2.3	3.4	2.6	0.01	799
PRNP	0.35	0.019	9.7e-05	806	1778	397	0.00018	535	SRP68	0.92	0.28	0.39	1672	1856	1884	0.62	535	ATF5	0.43	0.69	0.027	1608	1504	423	0.18	535	PCDH1	0.18	535	-0.8	-1.5	0	-1.9	-0.3	0.75	1192	14365	320	14.4	20	21.9	17.4	1.2	0.4	2	2.8	2	0.047	1387
LRFN3	0.39	0.064	5.8e-06	864	2241	325	0.00018	536	FAM101B	1	0.0015	0.0022	8316	214	523	0.62	536	MCCC1	0.085	0.03	0.95	834	311	2862	0.18	536	SF3A2	0.18	536	1.2	0.2	2.1	2.4	0.7	0.5	427	311	14374	35.1	21.3	37.2	39.6	1.9	1	2.8	4.2	3.3	0.0011	386
CCR8	1	2.7e-13	5.3e-08	5990	174	209	0.00018	537	BTK	0.51	1	2.4e-09	620	8222	178	0.62	537	ATG14	0.00095	0.54	0.92	352	1197	2664	0.18	537	KLF11	0.18	537	0.5	-0.2	1.3	1.5	0.1	0.91	2332	1651	13034	7.3	7.1	6.5	14.5	1.5	0.7	2.3	4	3.1	0.0022	476
LPIN1	0.0027	0.0051	0.21	207	1476	1108	0.00019	538	SOAT2	1	1	1.5e-17	2719	8173	60	0.62	538	FAM57A	0.058	0.43	0.57	750	1013	1476	0.18	538	BAMBI	0.19	538	-0.2	-1	0.6	-0.4	0	1	9852	11118	3567	88.3	98.9	74.6	79	1.8	0.3	3.1	2.4	1.6	0.11	2176
ZNF90	0.015	0.00098	0.19	290	1224	1069	0.00019	539	FRK	0.15	0.94	0.53	218	6263	2308	0.63	539	KANK4	2.6e-06	1	0.00037	155	3058	175	0.18	539	EIF3K	0.19	539	0.5	-0.1	1.1	1.5	0.1	0.89	2075	1480	13205	1211.4	1064.1	358.1	444.3	1.2	0.6	1.9	3.9	3	0.0029	518
KCNMB4	0.45	0.00012	0.0093	947	1033	602	0.0002	540	UAP1L1	0.36	0.81	0.52	423	4922	2262	0.63	540	TNIK	0.97	0.22	0.0043	3694	674	287	0.19	540	SUSD3	0.19	540	-1	-2	0.1	-1.8	-0.2	0.81	1412	14302	383	4.7	14	13.2	28.5	0.9	-0.5	2	1.3	0.7	0.48	6189
CD38	0.98	1.1e-07	0.0012	2379	630	493	0.0002	541	MAP4K2	0.83	0.61	0.25	1309	3532	1534	0.63	541	SVIP	0.044	0.89	0.14	684	2100	669	0.19	541	MKRN1	0.19	541	0.7	-0.1	1.4	1.8	0.2	0.81	1435	1045	13640	95.4	73.6	69.5	47.8	2.1	1.3	2.8	6	5.1	3.7e-07	88
SOWAHD	1	1.1e-12	0.00079	4851	207	475	0.00021	542	ARL8A	1	0.12	0.2	2702	1020	1394	0.63	542	LRRC42	0.023	0.21	0.9	582	661	2537	0.19	542	ARHGEF15	0.19	542	-1.3	-2.4	-0.3	-2.4	-0.7	0.5	429	14568	117	0.7	2.4	1.9	4.7	0.8	-0.3	1.7	1.4	0.8	0.43	5708
EXOC3L1	0.28	1.5e-05	0.088	721	872	884	0.00021	543	CARD10	0.98	0.52	0.059	2266	2982	960	0.63	543	NOC3L	0.077	0.26	0.71	813	735	1843	0.19	543	PPM1E	0.19	543	1.9	0.8	3	3.5	1.6	0.11	69	42	14643	1.8	0.2	4.3	0.7	0.9	0	2.1	1.9	1.2	0.23	3554
COL26A1	0.99	0.00023	2.9e-07	2579	1083	247	0.00022	544	NPY1R	0.94	0.75	0.046	1854	4454	901	0.63	544	MRPS17	0.28	0.39	0.25	1297	943	880	0.19	544	ADAMTS12	0.19	544	0	-1.1	1	-0.1	0	1	13488	9431	5254	0.6	0.6	1.5	1.3	1.2	0.3	2	2.8	2	0.047	1389
AHCYL2	0.7	4e-09	0.2	1325	470	1078	0.00022	545	HCG8	0.82	0.098	0.83	1288	927	3723	0.64	545	MTHFD1L	0.21	0.23	0.51	1167	688	1369	0.19	545	MGAT4B	0.19	545	1.2	0.3	2.1	2.8	0.9	0.34	234	155	14530	9.2	4	14.3	5.8	1.4	0.4	2.2	2.5	1.7	0.086	1919
MT1M	0.47	0.016	6e-05	967	1738	379	0.00023	546	DUSP9	0.92	1	3.5e-13	1704	8195	107	0.64	546	TUBB8	0.013	0.77	0.49	513	1703	1325	0.19	546	LPIN1	0.19	546	0.8	0.1	1.6	2.3	0.6	0.55	567	425	14260	55.3	40.8	41.1	36.5	0.7	0.1	1.4	2.2	1.4	0.16	2782
CPNE2	0.59	1.3e-06	0.056	1152	724	787	0.00023	547	FOXO3	0.99	0.14	0.26	2466	1148	1555	0.64	547	PYROXD1	0.55	0.044	0.53	1924	359	1404	0.19	547	L1TD1	0.19	547	0.7	-0.1	1.4	1.7	0.2	0.84	1710	1224	13461	178.7	145.2	107	84	1.2	0.5	1.9	3.6	2.7	0.0077	728
ARHGAP1	0.84	2e-06	0.0077	1659	754	584	0.00024	548	RRBP1	0.51	0.96	0.11	615	6648	1140	0.64	548	ITPRIPL2	0.87	0.15	0.06	3027	566	520	0.2	548	PODXL	0.19	548	-0.7	-1.7	0.2	-1.4	-0.1	0.92	2487	13966	719	2.6	5	3.5	8.1	0.4	-0.8	1.6	0.7	0.3	0.73	9490
DZIP1L	0.88	1.1e-08	0.051	1803	525	772	0.00025	549	SCYL1	1	0.58	0.0025	3402	3368	532	0.64	549	IQSEC1	0.0011	0.41	0.97	359	966	3001	0.21	549	ETHE1	0.19	549	0.6	-0.1	1.2	1.6	0.2	0.84	1734	1241	13444	142.8	115.2	76.7	65.3	1.5	0.8	2.2	4.1	3.2	0.0014	418
SSBP2	0.15	0.00068	0.036	555	1186	722	0.00025	550	ANKRD65	0.74	0.27	0.72	1057	1814	3059	0.64	550	CCDC19	0.056	0.42	0.65	740	999	1680	0.21	550	PMEPA1	0.19	550	0.6	-0.5	1.8	1.1	0	1	4193	2916	11769	0.6	0.1	2.2	0.7	2.6	1.6	3.5	6.2	5.3	1.4e-07	73
LPCAT4	0.022	3.2e-06	0.71	309	786	1926	0.00027	551	RBM12B	0.93	0.48	0.22	1740	2770	1441	0.65	551	CTSV	0.0002	1	1.2e-05	287	3059	111	0.21	551	CYB561	0.19	551	0.8	0	1.5	2	0.4	0.71	1001	732	13953	13.7	9	13.5	9.1	1.3	0.5	2	3.2	2.3	0.022	1049
FUCA1	1	2.1e-06	1.4e-06	3540	755	291	0.00027	552	HOOK3	0.98	0.9	0.0045	2175	5846	585	0.65	552	TUBA1B	0.94	0.15	0.027	3474	565	422	0.21	552	MT1A	0.19	552	0.8	-0.3	1.8	1.4	0.1	0.94	2630	1863	12822	2.4	1.1	7.1	5.4	1.2	0.3	2	2.7	1.8	0.068	1686
BEND3	0.27	0.042	0.00014	706	2045	410	0.00028	553	VAC14-AS1	0.73	0.99	0.013	1021	7054	694	0.65	553	ABHD8	0.91	0.16	0.045	3255	578	484	0.22	553	MOB2	0.19	553	1.2	0.3	2	2.6	0.8	0.43	337	238	14447	16.6	7.7	21.7	8	1.8	0.7	2.7	3.2	2.3	0.02	1005
HAT1	0.53	0.00079	0.002	1058	1201	518	0.00028	554	EPHX1	0.99	0.0062	0.76	2589	316	3245	0.65	554	POLR3H	0.057	0.51	0.59	744	1142	1535	0.22	554	CENPE	0.19	554	-0.7	-1.5	0	-1.9	-0.3	0.75	1188	14366	319	10.9	18.7	7.9	16.5	-0.9	-1.7	-0.3	-2.8	-1.9	0.053	1468
SHF	0.027	0.001	0.17	324	1228	1034	0.00029	555	COL11A2	1	0.062	0.24	3019	737	1496	0.65	555	SSH3	0.016	0.64	0.67	540	1400	1745	0.22	555	C6orf1	0.2	555	0.9	0.1	1.7	2.4	0.7	0.51	459	338	14347	19.4	10	20.9	14.7	0.9	0.1	1.6	2.4	1.6	0.12	2309
HMGA2	1	2.5e-12	0.00037	5204	227	448	0.00029	556	APOBR	0.95	1.3e-05	1	1905	75	7629	0.65	556	NAALAD2	0.12	1	4.1e-11	928	3055	24	0.22	556	PLOD1	0.2	556	-1.8	-2.9	-0.8	-3.7	-1.8	0.065	45	14663	22	11.2	36	17.5	34	0	-0.9	0.8	0	0	1	14574
GLDC	0.065	6.8e-07	0.66	412	700	1797	0.0003	557	LMBRD1	0.00074	0.0061	1	55	312	9120	0.65	557	SLC6A9	0.73	0.68	0.008	2450	1491	323	0.22	557	CYP2E1	0.21	557	0.7	-0.2	1.5	1.6	0.2	0.87	2020	1442	13243	21.7	17.2	18.4	23.5	1.6	0.7	2.3	3.8	2.9	0.0035	549
MAST2	0.0014	1.6e-07	0.99	183	642	3458	0.00032	558	FZD6	0.93	0.2	0.54	1719	1402	2321	0.65	558	CCDC176	0.83	0.31	0.036	2860	808	453	0.22	558	SERPINE1	0.21	558	1.1	0.2	2.1	2.4	0.7	0.5	428	312	14373	12.9	6	15.2	8	1.6	0.4	2.7	2.7	1.9	0.058	1551
ACADS	0.00042	2.9e-19	1	154	30	5259	0.00035	559	ZMAT3	0.72	0.77	0.26	994	4636	1550	0.65	559	PIR	0.61	0.21	0.22	2054	658	826	0.22	559	APOA2	0.21	559	-0.7	-1.8	0.3	-1.3	-0.1	0.95	2834	13856	829	72.8	113.3	154.9	146.9	-0.6	-1.6	0.5	-1	-0.5	0.6	7621
CD2AP	0.056	0.00063	0.15	394	1179	992	0.00035	560	FAM84B	0.96	0.04	0.76	2012	612	3244	0.66	560	BEX2	0.43	0.3	0.27	1598	786	933	0.23	560	ANKMY2	0.21	560	-0.6	-1.5	0.2	-1.5	-0.1	0.91	2316	14011	674	5.7	9.9	7.8	11	-1.4	-2.1	-0.7	-3.9	-3	0.0029	511
DACT1	0.89	0.00023	0.00017	1832	1081	418	0.00036	561	CRYGC	1	0.33	0.012	3747	2055	687	0.66	561	HERC3	0.76	0.48	0.026	2552	1100	417	0.23	561	CTSV	0.21	561	-0.7	-1.6	0.1	-1.7	-0.2	0.84	1678	14210	475	77.2	114.2	88.6	102.9	-1.3	-2.1	-0.6	-3.7	-2.8	0.0057	650
MRPS23	0.0024	0.00018	0.71	200	1063	1920	0.00036	562	OSBPL5	0.24	0.072	1	312	785	6911	0.66	562	CSAD	0.028	0.73	0.53	606	1613	1396	0.24	562	CNN3	0.21	562	-0.9	-1.7	-0.3	-2.7	-0.9	0.36	263	14600	85	145.8	262.4	110.5	129.9	-0.4	-1.1	0.2	-1.2	-0.7	0.51	6502
GRM4	1	7.9e-08	1.5e-12	5993	622	60	0.00036	563	ZC3H7B	0.088	0.45	0.99	166	2590	5754	0.66	563	COIL	0.29	0.59	0.18	1314	1304	758	0.24	563	EXPH5	0.21	563	-0.6	-1.5	0.3	-1.3	0	0.97	3085	13775	910	1.7	2.5	2.3	2.9	-1.6	-2.4	-0.8	-4.4	-3.5	0.00047	326
WDR62	0.074	0.16	0.00035	430	2760	444	0.00037	564	GFM2	0.89	0.61	0.22	1525	3551	1446	0.66	564	COLEC12	8e-09	0.027	1	91	296	3598	0.24	564	LRRC47	0.21	564	0.9	0.2	1.6	2.7	0.9	0.39	289	198	14487	63.1	43.8	35	26.3	1.3	0.6	1.9	3.8	2.9	0.0038	563
EML6	0.7	6.1e-09	0.27	1318	501	1204	0.00042	565	BAG3	1	0.5	0.00029	5915	2856	423	0.66	565	MIR663A	0.88	0.091	0.15	3059	464	698	0.24	565	CENPJ	0.21	565	1.3	0.6	2	3.5	1.6	0.1	67	40	14645	16.8	8.8	11.9	6.8	0.8	0.1	1.7	2.3	1.5	0.14	2544
SLC37A4	0.81	3.2e-08	0.11	1569	573	921	0.00042	566	RGCC	0.63	1.5e-09	1	799	23	9116	0.67	566	C22orf29	0.16	0.29	0.65	1021	761	1672	0.25	566	MT1G	0.21	566	1.6	0.3	3.1	2.4	0.7	0.51	466	345	14340	482	229.5	652.4	459	1.7	0.3	3	2.4	1.6	0.11	2242
JAK1	0.031	6.9e-08	0.92	339	610	2704	0.00045	567	PIGX	0.97	0.012	0.88	2089	380	4052	0.67	567	YIPF1	0.052	0.68	0.49	716	1487	1330	0.25	567	PDPN	0.21	567	-1.7	-3.3	-0.4	-2.6	-0.8	0.43	354	14583	102	12.6	42.1	23.2	95.7	-0.5	-1.8	0.8	-0.7	-0.3	0.74	9585
SLC9A1	0.043	3.8e-05	0.48	367	940	1495	0.00048	568	MAGI1	1	0.19	0.11	2964	1354	1124	0.67	568	ZNF692	0.097	0.31	0.73	869	809	1922	0.25	568	KLF6	0.21	568	-0.9	-1.7	-0.1	-2.3	-0.6	0.55	548	14545	140	16.7	29.4	18.1	27.1	0.2	-0.6	0.9	0.4	0.2	0.86	11310
ACHE	0.85	1.1e-06	0.021	1710	717	656	0.00048	569	CITED2	0.96	0.14	0.54	1986	1156	2339	0.67	569	ACAT1	0.74	0.8	0.0044	2500	1790	290	0.26	569	TCF7L2	0.21	569	-1	-1.8	-0.2	-2.3	-0.6	0.55	573	14540	145	5.5	9.3	5.6	8.2	-1.3	-2	-0.6	-3.6	-2.7	0.0066	689
TMEM108	0.12	0.00015	0.18	499	1046	1045	0.0005	570	EGFLAM	0.85	1	1.8e-11	1373	8207	128	0.67	570	GPR37L1	0.086	0.93	0.1	836	2281	612	0.26	570	LINC00337	0.21	570	0.8	0	1.7	2.1	0.5	0.63	785	578	14107	9.9	4.6	10.9	6.9	1.4	0.6	2.1	3.8	2.9	0.004	567
TMSB4X	0.83	4.5e-09	0.19	1632	478	1058	0.00051	571	LOC440311	1	0.0052	0.041	7439	291	881	0.67	571	SLC35F5	0.56	0.022	0.77	1932	281	2054	0.26	571	GNA11	0.21	571	1.3	0.3	2.1	2.7	0.9	0.36	257	175	14510	21.5	11	19.1	14.3	0.7	0	1.5	2.1	1.3	0.18	2985
EPHB1	1	4.9e-07	2.7e-06	4351	687	306	0.00052	572	CD151	0.45	0.031	1	540	550	6699	0.67	572	ZNF703	2e-11	1	0.19	41	3054	780	0.26	572	KLB	0.21	572	-0.9	-2.1	0.1	-1.7	-0.2	0.81	1463	14286	399	0.4	1.8	0.8	6.1	-0.9	-1.8	0	-2	-1.3	0.2	3191
NRGN	0.0011	1.6e-19	1	177	20	5260	0.00054	573	RNF103	0.76	0.14	0.87	1089	1168	4009	0.67	573	DLEU1	0.26	0.13	0.75	1247	526	1986	0.26	573	FGFR3	0.21	573	1.3	0.4	2.1	3.1	1.3	0.2	124	76	14609	22.6	8.5	26.8	7.8	0.9	0.2	1.7	2.4	1.6	0.1	2096
OOEP	1	4e-05	9.7e-11	5532	944	106	0.00055	574	HMGA1	0.94	0.0076	0.95	1788	338	4925	0.68	574	SNHG16	0.19	0.31	0.61	1121	801	1574	0.26	574	RDX	0.22	574	-0.7	-1.4	0	-1.9	-0.4	0.72	1047	14406	279	31	46.5	17.4	28.5	-0.7	-1.4	-0.1	-2.2	-1.4	0.15	2688
TUBB2A	1	3.2e-15	1.3e-05	5992	102	346	0.00055	575	GAS6	1	0.0064	0.001	8331	317	483	0.68	575	UPK2	0.54	0.53	0.098	1897	1180	604	0.26	575	SMG1P7	0.22	575	1	0.1	1.7	2.3	0.6	0.55	574	429	14256	10.8	6.4	10.6	7.3	0.8	0	1.6	2	1.3	0.21	3321
2015-03-08	0.0033	0.098	0.052	217	2445	774	0.00057	576	PDF	1	0.00013	0.028	8322	116	786	0.68	576	HOXB4	0.89	0.29	0.038	3136	770	462	0.27	576	BIK	0.22	576	1.8	0.5	3	2.9	1	0.3	190	119	14566	43.3	14.1	101.9	35.1	-1.1	-1.9	-0.3	-2.5	-1.7	0.087	1945
FAM46C	1	4.1e-07	0.00048	2727	677	459	0.00059	577	IL34	0.99	0.0011	0.94	2500	197	4623	0.68	577	PTS	0.73	0.49	0.047	2462	1121	492	0.27	577	PINK1	0.22	577	-0.1	-0.8	0.6	-0.2	0	1	11837	10217	4468	19.8	23.1	19.1	19.9	3	2.1	3.9	7	6.1	9.9e-10	36
TERF1	1	2.3e-07	6.6e-05	3501	654	386	0.00064	578	ENPP2	1	0.026	0.00016	8324	511	395	0.68	578	TXNRD1	0.026	0.75	0.59	595	1677	1521	0.27	578	PYCARD	0.22	578	1.1	0.2	1.9	2.5	0.8	0.45	364	258	14427	10.6	2.7	22.6	6.8	2.1	0.8	3.2	3.3	2.4	0.015	910
ELK3	0.28	6.1e-08	0.62	722	603	1713	0.00066	579	APBB1	0.99	0.45	0.096	2408	2593	1087	0.68	579	SLC9A6	0.026	0.86	0.44	598	1956	1232	0.28	579	TTYH3	0.22	579	1.3	0.4	2.4	2.8	1	0.34	223	144	14541	2.1	0.7	3.5	2	1.1	0.3	1.9	2.6	1.8	0.071	1726
PIK3AP1	1	2.6e-05	3.9e-06	3052	914	314	0.00066	580	RAB34	0.38	0.06	1	443	723	6494	0.68	580	DNAJC15	2e-05	1	0.00055	202	3061	192	0.28	580	BBC3	0.22	580	1.2	-0.1	2.4	1.8	0.3	0.77	1249	907	13778	20.7	11.2	42.8	34.1	2	1.1	2.8	4.8	3.9	8.2e-05	231
ATG5	0.63	0.00043	0.0055	1202	1135	564	0.00068	581	RASSF5	0.83	0.28	0.68	1314	1822	2861	0.68	581	XPA	0.39	0.15	0.63	1529	562	1632	0.29	581	HEBP1	0.22	581	-0.9	-1.7	0.1	-1.7	-0.2	0.83	1606	14230	455	7	11.4	11.4	18.2	-0.4	-1.3	0.4	-1	-0.5	0.61	7842
VRTN	1	8e-11	2.1e-08	5998	339	194	0.00073	582	PGRMC2	0.93	0.83	0.056	1745	5092	938	0.68	582	MAP7	0.9	0.039	0.31	3185	340	993	0.29	582	MGLL	0.22	582	0.3	-0.6	1.2	0.7	0	1	6413	4327	10358	2.6	2.1	4.8	3.4	1.8	1	2.6	4.7	3.8	0.00013	254
SLCO5A1	0.96	6.3e-06	0.0019	2183	829	515	0.00076	583	LOC388553	1	0.038	0.28	3353	599	1603	0.68	583	IL17RE	0.82	0.012	0.64	2801	233	1646	0.29	583	CDH3	0.23	583	-0.3	-1.2	0.6	-0.6	0	1	7635	12090	2595	3.8	4.1	6.5	4.4	1.8	0.9	2.6	4.2	3.2	0.0012	396
IER3	0.45	0.0082	0.0017	940	1573	508	0.00082	584	ACKR3	1	0.15	3.3e-06	8301	1203	288	0.68	584	RPARP-AS1	0.56	0.41	0.19	1936	973	773	0.29	584	CRYGB	0.23	584	-1	-2.3	0	-2	-0.4	0.69	942	14436	249	1	3.7	6.7	9.5	1.9	0.7	2.8	3.3	2.4	0.017	942
ABTB1	0.41	5.2e-05	0.089	892	959	887	0.00083	585	VGF	0.91	0.0022	0.99	1614	236	5995	0.68	585	HSPA8	0.21	0.27	0.67	1169	752	1727	0.29	585	FAM84B	0.23	585	0.6	-0.2	1.3	1.4	0.1	0.92	2493	1772	12913	21.3	15.4	15.3	14.4	1.2	0.5	1.9	3.7	2.8	0.0056	647
ACOT8	1	2.9e-09	0.014	2707	456	624	0.00084	586	CMTM8	0.43	0.55	0.81	508	3180	3564	0.69	586	TUBGCP3	0.52	0.2	0.44	1829	638	1247	0.29	586	DLG3	0.23	586	0.9	0.1	1.6	2.2	0.5	0.58	663	487	14198	36.3	22.8	25.3	16.9	0.9	0.1	1.8	2.2	1.4	0.15	2697
PITPNC1	0.47	3.2e-06	0.2	962	785	1093	0.00086	587	TWIST1	2.3e-06	1	0.17	18	8258	1337	0.69	587	CCBE1	7.6e-05	0.00022	1	248	87	3607	0.29	587	PGM2L1	0.23	587	1.8	0.8	2.7	3.8	2	0.048	39	22	14663	10.7	4.8	8.6	6.7	0.6	-0.1	1.4	1.6	1	0.34	4589
PTH1R	1	0.00028	2.4e-06	2711	1099	304	0.00086	588	CYP19A1	0.91	0.0034	0.99	1630	254	5795	0.69	588	ABHD11	0.62	0.38	0.18	2096	906	752	0.29	588	HSD17B2	0.23	588	0.4	-0.8	2.2	0.7	0	1	6639	4474	10211	1.5	0.6	5.7	4.2	1.4	0	2.7	1.9	1.2	0.23	3485
KHDC1L	1	4.4e-11	7.1e-08	6000	322	216	0.00094	589	RUNX1	1	0.061	0.31	2976	729	1687	0.69	589	DOK2	0.71	0.9	0.0025	2384	2143	264	0.29	589	PFKP	0.23	589	0.9	0.2	1.5	2.6	0.8	0.43	356	254	14431	241.8	170.8	110.4	80.7	0.6	0	1.3	1.9	1.2	0.23	3520
SHB	0.81	4.3e-08	0.18	1574	587	1052	0.00094	590	GATM	1	0.61	3.6e-09	8275	3558	186	0.69	590	CCT5	0.49	0.49	0.19	1760	1109	775	0.3	590	CXXC5	0.23	590	1.2	0.2	2.2	2.4	0.6	0.53	503	374	14311	10.2	2.9	21.4	5.3	1.9	0.9	2.8	4.1	3.1	0.0017	438
MYO1G	1	5.1e-12	4e-07	5999	244	254	0.00095	591	PPP1CC	0.46	0.12	0.98	557	1033	5670	0.69	591	SLC30A2	5.8e-08	0.025	1	111	290	3602	0.3	591	TRIM52-AS1	0.23	591	0.8	-0.1	1.6	1.8	0.3	0.77	1247	905	13780	17.4	8.6	23.1	8.8	1.1	0.3	1.9	2.7	1.8	0.068	1688
GPRC5B	1	6.3e-14	8e-06	5996	141	335	0.00098	592	GNA11	0.29	0.99	0.16	354	7190	1285	0.69	592	RBBP8NL	0.84	0.11	0.26	2880	496	905	0.3	592	TF	0.24	592	1.2	0.1	2.2	2.2	0.5	0.58	668	489	14196	1.8	0.3	4.3	1.1	0.4	-0.8	1.6	0.6	0.3	0.78	10127
BARD1	0.88	2.4e-06	0.025	1783	761	677	0.00098	593	RELB	0.77	0.53	0.52	1142	3044	2254	0.69	593	ZBTB7C	0.36	0.62	0.21	1454	1365	802	0.3	593	UGDH	0.24	593	-0.8	-1.8	0	-1.9	-0.3	0.75	1168	14375	310	8.3	17.5	8.9	24.6	-0.7	-1.5	0	-1.9	-1.2	0.22	3458
PEMT	1	4.7e-10	0.0055	3529	401	565	0.00098	594	CAMKK2	0.98	0.25	0.3	2285	1676	1638	0.7	594	NCOR2	0.029	0.36	0.92	608	886	2648	0.31	594	APOE	0.24	594	-0.2	-1.1	0.7	-0.4	0	1	9335	11359	3326	84.7	96.4	86.9	90.3	3.8	2.6	5	7.2	6.2	4.8e-10	7
MEF2D	0.25	6.9e-09	0.84	679	507	2355	0.00098	595	RAC1	0.63	0.7	0.52	798	4090	2278	0.7	595	PRICKLE3	0.055	0.88	0.35	735	2021	1061	0.31	595	CPN1	0.24	595	-0.6	-2	0.6	-0.9	0	1	5078	13075	1610	0.7	1.9	3.9	6.4	-1.1	-2.6	0.3	-1.5	-0.9	0.39	5152
BRINP1	0.99	0.11	1.5e-10	2426	2504	109	0.001	596	C9orf72	0.99	0.088	0.38	2662	882	1856	0.7	596	PROSER1	0.038	0.43	0.87	659	1008	2445	0.32	596	NFKBIA	0.24	596	0.4	-0.3	1.1	1.2	0	0.98	3255	2291	12394	206.4	172.6	118.5	99.4	1.9	1.2	2.6	5.6	4.7	3.3e-06	124
DVL2	0.098	2.7e-05	0.5	461	918	1527	0.0011	597	LOC101929715	0.92	0.32	0.5	1666	2022	2200	0.7	597	FBL	0.98	0.019	0.19	3866	258	778	0.32	597	SPTSSA	0.24	597	1.1	0.4	1.9	3	1.1	0.27	163	100	14585	65.6	41.6	43	28.4	0.5	-0.1	1.2	1.6	0.9	0.36	4813
PVRL2	0.88	3.7e-12	0.64	1795	235	1753	0.0011	598	LOC100996249	1	0.67	0.0063	3059	3937	613	0.7	598	SLC1A3	0.00012	1	0.00026	261	3066	170	0.32	598	HNF1A-AS1	0.24	598	-0.7	-1.8	0.3	-1.4	-0.1	0.93	2506	13961	724	0.7	2.1	1.7	6.8	0.3	-0.8	1.4	0.5	0.2	0.82	10670
DLG3	0.32	0.00056	0.055	768	1166	784	0.0011	599	LOC100130899	1	0.59	0.0019	4251	3427	514	0.71	599	HIST1H2AH	0.65	0.049	0.7	2174	371	1812	0.33	599	RBBP9	0.24	599	0.9	0	1.8	2	0.4	0.68	914	671	14014	8.8	5.7	8.2	8.4	1.1	0.3	1.8	2.8	2	0.049	1422
APBA2	0.068	0.0015	0.2	418	1285	1082	0.0011	600	MBIP	0.26	0.62	0.9	331	3634	4202	0.71	600	TOP1	0.29	0.33	0.59	1311	835	1534	0.33	600	NDRG2	0.24	600	-1.1	-2.2	-0.2	-2.3	-0.6	0.55	579	14538	147	11.1	23.9	23.7	34.8	-0.6	-1.9	0.6	-1	-0.5	0.62	7873
PFKP	0.013	0.014	0.19	280	1705	1065	0.0011	601	RASSF2	0.12	1	1.1e-05	192	8267	317	0.71	601	AIF1L	0.48	0.18	0.57	1731	618	1497	0.33	601	C3AR1	0.24	601	1.4	0.3	2.1	2.3	0.6	0.54	529	395	14290	0.1	0	0.8	0	1.3	0	2.1	2	1.3	0.21	3318
ID1	1	1.2e-13	7.3e-06	5997	156	332	0.0011	602	HNRNPA0	1	0.047	0.065	5809	653	975	0.71	602	CFL2	0.52	0.076	0.74	1831	440	1942	0.33	602	NRG1	0.24	602	0.2	-0.9	1.2	0.3	0	1	10823	6822	7863	3.8	3.3	8.9	7.9	1.8	0.7	2.8	3.4	2.5	0.013	860
TRIM28	0.12	0.00032	0.24	500	1111	1156	0.0011	603	SLC7A5P2	0.66	0.98	0.066	860	6903	983	0.71	603	LOC101927621	0.38	0.5	0.33	1496	1134	1032	0.33	603	UACA	0.25	603	-0.4	-1.2	0.2	-1.2	0	0.99	3286	13711	974	105.1	148	54.8	83.3	1.1	0.1	2	2.1	1.4	0.17	2846
WDTC1	0.0073	3.6e-06	0.95	254	799	2961	0.0012	604	HOXC13	1	0.2	0.11	3159	1441	1113	0.71	604	APBB1IP	0.0073	0.64	0.91	469	1407	2616	0.34	604	FAM46A	0.25	604	-0.3	-1.2	0.6	-0.6	0	1	7956	11954	2731	3.4	3.3	5	5.5	-1.9	-2.6	-1.2	-5.2	-4.3	1.7e-05	172
C1R	0.18	0.0042	0.05	584	1447	765	0.0013	605	TUBB8	0.55	0.71	0.62	667	4138	2639	0.72	605	MAGEA4	0.67	0.25	0.31	2241	715	998	0.34	605	FAM151A	0.25	605	0.8	-0.2	1.9	1.6	0.2	0.85	1826	1307	13378	438.6	312.1	523.6	381.3	3.9	2.7	4.9	7.2	6.2	4.8e-10	14
MYO1E	0.006	0.2	0.033	242	2945	713	0.0013	606	ZNF618	0.9	0.83	0.11	1558	5107	1132	0.72	606	ARHGEF2	0.44	0.17	0.64	1621	601	1645	0.34	606	KLK13	0.25	606	0.4	-0.4	1.2	1	0	1	4343	3014	11671	17.7	13.2	25.9	16.4	2.3	1.6	3.1	6.4	5.5	3e-08	61
SCNN1A	1	6.2e-13	4.4e-06	6001	191	318	0.0014	607	ZFAND2A	1	0.032	0.043	6876	554	889	0.72	607	OAT	1e-09	0.15	1	70	567	3599	0.35	607	PPT1	0.25	607	-0.8	-1.7	0.1	-1.8	-0.2	0.81	1362	14320	365	60.6	92.9	59.1	86.4	-1.3	-2.2	-0.6	-3.7	-2.8	0.0045	595
SLAIN2	0.17	7.9e-07	0.72	578	706	1959	0.0014	608	CORO1C	1	0.6	0.0064	3454	3444	614	0.72	608	KIF13B	0.83	0.11	0.35	2823	506	1073	0.35	608	BHMT	0.25	608	0.9	-0.2	2	1.6	0.2	0.85	1916	1367	13318	13.6	8.9	21.5	17.4	1.4	0.5	2.4	3	2.2	0.03	1155
ZNF428	0.0036	8.4e-19	1	221	37	5261	0.0016	609	TMEM37	1	0.28	9.4e-07	8294	1846	262	0.72	609	FLNB	1.1e-06	1	0.011	139	3064	348	0.35	609	LZTS1	0.25	609	-1	-2	0	-1.9	-0.4	0.72	1076	14401	284	1.6	3.7	3	6	2	0.8	3.1	3.5	2.6	0.0086	749
LOC643623	0.82	3e-05	0.022	1615	921	666	0.0016	610	DOK2	1	0.85	0.00031	3776	5342	426	0.72	610	MYL12B	0.068	0.45	0.83	785	1031	2258	0.35	610	LINC00086	0.26	610	0.7	-0.4	1.7	1.2	0	0.99	3335	2348	12337	2.4	1.7	4.4	4.2	1.6	0.6	2.6	3.3	2.4	0.016	928
PHLDA2	0.78	2.4e-05	0.038	1479	902	728	0.0017	611	CPEB4	1	0.043	0.00015	8332	627	394	0.72	611	PAICS	0.77	0.11	0.43	2583	511	1222	0.36	611	CA4	0.26	611	-0.9	-2	0.1	-1.8	-0.2	0.8	1358	14321	364	18.3	28.2	34.9	45.9	0.8	-0.3	1.8	1.5	0.8	0.4	5261
LACTB	0.91	5.8e-09	0.23	1908	497	1144	0.0017	612	R3HDM4	0.75	0.13	0.93	1070	1116	4534	0.72	612	IQGAP2	1.2e-09	0.15	1	71	569	3600	0.36	612	PCSK9	0.26	612	1.1	-0.2	2.2	1.7	0.2	0.82	1490	1080	13605	2.7	1.2	6.7	3.2	1.6	0.7	2.5	3.8	2.9	0.0043	582
PAK1	0.85	8.3e-08	0.2	1689	624	1091	0.0018	613	TUBB4A	1	0.00024	0.033	8337	133	835	0.72	613	BCLAF1	0.62	0.24	0.42	2083	701	1199	0.36	613	ITM2C	0.26	613	0.4	-0.4	1.1	1	0	1	4752	3263	11422	127	102.9	87.7	74.4	3.4	2.4	4.2	7.2	6.2	4.8e-10	11
MDP1	0.88	8e-08	0.16	1798	623	1012	0.0018	614	HIST1H2AH	0.85	0.072	0.93	1392	787	4496	0.73	614	TNNT2	0.39	0.89	0.056	1513	2096	512	0.36	614	ACTC1	0.26	614	0.9	-0.2	1.8	1.6	0.2	0.85	1833	1313	13372	0.2	0	1	0.1	-3.1	-4.4	-1.9	-4.9	-4	6.9e-05	218
MAL	0.95	2e-10	0.35	2089	373	1304	0.0019	615	SCAMP4	0.18	0.56	0.96	255	3257	5100	0.73	615	KIAA1598	1	0.0005	0.00012	4606	106	149	0.36	615	PTHLH	0.26	615	-1	-1.8	-0.1	-2.1	-0.5	0.63	788	14476	209	3.3	7.5	8.1	12.4	2	1.1	2.8	4.8	3.8	0.00012	249
REG1A	0.24	2.2e-08	0.88	662	556	2517	0.0019	616	APOA5	0.95	0.67	0.14	1940	3920	1248	0.73	616	ACTG2	9.2e-05	0.00061	1	256	112	3610	0.36	616	SYK	0.26	616	1.1	0.2	2	2.5	0.7	0.46	377	268	14417	5.2	1.9	7.1	2.5	1.4	0.5	2.3	3.2	2.3	0.022	1039
TGIF1	0.7	3.3e-06	0.15	1322	789	999	0.0019	617	PPP2R3C	0.68	0.57	0.66	912	3285	2777	0.73	617	RAB8A	0.21	0.59	0.49	1158	1290	1326	0.36	617	GPD1L	0.26	617	-0.8	-1.6	0	-1.8	-0.3	0.78	1279	14331	354	3.4	5.2	6.2	5.5	-1.3	-2.1	-0.5	-3.1	-2.2	0.027	1126
LGALS4	0.83	6.2e-09	0.39	1649	502	1361	0.0019	618	TAF9B	0.88	0.18	0.79	1493	1316	3420	0.73	618	COCH	1	0.13	0.018	4066	530	376	0.37	618	B3GNT8	0.26	618	1.1	-0.1	1.8	1.8	0.3	0.79	1324	966	13719	0.1	0	0.6	0	-1.2	-1.9	0.1	-1.8	-1.1	0.26	3769
CHST4	0.96	0.0017	8.5e-05	2132	1305	396	0.002	619	TOB1	0.98	0.1	0.57	2325	938	2442	0.73	619	GUF1	0.55	0.33	0.39	1913	843	1141	0.37	619	DLGAP3	0.26	619	0.8	-0.1	1.6	1.8	0.3	0.79	1313	955	13730	6.1	3.4	8.7	4.2	2.8	1.9	3.7	6.8	5.9	3.2e-09	45
CECR1	1	3.6e-11	6.5e-07	6003	309	266	0.002	620	MBTD1	0.37	0.91	0.54	428	5899	2318	0.73	620	HEATR2	0.076	0.72	0.61	808	1591	1592	0.37	620	GRM4	0.26	620	-0.6	-1.6	0.5	-1	0	1	4566	13272	1413	0.3	0.6	1.1	1.7	1.6	0.7	2.5	3.7	2.8	0.0052	628
KCNJ8	0.76	0.0011	0.0048	1434	1230	556	0.0021	621	IRF2BPL	1	0.16	0.079	3912	1255	1031	0.73	621	EIF4G2	0.53	0.56	0.22	1858	1246	821	0.38	621	KALRN	0.26	621	-0.6	-1.5	0.2	-1.4	-0.1	0.92	2436	13978	707	1.7	2.9	3.1	3.6	-1.3	-2	-0.5	-3.4	-2.5	0.012	840
HCLS1	0.36	0.00039	0.11	812	1129	940	0.0022	622	TMEM86A	0.061	1	9.1e-05	147	8284	378	0.73	622	RTKN2	0.44	0.31	0.54	1632	805	1416	0.38	622	MDFI	0.26	622	1.5	0.5	2.4	2.9	1.1	0.28	171	106	14579	11.7	3.4	18.1	7.2	2.6	1.6	3.6	5.4	4.5	5.4e-06	139
RBM8A	0.082	0.0015	0.28	443	1286	1228	0.0022	623	UGCG	1	0.13	1.6e-05	8313	1126	321	0.74	623	MFN1	0.005	0.83	0.86	445	1869	2391	0.38	623	CHDH	0.26	623	0.7	-0.2	1.6	1.6	0.2	0.87	2023	1444	13241	7.6	3.8	13.8	6.2	1.1	0	2	2.1	1.3	0.18	2997
MAPKAP1	0.17	2.5e-08	0.93	576	563	2791	0.0022	624	ECI2	0.74	0.25	0.87	1049	1678	3977	0.74	624	ICK	0.81	0.12	0.4	2749	519	1158	0.38	624	MRAS	0.26	624	0.9	-0.4	1.9	1.4	0.1	0.94	2703	1915	12770	0.8	0.3	2.5	1.2	0.7	-0.2	1.6	1.6	1	0.34	4621
STK36	1	2.3e-06	0.0011	2836	760	491	0.0023	625	PYCARDOS	0.68	0.55	0.7	907	3142	2941	0.74	625	OR8S1	0.45	0.14	0.75	1657	554	1980	0.38	625	ACSL1	0.26	625	-1.1	-2.5	0	-1.9	-0.4	0.72	1067	14405	280	0.2	1.5	0.9	3.8	-1	-2.2	0.1	-1.8	-1.1	0.27	3937
RNASE10	0.94	1.4e-06	0.043	2026	730	748	0.0024	626	SRRM2	0.97	0.18	0.57	2074	1332	2437	0.74	626	BCAT2	1	0.024	6.4e-07	4604	284	74	0.39	626	CD48	0.27	626	-1.4	-2.6	-0.1	-2.1	-0.5	0.63	783	14478	207	1.2	4.4	4.5	12.4	2.8	0.7	4.5	2.7	1.9	0.061	1595
BFSP1	0.79	3.4e-06	0.12	1525	790	945	0.0024	627	LHFPL3-AS2	1	0.058	0.00012	8335	716	388	0.74	627	EMX1	0.94	0.21	0.12	3421	653	638	0.39	627	PXDN	0.27	627	-1.3	-2.3	-0.4	-2.7	-0.9	0.36	261	14602	83	2.6	6.8	5.3	7.3	1.4	0.3	2.5	2.7	1.9	0.061	1596
PDCL2	0.86	0.064	4.3e-06	1723	2246	317	0.0024	628	ANXA11	0.92	0.12	0.8	1689	1066	3525	0.74	628	LATS2	7.9e-10	0.22	1	67	672	3601	0.4	628	KLRG2	0.27	628	1.1	0.1	1.9	2.3	0.6	0.55	557	417	14268	48.2	29.1	43.3	33.7	2.7	1.6	3.6	6.1	5.2	1.8e-07	78
METTL7A	0.54	5.6e-06	0.28	1080	821	1215	0.0025	629	TXNRD2	1	0.098	0.27	3131	928	1567	0.74	629	POLE3	0.76	0.99	0.00013	2539	2672	152	0.4	629	PHLDA1	0.27	629	-0.9	-1.8	0	-2	-0.4	0.71	978	14422	263	17	33	18.4	26.6	1.9	0.9	2.9	4.2	3.3	0.0011	384
LOC100506790	1	4.7e-10	1.8e-07	6005	399	229	0.0026	630	SEC14L4	1	0.08	0.012	7235	829	670	0.74	630	MRTO4	0.16	0.83	0.33	1051	1893	1031	0.4	630	PLA2G12B	0.27	630	-0.3	-1.3	0.7	-0.6	0	1	7521	12137	2548	3.6	1.7	21.3	4.2	1	-0.2	2	1.7	1	0.3	4224
NUDT11	0.28	0.00062	0.16	713	1177	1008	0.0027	631	CLDN23	1	0.44	0.065	2872	2587	976	0.74	631	SWAP70	0.0023	0.51	0.99	392	1154	3188	0.4	631	MDGA2	0.27	631	1.1	0	1.8	2.1	0.4	0.66	874	640	14045	0.1	0	0.7	0	1.2	0.2	2.1	2.5	1.6	0.1	2094
GPCPD1	0.82	0.00036	0.0097	1605	1121	604	0.0028	632	CCR1	0.31	0.96	0.44	386	6609	2010	0.75	632	SUMO3	0.98	0.17	0.062	3800	603	524	0.4	632	CDCA7L	0.27	632	-0.4	-1.5	0.5	-0.8	0	1	5607	12895	1790	3.2	3.8	8.5	8.7	1.8	0.9	2.7	4	3.1	0.002	459
CASC9	0.038	0.12	0.033	355	2546	714	0.0028	633	TRAF4	0.54	0.026	1	659	508	7128	0.75	633	MMGT1	0.36	0.53	0.45	1457	1179	1250	0.41	633	OAT	0.27	633	-0.9	-1.8	0	-2	-0.4	0.71	972	14425	260	80.9	131.7	68.5	109.9	0.3	-0.4	1	0.8	0.4	0.68	8698
CDH3	1	6.8e-08	2.4e-09	6007	608	149	0.003	634	CLCN7	0.94	0.054	0.89	1804	695	4151	0.75	634	NMT1	0.15	0.99	0.029	1016	2675	431	0.41	634	LOC400043	0.28	634	-0.6	-1.7	0.5	-1	0	1	4384	13343	1342	13.3	18.2	27.5	28.5	-0.6	-1.7	0.3	-1.3	-0.7	0.46	5962
FAM63B	0.43	0.0033	0.031	914	1403	696	0.003	635	PELP1	0.31	0.34	0.98	383	2125	5517	0.75	635	STAT1	0.8	0.038	0.7	2699	334	1835	0.41	635	IGFBP6	0.28	635	-1	-2.3	0.1	-1.7	-0.2	0.83	1576	14245	440	1	4	6.7	10.2	0.6	-0.3	1.4	1.4	0.8	0.43	5682
MSLN	0.11	0.00022	0.5	476	1079	1530	0.0031	636	PXN	0.98	0.26	0.43	2196	1708	1995	0.75	636	GNB1L	0.47	0.48	0.39	1694	1096	1149	0.41	636	PTPRU	0.28	636	0.7	0	1.5	2	0.4	0.71	999	731	13954	21.1	13.4	15	12	0.7	0	1.4	2	1.3	0.2	3195
PINK1	1	3.3e-19	0.013	5991	31	622	0.0031	637	H1FX	0.76	0.0016	1	1109	219	7943	0.75	637	SRSF1	0.79	0.57	0.088	2662	1252	587	0.41	637	ALDH2	0.28	637	-0.7	-1.5	0	-1.9	-0.4	0.72	1072	14403	282	106.6	170.5	86.9	87.3	0.6	-0.1	1.4	1.8	1.1	0.28	4000
CENPJ	5.3e-05	0.017	0.9	114	1746	2587	0.0031	638	ABHD3	1	0.0016	0.51	5693	218	2231	0.75	638	COQ7	0.45	0.76	0.17	1654	1688	748	0.42	638	RAB37	0.29	638	1.7	0.6	2.6	2.9	1	0.29	184	115	14570	0.8	0.2	4.1	1.1	1.3	0.2	2.3	2.4	1.6	0.1	2137
ROBO3	0.16	0.0055	0.12	565	1493	950	0.0032	639	PPT2	1	0.14	1.8e-05	8315	1170	325	0.75	639	KLHL26	0.18	0.95	0.15	1088	2349	688	0.42	639	PYCARDOS	0.29	639	1.2	0.2	2	2.3	0.6	0.54	536	400	14285	0.8	0.4	3.1	2.2	1.1	0.2	2.1	2.3	1.5	0.13	2451
GPX1	1	1.6e-09	0.0081	4045	437	591	0.0033	640	PCBD1	1	0.51	0.0056	4502	2923	603	0.75	640	JADE3	0.25	0.55	0.58	1230	1218	1509	0.42	640	SPZ1	0.29	640	0.8	-0.2	2.2	1.6	0.2	0.85	1771	1267	13418	0.8	0.2	2.4	1.1	1.4	0.4	2.3	3	2.1	0.036	1219
FOXR1	0.84	4e-12	0.87	1680	236	2461	0.0033	641	MCM2	0.96	0.32	0.48	1970	2018	2124	0.75	641	IFITM2	1	7e-08	0.077	4602	12	560	0.42	641	SLC7A8	0.29	641	-0.7	-1.4	0.1	-1.7	-0.2	0.83	1551	14254	431	121.2	194.2	106	134.3	-1	-1.8	-0.4	-3	-2.1	0.033	1186
LOC100507006	0.4	0.013	0.012	880	1691	619	0.0033	642	PPP1R26	1	0.44	7.3e-07	7598	2561	259	0.75	642	SGTA	0.46	0.83	0.12	1674	1887	633	0.43	642	ZNF358	0.29	642	1.2	0.3	2	2.6	0.8	0.41	300	207	14478	1.3	0.2	2.8	0.5	1.6	0.4	2.5	2.8	1.9	0.056	1508
RAB42	0.52	5.1e-08	0.73	1040	594	1974	0.0035	643	GAREM	0.21	1	6.4e-06	287	8269	301	0.75	643	CAMK2G	0.031	1	7.9e-07	623	3067	77	0.43	643	ZCCHC24	0.29	643	0.6	-0.7	1.7	0.9	0	1	5465	3708	10977	0.6	0.1	2.5	0.5	-1.8	-3	-0.7	-3.4	-2.6	0.011	808
QPCT	1	0.0026	1.7e-08	4151	1366	188	0.0036	644	EMC10	0.96	0.31	0.46	2042	1980	2080	0.76	644	RARS	0.36	0.49	0.54	1466	1102	1423	0.43	644	ABTB1	0.29	644	0.7	-0.2	1.5	1.5	0.1	0.91	2307	1635	13050	2.1	0.8	5.4	1.9	1.2	0.3	1.9	2.8	2	0.049	1413
GIGYF1	0.05	0.00048	0.63	379	1152	1730	0.0038	645	HEXDC	0.89	0.16	0.83	1541	1246	3677	0.76	645	CALD1	5.5e-09	0.18	1	88	616	3603	0.44	645	DAPK1	0.29	645	-0.2	-1	0.6	-0.4	0	1	9725	11171	3514	6.8	7.6	7.6	8.7	2	1.3	2.8	5.6	4.7	2.5e-06	113
FILIP1	0.99	7.6e-06	0.0048	2500	841	557	0.0038	646	ZNF205	0.99	0.3	0.31	2402	1915	1674	0.76	646	SH3D21	0.16	0.6	0.69	1025	1323	1807	0.44	646	NOVA1	0.29	646	1.2	0	2.4	1.9	0.4	0.72	1056	777	13908	37.9	19.3	70.1	35.4	0.9	0.1	1.7	2.2	1.4	0.15	2643
JAZF1	1	2.3e-09	1.6e-07	6008	446	226	0.0038	647	P2RY6	1	1e-11	0.94	8262	14	4665	0.76	647	PGAP2	0.47	0.12	0.85	1703	516	2299	0.44	647	FGFR2	0.29	647	-0.6	-1.6	0.3	-1.3	0	0.98	3144	13754	931	22.6	32.3	36.3	29.6	0.5	-0.2	1.4	1.4	0.8	0.44	5768
FAM174B	0.98	6.1e-06	0.012	2338	826	613	0.0039	648	CPS1	0.99	0.056	0.71	2403	711	3007	0.76	648	PLXNB1	0.00025	1	0.0009	294	3073	208	0.44	648	ADORA2B	0.29	648	0.7	-0.1	1.5	1.6	0.2	0.85	1762	1259	13426	22.8	18.7	18.8	27.6	0.8	0	1.6	2.1	1.3	0.19	3023
MBOAT2	0.015	0.025	0.33	289	1859	1287	0.0041	649	CPM	0.79	0.34	0.79	1196	2079	3446	0.76	649	MAGI3	0.15	0.9	0.32	1001	2119	1016	0.45	649	PPAN	0.29	649	0.9	0.1	1.6	2.3	0.6	0.55	568	426	14259	24.2	11.2	31	21	0.9	0.2	1.7	2.5	1.7	0.088	1954
LOC101928103	0.63	8.2e-05	0.13	1212	1000	958	0.0041	650	STX5	0.77	0.081	0.97	1130	840	5213	0.76	650	CTSH	0.0007	1	0.00035	342	3074	174	0.45	650	FGF11	0.3	650	1.8	0.3	2.9	2.4	0.6	0.53	491	366	14319	0.5	0	2.5	0.2	-0.7	-1.9	0.2	-1.5	-0.9	0.37	4944
U2AF1L4	0.99	2.6e-05	0.0032	2435	912	534	0.0042	651	ABHD14A	0.9	0.67	0.31	1572	3905	1679	0.76	651	IQCH-AS1	0.5	0.46	0.45	1793	1052	1255	0.45	651	DEGS1	0.3	651	-1.2	-1.9	-0.4	-3	-1.1	0.25	150	14626	59	50.4	106.8	36.7	61.5	-0.6	-1.3	0.1	-1.7	-1	0.31	4280
NEIL1	0.97	2.8e-05	0.0086	2224	919	595	0.0044	652	WASF3	0.53	1	9.8e-08	637	8246	235	0.76	652	RSL1D1	0.38	0.78	0.24	1509	1752	867	0.45	652	AUTS2	0.3	652	1	0.1	1.9	2.3	0.6	0.54	523	391	14294	2.3	1	3.3	1.8	1.3	0.3	2.2	2.6	1.8	0.076	1792
MOG	1	6.8e-13	0.17	3902	192	1024	0.0045	653	SLC44A2	0.65	0.45	0.83	850	2623	3701	0.76	653	CHMP4B	0.93	4.7e-16	1	3372	4	3585	0.45	653	CASP10	0.3	653	-0.8	-1.8	0.1	-1.6	-0.2	0.85	1837	14162	523	2.1	4.1	3	6.2	1.7	0.7	2.5	3.7	2.8	0.0048	612
SEPHS2	0.00045	2.3e-14	1	156	127	5262	0.0047	654	PLK4	0.57	0.061	1	694	731	6398	0.76	654	EXOC6	0.37	0.37	0.68	1477	890	1756	0.45	654	CREB3L3	0.3	654	0.4	-0.9	1.6	0.5	0	1	8235	5377	9308	0.8	0.8	3.5	2.1	-0.8	-2.1	0.1	-1.8	-1.1	0.28	3993
MT1F	7e-06	3.7e-11	1	68	311	5267	0.0047	655	BHLHE22	0.99	0.48	0.1	2666	2761	1103	0.76	655	CSNK1G2	0.68	0.14	0.67	2257	542	1726	0.45	655	SHD	0.3	655	0.4	-0.4	1.2	0.9	0	1	5203	3547	11138	2.9	2.1	4.7	3.9	1.8	0.9	2.6	4	3.1	0.0019	450
PBX4	1	2.7e-08	0.016	3213	566	639	0.0048	656	ZNF598	0.42	0.58	0.89	495	3339	4188	0.77	656	POMC	1.3e-08	0.16	1	97	582	3604	0.45	656	CD59	0.3	656	-0.7	-1.6	0.2	-1.5	-0.1	0.89	2122	14077	608	4.8	7.2	5.3	7.7	-0.9	-1.6	-0.2	-2.6	-1.8	0.073	1741
COL6A1	0.51	0.00034	0.13	1032	1117	973	0.0048	657	PRPF19	1	0.0082	0.0035	8366	345	569	0.77	657	GPX8	0.078	1	0.061	816	2741	523	0.45	657	FXYD5	0.3	657	0.5	-0.3	1.5	1.2	0	1	3563	2511	12174	12.8	9.2	21.2	21.1	1.5	0.7	2.2	3.9	3	0.0029	520
POLD1	0.8	1.9e-06	0.24	1554	750	1153	0.0048	658	SNAR-F	0.92	0.0017	1	1692	221	6734	0.77	658	HDGF	0.94	0.14	0.25	3446	540	898	0.45	658	ROBO3	0.3	658	1.3	0.2	2.2	2.3	0.6	0.56	606	452	14233	0.5	0.2	2.4	0.6	0.9	0	1.9	2.1	1.3	0.19	3063
RIF1	0.11	0.25	0.0056	480	3139	567	0.0051	659	ACVR2A	0.95	0.2	0.68	1927	1421	2854	0.77	659	FADS1	0.055	1	3.6e-07	733	3065	69	0.46	659	C1R	0.3	659	1.1	0	2.1	1.9	0.4	0.72	1070	789	13896	6.2	1.8	14.2	4.2	1.3	0.2	2.4	2.4	1.6	0.11	2229
LOC728743	0.94	0.0074	0.00019	2047	1554	423	0.0052	660	TINAGL1	1	0.068	0.45	2999	767	2035	0.77	660	ESPL1	0.87	0.36	0.17	3034	885	726	0.46	660	TOX	0.3	660	1.2	0.2	1.9	2.3	0.6	0.55	554	414	14271	0.1	0	0.3	0	0.7	-0.4	1.7	1.4	0.8	0.45	5831
VGF	0.22	5.3e-07	0.89	640	689	2559	0.0052	661	ADIRF	0.72	0.43	0.81	1001	2520	3534	0.77	661	HEBP2	0.042	0.6	0.9	674	1313	2591	0.46	661	KLHL3	0.3	661	0.6	-0.6	1.8	1	0	1	4555	3145	11540	2.7	2	5	5.1	2.2	1.1	3.3	3.6	2.7	0.006	658
CALHM2	6.2e-06	0.08	0.91	67	2341	2649	0.0052	662	SYNGR2	0.99	0.92	0.0038	2655	6045	575	0.77	662	C18orf8	0.73	0.71	0.088	2467	1563	586	0.46	662	SPRED2	0.3	662	0.6	-0.3	1.4	1.3	0.1	0.95	2747	1948	12737	15.1	11.6	15.7	11	1.6	0.9	2.3	4.5	3.6	0.00028	294
CNIH4	0.58	1.3e-06	0.53	1132	727	1575	0.0053	663	CLEC4A	0.62	0.74	0.63	792	4341	2689	0.77	663	ANO9	0.47	0.65	0.32	1705	1428	1006	0.46	663	HLCS	0.3	663	-0.5	-1.3	0.3	-1.2	0	1	3560	13635	1050	1.2	2.4	2.1	4.6	-1.2	-2.1	-0.5	-3.1	-2.3	0.023	1062
LMCD1	0.04	0.015	0.3	360	1726	1246	0.0053	664	TMEM55A	1	0.13	0.21	3411	1092	1407	0.77	664	ITM2A	0.46	0.64	0.34	1677	1397	1053	0.47	664	EPHB4	0.3	664	0.9	0.1	1.6	2.3	0.6	0.56	615	457	14228	15.8	9.2	13.3	8.1	1.5	0.7	2.3	4.1	3.2	0.0014	414
MRPS26	0.38	4.1e-06	0.64	844	806	1761	0.0053	665	ENDOG	1	0.0015	0.55	5792	213	2373	0.77	665	FOXK1	0.84	0.38	0.2	2895	923	791	0.47	665	GCM1	0.3	665	1.7	0.6	2.6	3.2	1.3	0.2	119	72	14613	43.8	17	34.4	22	-2.1	-2.9	-1.3	-5	-4.1	4.4e-05	198
NF2	0.99	0.00044	0.00015	2669	1137	413	0.0054	666	CERS4	1	0.023	0.0011	8356	481	484	0.77	666	MVK	0.11	0.81	0.59	910	1816	1524	0.47	666	EPHX3	0.31	666	0.4	-0.4	1.3	1	0	1	4401	3053	11632	6.5	5.5	8.2	12.2	1.3	0.5	2.1	3.3	2.4	0.014	899
BCL11A	1	3.5e-08	2.9e-07	5780	578	248	0.0054	667	KLF5	0.98	0.94	0.013	2215	6266	689	0.77	667	PPARG	0.3	0.22	0.89	1327	675	2502	0.48	667	2015-03-06	0.31	667	-0.5	-1.2	0.2	-1.3	-0.1	0.96	2861	13849	836	7	10.2	4.7	6.2	-1.3	-1.9	-0.6	-3.8	-2.9	0.0043	581
TRH	1	4.7e-18	0.016	5994	52	635	0.0058	668	RAB38	0.66	0.12	0.98	862	1050	5528	0.77	668	TLR7	0.62	0.078	0.85	2100	443	2313	0.48	668	SOX30	0.31	668	1.4	0.2	2.1	2.2	0.6	0.57	639	473	14212	0.3	0	1.7	0	0.7	-0.1	1.4	1.6	1	0.33	4478
SEC61G	0.3	0.00064	0.27	742	1182	1207	0.0059	669	FBXL2	0.98	0.43	0.3	2195	2541	1660	0.77	669	MAT2A	0.44	0.22	0.8	1633	677	2125	0.48	669	MT2A	0.31	669	1.7	0.4	2.9	2.7	0.9	0.38	272	186	14499	166.9	69.2	232.4	136.4	1.7	0.3	3	2.6	1.7	0.081	1854
ARHGEF10	1	3.9e-05	6.4e-12	6009	942	75	0.0059	670	RBPMS	0.3	0.087	1	365	876	7541	0.77	670	S100A10	9.8e-09	0.21	1	93	660	3605	0.49	670	SBSPON	0.31	670	-0.6	-1.6	0.6	-1	0	1	4440	13319	1366	0.3	0.9	0.9	3	-1.6	-2.6	-0.7	-3.5	-2.6	0.01	798
DUSP7	0.28	0.017	0.05	718	1759	766	0.0061	671	TMEM62	0.89	0.18	0.85	1523	1322	3803	0.78	671	TIMM44	0.057	0.54	0.93	747	1186	2704	0.5	671	PSEN2	0.31	671	0.3	-0.8	1.4	0.6	0	1	7817	5138	9547	1.7	1.3	5.2	3.3	2.2	1.3	3.2	5.1	4.2	2.2e-05	180
CDH5	0.67	0.011	0.0075	1262	1640	582	0.0065	672	B3GNT8	0.95	0.7	0.19	1950	4088	1369	0.78	672	GPLD1	0.39	0.73	0.36	1514	1622	1089	0.5	672	TSPAN13	0.31	672	0.7	-0.1	1.4	1.6	0.2	0.85	1752	1252	13433	161	141.4	98.9	118.9	0.7	0	1.4	1.9	1.2	0.25	3670
NR3C1	1	6.6e-06	0.00043	3688	833	455	0.0066	673	TPRG1L	1	0.4	0.024	4098	2409	764	0.78	673	CD47	3.5e-06	0.03	1	161	313	3613	0.5	673	CNTLN	0.31	673	1	0.2	1.9	2.5	0.7	0.47	385	276	14409	2.6	1	3.3	1.6	1.1	0.2	1.9	2.5	1.7	0.091	1987
AAMDC	0.99	6.1e-09	0.21	2436	500	1107	0.0066	674	CCDC138	1	0.24	0.032	5099	1634	814	0.78	674	TGM2	1	0.33	1.6e-09	4600	840	34	0.5	674	CD70	0.31	674	0.5	-0.6	1.5	1	0	1	4803	3292	11393	4.2	3.3	10.6	10	2.2	1.3	3.3	4.5	3.6	0.00031	296
ZNF75D	0.92	4.2e-05	0.043	1922	946	747	0.0068	675	NOVA1	1	0.00095	0.027	8360	188	784	0.78	675	FBXO25	0.14	0.58	0.81	972	1279	2170	0.5	675	SERPINE2	0.31	675	0	-0.8	0.7	0	0	1	13932	9203	5482	12	11.8	12.1	11.2	-0.6	-1.5	0.2	-1.3	-0.7	0.46	5939
PTPRS	1	0.0001	4.8e-07	5231	1017	259	0.0069	676	PEX26	1	0.042	0.37	3746	626	1838	0.78	676	STK38	0.87	0.49	0.14	3041	1106	680	0.51	676	SLCO4C1	0.31	676	0.8	0.1	1.6	2.2	0.5	0.59	680	499	14186	6.4	3.6	5.5	4.2	0.5	-0.3	1.4	1.2	0.6	0.52	6636
HENMT1	0.99	0.023	2.1e-06	2519	1843	301	0.0069	677	B3GNT5	0.71	0.015	1	965	420	7094	0.78	677	TOB2	0.5	0.68	0.35	1772	1478	1063	0.51	677	RCBTB1	0.32	677	0.7	-0.1	1.3	1.7	0.2	0.83	1577	1137	13548	54.2	45.6	39.2	41.1	1.5	0.7	2.3	4	3.1	0.0018	446
MFI2	1	9.9e-11	0.19	3099	347	1060	0.0069	678	CST3	1	0.11	7.6e-05	8338	994	371	0.78	678	MCCC2	0.44	0.17	0.88	1626	596	2462	0.52	678	EFHD2	0.32	678	1	0.2	1.9	2.4	0.7	0.51	452	333	14352	20.9	10.6	25.3	13.2	1.6	0.7	2.3	3.6	2.7	0.0075	724
ABCB8	0.78	0.00057	0.037	1496	1169	725	0.0069	679	IL1RAP	0.00094	1	0.029	56	8310	795	0.78	679	SIGLEC14	0.61	0.13	0.82	2068	532	2200	0.52	679	PHKA1	0.32	679	0.9	0	1.7	2.1	0.5	0.63	795	586	14099	23	14.3	19.2	11.1	1.4	0.6	2	3.7	2.8	0.0048	611
CASP10	1	4.9e-11	1.7e-05	6010	324	354	0.007	680	TMX4	0.53	1	2e-07	640	8249	244	0.78	680	CCT2	0.58	0.81	0.16	1998	1831	707	0.52	680	MCL1	0.32	680	0.8	0	1.5	2	0.4	0.69	927	682	14003	88.1	67.9	50.9	45.1	1.4	0.7	2	4.3	3.4	0.00067	346
NOL4L	0.065	0.0051	0.43	413	1481	1428	0.0071	681	ABHD16A	6e-05	0.12	1	34	1061	9122	0.78	681	BLMH	0.19	1	0.048	1126	2712	495	0.53	681	CENPV	0.33	681	0.9	0.1	1.8	2.2	0.5	0.61	718	528	14157	60.2	36.1	60.2	53.3	0.8	-0.1	1.6	1.8	1.1	0.29	4106
F2	0.49	0.12	0.0011	1011	2586	492	0.0073	682	OSBPL6	1	0.024	0.0013	8371	497	494	0.78	682	ZFYVE21	0.57	0.47	0.52	1974	1065	1392	0.53	682	NOL4L	0.33	682	0.8	-0.1	1.8	1.7	0.2	0.83	1543	1118	13567	3.3	1.7	4.7	3.1	1.2	0.3	1.9	2.7	1.9	0.058	1544
OAZ2	0.94	0.0019	0.0022	2032	1322	521	0.0074	683	HSD17B4	0.2	0.72	0.95	281	4212	4803	0.78	683	FAM83B	0.021	1	1.6e-05	565	3079	118	0.54	683	DDX26B	0.33	683	1.1	0.1	2	2.3	0.6	0.55	559	418	14267	3.6	1.7	6.7	3.2	1.1	0.1	2	2.1	1.4	0.17	2884
TRIM22	0.98	4.9e-05	0.0083	2366	957	594	0.0076	684	CASP3	0.85	0.73	0.39	1371	4300	1887	0.78	684	PTN	3e-06	1	0.048	158	3071	497	0.54	684	HCLS1	0.33	684	0.7	-0.2	1.6	1.6	0.2	0.85	1894	1352	13333	27.4	17.9	35	21.1	1.2	0.3	2	2.7	1.9	0.058	1541
LOC101927873	1	4.3e-07	8.6e-09	6012	679	174	0.0077	685	KLHL23	1	0.17	0.12	3948	1304	1160	0.79	685	BTBD6	0.11	0.61	0.87	908	1343	2414	0.54	685	FOXO3	0.33	685	0.6	-0.3	1.4	1.3	0.1	0.95	2790	1979	12706	1.5	0.9	2	2	1.4	0.6	2	3.7	2.8	0.0057	651
SOX15	0.82	3.1e-06	0.28	1599	783	1212	0.0077	686	NSG1	1	0.0071	0.72	3428	329	3075	0.79	686	SRRM1	0.57	0.33	0.67	1984	836	1743	0.54	686	TBC1D12	0.33	686	-0.7	-1.5	0.2	-1.5	-0.2	0.88	2060	14093	592	0.8	2	1	3	-0.6	-1.4	0.1	-1.7	-1	0.32	4421
GBA3	0.92	2.7e-07	0.28	1939	659	1220	0.0078	687	RAP1GAP	0.8	0.9	0.24	1208	5772	1499	0.79	687	RCL1	0.052	0.92	0.65	718	2224	1667	0.54	687	2015-09-03	0.33	687	1.1	-0.3	1.9	1.6	0.2	0.86	1980	1412	13273	0.2	0	1	0.1	-1.2	-2	0	-1.9	-1.2	0.24	3640
RCBTB1	6.3e-05	1.1e-11	1	117	269	5268	0.0081	688	GADD45B	0.97	0.18	0.69	2070	1318	2894	0.79	688	CALB2	0.49	0.24	0.83	1738	698	2239	0.54	688	PNRC1	0.33	688	1	0	1.9	2.1	0.5	0.65	810	594	14091	52.7	36.5	68.1	38.7	1.3	0.4	2.1	3.1	2.2	0.028	1127
CYP2F1	0.22	6.5e-05	0.68	642	977	1856	0.0083	689	FAM89A	0.4	0.66	0.89	472	3860	4144	0.79	689	ABCD3	0.93	0.17	0.39	3349	595	1133	0.55	689	CACNB3	0.33	689	0.6	-0.3	1.4	1.3	0.1	0.95	2753	1953	12732	19.2	14.1	19.6	15.6	2	1.3	2.7	5	4.1	4.4e-05	197
KDM4A	0.99	0.00036	0.00057	2640	1120	464	0.0085	690	LHFPL3	0.97	0.81	0.095	2076	4946	1078	0.79	690	TC2N	0.19	0.66	0.75	1124	1442	1968	0.55	690	MLN	0.33	690	1.1	-0.1	2.4	1.8	0.2	0.81	1361	997	13688	12.9	4.5	43.3	14.7	1.1	-0.1	2.2	1.8	1.1	0.26	3845
PNP	0.13	0.00014	0.73	534	1039	1983	0.0086	691	HIST1H1B	0.96	0.25	0.65	1973	1670	2747	0.79	691	IGF2BP1	0.24	0.81	0.52	1212	1813	1395	0.55	691	FKBP8	0.33	691	0.8	0	1.6	2.1	0.5	0.64	807	592	14093	9.8	6.6	10.2	8.2	2.1	1.1	3.2	4.5	3.6	0.00037	315
C1orf64	6.3e-08	0.24	0.97	20	3124	3144	0.0088	692	LINC00379	1	0.0086	0.37	5858	350	1818	0.79	692	ITSN2	0.21	0.9	0.4	1162	2124	1160	0.55	692	DFNB31	0.33	692	0.4	-0.6	1.3	0.8	0	1	5660	3853	10832	1.3	1.1	2.4	2.5	2.5	1.7	3.4	6.4	5.5	4.2e-08	63
LZTS1	1	1.3e-10	1.7e-05	6011	358	355	0.0088	693	CCNI	1	0.12	0.12	4712	1029	1162	0.79	693	CDC42EP2	0.92	0.41	0.17	3315	974	725	0.55	693	METTL9	0.33	693	0.6	-0.2	1.4	1.5	0.1	0.89	2081	1485	13200	23.8	18.8	19	15.4	0.6	-0.1	1.4	1.6	1	0.33	4505
CCNO	0.39	0.035	0.022	866	1988	663	0.0089	694	ECI1	0.75	0.044	0.99	1063	633	6152	0.79	694	PI4KAP2	0.042	1	5.4e-06	672	3078	99	0.55	694	C5orf30	0.33	694	0.8	-0.2	1.8	1.6	0.2	0.85	1799	1289	13396	1.1	0.4	2.4	1.3	-2.1	-2.9	-1.2	-4.5	-3.6	0.00033	300
GPX7	0.64	0.26	6.3e-05	1223	3208	382	0.0089	695	NQO1	1	0.08	0.00021	8352	832	410	0.79	695	PLAGL2	0.86	0.89	0.019	2958	2086	385	0.56	695	CERS4	0.33	695	-1	-2.1	0	-1.9	-0.3	0.75	1178	14370	315	5.6	9.7	11.6	14.8	0.5	-0.3	1.3	1.2	0.6	0.53	6786
ZNF18	0.029	9.9e-05	0.93	334	1016	2816	0.009	696	SCARB1	0.76	0.85	0.37	1116	5306	1822	0.79	696	KITLG	1	0.015	0.18	4312	244	762	0.56	696	SKIDA1	0.33	696	0.7	-0.1	1.5	1.9	0.3	0.76	1222	889	13796	2.6	1.6	2.8	2	-1	-1.7	-0.3	-2.6	-1.8	0.075	1776
IFT43	0.21	0.0016	0.37	630	1295	1335	0.009	697	PPP1R14A	1	0.88	5.8e-10	8270	5569	162	0.8	697	LDOC1	1	0.0022	0.00058	4610	151	193	0.56	697	YIPF4	0.33	697	0.7	-0.1	1.4	1.9	0.3	0.76	1223	890	13795	117.8	99.6	63.2	72.3	0.9	0.2	1.7	2.5	1.7	0.087	1942
SFRP1	2.8e-05	6.9e-11	1	97	336	5270	0.0092	698	VEZT	0.93	0.1	0.89	1773	954	4102	0.8	698	HERC4	0.76	0.21	0.64	2565	663	1647	0.56	698	MT1E	0.33	698	1.6	0.4	3	2.7	0.9	0.38	269	183	14502	57.5	16.5	99.2	42.9	1.9	0.6	3.1	3.2	2.3	0.022	1054
SLC25A4	1	3.4e-06	0.0088	2898	794	598	0.0093	699	CIART	0.43	0.12	1	503	1016	6821	0.8	699	PRPS1L1	0.056	0.67	0.92	739	1469	2677	0.56	699	PABPN1	0.33	699	0.8	0	1.5	2.1	0.4	0.66	835	613	14072	1.8	0.7	2.3	0.8	1.2	0.4	2.2	3	2.1	0.035	1205
HAGLROS	0.012	0.65	0.014	276	4631	626	0.0093	700	YAF2	1	0.39	0.12	2969	2334	1181	0.8	700	DPEP3	0.43	0.54	0.65	1592	1187	1659	0.56	700	HOMER2	0.34	700	0.7	-0.3	1.6	1.4	0.1	0.92	2488	1769	12916	12.1	7.8	17.8	11.2	2.1	1.1	3.1	4.3	3.4	0.00075	356
DLGAP1-AS2	0.99	2.5e-05	0.005	2690	907	560	0.0096	701	CDR2L	1	0.13	0.43	2829	1102	1976	0.8	701	CLTC	0.68	0.62	0.32	2261	1370	1007	0.57	701	BAZ1A	0.34	701	0.6	-0.1	1.3	1.6	0.2	0.85	1862	1334	13351	11.1	8.1	9.1	8.2	-0.9	-1.5	-0.2	-2.6	-1.7	0.081	1851
GPR19	0.93	0.01	0.00069	1998	1629	471	0.0099	702	CCER2	0.95	0.69	0.24	1938	4010	1500	0.8	702	HSPA4L	0.5	0.79	0.3	1774	1778	983	0.57	702	CLTB	0.34	702	0.4	-0.3	1.3	1.2	0	1	3475	2452	12233	79.1	54.5	60.9	57.5	1.1	0.1	2	2.2	1.4	0.15	2701
AUTS2	0.45	0.0016	0.17	933	1293	1036	0.01	703	AGPAT6	0.34	0.82	0.83	405	4974	3713	0.8	703	NCL	0.68	0.42	0.52	2262	998	1388	0.57	703	PTPRR	0.34	703	1.4	0.3	2.1	2.4	0.7	0.51	447	329	14356	0.3	0	1.1	0	-0.2	-1.5	0.8	-0.4	-0.2	0.88	11564
SIRT1	0.54	0.043	0.0082	1069	2060	592	0.01	704	PHLDB1	0.6	0.87	0.52	757	5551	2279	0.8	704	HEATR5A	0.79	0.92	0.031	2680	2195	437	0.58	704	SCRN1	0.34	704	1.2	0.4	2	2.9	1.1	0.28	177	109	14576	8.7	4.2	11.5	5.9	1.3	0.4	2.1	3	2.1	0.033	1189
PAXIP1	0.02	0.0075	0.69	305	1555	1880	0.01	705	CLK4	1	0.59	0.0058	4654	3432	606	0.8	705	MAEA	0.64	0.35	0.64	2156	876	1638	0.58	705	FOXA2	0.34	705	-1.7	-3	-0.7	-3.3	-1.5	0.14	94	14648	37	1.6	8.4	5.1	13.4	-0.5	-1.6	0.5	-1	-0.5	0.62	7940
DRAP1	1	2.8e-10	0.17	3320	387	1020	0.011	706	CYP26A1	1	2.6e-08	0.72	8285	31	3050	0.81	706	DOPEY2	0.86	0.45	0.26	2996	1037	909	0.58	706	CCR7	0.34	706	-1.1	-2.5	0.4	-1.4	-0.1	0.93	2598	13932	753	1.1	4	4.3	8.7	-2.7	-3.8	-1.6	-5.8	-4.9	1.1e-06	98
MICA	1	6.5e-08	2.4e-07	6014	606	236	0.011	707	CELF6	0.92	0.49	0.55	1681	2783	2371	0.81	707	LRFN4	0.51	0.22	0.87	1807	671	2404	0.58	707	C5orf66	0.34	707	1	0.1	1.8	2.3	0.6	0.55	563	421	14264	1.9	0.5	3.4	0.8	-0.4	-1.3	0.4	-1	-0.5	0.61	7818
TNFRSF1A	0.00014	1.2e-11	1	130	274	5271	0.011	708	ACADS	1	0.00035	0.071	8359	144	1000	0.81	708	SERTAD2	0.29	0.13	0.98	1306	528	3067	0.58	708	ANP32A-IT1	0.35	708	1.3	0.2	2.4	2.4	0.7	0.5	423	308	14377	1.6	0.3	4.2	1.2	-0.5	-1.8	0.5	-1	-0.5	0.62	7994
AKAP7	0.76	0.0037	0.025	1425	1429	678	0.012	709	H2AFY2	0.9	1	3.6e-10	1600	8218	159	0.81	709	GPC1	0.033	0.29	1	631	766	3309	0.58	709	MT1H	0.35	709	1.6	0.5	3	2.9	1.1	0.28	175	107	14578	226.9	92.8	283.7	181.9	1.8	-0.4	3.4	1.5	0.9	0.38	4992
KLF4	0.0043	1.1e-14	1	229	119	5266	0.012	710	MSTO1	0.96	0.34	0.59	1963	2084	2498	0.81	710	PCGF3	0.96	0.48	0.085	3646	1095	579	0.59	710	CCDC88A	0.35	710	0.6	-0.1	1.3	1.6	0.2	0.85	1858	1331	13354	2.5	1.8	2.3	2.6	0.9	0.1	1.7	2.3	1.5	0.12	2338
DET1	0.39	0.11	0.0079	869	2513	586	0.012	711	CLDND1	0.68	0.016	1	908	422	7574	0.81	711	TANGO2	0.44	0.37	0.8	1619	892	2137	0.59	711	FNDC4	0.35	711	-0.3	-1.2	0.6	-0.6	0	1	7714	12054	2631	7.7	8.4	21.7	13.2	2.3	0.5	3.5	2.5	1.7	0.091	1980
GLS2	1	2e-06	9.5e-09	6016	751	178	0.013	712	ANP32A	0.96	0.34	0.55	2048	2124	2358	0.81	712	GTSE1	0.71	0.9	0.068	2396	2149	540	0.59	712	FAM219A	0.35	712	1.1	0.2	1.9	2.4	0.7	0.5	438	321	14364	1.9	0.8	2.6	1.8	-0.7	-1.5	0.1	-1.7	-1	0.3	4216
HRK	1	0.0027	1.6e-06	4000	1369	296	0.013	713	WNT11	1	0.46	0.027	4131	2694	779	0.81	713	LOC100506688	0.4	0.58	0.68	1549	1271	1754	0.59	713	BMP2	0.36	713	-0.4	-1.5	0.4	-0.9	0	1	4883	13142	1543	32.6	44	44.5	34.7	-0.4	-2	0.9	-0.6	-0.3	0.77	10013
ITGA2	1	1.1e-17	0.041	6002	54	738	0.013	714	HAPLN1	1	0.0069	0.0089	8383	324	638	0.81	714	LINC00668	0.00072	0.0028	1	345	161	3627	0.59	714	TP53	0.36	714	0.7	-0.1	1.4	1.7	0.2	0.82	1525	1106	13579	10.1	7.4	11.8	11.6	0.8	0	1.5	1.9	1.2	0.22	3464
ART5	0.019	0.19	0.18	304	2906	1049	0.013	715	HIST1H4C	1	0.18	0.11	4483	1344	1121	0.81	715	LINC00857	0.99	0.097	0.25	3965	478	891	0.59	715	IL10RB	0.36	715	-1.4	-2.2	-0.5	-3	-1.1	0.26	160	14623	62	4.2	10.5	7.6	12.1	-0.7	-1.5	0	-1.9	-1.2	0.24	3568
SYN3	0.73	0.00045	0.13	1371	1141	964	0.013	716	RET	0.68	0.039	1	918	608	6814	0.81	716	GLRX	1	0.00079	0.0027	4612	118	270	0.6	716	RBPMS2	0.36	716	0.6	-0.1	1.3	1.6	0.2	0.85	1921	1370	13315	80	59.4	56.9	34	2	1.3	2.7	5.4	4.5	6.5e-06	144
RADIL	1	3.6e-06	0.017	2876	802	645	0.013	717	PPP1R37	0.2	0.51	0.99	282	2930	5975	0.81	717	ERVV-2	1.7e-05	0.037	1	198	331	3620	0.6	717	ANKRD20A11P	0.36	717	1.3	0.2	2.1	2.4	0.7	0.51	468	347	14338	2.1	0.1	10.2	0.2	0.3	-0.4	1.1	0.9	0.5	0.64	8201
PGM2	0.8	0.0011	0.051	1559	1241	771	0.013	718	HSPA1B	1	0.18	5.1e-05	8340	1315	360	0.81	718	FRMD4A	9.6e-08	0.23	1	113	696	3609	0.6	718	BAIAP2L2	0.36	718	0.9	0	1.9	2	0.4	0.71	1024	747	13938	7.5	3	13.5	5.7	0.6	-0.4	1.6	1.2	0.6	0.53	6762
TMEFF2	1	2.5e-08	0.11	2937	560	936	0.014	719	RHOT1	0.95	0.5	0.48	1862	2843	2150	0.81	719	FAM136A	0.57	0.72	0.37	1987	1576	1112	0.6	719	RPS2	0.36	719	0.8	0	1.5	2	0.4	0.71	977	715	13970	227.9	146.1	152.2	108.2	1.2	0.5	2	3.4	2.5	0.013	863
WDR6	0.058	0.23	0.067	398	3049	818	0.014	720	PITPNC1	0.13	0.00011	1	203	114	9126	0.81	720	POP4	0.52	0.68	0.47	1832	1480	1293	0.6	720	ADPRH	0.36	720	1.8	0.6	2.6	2.7	0.9	0.36	253	171	14514	0.2	0	1.2	0	-0.9	-2.3	0.3	-1.5	-0.8	0.41	5323
PREX1	0.2	0.067	0.069	626	2255	826	0.014	721	ZDHHC19	0.94	0.51	0.49	1833	2889	2174	0.81	721	IPO5	0.41	0.57	0.69	1569	1260	1785	0.6	721	SOX4	0.36	721	1	0.2	1.8	2.5	0.7	0.46	376	267	14418	105.1	62	70.7	38.9	0.3	-0.4	0.9	0.8	0.4	0.71	9122
CELSR2	1	4.8e-07	0.021	3237	685	659	0.014	722	TBXA2R	0.57	0.037	1	707	592	7501	0.82	722	SORBS1	5.3e-11	0.71	1	47	1564	3597	0.61	722	RTP3	0.37	722	0.4	-0.3	1.2	1.1	0	1	4221	2936	11749	41	31.4	41.5	28.9	1.7	1	2.4	4.8	3.9	9.8e-05	242
DLL3	0.99	0.013	6.8e-05	2474	1685	388	0.015	723	APOC1	0.72	1	4.1e-08	984	8243	223	0.82	723	C1orf106	0.8	0.62	0.25	2698	1375	882	0.61	723	RHOBTB3	0.37	723	-0.8	-1.7	0.1	-1.6	-0.2	0.85	1834	14164	521	4.7	7.7	4.7	10	-0.3	-1.2	0.6	-0.5	-0.2	0.83	10725
VASH1	0.8	9.3e-11	0.96	1557	344	3037	0.015	724	SPATA13	1	0.018	0.33	5805	434	1718	0.82	724	ZRANB2	0.07	0.74	0.9	793	1645	2570	0.61	724	GIGYF1	0.37	724	0.8	0	1.7	2.1	0.4	0.66	845	619	14066	12.6	7.1	11.6	7	1	0.3	1.8	2.9	2	0.046	1370
MTOR	0.2	0.078	0.065	627	2329	810	0.015	725	HRASLS5	0.81	0.39	0.84	1246	2317	3757	0.82	725	MDC1	0.075	0.36	0.99	805	887	3158	0.61	725	NPTX2	0.37	725	1.4	0.1	2.4	2.1	0.5	0.63	777	571	14114	0.4	0	2.8	0	0.9	-0.1	1.8	1.9	1.2	0.24	3643
ZC3HAV1	2.7e-06	1.3e-08	1	49	530	5273	0.015	726	C1orf86	0.62	0.89	0.52	781	5734	2282	0.82	726	KLHL21	0.065	0.75	0.91	772	1662	2614	0.61	726	DACT1	0.37	726	0.7	-0.4	1.8	1.3	0	0.96	2991	2114	12571	2.8	2.3	5.8	6.5	1.1	0.1	1.9	2.2	1.4	0.15	2690
MMP24-AS1	0.49	3.8e-08	0.95	999	582	2956	0.015	727	FHOD3	0.81	0.83	0.4	1253	5113	1916	0.82	727	VGLL1	0.00047	0.0053	1	321	183	3629	0.61	727	MRPS26	0.37	727	0.6	-0.2	1.2	1.5	0.1	0.89	2077	1482	13203	344	274	164.6	151.4	1.4	0.7	2.1	4.3	3.3	0.00081	362
KIAA1671	1	2.6e-07	0.05	3034	658	769	0.016	728	OR2W3	0.88	0.64	0.52	1494	3713	2277	0.82	728	RPL14	0.88	0.34	0.41	3062	851	1189	0.62	728	FRK	0.37	728	-2.3	-3.3	-1.1	-3.6	-1.8	0.076	54	14661	24	0	0.6	0.3	2.3	-0.3	-1.4	0.8	-0.5	-0.2	0.86	11227
PAMR1	1	4.1e-09	8e-06	6017	471	334	0.016	729	PTGES	1	0.26	2e-05	8329	1717	327	0.82	729	ZNF740	0.69	0.32	0.69	2319	819	1800	0.62	729	RASSF2	0.37	729	0.7	-0.1	1.6	1.8	0.2	0.81	1431	1041	13644	1.8	1	3.2	1.8	-0.6	-1.4	0.1	-1.6	-1	0.34	4612
FAM86EP	0.98	1.9e-10	0.66	2393	370	1818	0.016	730	GLI4	0.94	0.12	0.89	1807	1041	4161	0.82	730	GNB1	0.16	0.94	0.5	1052	2294	1338	0.62	730	NFKB2	0.37	730	0.8	-0.1	1.6	1.9	0.3	0.75	1198	876	13809	34.2	25.5	29.8	24.1	2.5	1.6	3.3	6.2	5.3	1.4e-07	74
CACNA1B	0.054	0.019	0.48	390	1780	1498	0.016	731	STAU2	0.74	0.8	0.56	1034	4817	2391	0.82	731	MYH10	0.98	0.41	0.092	3842	979	595	0.63	731	AP1S3	0.37	731	-0.6	-1.5	0.2	-1.4	-0.1	0.94	2721	13891	794	0.5	1.2	1	1.8	-1.4	-2.4	-0.6	-3.3	-2.4	0.015	904
GEMIN2	0.36	0.013	0.13	815	1675	969	0.016	732	HIST1H1E	1	0.072	0.12	6066	790	1159	0.82	732	RBBP8	0.24	0.6	0.85	1218	1328	2298	0.63	732	IPMK	0.37	732	1	0.1	1.8	2.3	0.6	0.56	584	436	14249	5.3	3.8	4.7	4.9	0.9	0.1	1.6	2.2	1.4	0.15	2630
C19orf60	1	2.1e-05	0.0038	3161	894	542	0.016	733	OVOL1	0.025	0.63	1	104	3669	7618	0.82	733	NEK6	0.00056	0.006	1	329	191	3631	0.63	733	EPPK1	0.38	733	0.6	-0.6	1.6	1	0	1	4449	3082	11603	14.6	11.4	17.4	19.2	2.1	1.2	2.9	4.6	3.7	0.00023	283
PPARGC1B	0.057	0.0036	0.72	397	1418	1947	0.016	734	TTLL12	0.9	0.33	0.79	1553	2078	3412	0.83	734	PCAT6	0.29	0.59	0.83	1298	1289	2215	0.63	734	BCAT2	0.38	734	-0.9	-1.8	-0.1	-2.1	-0.5	0.64	798	14475	210	15.3	25.4	18.6	21.9	-0.9	-1.7	-0.3	-2.7	-1.9	0.064	1621
MGLL	1	2.5e-06	2e-08	6018	762	193	0.016	735	RCOR3	0.052	1	0.00092	137	8328	472	0.83	735	TPD52L1	0.91	0.0037	0.97	3248	174	3011	0.63	735	PRORSD1P	0.38	735	0.6	-0.3	1.5	1.3	0	0.96	2963	2095	12590	4.4	2.4	7.1	4.4	1.3	0.4	2.2	2.9	2	0.045	1366
FAM84B	0.87	6e-05	0.17	1748	969	1023	0.017	736	MIP	0.039	0.92	0.98	122	6022	5433	0.83	736	CERS4	0.0028	0.0014	1	406	135	3633	0.64	736	ARHGAP1	0.38	736	0.5	-0.2	1.2	1.4	0.1	0.92	2455	1741	12944	36.6	27.4	22.9	16	1	0.3	1.6	2.9	2.1	0.038	1250
TEAD2	0.25	0.0043	0.35	686	1450	1308	0.017	737	HIST3H2A	1	0.22	0.1	4503	1522	1102	0.83	737	LAMTOR4	0.42	0.94	0.24	1572	2308	859	0.64	737	CCER2	0.38	737	0.9	-0.2	1.6	1.6	0.2	0.85	1888	1347	13338	0.1	0.1	0.7	0.5	-0.9	-1.6	0	-1.9	-1.2	0.22	3438
SCAMP5	0.12	0.022	0.32	496	1816	1263	0.017	738	ZNF414	0.79	0.032	1	1180	559	6520	0.83	738	GAGE12J	1	0.54	0.00098	4405	1195	212	0.64	738	AGPAT3	0.38	738	1.1	0.3	1.9	2.6	0.8	0.41	312	216	14469	2.9	1.1	3.1	1.6	1.4	0.3	2.4	2.7	1.8	0.068	1689
CTBP2	0.29	0.00044	0.59	734	1140	1682	0.018	739	RNF183	1	0.99	5.9e-07	5955	7095	255	0.83	739	NSMCE2	0.34	0.41	0.9	1412	981	2560	0.64	739	LGALS4	0.38	739	0.6	-0.2	1.3	1.5	0.1	0.91	2341	1657	13028	8.2	4	11.4	5.6	1.9	0.9	2.9	4.1	3.1	0.0017	437
EMP3	1	3.9e-10	0.28	3239	397	1210	0.018	740	C16orf86	0.73	0.64	0.75	1019	3708	3219	0.83	740	MPPE1	0.45	0.78	0.5	1649	1734	1340	0.64	740	OTUD5	0.38	740	0.9	0.2	1.7	2.5	0.8	0.45	373	265	14420	28.1	14.4	26.9	10.3	0.9	0.2	1.6	2.6	1.8	0.074	1751
HLA-A	0.98	0.013	0.00024	2371	1680	432	0.018	741	CPTP	0.9	0.11	0.94	1588	978	4756	0.83	741	TUFT1	3e-07	0.23	1	125	691	3612	0.64	741	FOSL2	0.38	741	-0.7	-1.6	0.2	-1.4	-0.1	0.93	2537	13952	733	2.3	4.5	3.7	6.2	0.7	-0.2	1.6	1.6	0.9	0.36	4808
COL6A2	0.42	0.00014	0.58	906	1041	1669	0.019	742	WDR16	0.49	0.2	0.99	600	1452	6196	0.83	742	RPAIN	0.94	0.69	0.081	3445	1501	570	0.65	742	HOXB1	0.38	742	1.6	0.6	2.4	3.2	1.3	0.2	120	73	14612	1.8	0	7.1	0	0.9	0	1.9	1.9	1.2	0.23	3524
MMP2	1	1.6e-19	0.16	5995	21	1011	0.019	743	PLTP	0.69	0.98	0.17	938	6932	1322	0.83	743	FADS2	1	0.021	0.00012	4613	268	150	0.65	743	STAMBPL1	0.38	743	-1.4	-2.4	0.4	-1.2	0	0.99	3326	13704	981	0	0.6	0	4	-1.2	-2.4	-0.2	-2.3	-1.6	0.12	2330
CYP27C1	1	3.6e-05	0.0035	3229	935	539	0.02	744	KIAA0922	0.18	1	7.6e-05	259	8300	372	0.83	744	HINT1	0.95	0.63	0.088	3543	1380	585	0.65	744	TWIST1	0.39	744	-1.3	-2.2	-0.5	-3.2	-1.3	0.18	114	14639	46	2.3	9.9	4.1	12.7	0.7	-0.2	1.6	1.6	0.9	0.35	4670
CENPA	0.0078	3.9e-14	1	257	133	5269	0.021	745	ITGA5	0.86	3.5e-09	1	1417	24	9117	0.83	745	ARHGAP27	0.73	0.79	0.23	2461	1760	836	0.65	745	SLC44A1	0.39	745	0.8	0	1.5	2	0.4	0.7	966	708	13977	3.8	2.9	3	3.4	0.8	0	1.5	2.1	1.3	0.19	3082
FGF13	1	2.9e-05	0.00042	4486	920	453	0.021	746	TMEM179	0.023	0.99	0.93	103	7009	4501	0.83	746	VMO1	0.28	0.79	0.67	1281	1773	1731	0.65	746	STAT3	0.39	746	0.7	-0.1	1.5	1.7	0.2	0.82	1499	1088	13597	41.2	33	25.4	25.5	1.2	0.4	1.8	3.2	2.3	0.022	1053
GABRB3	1	1.6e-06	9.1e-08	6021	740	220	0.021	747	MAGEF1	0.82	0.99	0.05	1274	7147	913	0.83	747	SRM	1.2e-05	0.071	1	188	432	3622	0.65	747	PLIN3	0.39	747	-0.1	-0.8	0.6	-0.2	0	1	11933	10165	4520	61.9	67.6	40.7	52.3	1.2	0.5	1.8	3.5	2.6	0.0096	779
UNC119	0.0003	6.8e-11	1	146	335	5272	0.022	748	SLCO4A1	0.093	0.58	1	170	3353	6720	0.83	748	LAMB3	0.14	1	2.2e-06	994	3080	87	0.66	748	PSRC1	0.39	748	0.2	-0.6	0.9	0.6	0	1	7773	5116	9569	92.1	87.4	85.4	49.8	2	1.2	2.7	5.6	4.7	3.2e-06	118
PTPRU	0.95	0.016	0.0014	2105	1736	500	0.022	749	FAM195A	1	0.063	0.64	2929	739	2716	0.83	749	SHISA4	0.48	0.65	0.65	1723	1413	1668	0.66	749	WARS	0.39	749	1.1	0.3	1.9	2.9	1	0.3	197	123	14562	368	241.3	206.4	161.6	1.1	0.3	1.7	2.8	2	0.047	1396
RGS14	0.96	0.00081	0.019	2181	1204	652	0.023	750	EDNRB	1	4e-08	1	4245	35	8048	0.83	750	INSIG1	0.49	0.22	0.93	1767	681	2716	0.66	750	C10orf54	0.39	750	1	-0.2	2.1	1.7	0.2	0.84	1626	1168	13517	0.2	0	0.9	0.1	-1.4	-2.5	-0.2	-2.2	-1.5	0.15	2625
SALL2	0.14	0.0042	0.61	543	1445	1699	0.023	751	DEFA6	0.58	1	5.4e-07	716	8257	253	0.83	751	LOC100506325	0.69	0.88	0.17	2291	2042	737	0.66	751	SULT1A1	0.39	751	0.2	-0.7	1	0.3	0	1	10262	6517	8168	5.5	4.8	8.1	7.8	1.8	1	2.7	4.6	3.7	0.00025	285
PGD	0.96	4.2e-06	0.25	2143	807	1168	0.024	752	RNASE4	0.98	0.24	0.61	2297	1630	2583	0.83	752	ZC3H14	0.75	0.54	0.48	2527	1184	1306	0.66	752	CTRL	0.39	752	-0.9	-2	0	-1.9	-0.3	0.74	1163	14377	308	1.9	5.9	5.3	10.7	-1	-1.9	-0.1	-2.1	-1.3	0.19	3060
THEMIS2	0.96	0.014	0.0013	2189	1693	498	0.024	753	DGKD	1	0.51	0.027	4240	2903	783	0.83	753	MRPL40	0.64	0.65	0.5	2143	1415	1352	0.67	753	LAMP2	0.39	753	-0.9	-1.7	-0.1	-2.1	-0.4	0.66	839	14460	225	28	45.8	25.6	37.3	-1.1	-1.9	-0.3	-2.9	-2	0.043	1328
NUDT15	1	9.6e-05	0.0016	3457	1010	505	0.024	754	SRSF9	1	0.22	0.062	5453	1524	969	0.84	754	SNX8	0.16	0.97	0.45	1043	2470	1254	0.67	754	MYB	0.4	754	0.7	-0.3	1.8	1.4	0.1	0.94	2639	1868	12817	1.1	0.4	2.6	1.3	1.3	0.4	2.2	2.8	2	0.047	1388
TSC22D1	0.29	0.086	0.068	729	2363	819	0.024	755	SLITRK2	0.18	1	9.2e-05	253	8302	379	0.84	755	GTF3A	0.98	0.27	0.27	3774	743	932	0.67	755	NEAT1	0.4	755	1.2	0.2	2.1	2.4	0.6	0.53	497	369	14316	7.7	4.5	9.5	7	-0.3	-1.4	0.7	-0.5	-0.2	0.82	10603
UNC13D	1	0.0014	1.1e-06	5211	1273	283	0.025	756	STUB1	1	0.17	0.15	4524	1282	1259	0.84	756	MIEN1	0.63	0.4	0.76	2113	952	2004	0.67	756	PDCL3P4	0.4	756	0.5	-0.3	1.3	1.2	0	0.99	3365	2370	12315	16.5	9.6	22.7	12.7	1.5	0.7	2.3	4.1	3.2	0.0016	432
BBX	0.21	0.029	0.24	638	1919	1160	0.025	757	ATP1A1-AS1	0.39	0.87	0.81	448	5466	3552	0.84	757	AP3M1	0.78	0.63	0.38	2617	1382	1124	0.67	757	MSLN	0.4	757	1.1	0	2.2	1.9	0.4	0.72	1063	784	13901	0.7	0.1	2.7	0.4	1.9	0.9	2.7	3.5	2.6	0.0089	758
LIMD2	1	0.0087	0.00016	2712	1595	416	0.025	758	NDRG2	1	0.85	5.7e-09	8280	5324	197	0.84	758	DDX27	0.44	0.68	0.68	1634	1493	1750	0.67	758	PTPN12	0.4	758	0.9	0.1	1.6	2.3	0.6	0.55	555	415	14270	27.3	21.9	20.7	32.9	1.1	0.4	1.8	3.2	2.3	0.023	1058
LINC00337	0.87	0.00017	0.18	1767	1057	1041	0.026	759	MUC15	1	4.7e-07	0.6	8298	46	2532	0.84	759	CCDC86	0.37	0.71	0.71	1486	1566	1858	0.68	759	PPFIBP2	0.4	759	-1.2	-2.1	-0.4	-2.8	-1	0.32	212	14607	78	20.1	39.5	22.2	37.9	-0.6	-1.4	0.1	-1.6	-0.9	0.34	4649
DDB2	0.96	5.1e-06	0.23	2188	819	1140	0.026	760	ALS2	0.99	0.47	0.34	2369	2713	1753	0.84	760	PDCL3	3.5e-11	0.83	1	43	1888	3596	0.68	760	APOL4	0.4	760	1.9	0.6	2.6	2.7	0.9	0.39	277	189	14496	0.2	0	1.3	0	-0.8	-1.8	0.1	-1.6	-1	0.33	4504
HTT	0.93	0.00015	0.11	2006	1044	930	0.026	761	ZNF44	1	0.27	0.046	5478	1776	902	0.84	761	CALM2	1	0.47	0.0065	4317	1081	310	0.68	761	TCF7	0.4	761	0.8	0	1.6	2	0.4	0.69	925	680	14005	9.9	5.3	11.1	6	1.2	0.4	2	3.2	2.3	0.021	1027
LRRC2	1	0.002	4.1e-12	6015	1329	72	0.026	762	CENPB	0.62	0.81	0.71	788	4932	2977	0.84	762	VSTM2L	0.85	0.95	0.032	2944	2357	442	0.68	762	ZNF710	0.4	762	1.3	0.5	2.1	3.2	1.4	0.17	113	68	14617	2.6	0.6	4.8	1.4	1.2	0.1	2.2	2.3	1.5	0.14	2530
SPATA6	0.78	4.1e-06	0.65	1490	805	1773	0.028	763	LHX4	1	0.71	0.066	2752	4157	985	0.84	763	TTL	0.45	0.73	0.62	1651	1621	1617	0.68	763	ESYT3	0.4	763	0.9	-0.2	2.1	1.6	0.2	0.86	2009	1435	13250	0.1	0	0.6	0.1	1.7	0.4	2.6	2.7	1.9	0.064	1637
ZIC2	1	1.7e-06	2.4e-07	6024	745	237	0.028	764	ATP1A1	0.67	0.46	0.92	889	2675	4382	0.84	764	ATP6V0E2	0.54	0.7	0.59	1871	1534	1523	0.68	764	C2CD5	0.4	764	0.6	-0.3	1.4	1.2	0	0.99	3396	2394	12291	3.8	2.7	5.4	3.7	1.2	0.4	2	2.9	2.1	0.038	1256
PIPOX	1	0.0062	1.5e-05	3671	1512	351	0.029	765	ZNF777	0.64	0.46	0.93	829	2645	4552	0.84	765	NAF1	0.47	0.57	0.77	1689	1259	2047	0.68	765	RBM8A	0.4	765	0.7	0	1.3	2.1	0.5	0.63	789	580	14105	75.8	56.9	27.2	18.3	0.7	0	1.3	2.1	1.4	0.17	2842
MSANTD2	0.064	0.011	0.7	408	1644	1906	0.029	766	LOC441601	0.82	0.22	0.95	1267	1529	4783	0.84	766	LYN	6.1e-06	0.13	1	173	522	3621	0.69	766	ABI3	0.4	766	-1.4	-2.5	-0.4	-2.5	-0.8	0.45	360	14581	104	0.4	2.2	1.9	5	1.5	0.2	2.6	2.3	1.5	0.14	2546
FXN	0.065	0.12	0.27	411	2590	1209	0.029	767	ZNF581	0.87	0.13	0.96	1438	1105	4990	0.84	767	SKAP2	0.96	0.19	0.5	3591	623	1350	0.69	767	PAPSS1	0.4	767	-0.6	-1.4	0.2	-1.5	-0.1	0.91	2333	14003	682	14.5	24.7	15.2	19.8	-0.5	-1.3	0.2	-1.3	-0.7	0.47	6089
ZBED3-AS1	0.17	0.0078	0.54	577	1560	1594	0.029	768	MYO9A	0.98	1	1.8e-11	2199	8208	130	0.84	768	PCYT2	0.00015	0.029	1	274	309	3634	0.69	768	NPDC1	0.41	768	1	0	1.9	1.9	0.4	0.72	1045	767	13918	3.7	0.7	9.8	2.3	1.7	0.6	2.6	3.2	2.3	0.02	1011
CCM2L	0.81	0.00082	0.16	1581	1205	1007	0.03	769	LOC101927258	1	0.083	0.12	6253	850	1155	0.84	769	PAK6	0.99	0.39	0.12	3933	924	642	0.69	769	2015-03-02	0.41	769	1.3	0.2	2.1	2.4	0.7	0.51	465	344	14341	0.2	0	0.9	0	-2.8	-3.7	-1.9	-5.4	-4.5	7.5e-06	146
FAAH2	0.4	0.02	0.17	877	1791	1026	0.03	770	CAMSAP3	1	0.85	0.009	3187	5305	640	0.84	770	TCHP	0.54	0.7	0.58	1901	1546	1519	0.69	770	FBLN2	0.41	770	-1.5	-2.6	-0.6	-3.1	-1.3	0.2	123	14637	48	0.1	0.8	0.6	1.7	-1.2	-2.3	-0.1	-2.2	-1.4	0.15	2681
LRP10	0.031	0.0014	0.95	338	1266	2903	0.03	771	HLCS	1	0.95	0.00054	3612	6486	450	0.84	771	SYNCRIP	0.46	0.79	0.57	1665	1764	1475	0.69	771	CRIP1	0.41	771	0.5	-0.2	1.2	1.4	0.1	0.95	2736	1940	12745	869.9	700.5	383.1	378.6	1.3	0.5	2	3.4	2.5	0.012	848
ATL3	1	8e-05	0.004	3317	997	544	0.03	772	ERICH2	1	1	4e-08	4512	7779	222	0.84	772	MAPK3	0.038	0.44	1	657	1027	3319	0.69	772	H2AFX	0.41	772	1.1	0.1	1.9	2.3	0.6	0.54	518	387	14298	58	34	57.7	48.7	1.2	0.3	2	2.7	1.8	0.065	1647
PDCL3P4	1	4.5e-06	0.079	2734	816	856	0.031	773	SLC43A2	0.81	0.68	0.66	1245	3941	2793	0.84	773	RFC3	0.19	0.98	0.35	1104	2580	1062	0.69	773	NTF3	0.41	773	1.7	0.4	2.4	2.6	0.8	0.43	350	249	14436	0.6	0	3	0	1.6	0	2.8	2	1.3	0.19	3129
NLRC4	1e-06	6.5e-07	1	41	697	5276	0.031	774	CSNK1G2-AS1	0.24	0.81	0.94	313	4941	4729	0.84	774	ANXA11	5.6e-05	0.055	1	238	388	3632	0.7	774	PSTPIP1	0.41	774	1.9	0.8	2.5	3.4	1.6	0.11	76	47	14638	0.8	0	3.1	0	-0.4	-1.4	0.6	-0.7	-0.4	0.72	9310
ZNF483	0.33	0.6	0.0012	781	4426	494	0.031	775	CTDP1	0.58	0.95	0.48	723	6373	2141	0.85	775	PRPS1	2.2e-06	0.19	1	153	630	3618	0.7	775	LINC00907	0.41	775	-1.4	-2.5	0.5	-1.6	-0.2	0.86	2002	14113	572	0.1	0.3	1	1.8	-0.8	-1.4	0.1	-1.8	-1.1	0.27	3927
A4GALT	0.78	0.00023	0.3	1502	1085	1247	0.031	776	SRM	0.85	0.0042	1	1364	275	7914	0.85	776	RRP1B	0.12	0.75	0.92	929	1671	2660	0.7	776	SHISA5	0.41	776	0.7	0	1.3	1.9	0.3	0.73	1113	820	13865	762.1	596.9	505.3	323.6	0.9	0.3	1.6	2.9	2	0.047	1383
B9D1	0.98	0.00022	0.03	2412	1078	695	0.031	777	COLGALT1	1	0.12	0.58	2828	1015	2471	0.85	777	TOP2A	0.53	0.91	0.31	1870	2156	1000	0.7	777	DNLZ	0.42	777	1.1	0.1	2	2.1	0.5	0.64	809	593	14092	13.1	6.3	28.1	26	1.4	0.5	2.3	3.1	2.2	0.025	1091
CCDC28B	1	0.00047	0.0015	3164	1148	501	0.031	778	SCAF1	0.64	0.062	1	828	738	7037	0.85	778	PDDC1	0.81	0.63	0.38	2760	1388	1128	0.7	778	ANKRD9	0.42	778	0.9	-0.1	1.7	1.8	0.2	0.81	1374	1004	13681	3.9	1.7	6.1	2.7	1.5	0.5	2.3	3	2.1	0.032	1179
SLC39A8	1	5.2e-10	0.00026	6022	402	437	0.032	779	LOC100507420.uid_10772	1	1	7.6e-14	2874	8192	97	0.85	779	CAPN2	1	8.8e-05	0.046	4614	66	489	0.7	779	GEM	0.42	779	1.6	0.3	3	2.6	0.8	0.43	342	242	14443	4.2	1.1	12.6	3.7	0.7	-0.4	1.7	1.2	0.7	0.51	6489
NPAS2	0.83	6e-05	0.38	1620	968	1354	0.032	780	ARHGDIG	0.6	0.32	0.98	763	2030	5369	0.85	780	VPS41	0.83	0.051	0.95	2854	376	2818	0.7	780	NQO2	0.42	780	0.2	-0.6	1	0.6	0	1	7974	5235	9450	107.9	103.7	74	75.7	1.7	1	2.4	5	4.1	3.9e-05	196
PWWP2A	0.038	0.25	0.22	353	3172	1120	0.032	781	TTC9B	0.56	0.91	0.62	680	5903	2632	0.85	781	EPRS	0.61	0.48	0.76	2071	1084	2028	0.71	781	DGKZ	0.42	781	0.7	-0.1	1.4	1.7	0.2	0.81	1473	1071	13614	5.7	2.7	6.4	2.3	1.4	0.7	2	4	3.1	0.0018	440
GMFB	0.98	6.7e-06	0.18	2358	834	1050	0.033	782	SYNGR3	1	0.31	0.14	3655	1962	1251	0.85	782	WFDC2	1	0.18	3.2e-06	4609	617	91	0.71	782	CGNL1	0.42	782	1.1	0.1	2.4	2.2	0.6	0.58	653	480	14205	2.8	1	3.6	2.8	2.4	1.5	3.3	5.5	4.6	4.9e-06	137
APOBEC3B-AS1	1	2.6e-05	1.9e-08	6025	910	191	0.033	783	TBCA	0.99	1	1.4e-12	2538	8200	114	0.85	783	VTCN1	0.057	1	6.4e-05	748	3090	139	0.71	783	FUCA2	0.42	783	-0.6	-1.5	0.2	-1.3	-0.1	0.95	2773	13880	805	15	22	17.8	22.8	-1.5	-2.2	-0.7	-3.9	-3	0.0025	488
RBPMS2	1	2.5e-13	0.01	6013	173	608	0.033	784	PGF	1	0.097	0.62	2855	917	2654	0.85	784	IBA57-AS1	0.68	0.44	0.74	2266	1022	1952	0.71	784	KCNK6	0.42	784	0.7	-0.2	1.6	1.6	0.2	0.85	1829	1309	13376	10.2	5.4	15.8	7	1.5	0.5	2.5	3.2	2.4	0.018	975
COL9A3	0.96	0.0012	0.03	2154	1250	694	0.033	785	ZDHHC17	1	0.53	0.025	4443	3048	769	0.85	785	PA2G4	0.71	0.61	0.55	2386	1347	1443	0.71	785	EXT1	0.42	785	-0.5	-1.2	0.2	-1.3	0	0.97	3080	13776	909	12.2	16.4	16.2	14.1	0.4	-0.4	1.2	1	0.5	0.59	7484
FMN1	0.94	9.5e-05	0.16	2050	1007	1017	0.035	786	KLF6	0.12	1	0.00034	195	8327	433	0.85	786	TMEM75	0.63	0.4	0.82	2108	953	2186	0.71	786	APAF1	0.42	786	1.3	0.4	2.1	2.9	1	0.3	194	121	14564	2.2	0.6	3	1.5	0.8	-0.1	1.7	1.8	1.1	0.26	3791
EPPK1	1	2.3e-08	0.073	4395	558	840	0.035	787	LSM14B	0.99	0.04	0.86	2587	615	3922	0.85	787	HRH1	0.0047	1	0.0027	440	3101	269	0.71	787	CAPZA2	0.43	787	-0.6	-1.4	0.1	-1.7	-0.2	0.82	1531	14265	420	32.9	53.9	25.1	35	-0.8	-1.4	-0.2	-2.5	-1.7	0.097	2057
TMEM132A	0.35	0.00096	0.64	805	1222	1769	0.036	788	OGFOD3	0.99	0.25	0.48	2619	1701	2142	0.85	788	BOK-AS1	0.52	0.96	0.21	1839	2411	809	0.72	788	ZNF335	0.43	788	0.7	-0.2	1.5	1.6	0.2	0.85	1892	1350	13335	24.9	16.1	33.7	14.1	1	0.2	1.7	2.7	1.9	0.06	1575
FYN	0.93	5.5e-08	0.76	2016	598	2066	0.037	789	FLNA	1	0.18	0.36	3219	1324	1795	0.85	789	HOXC13-AS	1	0.14	9.1e-06	4611	552	107	0.72	789	IGF1R	0.43	789	0.6	-0.3	1.3	1.2	0	0.98	3267	2301	12384	1.9	1.3	2.4	2	1	0.3	1.8	2.8	1.9	0.054	1472
CAT	0.43	0.017	0.21	919	1754	1104	0.037	790	CHCHD10	1	0.61	0.0073	5400	3518	622	0.85	790	MTIF3	0.68	0.67	0.54	2271	1468	1427	0.72	790	DAZAP1	0.43	790	0.8	0	1.5	2.1	0.5	0.62	759	557	14128	30.7	17.8	26.1	14.2	0.9	0.3	1.6	2.9	2	0.046	1379
CCL26	1	0.00033	6.8e-10	6023	1115	129	0.037	791	RNF6	0.92	0.051	0.98	1680	670	5515	0.85	791	RAB5C	0.3	0.93	0.54	1334	2241	1424	0.72	791	KLF4	0.43	791	1	0.2	1.7	2.4	0.6	0.52	486	363	14322	149.4	97.7	123.7	62.9	2.3	1.4	3.2	5.3	4.4	1.1e-05	160
CAPNS1	0.78	9.5e-06	0.66	1486	846	1809	0.037	792	RBP7	0.99	0.00029	1	2525	137	6894	0.85	792	NT5C2	0.75	0.56	0.58	2523	1245	1504	0.72	792	AKNA	0.43	792	0.5	-0.5	1.3	0.9	0	1	4858	3329	11356	2.6	2.1	3.3	3.2	2	1.2	3	5	4.1	3.9e-05	195
LARP6	0.11	1.1e-16	1	477	71	5265	0.037	793	TUBB	1	0.35	0.089	4132	2163	1060	0.85	793	GTPBP4	0.076	1	0.37	811	2751	1093	0.72	793	ZNF675	0.43	793	0.6	-0.3	1.5	1.3	0	0.96	2934	2075	12610	20.7	14.9	23.6	17	0.6	-0.1	1.3	1.6	0.9	0.35	4701
BFSP2	0.99	0.0012	0.0068	2587	1253	573	0.038	794	TMPRSS4	1	0.57	0.0029	6532	3314	550	0.86	794	FUT1	0.98	0.55	0.14	3772	1223	668	0.72	794	STK11	0.43	794	0.7	-0.3	1.5	1.4	0.1	0.94	2670	1894	12791	3	1.8	4.8	3.8	1.6	0.7	2.4	3.9	3	0.0026	497
RERE	0.029	1.4e-06	1	332	729	4660	0.038	795	SLC22A11	0.97	0.0037	1	2065	267	6538	0.86	795	TNF	0.93	0.39	0.44	3359	938	1243	0.72	795	TMEM209	0.43	795	-0.8	-1.6	-0.1	-2.1	-0.5	0.62	771	14481	204	10.4	18.5	10	14.2	-0.9	-1.6	-0.2	-2.7	-1.9	0.062	1611
KIAA1804	1	6.8e-05	0.015	3001	980	632	0.038	796	SGCB	1	4e-05	0.28	8348	86	1615	0.86	796	GNL3L	0.31	0.56	0.92	1340	1235	2650	0.73	796	FGG	0.44	796	-0.3	-1.6	0.8	-0.5	0	1	8487	11741	2944	0.1	0.3	0.9	1.2	-1.5	-2.8	-0.4	-2.6	-1.8	0.073	1745
PRSS12	0.023	0.81	0.026	314	5284	679	0.038	797	CYBRD1	1	0.22	0.088	5382	1530	1058	0.86	797	MSMO1	0.16	0.89	0.8	1023	2085	2115	0.73	797	CYB5D1	0.44	797	-0.5	-1.3	0.2	-1.3	0	0.96	3037	13789	896	5.1	7.5	6.6	8.8	-1.4	-2.1	-0.7	-3.9	-3	0.0025	487
YPEL2	0.64	2.8e-06	0.87	1218	776	2464	0.039	798	PCAT4	1	0.37	0.24	2960	2251	1508	0.86	798	ITGBL1	0.84	0.59	0.44	2872	1312	1240	0.73	798	ABCC1	0.44	798	1.1	0.1	2.1	2.3	0.6	0.56	600	447	14238	1.3	0.4	2.2	1	0.8	-0.1	1.6	1.8	1.1	0.26	3770
HDAC9	0.4	0.014	0.28	872	1692	1214	0.039	799	C5orf66	0.55	1	0.061	662	7708	965	0.86	799	SIGLEC5	0.29	0.39	0.97	1304	927	3009	0.73	799	APOBR	0.44	799	1.3	0.2	2.5	2.3	0.6	0.54	538	402	14283	2.4	0.6	8	1.5	2.7	1.6	3.8	5.3	4.4	1e-05	157
CKMT2	0.045	0.041	0.65	371	2037	1783	0.039	800	PRMT9	1	0.014	0.83	3204	415	3709	0.86	800	DDX24	0.65	0.65	0.61	2206	1433	1582	0.73	800	HMGN5	0.44	800	0.6	-0.2	1.3	1.5	0.1	0.9	2261	1605	13080	8.7	6.1	10	7.3	0.7	-0.1	1.4	1.8	1.1	0.26	3858
LOC728392	0.98	5.7e-11	0.91	2343	332	2685	0.04	801	GGCT	1	0.35	0.18	3328	2141	1361	0.86	801	EXOC3	0.63	0.4	0.85	2105	956	2309	0.74	801	PCBP4	0.44	801	-0.8	-1.8	0.3	-1.4	-0.1	0.92	2433	13979	706	1.9	3.6	4.4	7	-0.1	-1.1	0.9	-0.1	0	0.98	13541
UQCRH	0.88	4e-08	0.88	1799	585	2490	0.04	802	RAP1GAP2	0.23	9.2e-05	1	305	106	9127	0.86	802	LOC101927497	0.68	0.66	0.59	2278	1446	1520	0.74	802	SDC4	0.44	802	-0.9	-1.6	-0.2	-2.5	-0.8	0.45	361	14580	105	119.8	198.4	69.3	86.2	-0.4	-1.1	0.2	-1.3	-0.7	0.48	6199
STK39	0.93	0.00052	0.11	2020	1157	923	0.041	803	DLX4	0.86	0.59	0.72	1420	3380	3051	0.86	803	FUT4	5.5e-06	1	0.2	172	3085	784	0.74	803	FOXR1	0.44	803	0.8	0	1.5	2	0.4	0.69	949	697	13988	175.5	130.2	104.8	102.2	2.3	1.5	3.1	5.7	4.8	1.7e-06	106
DBP	1	3.7e-08	0.18	3494	581	1048	0.041	804	TTC30B	0.89	0.39	0.83	1522	2311	3704	0.86	804	CASQ2	0.84	1	5.1e-05	2902	2973	134	0.74	804	CASC9	0.44	804	1.2	0.3	2	2.6	0.8	0.41	322	226	14459	3.2	1	6.2	3.2	0.5	-0.3	1.3	1.2	0.7	0.51	6508
TMEM220	1	0.00014	0.0047	3397	1040	553	0.042	805	SYNE2	0.59	0.91	0.62	738	5969	2630	0.86	805	SYDE2	0.011	0.79	1	496	1776	3277	0.74	805	MPC1	0.44	805	-0.5	-1.2	0.2	-1.4	-0.1	0.92	2449	13974	711	35.4	49.8	29.6	35.9	-0.7	-1.5	-0.1	-2.1	-1.4	0.17	2863
SLC25A28	0.26	0.01	0.49	692	1628	1516	0.042	806	IFI30	1	0.3	4e-05	8350	1920	352	0.86	806	FOXD1	0.23	0.82	0.83	1205	1844	2246	0.75	806	C19orf43	0.44	806	0.7	-0.2	1.5	1.6	0.2	0.85	1817	1300	13385	94.5	57	82.3	49.4	0.5	-0.2	1.3	1.5	0.8	0.4	5277
ZFP36L1	1	4.1e-09	0.29	3600	474	1233	0.043	807	IMPAD1	1	0.47	5.7e-06	8321	2709	299	0.86	807	CDC6	0.27	0.52	0.96	1270	1156	2898	0.75	807	ARHGEF10	0.44	807	0	-1.1	1.2	0	0	1	14221	9055	5630	0.5	0.4	1.4	1.4	1.4	0.5	2.2	3.1	2.3	0.024	1074
APLP1	1	0.001	0.00027	3993	1226	438	0.043	808	SLC25A33	0.82	0.24	0.95	1293	1641	4876	0.86	808	SPDL1	0.28	0.99	0.25	1290	2650	892	0.75	808	POU5F1P4	0.44	808	0.3	-0.4	0.9	0.8	0	1	6215	4192	10493	12.3	11.7	8.3	7.7	1.6	0.9	2.3	4.7	3.8	0.00012	252
POGK	0.53	0.00036	0.64	1057	1119	1762	0.044	809	STEAP1	0.97	0.18	0.8	2157	1349	3505	0.86	809	UQCRQ	0.65	0.66	0.65	2176	1435	1669	0.75	809	BCRP3	0.44	809	0.3	-0.7	1.1	0.5	0	1	8390	5484	9201	3.9	3.3	6.4	10	1.4	0.6	2.1	3.7	2.8	0.005	622
CHST8	1	2.2e-06	1.2e-06	6028	757	287	0.044	810	HAND1	1	0.62	9.4e-07	8305	3585	261	0.86	810	CHCHD7	0.45	0.19	0.99	1643	622	3143	0.76	810	MAST4	0.45	810	0.9	0	1.7	2.1	0.5	0.65	826	605	14080	1.5	0.5	2.8	0.9	-0.5	-1.4	0.4	-1	-0.5	0.59	7503
CLEC4D	0.99	0.18	3.4e-06	2609	2861	310	0.044	811	AKIRIN1	1	0.18	0.25	3992	1337	1517	0.86	811	TSSK3	0.58	0.78	0.59	2001	1739	1541	0.76	811	CDCP1	0.45	811	0.6	-0.4	1.5	1.2	0	0.99	3399	2396	12289	1.2	0.8	2.9	1.5	1.1	0.1	1.9	2.3	1.5	0.13	2491
HDGFRP3	0.34	0.033	0.24	792	1966	1166	0.045	812	RTP1	1	0.29	4.9e-05	8351	1876	356	0.86	812	INF2	8.7e-06	0.2	1	183	644	3628	0.76	812	GAREM	0.45	812	-1	-2	0	-1.9	-0.3	0.74	1142	14384	301	0.8	2.2	1.7	4.2	0.4	-0.5	1.3	0.9	0.5	0.63	8094
CRYGB	1	4.1e-07	6.4e-06	6029	673	330	0.045	813	TRDN	0.65	0.086	1	852	867	6926	0.86	813	SLC7A7	4.2e-06	0.25	1	169	716	3624	0.76	813	SCRIB	0.45	813	1.1	0.2	1.9	2.6	0.8	0.42	335	236	14449	7.1	3.6	7.6	4.9	0.8	0.2	1.6	2.6	1.7	0.082	1868
PPAP2C	1	0.032	8.2e-13	5781	1956	55	0.045	814	MUCL1	0.85	0.71	0.62	1394	4136	2638	0.86	814	ARMC7	0.36	0.82	0.74	1467	1859	1955	0.76	814	WLS	0.45	814	-1.1	-2.3	0.2	-1.6	-0.2	0.85	1876	14150	535	4.2	6.6	10.5	13.1	-1.4	-2.2	-0.6	-3.6	-2.7	0.0063	669
CRISPLD2	1	5.3e-09	0.00019	6027	492	424	0.047	815	UROD	0.62	0.56	0.93	786	3247	4517	0.87	815	CSTB	0.75	0.79	0.4	2528	1774	1154	0.76	815	SLC6A8	0.45	815	1.6	0.3	2.7	2.5	0.8	0.45	371	263	14422	83.6	42.5	98.8	64.3	1	0.1	1.8	2.3	1.5	0.12	2364
SALL3	0.92	6.2e-06	0.52	1965	827	1562	0.048	816	NRAP	1	0.046	0.19	6631	645	1380	0.87	816	KIAA0020	0.39	0.85	0.68	1530	1942	1778	0.76	816	SLC35D1	0.45	816	-0.5	-1.3	0.3	-1.1	0	1	3843	13530	1155	1.8	2.1	3.8	3	-1.3	-2	-0.5	-3.3	-2.5	0.014	884
GFOD1	0.68	0.011	0.15	1281	1646	993	0.048	817	H2AFV	0.87	0.037	1	1436	589	6371	0.87	817	EFCAB7	0.66	0.42	0.84	2233	1001	2293	0.76	817	ANKS4B	0.45	817	-0.9	-2	0.5	-1.3	0	0.97	3109	13767	918	1.4	3	4.3	8.9	0.8	-0.3	1.9	1.5	0.9	0.39	5088
SYK	0.49	2.3e-05	0.89	1005	901	2548	0.049	818	SLC10A4	0.62	0.096	1	785	912	7013	0.87	818	CTNNA1	0.55	0.95	0.29	1925	2375	969	0.77	818	PAG1	0.45	818	-0.4	-1.5	0.7	-0.7	0	1	6549	12551	2134	0.1	0.2	0.3	0.6	-0.4	-1.8	0.8	-0.6	-0.2	0.81	10482
CASQ1	1	0.085	4.3e-06	3078	2358	316	0.05	819	ZNF250	0.83	0.63	0.74	1312	3681	3154	0.87	819	FAM213A	1	0.022	0.0011	4618	274	217	0.77	819	TRIM26	0.45	819	0.4	-0.4	1.1	0.9	0	1	5043	3450	11235	19.7	17.4	15.1	12.3	1.3	0.5	2	3.5	2.7	0.0079	732
WDHD1	1	0.015	0.00051	2724	1711	460	0.05	820	CRLS1	0.98	0.39	0.57	2221	2358	2423	0.87	820	CSGALNACT1	0.31	0.78	0.85	1347	1727	2308	0.77	820	CHRNB4	0.45	820	-1	-2.3	0.2	-1.7	-0.2	0.84	1676	14211	474	0	0.5	0.3	2.2	0.5	-0.7	1.8	0.8	0.4	0.67	8674
LIPE-AS1	0.99	0.0027	0.0057	2613	1377	568	0.05	821	ZMYND10	0.67	0.33	0.97	893	2058	5314	0.87	821	DDX46	0.85	0.35	0.74	2930	870	1946	0.77	821	CACNA1B	0.45	821	1.6	0.6	2.6	3	1.1	0.25	152	92	14593	1.8	0.2	5.5	0.4	1.1	0	2	2.1	1.3	0.18	3004
RMRP	1	4.6e-12	0.74	3567	239	2019	0.051	822	VWA1	0.73	0.16	0.99	1028	1257	5897	0.87	822	MTHFD2L	0.15	0.19	1	1002	619	3429	0.77	822	MRPL23	0.45	822	0.6	-0.2	1.3	1.4	0.1	0.93	2549	1812	12873	88.7	64.2	70.7	56.7	1.9	0.9	2.8	3.8	2.9	0.0032	540
C1orf186	0.5	0.0018	0.53	1017	1319	1578	0.051	823	SMOX	0.99	0.16	0.7	2551	1221	2960	0.87	823	MRPL46	0.073	0.82	0.97	800	1834	2975	0.77	823	NEIL2	0.45	823	0.7	0	1.4	2	0.4	0.71	975	714	13971	28.1	16.6	26.9	13.4	0.6	-0.2	1.3	1.5	0.9	0.38	5062
TRIOBP	0.016	2.4e-05	1	292	904	4541	0.051	824	CLDN9	0.95	0.96	0.071	1904	6607	999	0.87	824	ARPC5	0.14	0.99	0.45	988	2678	1251	0.77	824	COLEC12	0.46	824	-0.6	-1.4	0.2	-1.5	-0.1	0.89	2155	14061	624	2.6	4	4.3	4.7	-0.7	-1.5	0	-1.8	-1.1	0.27	3895
PYY	1	0.038	1.9e-05	3191	2017	357	0.052	825	FAM126B	0.91	0.89	0.27	1643	5666	1573	0.87	825	EHD1	2.8e-06	0.31	1	157	796	3623	0.78	825	TRIM36	0.46	825	1.6	0.3	2.4	2.4	0.7	0.5	443	325	14360	0.2	0	0.9	0.1	1.7	0.5	2.7	2.8	1.9	0.056	1512
ZAP70	0.8	0.022	0.056	1536	1812	786	0.054	826	ZBTB26	0.92	0.89	0.25	1656	5719	1540	0.87	826	LOC399815	0.98	0.047	0.84	3789	365	2269	0.78	826	PRDX4	0.46	826	0.6	-0.1	1.2	1.6	0.2	0.84	1725	1234	13451	277	238.4	145.8	126.4	0.8	0.1	1.5	2.3	1.5	0.13	2498
KCNC4	1	1.7e-12	0.35	5468	215	1312	0.054	827	GYG2P1	1	0.35	0.15	3661	2176	1281	0.87	827	FAIM	0.69	0.94	0.24	2308	2325	855	0.78	827	GABBR1	0.46	827	0.3	-0.7	1.2	0.6	0	1	7501	4961	9724	3.7	2.6	6.9	4.5	2.2	1.2	3.2	4.8	3.9	9.6e-05	239
ASB1	0.98	6e-09	0.82	2315	499	2269	0.054	828	HNRNPD	0.7	0.75	0.78	952	4410	3399	0.87	828	SCARA3	0.11	7.9e-05	1	918	62	3641	0.79	828	AKAP1	0.46	828	0.8	0.1	1.5	2.3	0.6	0.56	620	462	14223	49	35	26.5	17.7	1	0.3	1.6	2.7	1.9	0.058	1552
WDR44	0.99	0.0014	0.018	2509	1275	648	0.055	829	BIRC2	1	0.15	0.29	4167	1219	1620	0.87	829	GPR126	0.00039	0.052	1	311	380	3650	0.79	829	SLC27A1	0.46	829	1.3	0.3	2.4	2.6	0.8	0.43	353	252	14433	1.6	0.4	4	1.3	1.3	0.3	2.2	2.6	1.8	0.074	1760
MSH2	0.63	0.015	0.17	1203	1727	1035	0.055	830	CCNG1	0.96	0.49	0.62	1964	2826	2606	0.87	830	LIPH	9.3e-06	0.24	1	185	709	3630	0.79	830	PRSS12	0.46	830	1	0.2	1.8	2.6	0.8	0.43	343	243	14442	3.5	1.3	5.7	1.9	0.1	-0.7	0.9	0.2	0	0.97	13283
PPOX	0.77	0.02	0.074	1464	1787	845	0.056	831	FZD4	1	0.17	0.00033	8381	1262	431	0.87	831	MARVELD3	3.4e-05	1	0.16	221	3096	710	0.79	831	NPY1R	0.46	831	-1.1	-2.4	1	-1.3	-0.1	0.96	2883	13840	845	0.1	0.2	0.6	1.5	1	0	1.9	2	1.3	0.2	3144
IFT140	0.26	0.26	0.073	698	3186	842	0.056	832	SLC35A1	0.4	0.33	1	467	2047	6525	0.87	832	NCMAP	0.11	8.7e-05	1	917	65	3643	0.79	832	ARRDC3	0.46	832	-0.7	-1.6	0.3	-1.3	0	0.96	3046	13786	899	11.2	22.2	15.9	31.2	-1.7	-2.5	-0.9	-4.1	-3.2	0.0015	423
RNF8	0.37	0.13	0.098	829	2649	910	0.057	833	WNT9A	1	0.1	0.026	7513	942	777	0.88	833	ACOT4	2.2e-05	0.2	1	203	635	3635	0.79	833	SRSF8	0.46	833	-1.1	-2	0.1	-1.8	-0.2	0.81	1366	14319	366	0.9	2.3	1.6	5.3	-0.6	-1.4	0.1	-1.6	-1	0.34	4625
N4BP2	0.1	0.035	0.63	471	1981	1743	0.057	834	LOC644961	1	0.45	0.022	5883	2595	751	0.88	834	TIPIN	0.0011	0.03	1	362	314	3654	0.79	834	CAPN13	0.46	834	-0.4	-1.8	1.5	-0.5	0	1	8218	11835	2850	0.5	0.8	3	5.4	-0.2	-1.6	1	-0.4	-0.1	0.88	11661
LINC00461	0.95	0.0099	0.024	2084	1623	673	0.06	835	ATP11AUN	1	0.0037	0.7	5932	266	2944	0.88	835	INCENP	0.17	0.96	0.75	1060	2406	1992	0.8	835	TMEM37	0.46	835	-0.6	-1.5	0.2	-1.4	-0.1	0.93	2533	13954	731	60.5	78.8	69.1	68	1.1	0.2	1.9	2.5	1.7	0.085	1909
PDK3	1	0.00012	0.032	2923	1032	709	0.06	836	PANX2	0.85	0.8	0.56	1375	4829	2401	0.88	836	ITGA2B	0.51	0.11	1	1821	504	3283	0.8	836	AGPAT2	0.46	836	-0.3	-1	0.4	-0.7	0	1	6673	12509	2176	104.5	114.2	88.4	70.6	1.4	0.6	2.2	3.7	2.8	0.005	620
GSDMD	1	0.019	1.8e-12	6019	1766	62	0.061	837	LOC100129917	0.95	0.17	0.91	1870	1279	4369	0.88	837	TINCR	4.1e-06	1	0.33	166	3086	1042	0.8	837	MARVELD1	0.46	837	1.4	0.3	2.6	2.7	0.9	0.39	286	196	14489	2.8	1.1	5.7	4.8	1.2	0.1	2.1	2.1	1.4	0.17	2840
TRPV1	0.96	3.1e-05	0.35	2182	925	1299	0.064	838	DEGS1	0.73	0.33	0.97	1023	2067	5152	0.88	838	CIRH1A	0.48	0.93	0.52	1712	2271	1389	0.8	838	SLFN12	0.46	838	-1.6	-2.4	-0.4	-2.6	-0.8	0.41	323	14588	97	0	0.3	0	1.4	0.7	-0.3	1.5	1.5	0.8	0.41	5322
LYZ	6.2e-05	1.3e-07	1	116	638	5282	0.065	839	PLA2G12B	1	1	3.3e-13	2930	8196	106	0.88	839	SERF2	0.37	0.9	0.71	1469	2130	1869	0.81	839	OIT3	0.46	839	1.6	0	2.8	2	0.4	0.72	1041	763	13922	0.8	0	4.7	0.1	-0.3	-1.2	0.6	-0.6	-0.2	0.8	10433
BHMT	0.0013	1.2e-09	1	181	429	5279	0.066	840	SKIDA1	0.95	0.1	0.95	1921	959	4823	0.88	840	DLX4	1	0.18	4.4e-05	4616	612	133	0.81	840	FAM207A	0.47	840	0.7	-0.1	1.3	1.8	0.3	0.79	1310	952	13733	22.1	13	22.7	11.1	1.2	0.4	1.9	3.2	2.3	0.02	1001
FBXO2	0.37	0.081	0.19	841	2349	1067	0.066	841	TRIM59	1	0.25	0.28	3554	1668	1599	0.88	841	EIF5	0.85	0.91	0.2	2934	2152	795	0.81	841	ABCG2	0.47	841	-1.3	-2.5	-0.2	-2.3	-0.6	0.57	628	14523	162	6.7	13.8	10.8	18.9	-1.3	-2.1	-0.5	-3.4	-2.5	0.012	842
PNRC1	1.1e-05	1.2e-06	1	77	720	5284	0.066	842	CEBPB	0.92	0.69	0.56	1685	4026	2377	0.88	842	SLBP	0.014	0.0042	1	522	176	3660	0.81	842	IFITM2	0.47	842	1	0	1.9	1.9	0.3	0.73	1110	817	13868	155.8	97.3	256.3	113.5	1.7	0.6	2.6	3.1	2.3	0.024	1070
AP2B1	0.47	0.12	0.09	970	2560	891	0.067	843	USP46	1	0.74	0.1	2744	4387	1104	0.88	843	LRP5	0.5	0.82	0.73	1790	1850	1903	0.81	843	MYOZ1	0.47	843	-1.1	-2.2	0	-1.9	-0.3	0.76	1221	14352	333	0.2	0.5	1	2.3	0.7	-0.5	1.8	1.3	0.7	0.48	6139
VCAN	1.3e-05	1.1e-06	1	80	716	5285	0.068	844	COPB2	0.91	0.37	0.85	1631	2257	3809	0.88	844	CCDC85C	0.008	1	0.0078	481	3110	322	0.81	844	MLEC	0.47	844	0.5	-0.2	1.2	1.4	0.1	0.91	2367	1676	13009	27.2	22.2	18.6	12.6	1.3	0.5	2	3.5	2.6	0.01	794
HMGN5	0.62	0.043	0.12	1192	2054	951	0.068	845	MIR6807	0.83	0.21	0.97	1326	1506	5199	0.88	845	TSR1	0.73	0.45	0.85	2452	1034	2345	0.81	845	SIAH1	0.47	845	1.3	0.6	2	3.6	1.8	0.076	51	28	14657	43.4	22.9	37.8	19.3	1.2	0.5	1.9	3.7	2.8	0.005	621
PDLIM7	0.23	5e-05	0.98	655	958	3388	0.073	846	SCD5	1	0.00017	0.97	4619	120	5247	0.88	846	CEP170B	0.1	0.78	0.98	894	1751	3057	0.82	846	PTPN13	0.47	846	1.3	0.1	2.3	2.2	0.5	0.61	726	534	14151	0.2	0.1	0.6	0.3	0.6	-0.5	1.5	1	0.5	0.59	7476
SLC7A3	1	4.7e-08	0.00021	6032	591	426	0.074	847	LRTM1	1	0.081	0.1	7142	839	1093	0.88	847	KLF5	0.00071	0.054	1	343	385	3655	0.82	847	LOC101928103	0.47	847	0.9	-0.2	1.9	1.6	0.2	0.85	1812	1295	13390	1.7	0.2	6.5	0.6	1.1	0.2	2	2.4	1.6	0.12	2290
ITGA4	0.13	0.45	0.11	503	3887	933	0.074	848	HIST1H4B	0.78	0.57	0.86	1161	3299	3898	0.88	848	NFKB1	0.61	0.88	0.55	2065	2017	1451	0.82	848	TRIM29	0.47	848	-1.9	-2.7	-0.8	-3.3	-1.4	0.15	107	14642	43	0	0.6	0	2.3	0.3	-0.8	1.2	0.5	0.2	0.85	11125
ARMC2	1	4.1e-09	0.23	4776	473	1136	0.074	849	CD14	0.6	0.32	0.99	753	2013	5882	0.88	849	UCHL5	0.76	0.68	0.66	2549	1476	1701	0.82	849	CNNM4	0.48	849	1.1	0.3	1.9	2.8	1	0.34	226	147	14538	15.9	8.3	15.1	7.9	-0.3	-1	0.4	-0.8	-0.4	0.7	9060
RASGEF1B	0.076	0.34	0.26	432	3515	1190	0.076	850	XRCC3	0.71	0.23	0.99	983	1583	5797	0.88	850	C1orf116	0.073	0.96	0.89	799	2431	2531	0.82	850	LITAF	0.48	850	-1.2	-2.3	0.7	-1.4	-0.1	0.93	2546	13948	737	0.1	0.7	0.5	3.6	1.9	0.6	3	3	2.1	0.034	1203
ZDHHC23	0.56	0.011	0.36	1100	1654	1323	0.076	851	LOC100506124	0.93	0.14	0.95	1780	1154	4812	0.88	851	PSAT1	1	0.00027	0.093	4620	90	598	0.82	851	TMBIM1	0.48	851	0.4	-0.3	1.2	1.2	0	1	3538	2495	12190	189.1	170.7	107.9	98.5	1.7	0.7	2.6	3.3	2.4	0.014	894
SLC35A5	0.95	0.0084	0.041	2111	1580	741	0.077	852	VPS37C	0.42	0.1	1	500	960	8148	0.88	852	C1orf226	1	0.096	0.00026	4619	476	169	0.82	852	DNTTIP1	0.48	852	0.7	-0.1	1.5	1.7	0.2	0.84	1657	1189	13496	29.3	18.9	27.5	19.2	0.4	-0.4	1.3	1.1	0.6	0.56	7163
LPAR2	1	0.0026	0.0088	2853	1362	597	0.08	853	ORAI3	0.74	0.5	0.92	1048	2881	4455	0.88	853	PPP1R2P3	1	0.46	0.066	4263	1049	531	0.82	853	IL17RB	0.48	853	0.9	-0.2	1.9	1.6	0.2	0.85	1867	1336	13349	10.3	5.4	20.9	10	1.7	0.6	2.7	3.4	2.5	0.012	855
KIF5C	1	1.8e-07	0.00011	6035	645	399	0.081	854	FKBP8	1	0.035	0.8	3118	578	3514	0.88	854	CYBRD1	0.99	0.13	0.67	3911	535	1741	0.82	854	ATP1B1	0.48	854	0.4	-0.3	1.2	1.1	0	1	3804	2666	12019	147.4	137.5	102.4	109	-0.6	-1.6	0.3	-1.2	-0.7	0.51	6510
RINL	1	0.051	0.00013	2993	2121	404	0.083	855	REXO1	0.85	0.62	0.77	1363	3601	3333	0.88	855	DUXA	0.92	0.78	0.28	3303	1740	946	0.82	855	HNF4A	0.48	855	-0.2	-1.1	0.5	-0.6	0	1	7594	12106	2579	16	19.3	17.6	13.9	-0.7	-1.7	0.1	-1.7	-1	0.3	4241
MARS	0.04	0.03	0.89	361	1925	2564	0.083	856	SLC4A2	0.86	0.89	0.41	1422	5668	1944	0.89	856	MYBBP1A	0.48	0.57	0.93	1730	1258	2699	0.82	856	ANKRD65	0.48	856	-1.4	-2.2	0	-1.9	-0.3	0.74	1160	14379	306	0	0.3	0.2	1.3	-1.1	-2.1	-0.1	-2	-1.3	0.19	3136
RNF213	0.9	0.0069	0.11	1869	1534	931	0.083	857	DNAJB2	0.99	0.25	0.71	2360	1674	3021	0.89	857	CSNK1G1	0.44	0.95	0.53	1628	2371	1409	0.82	857	ANKRD30BL	0.48	857	0.7	-0.2	1.6	1.5	0.1	0.89	2216	1576	13109	10.6	5.9	16.2	9.4	1.3	0.2	2.2	2.5	1.7	0.092	1992
DENND1B	0.51	0.00062	0.79	1034	1178	2172	0.084	858	XKR8	0.24	0.87	0.95	310	5460	4928	0.89	858	CEP57L1	0.5	0.91	0.61	1786	2154	1578	0.82	858	MMP24-AS1	0.49	858	0.6	-0.2	1.4	1.5	0.1	0.89	2074	1479	13206	11	6.4	20.7	10.8	2	1.1	2.8	4.8	3.8	0.00012	250
MTFR1	0.0081	0.021	0.98	259	1807	3338	0.085	859	MLF1	1	0.025	0.51	5484	504	2229	0.89	859	LINC01029	0.97	0.13	0.8	3689	537	2140	0.82	859	MICB	0.49	859	0.4	-0.6	1.3	0.8	0	1	5681	3865	10820	8.8	7.6	12.8	10.9	1.4	0.6	2.3	3.8	2.9	0.0036	552
RNF130	1	3.4e-06	1.1e-05	6040	793	344	0.085	860	SPPL2B	1	0.049	0.31	6135	660	1677	0.89	860	PTPMT1	0.0017	0.034	1	378	323	3659	0.82	860	LGALS12	0.49	860	-1.5	-2.5	-0.5	-2.9	-1.1	0.28	172	14619	66	10.9	29.4	14.1	37.8	0.6	-0.4	1.5	1.1	0.6	0.55	7054
ZDHHC9	0.98	1.9e-05	0.36	2374	885	1324	0.085	861	CRYM	0.0079	1	0.033	82	8366	836	0.89	861	MIR492	0.61	1	2.3e-07	2070	3077	62	0.82	861	MSH6	0.49	861	0.3	-0.4	1	0.7	0	1	6567	4428	10257	117.9	118.3	67.8	55.9	1.8	1.1	2.4	5.2	4.3	1.9e-05	175
KLF8	0.11	0.0095	0.88	488	1610	2521	0.086	862	GJA4	1	0.046	0.45	5177	649	2053	0.89	862	CRY2	0.091	0.53	1	853	1171	3348	0.82	862	STK40	0.49	862	1.1	0.1	2	2.3	0.6	0.54	521	389	14296	4.7	1.6	6.5	2.8	-0.2	-1.1	0.6	-0.5	-0.2	0.85	11111
TMBIM1	0.0055	3.1e-10	1	240	390	5280	0.086	863	SLC25A24	1	0.045	0.0054	8415	640	601	0.89	863	AP2A1	0.00021	0.11	1	290	509	3652	0.83	863	CGA	0.49	863	-1.2	-2.8	0.3	-1.6	-0.2	0.87	2019	14107	578	0.1	4	0.7	21.4	-2.6	-5.7	-0.6	-2.7	-1.8	0.066	1657
ABHD12	0.87	1.5e-05	0.76	1750	871	2052	0.086	864	CA2	0.98	0.4	0.64	2207	2412	2711	0.89	864	LOC646762	1	0.066	0.00074	4622	417	203	0.83	864	CTDP1	0.49	864	0.8	0	1.6	2.1	0.4	0.67	881	647	14038	7.4	3.8	8.3	4.7	1.3	0.5	2.1	3.3	2.4	0.018	957
PYCARDOS	0.37	0.033	0.43	838	1965	1426	0.088	865	WDR89	1	0.61	0.076	3460	3559	1022	0.89	865	CDCA5	0.98	0.57	0.31	3769	1267	990	0.83	865	CECR5	0.49	865	0.3	-0.5	1.2	0.7	0	1	6422	4332	10353	31.8	30.3	29.1	26.3	1.6	0.8	2.3	4.3	3.4	0.00062	338
PRDX6	1	0.00088	0.015	3058	1210	630	0.088	866	TST	0.9	0.77	0.55	1554	4601	2346	0.89	866	HUNK	1.2e-05	1	0.33	187	3091	1037	0.84	866	PRCP	0.49	866	-0.1	-0.8	0.7	-0.1	0	1	12870	9721	4964	41.7	44.3	39.3	33.6	-0.6	-1.3	0.1	-1.7	-1	0.3	4209
AOC4P	0.1	0.081	0.63	468	2348	1739	0.088	867	RASSF4	1	0.77	0.013	4284	4643	690	0.89	867	ROM1	0.73	0.93	0.34	2432	2284	1055	0.84	867	CACNA2D2	0.5	867	0.6	-0.3	1.3	1.4	0.1	0.94	2731	1936	12749	7.3	5.1	9.7	4.8	1.7	0.8	2.5	3.8	2.8	0.0044	590
PLCB1	0.98	0.0018	0.086	2285	1314	877	0.09	868	UBA1	0.24	0.86	0.96	309	5364	5065	0.89	868	HAPLN1	0.33	1	1.2e-05	1399	3092	112	0.84	868	ZMYM6NB	0.5	868	0.8	-0.1	1.6	1.7	0.2	0.84	1686	1208	13477	30.8	19.3	29.4	24.2	0.9	-0.1	1.8	1.9	1.2	0.24	3649
HOXB2	0.16	0.27	0.25	561	3236	1171	0.092	869	SLC34A2	1	7e-05	0.34	8363	99	1746	0.89	869	HIVEP1	0.039	0.89	0.99	662	2087	3149	0.84	869	EDNRB	0.5	869	-0.8	-1.8	0.2	-1.5	-0.2	0.88	2058	14094	591	0.3	0.7	1.1	1.5	-2.7	-3.7	-1.9	-6.1	-5.2	2.2e-07	83
AIRE	0.97	5.9e-07	0.76	2216	693	2077	0.092	870	ATXN2L	0.54	0.84	0.85	657	5154	3842	0.89	870	HEXB	0.39	0.98	0.44	1516	2578	1246	0.84	870	CARD14	0.5	870	1	-0.2	2	1.7	0.2	0.84	1685	1207	13478	0.6	0.1	2.3	0.4	-0.7	-1.8	0.2	-1.5	-0.8	0.4	5264
METRN	0.36	0.007	0.7	814	1537	1910	0.093	871	GTPBP3	1	0.75	0.0018	6440	4442	509	0.89	871	C8orf44	0.87	0.69	0.55	3022	1509	1448	0.84	871	FOXD3	0.5	871	1	-0.1	2.2	1.8	0.3	0.77	1263	914	13771	2.9	1.9	5.2	7	1.4	0.6	2.2	3.4	2.5	0.011	812
TOX	0.57	0.29	0.027	1126	3317	682	0.093	872	LOC286437	0.91	0.4	0.84	1652	2414	3792	0.89	872	MTDH	2.8e-05	0.28	1	212	756	3639	0.84	872	XBP1	0.5	872	0.7	-0.1	1.5	1.8	0.2	0.81	1432	1042	13643	39.1	26.9	42.7	27.7	0.9	0.2	1.7	2.5	1.7	0.099	2073
TXNDC12	0.99	0.00026	0.093	2646	1090	898	0.093	873	UNC13D	1	0.15	0.18	5752	1182	1350	0.89	873	2015-03-01	0.96	0.66	0.33	3647	1439	1025	0.84	873	GYG2	0.51	873	-1.1	-2	-0.3	-2.7	-0.9	0.36	267	14599	86	2.4	7.4	3.7	9.8	1	0.1	1.8	2.3	1.5	0.12	2342
NAPRT1	1	0.0049	0.0014	3502	1470	499	0.094	874	PRSS23	0.98	0.76	0.3	2165	4507	1666	0.89	874	PRPS2	0.0078	0.014	1	477	241	3672	0.84	874	MCC	0.51	874	0	-1	0.9	0	0	1	14250	8606	6079	0.7	0.8	1.5	1.6	-0.9	-1.9	0	-2	-1.3	0.2	3193
TCL1B	1	9.4e-05	4.8e-07	6041	1005	260	0.095	875	CMIP	0.38	0.13	1	438	1070	8311	0.89	875	ZCCHC3	0.053	1	0.0014	724	3114	233	0.85	875	CEACAM6	0.51	875	0.2	-0.7	1.1	0.4	0	1	9824	6264	8421	23.2	27.6	26	32.5	1.3	0.1	2.4	2.2	1.4	0.16	2755
PLXND1	0.99	1.3e-06	0.55	2511	728	1604	0.096	876	TTC39B	0.24	1	0.00024	307	8332	413	0.89	876	SIX4	0.2	0.95	0.83	1131	2381	2234	0.85	876	LRP2	0.51	876	-1	-1.9	-0.1	-2.1	-0.5	0.64	806	14470	215	6.5	9.9	8.5	9.7	-1	-2	-0.1	-2.1	-1.3	0.18	2982
IGF1R	1	0.0037	0.00015	4868	1423	412	0.099	877	LAMC2	0.99	0.4	0.57	2393	2372	2428	0.89	877	THOC7	0.95	0.19	0.84	3522	620	2284	0.85	877	PMAIP1	0.51	877	0.4	-0.6	1.6	0.8	0	1	5929	4014	10671	54.8	50.4	90.1	72	2.1	1.1	2.8	4.5	3.5	0.0004	318
FA2H	0.84	0.2	0.0091	1658	2941	600	0.099	878	ZNF280B	0.92	1	1.1e-08	1674	8237	206	0.89	878	ZNF41	1	0.13	0.47	4176	536	1287	0.85	878	SSU72	0.51	878	0.7	0	1.4	2.1	0.4	0.66	837	614	14071	382	268.1	161.4	132.3	1.1	0.3	1.8	2.8	1.9	0.056	1506
UBAP2	0.006	0.075	0.96	241	2303	3032	0.1	879	LYPD6B	1	0.55	7.3e-06	8326	3168	305	0.89	879	GRB10	0.38	0.49	0.98	1490	1117	3097	0.85	879	FLJ26850	0.51	879	1.7	0.4	2.5	2.5	0.8	0.45	372	264	14421	0.5	0	2.5	0.1	-0.8	-1.6	0.2	-1.5	-0.8	0.4	5287
LOC101929549	0.0043	1.3e-09	1	230	434	5283	0.1	880	ZNF154	1	0.56	0.12	3321	3229	1164	0.89	880	ZNF772	0.89	0.48	0.73	3120	1094	1896	0.85	880	MARK2	0.51	880	0.6	-0.2	1.4	1.4	0.1	0.92	2494	1773	12912	8.8	6.1	11.6	8.3	0.7	0	1.5	2.1	1.3	0.18	3008
HOXD13	0.00091	0.47	0.84	175	3969	2356	0.1	881	LCLAT1	0.98	0.49	0.53	2287	2827	2305	0.89	881	GOT1	0.72	0.73	0.73	2415	1608	1897	0.85	881	EPHB2	0.52	881	-0.6	-1.5	0.3	-1.3	-0.1	0.95	2798	13871	814	3.2	5.1	5.5	6.1	0.8	-0.3	1.7	1.5	0.8	0.41	5299
ARSI	1	0.042	0.0004	2989	2051	451	0.1	882	SGMS2	0.36	0.86	0.93	413	5382	4556	0.9	882	PYCR1	0.93	0.46	0.68	3345	1050	1772	0.85	882	FAM63B	0.52	882	0.6	-0.2	1.3	1.4	0.1	0.91	2383	1690	12995	19.9	15.5	15.3	11.1	0.9	0.3	1.6	2.8	1.9	0.052	1452
MTMR3	0.36	0.089	0.31	824	2385	1257	0.1	883	DCK	1	0.15	0.18	5806	1208	1353	0.9	883	ZSCAN5A	0.76	0.97	0.22	2542	2484	823	0.85	883	CCNT1	0.52	883	0.8	0.1	1.6	2.1	0.5	0.62	763	560	14125	6.8	4.3	6.2	3	-0.7	-1.4	-0.1	-2.2	-1.4	0.16	2762
GRK5	1	1e-08	0.0017	6036	523	507	0.1	884	CENPQ	1	0.073	0.54	4129	798	2322	0.9	884	HS3ST5	0.92	0.1	0.95	3317	483	2867	0.85	884	CHD7	0.52	884	-0.7	-1.5	0.1	-1.7	-0.2	0.82	1493	14274	411	5.3	6.5	6.4	5	-1.4	-2.2	-0.7	-4	-3.1	0.0021	470
GNB2	0.82	6.9e-08	0.99	1593	609	3449	0.1	885	TIAM1	1	1	1e-07	3585	8017	236	0.9	885	PRPF4B	0.62	0.59	0.9	2102	1295	2566	0.85	885	UNC5B-AS1	0.52	885	0.6	-0.4	1.4	1.2	0	1	3578	2519	12166	6.9	3.5	14	6.6	1.7	0.7	2.6	3.5	2.6	0.0089	756
ZNF48	0.09	3.5e-13	1	453	182	5274	0.11	886	TMEM132D	1	0.21	0.36	3710	1465	1807	0.9	886	CAMK2N1	0.41	0.15	1	1568	563	3392	0.85	886	CCNE1	0.52	886	0.8	0.1	1.6	2.3	0.6	0.56	597	444	14241	60.3	38.6	58.5	28	-0.1	-0.8	0.6	-0.3	-0.1	0.93	12566
PTGFRN	1	7.5e-06	0.24	2984	839	1152	0.11	887	RIF1	0.38	0.68	0.98	446	3971	5469	0.9	887	RIBC2	0.76	0.84	0.55	2567	1908	1452	0.86	887	FLJ32255	0.52	887	1.1	0	2.2	2	0.4	0.71	1029	752	13933	0.5	0	2.6	0.1	-0.5	-1.4	0.5	-0.9	-0.4	0.66	8468
INO80D	0.025	0.51	0.41	319	4108	1393	0.11	888	WNT7A	1	0.075	0.0033	8418	804	562	0.9	888	FANCC	0.45	0.59	0.96	1647	1307	2906	0.86	888	ATP6V0C	0.52	888	0.8	-0.1	1.6	1.7	0.2	0.83	1563	1126	13559	123.4	83	117.8	93.5	1.1	0.3	1.9	2.9	2	0.044	1350
C2orf80	0.83	0.086	0.043	1619	2368	746	0.11	889	C16orf58	1	0.2	0.14	5921	1412	1230	0.9	889	DVL3	0.047	0.88	0.99	698	2034	3184	0.86	889	POGK	0.52	889	0.6	-0.3	1.5	1.3	0.1	0.96	2845	2015	12670	6	4.2	6.9	6.1	1.2	0.4	1.9	3.1	2.3	0.024	1085
SMG1P7	5e-06	2.1e-05	1	62	895	5301	0.11	890	IVNS1ABP	1	0.088	0.67	3254	879	2850	0.9	890	EIF3M	0.73	0.94	0.36	2449	2335	1087	0.86	890	PREX1	0.52	890	1.2	0.3	2.1	2.8	0.9	0.35	240	158	14527	2.8	0.8	5.2	1.1	0.6	-0.1	1.3	1.8	1.1	0.28	3990
HOXB1	0.0064	0.032	0.99	245	1948	3466	0.11	891	MIR663AHG	1	0.022	0.49	6166	475	2175	0.9	891	KARS	0.23	0.41	1	1202	978	3324	0.86	891	GABRQ	0.52	891	0.6	-0.4	1.6	1.3	0	0.98	3141	2212	12473	0.5	0.2	1.6	0.8	1.2	0.2	2.1	2.4	1.6	0.12	2305
PARN	0.99	0.0011	0.061	2619	1234	800	0.11	892	MAP7D3	1	0.64	3.8e-06	8320	3704	290	0.9	892	TRMT6	0.088	0.95	0.94	845	2373	2785	0.86	892	PRR15	0.52	892	-1.2	-2.3	-0.2	-2.3	-0.6	0.56	622	14525	160	0.4	4.5	1.3	10.7	1.5	0.4	2.3	2.8	2	0.05	1428
POU6F1	0.62	4e-06	0.98	1185	804	3310	0.11	893	CABYR	1	0.14	0.33	4759	1137	1721	0.9	893	GCLM	2.5e-05	0.33	1	207	838	3642	0.86	893	RORA	0.52	893	1.7	0.5	3.1	3	1.1	0.27	164	101	14584	4.3	1.5	7.9	3.8	0.7	-0.1	1.6	1.8	1.1	0.28	4069
CD44	1	3.1e-06	4.1e-05	6048	782	372	0.11	894	RNF180	1	0.047	0.56	4679	650	2408	0.9	894	NOP58	0.78	0.68	0.74	2615	1479	1959	0.86	894	MID1	0.52	894	0.7	-0.2	1.5	1.5	0.1	0.89	2118	1512	13173	10.3	7	15.5	8.6	-0.7	-1.7	0.1	-1.6	-1	0.33	4526
FZD10	0.0065	0.11	0.95	247	2522	2912	0.11	895	TET3	0.88	0.3	0.94	1474	1936	4762	0.9	895	TMOD1	0.0027	0.044	1	404	357	3673	0.86	895	DCP1A	0.53	895	-0.4	-1.1	0.2	-1.3	0	0.97	3106	13770	915	15.5	20.5	9.5	15.4	-1	-1.6	-0.3	-3	-2.1	0.037	1244
SMARCAD1	0.0051	0.61	0.59	236	4455	1674	0.11	896	CCND1	1	0.83	1.8e-07	8293	5148	241	0.9	896	HOXC9	0.71	0.98	0.24	2397	2530	870	0.86	896	GAB1	0.53	896	0.8	0	1.5	2	0.4	0.71	992	725	13960	5	3.2	4.2	3.5	1.2	0.4	1.9	3.1	2.2	0.028	1136
C9orf89	0.17	0.079	0.62	571	2338	1715	0.12	897	SMU1	0.91	0.085	0.99	1629	864	5888	0.9	897	ISOC1	0.99	0.07	0.82	3989	430	2187	0.86	897	WSCD1	0.53	897	0.9	-0.2	1.9	1.7	0.2	0.84	1691	1211	13474	0.3	0	1.8	0	0.5	-0.7	1.7	0.8	0.4	0.68	8761
TP53	0.45	0.11	0.23	943	2528	1139	0.12	898	SPP1	0.51	1.8e-05	1	614	78	9124	0.9	898	DCUN1D5	0.49	0.9	0.74	1745	2118	1947	0.86	898	ZBED3-AS1	0.53	898	1	0	1.9	2.1	0.5	0.65	829	607	14078	0.9	0.1	2.6	0.4	1.2	0.3	2.1	2.6	1.8	0.074	1754
SMAD6	0.018	1.4e-10	1	301	361	5281	0.12	899	PTCD2	0.72	0.6	0.92	1005	3452	4473	0.9	899	LINC00221	1	0.71	0.083	4107	1559	574	0.86	899	BEX1	0.53	899	0.1	-1.2	1.2	0.1	0	1	12876	7907	6778	0.8	0.8	4.2	3	-0.5	-1.6	0.5	-1	-0.5	0.62	7878
FOXO3	0.87	1.1e-05	0.86	1764	855	2427	0.12	900	ADRBK1	0.68	0.86	0.76	896	5440	3273	0.9	900	NAT10	0.31	0.87	0.91	1348	1988	2598	0.87	900	ANXA5	0.53	900	-0.5	-1.2	0.2	-1.4	-0.1	0.94	2674	13907	778	79.3	107.5	66.5	64.2	-1.1	-1.7	-0.4	-3.3	-2.4	0.016	933
NDUFA12	0.96	0.0011	0.24	2171	1240	1154	0.12	901	EMC8	1	0.049	0.0072	8427	663	621	0.9	901	NOB1	0.58	0.86	0.74	2007	1960	1949	0.87	901	PPDPF	0.53	901	0.9	0	1.8	1.9	0.4	0.72	1073	791	13894	20.1	12.1	26.6	23.6	2.3	1.3	3.3	5.4	4.5	7.5e-06	148
TECPR2	1	1.5e-05	0.15	3340	873	1001	0.12	902	FDX1	1	0.58	0.022	5621	3352	752	0.9	902	POMGNT1	0.7	0.62	0.86	2360	1373	2387	0.87	902	CYP2F1	0.53	902	0.6	-0.2	1.4	1.4	0.1	0.94	2644	1873	12812	2.5	1.4	4.2	2.5	1.6	0.5	2.7	3	2.1	0.036	1224
GRAMD1C	0.75	1e-05	0.95	1410	850	2911	0.13	903	UNC5C	1	0.3	0.1	5617	1939	1096	0.9	903	RHOBTB2	0.09	1	0.0011	850	3117	218	0.87	903	SHF	0.53	903	1.2	0.1	2.4	2.1	0.5	0.62	766	563	14122	2	0.3	6.3	0.9	1.1	0.1	2	2.3	1.5	0.14	2508
DYRK3	0.32	0.6	0.039	766	4445	734	0.13	904	PRTFDC1	1	0.0048	0.77	5810	284	3301	0.9	904	SLC35B4	0.43	0.47	0.99	1601	1071	3134	0.87	904	MPC1L	0.54	904	1	0	2.1	1.9	0.3	0.74	1133	835	13850	5.4	0.6	25.4	2.8	0.4	-0.6	1.5	0.8	0.4	0.68	8697
CDC42BPA	0.47	2.5e-05	0.99	966	906	3440	0.13	905	OCA2	0.79	1	4.8e-07	1191	8259	249	0.91	905	ITGB1BP1	0.83	0.65	0.73	2842	1426	1905	0.87	905	PTPRG	0.54	905	1	0	1.9	2.1	0.5	0.65	827	606	14079	3.5	1.9	5	3.3	1.3	0.4	2.1	2.9	2.1	0.038	1258
LPCAT1	0.87	0.00047	0.59	1769	1149	1679	0.13	906	POC1B	0.5	0.94	0.77	605	6321	3304	0.91	906	SMYD2	0.15	0.00045	1	999	103	3663	0.87	906	TPK1	0.54	906	-0.8	-1.9	0.2	-1.6	-0.2	0.85	1898	14142	543	0.6	1.6	1.9	3.6	-1.3	-2.1	-0.4	-2.9	-2	0.042	1311
ARFGEF2	0.95	1.1e-05	0.75	2092	854	2028	0.13	907	NPNT	1	0.01	0.47	7062	371	2097	0.91	907	FAM110A	4e-05	0.34	1	229	853	3646	0.88	907	NRIP3	0.54	907	0.6	-0.2	1.3	1.4	0.1	0.92	2470	1754	12931	45.4	37.7	35.2	30.7	1.2	0.3	1.9	2.7	1.9	0.059	1565
TMSB15A	0.59	0.25	0.07	1149	3133	832	0.13	908	SCML1	1	0.14	0.22	5729	1163	1457	0.91	908	NUTM2A-AS1	0.8	0.65	0.79	2704	1414	2096	0.88	908	DNAJC22	0.54	908	0.3	-0.7	1.2	0.6	0	1	7652	5050	9635	6.3	4.3	20.5	9.4	2.1	0.9	3.1	4	3.1	0.002	460
ZNF408	0.83	0.02	0.2	1640	1785	1097	0.13	909	KLC2	0.66	0.037	1	875	596	8370	0.91	909	MAPRE1	0.81	0.82	0.59	2754	1853	1531	0.88	909	CNTFR	0.54	909	-0.1	-1.4	1.7	0	0	1	14077	9128	5557	0.4	0.3	1.8	2	-1	-2.2	0.1	-1.7	-1.1	0.29	4148
TNRC6C	0.0065	3.3e-09	1	246	462	5289	0.13	910	2015-09-07	1	0.19	0.39	3925	1379	1866	0.91	910	SCD	1	0.28	8.6e-05	4621	758	145	0.88	910	MGC32805	0.54	910	0.8	-0.2	1.6	1.5	0.2	0.88	2063	1471	13214	1.9	0.9	4.9	2.6	1.5	0.6	2.3	3.3	2.5	0.014	879
IRF1	0.4	0.059	0.46	873	2203	1466	0.13	911	VCX2	1	0.024	0.67	4968	490	2817	0.91	911	CORO1C	0.65	0.99	0.3	2202	2585	973	0.88	911	B3GNT7	0.55	911	0.6	-0.4	1.4	1.1	0	1	3758	2637	12048	71.5	60.8	66.1	49.9	2	0.9	2.9	4.2	3.2	0.0012	389
OLAH	1	0.00054	2.8e-07	6051	1160	243	0.13	912	ZNF428	1	1.4e-05	0.55	8339	76	2364	0.91	912	LOC643441	0.069	0.0022	1	789	152	3680	0.88	912	PSMG4	0.55	912	0.8	0	1.5	2	0.4	0.71	993	726	13959	51.2	34	39.6	27.2	0.4	-0.2	1.1	1.3	0.7	0.48	6158
XRCC6BP1	1	0.0017	0.012	3516	1306	615	0.14	913	B2M	0.16	1	0.0011	238	8356	487	0.91	913	SNX1	0.86	0.87	0.44	2956	1992	1242	0.88	913	LRCH1	0.55	913	-0.7	-1.5	0.1	-1.7	-0.2	0.82	1524	14266	419	5.3	7.8	6.9	7.5	-0.2	-1	0.5	-0.6	-0.3	0.8	10401
BIRC6	0.069	0.051	0.89	419	2120	2572	0.14	914	TMED6	0.88	0.81	0.59	1500	4962	2496	0.91	914	GPATCH4	0.095	0.96	0.94	863	2434	2799	0.88	914	FXN	0.55	914	0.7	0	1.3	1.9	0.3	0.73	1091	804	13881	33.7	24.5	35	23.3	0.5	-0.1	1.1	1.8	1.1	0.28	4065
ATAD3B	0.82	0.0021	0.53	1600	1343	1579	0.14	915	USP35	0.08	0.81	1	159	4935	6820	0.91	915	SIPA1L3	0.58	0.67	0.92	1995	1461	2669	0.88	915	PVRL1	0.55	915	0.9	0	1.8	2.1	0.4	0.66	858	627	14058	7.2	4.2	9	6.1	0.7	0	1.4	2	1.3	0.19	3121
RAB19	0.33	0.11	0.43	784	2496	1429	0.14	916	CCDC40	0.37	0.68	0.98	436	3970	5700	0.91	916	TMTC4	0.9	0.4	0.85	3159	958	2339	0.88	916	2015-09-09	0.55	916	0.8	-0.1	1.6	1.8	0.2	0.81	1388	1014	13671	16	9.4	19	9.6	1.2	0.3	2	2.7	1.8	0.069	1711
HEXIM2	1	0.16	3.4e-05	3264	2777	367	0.14	917	EFCAB13	1	0.86	0.014	3864	5378	699	0.91	917	PPP1R7	0.57	0.8	0.85	1981	1793	2318	0.88	917	TMSB4X	0.55	917	0.2	-0.6	0.9	0.5	0	1	8681	5651	9034	534.7	572.9	365.7	462.5	1.4	0.7	2.1	4.1	3.2	0.0015	424
OAS1	1	0.037	7.3e-11	6030	2013	102	0.15	918	PLXNB2	0.78	0.3	0.98	1156	1941	5523	0.91	918	THOC1	0.95	0.76	0.38	3542	1692	1113	0.88	918	MED26	0.55	918	0.9	0.1	1.8	2.2	0.5	0.61	712	524	14161	6.2	3.1	9.1	4	0.8	0	1.5	2	1.2	0.22	3385
MRPL18	0.98	0.0057	0.094	2341	1497	899	0.15	919	KIAA1430	1	0.53	0.26	2961	3029	1559	0.91	919	LOC728323	0.7	0.69	0.86	2352	1503	2355	0.89	919	AKT3	0.55	919	0.7	-0.2	1.6	1.6	0.2	0.86	1941	1386	13299	2.3	0.7	5.6	1.1	0.8	0.1	1.6	2.2	1.4	0.16	2776
SPINK2	1	5.8e-05	0.21	2958	966	1103	0.15	920	CD300LF	0.99	0.98	0.012	2669	6858	682	0.91	920	HECW2	1	0.11	0.0013	4626	495	223	0.89	920	HSD17B3	0.55	920	-1	-2.3	0.2	-1.7	-0.2	0.84	1707	14199	486	1.6	4.5	6	11.2	-0.2	-1.3	0.7	-0.4	-0.2	0.87	11405
REL	0.53	0.46	0.038	1062	3930	729	0.15	921	VHL	0.94	0.66	0.65	1805	3832	2767	0.91	921	ISPD	0.98	0.27	0.76	3787	745	2011	0.89	921	MAP2K7	0.55	921	0.7	-0.2	1.4	1.6	0.2	0.85	1851	1325	13360	7.4	5	7.4	6.5	0.7	0	1.4	1.9	1.2	0.24	3611
ANGEL1	0.28	0.55	0.089	717	4251	889	0.15	922	CHAF1A	0.61	0.85	0.85	776	5274	3811	0.91	922	HSP90AB1	0.9	0.85	0.43	3175	1938	1224	0.89	922	SALL2	0.55	922	1.9	0.6	3	2.7	0.9	0.38	271	185	14500	0.5	0	2.3	0	1.8	0.3	2.8	2.4	1.6	0.1	2105
CRELD1	0.57	0.003	0.78	1122	1385	2134	0.15	923	SMTNL2	1	0.53	5e-05	7600	3009	357	0.91	923	RNH1	0.45	0.8	0.92	1645	1799	2680	0.89	923	TMEM160	0.55	923	-0.2	-1	0.7	-0.4	0	1	9223	11410	3275	59.9	70.1	51.8	71.8	3.1	2.1	4.2	7.1	6.2	4.8e-10	27
PTGES2	1	4.6e-14	0.9	5261	135	2600	0.15	924	INPP5D	0.27	0.00032	1	343	142	9137	0.91	924	THAP7	0.82	0.61	0.83	2796	1357	2218	0.89	924	FASTKD3	0.55	924	-0.7	-1.5	0.1	-1.7	-0.2	0.83	1534	14263	422	10.6	13.6	12.6	12	-0.8	-1.5	-0.1	-2.2	-1.4	0.15	2632
DGKZ	0.86	8.2e-05	0.82	1716	999	2299	0.15	925	MAT2B	1	0.23	0.64	2809	1584	2712	0.91	925	PATE2	0.7	0.68	0.88	2333	1496	2467	0.89	925	SLC29A1	0.55	925	0.7	-0.1	1.5	1.7	0.2	0.83	1542	1117	13568	66.9	48.5	59.3	38.2	0.6	-0.1	1.2	1.8	1.1	0.26	3786
KIAA1217	0.79	0.022	0.29	1509	1829	1234	0.15	926	TPRA1	1	0.23	0.25	4789	1567	1524	0.91	926	NUP93	0.59	0.99	0.27	2010	2688	934	0.89	926	FAM26D	0.55	926	1.2	0	2	2	0.4	0.69	929	683	14002	0.2	0	1.2	0	-0.9	-1.7	0.1	-1.8	-1.1	0.27	3883
NEIL2	0.73	0.18	0.068	1381	2877	823	0.16	927	CLTCL1	1	0.87	0.0094	4199	5554	646	0.91	927	MRPL3	0.89	0.8	0.55	3127	1787	1440	0.9	927	TMSB15A	0.55	927	0.8	-0.3	1.8	1.5	0.1	0.89	2181	1550	13135	1.6	0.5	5.2	2.1	0.9	0	1.8	1.9	1.2	0.24	3569
SKIL	0.99	0.00079	0.21	2429	1199	1113	0.16	928	EXOC8	1	0.71	0.015	5398	4133	710	0.91	928	TFAM	0.7	0.92	0.6	2358	2222	1552	0.9	928	VPS9D1-AS1	0.56	928	1	0.2	1.8	2.4	0.7	0.51	462	341	14344	11.4	4.3	17.4	6.4	1.3	0.4	2.2	2.9	2	0.045	1365
NLRP7	1	7e-05	0.021	4903	983	661	0.16	929	SLC44A3	0.99	0.061	0.94	2471	725	4740	0.91	929	CTPS1	0.65	1	0.12	2170	2786	648	0.9	929	ROR2	0.56	929	-0.9	-2	0.7	-1.2	0	0.98	3217	13731	954	0	0.2	0.2	1.6	-0.5	-1.9	0.7	-0.8	-0.4	0.71	9140
TK2	0.062	0.14	0.81	405	2697	2245	0.16	930	PLEKHO1	1	0.82	0.015	4330	5004	711	0.92	930	ASS1	1	0.065	0.0041	4629	414	285	0.9	930	CENPA	0.56	930	0.8	0	1.6	2.1	0.5	0.65	812	596	14089	48.9	34.3	37.4	32.7	1.9	1.1	2.6	5.1	4.2	3e-05	188
RPS6KA1	0.37	5.3e-05	0.99	835	961	3715	0.16	931	PPFIBP2	0.9	0.53	0.85	1550	3039	3831	0.92	931	USP3	1	0.0043	0.063	4630	177	526	0.9	931	ZNF483	0.56	931	1.3	0.2	2.1	2.4	0.7	0.5	441	323	14362	0.9	0.4	2.2	1.7	0.3	-0.6	1.2	0.7	0.3	0.74	9558
CPO	0.9	0.74	0.00014	1849	5009	411	0.16	932	ZNF714	0.58	0.35	0.99	718	2154	6327	0.92	932	ERVMER34-1	0.027	0.013	1	602	238	3691	0.9	932	CCDC109B	0.56	932	0.5	-0.2	1.3	1.4	0.1	0.94	2642	1871	12814	45.8	30.8	42.2	30.3	0.7	-0.1	1.4	1.8	1.1	0.26	3784
WDR11	0.92	0.058	0.062	1935	2193	803	0.16	933	TMEM245	0.99	0.22	0.83	2389	1516	3674	0.92	933	SYNPO	0.82	0.52	0.9	2775	1165	2561	0.9	933	ARMCX2	0.56	933	0.6	-0.5	1.7	1.1	0	1	4205	2924	11761	2	1.3	5.2	3.7	1.6	0.5	2.6	3.1	2.3	0.024	1073
GMPR	1	1.8e-06	0.0003	6063	747	443	0.16	934	AP3D1	0.75	0.84	0.76	1078	5231	3262	0.92	934	FLJ42969	0.02	0.019	1	562	261	3694	0.9	934	ACOT11	0.56	934	1	0.1	1.9	2.2	0.5	0.61	717	527	14158	13.1	7.8	19.1	10.5	2	1.2	2.8	5	4.1	4.9e-05	205
SDC2	1	0.0007	6.2e-07	6062	1188	264	0.17	935	EIF4E1B	0.74	0.85	0.76	1055	5261	3292	0.92	935	GPAM	0.13	1	0.0014	960	3126	225	0.9	935	HOXB2	0.56	935	1	0.1	1.9	2.1	0.5	0.62	773	569	14116	2	0.3	6.3	0.9	0.7	-0.1	1.5	1.7	1	0.32	4391
PCSK1	1	0.28	5e-14	6020	3257	37	0.17	936	TRIM46	0.33	0.46	1	398	2662	7032	0.92	936	CCIN	0.35	0.99	0.6	1443	2644	1559	0.9	936	LRRC2	0.56	936	0	-0.9	0.9	0	0	1	14280	8621	6064	0.4	0.4	1.1	1	1.2	0.2	2	2.5	1.7	0.085	1910
SEMA4D	1	1.5e-05	0.19	3647	870	1077	0.17	937	GALNT5	1	0.25	0.31	4275	1667	1676	0.92	937	SNAP29	0.0089	0.042	1	488	352	3693	0.9	937	AOC4P	0.56	937	1.5	0.2	2.7	2.3	0.6	0.56	623	463	14222	1.9	0.1	6.7	0.7	0.9	-0.3	2.1	1.5	0.9	0.39	5091
MIR3917	1	0.00046	0.043	3640	1145	749	0.17	938	DCDC2	0.99	0.54	0.45	2547	3106	2060	0.92	938	ADAT2	0.74	1	0.17	2488	2696	739	0.91	938	REREP3	0.56	938	0.9	-0.3	2	1.4	0.1	0.92	2442	1734	12951	1.7	0.3	10.2	1.7	0.6	-0.4	1.7	1.2	0.6	0.52	6694
IRF4	1	6.3e-06	0.18	4088	828	1046	0.17	939	NUCB2	1	0.34	0.15	5100	2100	1270	0.92	939	CLTA	0.6	0.046	1	2046	363	3510	0.91	939	OCA2	0.56	939	1	0	2.2	1.9	0.4	0.72	1077	793	13892	2.2	0.6	4.6	1.8	0.3	-1.8	1.6	0.4	0.1	0.89	11785
SPINK5	0.0011	0.22	0.99	178	3025	3450	0.17	940	ALS2CL	0.3	1	0.00035	362	8344	434	0.92	940	MRPS21	0.81	0.84	0.66	2748	1913	1716	0.91	940	C17orf89	0.57	940	0.5	-0.3	1.2	1.3	0	0.96	2946	2083	12602	83.4	66.8	61.8	67	1.3	0.6	2.1	3.6	2.7	0.007	696
NLGN1	0.12	0.84	0.077	495	5425	851	0.17	941	MAFG	0.37	0.48	1	430	2752	6805	0.92	941	TRIM29	1	0.93	1.3e-08	4605	2273	47	0.91	941	NUDT11	0.57	941	1	-0.4	2.2	1.4	0.1	0.93	2521	1795	12890	1.2	0.6	3.9	2.9	1.2	0.3	2.1	2.7	1.9	0.064	1634
NOS3	0.96	0.0007	0.43	2175	1191	1420	0.18	942	RGN	1	0.88	0.069	2834	5578	992	0.92	942	FCF1	0.75	0.87	0.69	2525	1995	1799	0.91	942	BCL3	0.57	942	0.1	-0.8	1	0.1	0	1	12426	7666	7019	10.4	11.4	10.9	14.5	2.5	1.6	3.4	6.2	5.3	9.9e-08	72
FAM221A	0.13	0.1	0.78	535	2477	2126	0.18	943	TMEM89	1	0.58	0.36	2693	3344	1801	0.92	943	TBC1D2	3.7e-05	0.46	1	225	1062	3649	0.91	943	PRNP	0.57	943	0.8	-0.2	1.7	1.6	0.2	0.85	1803	1291	13394	11.2	8.3	11.5	12.5	0.8	-0.1	1.6	1.9	1.2	0.25	3692
SASH1	0.88	0.055	0.12	1805	2166	944	0.18	944	C8orf48	0.58	0.21	1	715	1500	7305	0.92	944	RTN4IP1	0.53	0.44	0.99	1855	1018	3206	0.91	944	ABHD12	0.57	944	0.6	-0.1	1.2	1.6	0.2	0.86	2010	1436	13249	41.8	30.5	34.1	21.8	1.5	0.7	2.2	4.1	3.2	0.0013	402
ABCC13	1	0.086	6.6e-05	4018	2365	387	0.18	945	CA8	0.99	0.46	0.53	2600	2685	2297	0.92	945	APOOL	1	0.84	0.047	4203	1916	491	0.91	945	HBZ	0.57	945	-1.2	-2	0.1	-1.7	-0.2	0.84	1668	14213	472	0.1	0.9	0.9	2.2	-1.2	-2.1	-0.4	-2.7	-1.9	0.058	1536
SLC22A20	0.024	1.1e-09	1	317	426	5294	0.18	946	KLHDC2	1	0.18	0.0014	8421	1334	503	0.92	946	SGMS1	0.0067	0.059	1	461	396	3696	0.91	946	GPCPD1	0.57	946	0.5	-0.3	1.2	1.2	0	0.98	3191	2249	12436	25.8	21.6	21.6	15.8	1.1	0.4	1.8	3.2	2.3	0.02	1010
ARG2	0.42	0.0001	0.99	898	1021	3578	0.18	947	CNNM2	1	0.56	0.39	2686	3199	1893	0.92	947	ELP2	0.53	0.99	0.4	1851	2671	1165	0.91	947	FGF13	0.57	947	0.2	-0.7	1.1	0.5	0	1	8766	5695	8990	8	5.9	11.8	7.8	1.7	0.8	2.5	3.9	3	0.0031	534
ZNF826P	0.97	0.0039	0.2	2260	1435	1098	0.18	948	CLDN11	0.97	0.61	0.63	2101	3549	2658	0.92	948	SLC3A2	7.4e-06	1	0.62	179	3095	1610	0.91	948	SC5D	0.57	948	-1.4	-2.2	-0.6	-3.3	-1.4	0.15	109	14641	44	4	9.7	5.3	8.9	-1.4	-2.1	-0.6	-3.7	-2.8	0.0052	632
HSPA12B	0.18	0.0081	0.96	594	1572	3056	0.18	949	HUWE1	0.86	0.51	0.91	1421	2925	4352	0.92	949	SNTB1	0.00019	0.32	1	282	828	3662	0.91	949	DIAPH2	0.57	949	0.3	-0.7	1.1	0.6	0	1	7890	5185	9500	1.8	1.4	2.7	2.3	1.8	0.8	2.7	3.7	2.8	0.0044	594
LOC100128288	0.94	0.0014	0.44	2056	1277	1440	0.19	950	INTS6-AS1	0.91	0.14	0.99	1620	1132	5839	0.92	950	RAB14	0.58	0.93	0.75	2000	2275	1967	0.91	950	YBEY	0.57	950	0.7	0	1.4	1.9	0.3	0.74	1144	842	13843	23.4	13.6	24.3	12.7	0.9	0.2	1.6	2.7	1.9	0.064	1639
LAMA4	1	3e-08	0.0071	6056	569	578	0.19	951	ZNF280A	1	0.77	0.026	4544	4583	775	0.93	951	IL2RB	0.00062	0.22	1	335	676	3678	0.91	951	IL1RAP	0.57	951	-1.2	-2.1	-0.3	-2.5	-0.8	0.45	362	14579	106	1.3	4.3	3.3	7.7	0.6	-0.3	1.6	1.2	0.7	0.5	6394
AK5	0.99	2.6e-05	0.57	2566	913	1637	0.2	952	CASC1	0.36	0.39	1	417	2322	7484	0.93	952	PSMD7	0.65	0.76	0.9	2182	1685	2558	0.91	952	ELAVL1	0.57	952	0.5	-0.3	1.3	1.3	0	0.96	2929	2072	12613	12	9.2	7.8	8	0.8	0.1	1.5	2.3	1.5	0.13	2501
LOC100506603	0.64	0.025	0.55	1226	1866	1597	0.2	953	SF1	0.34	0.25	1	408	1672	8276	0.93	953	HSD3B1	0.54	1	2.2e-05	1880	3104	122	0.91	953	PAQR8	0.57	953	-1.2	-2.2	-0.1	-2.2	-0.5	0.61	728	14492	193	1	2.7	2.6	5.8	1.8	0.7	2.7	3.1	2.2	0.028	1132
WIPI2	0.55	0.0041	0.85	1092	1442	2399	0.2	954	DYNLL2	0.92	0.22	0.97	1655	1531	5270	0.93	954	ANP32B	1	0.008	0.057	4631	204	514	0.91	954	TEAD2	0.57	954	0.7	-0.1	1.5	1.7	0.2	0.82	1487	1078	13607	15.8	9	22.8	12.5	0.7	-0.1	1.5	1.9	1.1	0.25	3722
LOC102467213	1	0.00051	2.8e-06	6067	1156	307	0.2	955	IGF2R	0.98	0.88	0.21	2331	5582	1405	0.93	955	KCNIP2-AS1	0.67	0.85	0.81	2247	1948	2174	0.92	955	BRI3	0.58	955	0.7	-0.1	1.4	1.8	0.2	0.81	1370	1001	13684	21.5	13.1	24.4	11.9	0.6	-0.1	1.4	1.7	1	0.31	4273
KIAA0922	1	0.077	8.8e-11	6034	2313	104	0.2	956	KCTD17	1	0.0011	0.99	3517	200	5899	0.93	956	CARS2	0.4	0.98	0.73	1533	2539	1916	0.92	956	SESN3	0.58	956	0.9	0	1.7	1.9	0.3	0.73	1124	827	13858	4	2.5	4	3.2	1	0.1	1.8	2.3	1.5	0.13	2449
ARF3	0.011	2e-08	1	272	550	5312	0.2	957	LTN1	0.96	0.71	0.6	1975	4156	2535	0.93	957	SUN2	0.00034	0.29	1	302	760	3670	0.92	957	ZNF747	0.58	957	0.7	-0.2	1.5	1.4	0.1	0.92	2438	1731	12954	1.7	0.9	4.3	1.6	1.3	0.4	2.1	3.1	2.2	0.029	1144
PHF19	1	0.0002	1.1e-05	6071	1068	342	0.2	958	TDO2	1	0.073	0.91	2741	795	4296	0.93	958	DLX6	0.0042	0.092	1	435	467	3695	0.92	958	MYBL2	0.58	958	0.8	0	1.4	2.2	0.5	0.61	745	548	14137	367.1	255.6	184.7	92.5	1.8	1	2.5	4.9	4	6.7e-05	217
PRKCQ-AS1	0.87	0.34	0.018	1751	3494	650	0.21	959	MAPK3	0.26	0.35	1	327	2151	8230	0.93	959	NFE2L2	0.039	0.014	1	661	240	3701	0.92	959	XPR1	0.58	959	-0.2	-1	0.6	-0.5	0	1	8167	11858	2827	1.9	2.7	2	2.7	-1.1	-1.8	-0.3	-2.9	-2	0.042	1320
SLC27A3	1	0.0057	0.07	2748	1501	831	0.22	960	BRD4	0.71	0.66	0.94	975	3846	4671	0.93	960	MYL7	0.12	0.0029	1	925	162	3690	0.92	960	PLOD2	0.58	960	0.7	-0.1	1.5	1.7	0.2	0.84	1610	1154	13531	20.4	14.8	17.4	12.7	0.9	0.1	1.6	2.4	1.6	0.1	2147
TMEM134	1	0.00017	0.077	4157	1061	852	0.22	961	KATNB1	1	0.35	0.15	5250	2170	1272	0.93	961	JAGN1	0.97	0.85	0.31	3716	1939	989	0.92	961	ARHGEF1	0.58	961	-0.8	-1.5	0	-2	-0.4	0.7	958	14428	257	5.6	9.8	5.9	10.8	0.7	0	1.4	2.1	1.3	0.19	3093
F11R	0.43	0.13	0.5	917	2605	1524	0.22	962	LINC00657	0.69	0.93	0.73	921	6121	3087	0.93	962	ACOX1	0.36	0.29	1	1452	763	3455	0.92	962	GSDMD	0.59	962	-0.2	-1.1	0.8	-0.4	0	1	10006	11052	3633	3.3	4.8	6.3	8.6	1.2	0.1	2.1	2.1	1.4	0.17	2858
TNFRSF25	0.011	3.2e-08	1	274	575	5318	0.22	963	SNX8	1	0.34	0.63	2711	2096	2665	0.93	963	LOC100506314	0.99	0.67	0.38	3920	1467	1131	0.92	963	SYT1	0.59	963	0.9	-0.1	1.8	1.9	0.3	0.75	1181	866	13819	0.5	0.1	1.2	0.4	0.6	-0.1	1.5	1.6	1	0.33	4466
IER5	7.3e-05	5.5e-05	1	120	963	5334	0.23	964	METTL3	0.92	0.12	0.99	1667	1047	5943	0.93	964	LOC100288748	0.98	0.57	0.54	3871	1266	1418	0.92	964	GPR176	0.59	964	0.2	-0.6	1.1	0.6	0	1	7343	4868	9817	19	17.3	14.3	15.4	2.2	1.4	3.1	5.7	4.8	1.6e-06	104
CHMP4C	0.83	0.48	0.014	1635	4001	625	0.23	965	TAF7L	1	0.62	0.24	3030	3632	1501	0.93	965	GATA3-AS1	0.015	0.04	1	527	344	3705	0.92	965	ARHGAP26	0.59	965	0.7	-0.3	1.6	1.4	0.1	0.93	2566	1823	12862	0.9	0.3	2.2	0.7	0.9	0.1	1.7	2.2	1.4	0.15	2667
ATXN3	1	0.0012	0.16	2834	1254	1013	0.23	966	2015-09-10	1	0.95	0.036	2805	6402	857	0.93	966	TIAM1	0.82	1	6e-07	2809	3084	73	0.92	966	PCOLCE2	0.59	966	1	-0.1	1.9	1.9	0.3	0.75	1207	883	13802	0.7	0.1	2.6	0.3	0.7	-0.3	1.6	1.4	0.8	0.43	5603
ARMC9	0.97	0.0042	0.31	2217	1444	1253	0.23	967	HRASLS	0.94	0.27	0.95	1802	1803	4827	0.93	967	TRMT10C	0.71	0.7	0.91	2395	1532	2631	0.92	967	UNC13D	0.59	967	0.4	-0.4	1.3	0.9	0	1	4901	3354	11331	1.6	1.1	3.3	1.9	1.3	0.5	2.1	3.1	2.3	0.024	1072
AMICA1	0.026	0.88	0.3	321	5642	1244	0.23	968	C15orf41	1	0.46	0.081	5618	2654	1035	0.93	968	CITED2	0.00041	0.29	1	313	759	3675	0.92	968	CORO1A	0.59	968	0.4	-0.4	1.3	1	0	1	4708	3231	11454	40.3	32.5	39.7	41.1	1.5	0.6	2.4	3.2	2.3	0.02	994
GFRA2	0.98	0.16	0.012	2301	2783	614	0.23	969	CRNDE	1	0.45	0.00012	8382	2620	387	0.93	969	STON2	1	0.39	0.00015	4623	929	157	0.92	969	RRAS2	0.59	969	0.6	-0.1	1.2	1.6	0.2	0.85	1875	1341	13344	13.8	9.2	11.8	6.9	0.6	0	1.3	2	1.2	0.22	3401
UBE2Q2	0.69	0.00074	0.92	1297	1194	2742	0.23	970	TSR3	1	0.17	0.8	2771	1270	3486	0.93	970	SDHB	0.82	0.75	0.81	2778	1659	2168	0.92	970	MDK	0.59	970	0.3	-0.4	1	0.8	0	1	5840	3962	10723	442.9	393.2	312.4	196.8	1.6	0.9	2.3	4.9	4	6.5e-05	215
NUDT6	0.93	0.012	0.31	2022	1663	1252	0.24	971	AP5B1	0.84	0.48	0.95	1348	2751	4811	0.93	971	TUSC2	0.71	0.75	0.9	2368	1653	2548	0.92	971	TIMP4	0.59	971	-0.9	-1.8	0.2	-1.5	-0.1	0.89	2144	14066	619	0.7	2.2	2.7	6.7	-1.8	-3	-0.5	-2.9	-2	0.044	1340
TBKBP1	1	9.6e-05	0.25	3311	1011	1183	0.24	972	SGCE	0.91	0.0047	1	1644	283	8503	0.93	972	TRIML1	0.016	1	0.043	535	3145	476	0.92	972	LYRM9	0.59	972	0.9	-0.2	1.7	1.7	0.2	0.84	1623	1165	13520	0.1	0	0.7	0	-0.9	-1.7	0.3	-1.3	-0.7	0.47	6015
TTYH1	0.46	0.006	0.92	950	1507	2722	0.24	973	ASPRV1	0.9	0.23	0.98	1585	1609	5431	0.93	973	CENPI	0.46	0.94	0.85	1684	2321	2311	0.93	973	FBXO44	0.59	973	1.3	0.3	2.5	2.7	0.9	0.39	280	191	14494	1.6	0.3	3.3	1.4	1.3	0.2	2.5	2.4	1.6	0.11	2198
E4F1	0.13	0.0082	0.99	510	1577	3547	0.24	974	ASF1B	1	0.17	0.13	7010	1275	1209	0.93	974	FZD3	0.88	0.49	0.92	3057	1112	2635	0.93	974	C2CD2L	0.59	974	0.7	-0.2	1.6	1.5	0.1	0.89	2084	1487	13198	2.5	1	4.7	2.3	-0.4	-1.2	0.3	-1.1	-0.6	0.55	7030
ARHGAP26	0.98	0.085	0.032	2337	2359	710	0.25	975	PARP16	0.97	1	4.9e-09	2152	8235	193	0.93	975	PA2G4P4	0.88	0.51	0.9	3079	1152	2589	0.93	975	LPCAT4	0.59	975	1	0.3	1.8	2.8	1	0.32	210	133	14552	39.1	19.9	34.1	14	1.2	0.5	1.9	3.3	2.4	0.016	921
KLHDC9	0.2	0.26	0.62	614	3200	1726	0.25	976	EGLN3	0.16	1	0.0026	239	8379	536	0.93	976	MRPL36	0.63	0.99	0.44	2123	2633	1235	0.93	976	CDC27	0.59	976	-0.6	-1.2	0.1	-1.7	-0.2	0.84	1698	14204	481	10.4	16.3	6.7	9.8	-0.8	-1.5	-0.2	-2.4	-1.6	0.11	2178
MLKL	1	0.65	8.4e-06	2846	4640	337	0.25	977	TRPV3	0.55	0.99	0.51	666	7185	2213	0.93	977	BIN2	0.023	0.032	1	586	316	3710	0.93	977	VLDLR-AS1	0.59	977	1	0	1.8	1.9	0.3	0.73	1111	818	13867	0.4	0	1.8	0	0.8	-0.2	1.5	1.5	0.9	0.4	5181
VLDLR	0.91	0.048	0.2	1899	2103	1095	0.25	978	ZBED6CL	0.97	0.76	0.48	2138	4522	2147	0.93	978	C10orf10	3.3e-05	0.56	1	219	1232	3651	0.93	978	CD81	0.59	978	0.8	-0.1	1.6	1.8	0.3	0.77	1246	904	13781	292.5	217.8	202.8	208.3	1.3	0.5	1.9	3.5	2.6	0.0094	775
KMT2C	0.73	0.023	0.59	1355	1844	1684	0.25	979	EXPH5	1	0.00029	0.37	8399	138	1824	0.93	979	STAU1	0.97	0.67	0.59	3688	1465	1539	0.93	979	ZNF205	0.59	979	0.7	-0.3	1.8	1.4	0.1	0.92	2404	1707	12978	1.8	1.3	4.4	3.7	1.2	0.2	2.1	2.4	1.6	0.1	2114
E2F1	0.57	0.1	0.48	1121	2468	1486	0.25	980	TP53	1	0.57	0.16	3829	3263	1297	0.93	980	THAP7-AS1	0.94	0.37	0.91	3433	895	2611	0.93	980	RUNX1T1	0.59	980	0.5	-0.4	1.4	1.1	0	1	3713	2606	12079	3.8	2.9	3.8	4.2	2.1	1.2	2.8	4.9	4	6.5e-05	214
DAB2IP	1	0.0027	1.2e-06	6075	1370	285	0.25	981	EPHB2	0.27	1	0.00082	337	8365	463	0.93	981	VPS33A	0.89	0.66	0.82	3119	1451	2193	0.93	981	CD2AP	0.6	981	0.7	-0.1	1.3	1.7	0.2	0.81	1454	1057	13628	21.5	17	14	11.5	0.8	0.1	1.4	2.3	1.5	0.14	2522
PLA2G10	1	1.1e-11	0.21	6031	271	1106	0.26	982	ELMO1	0.026	0.035	1	105	575	9159	0.93	982	TSPAN6	0.6	0.96	0.72	2051	2414	1879	0.93	982	HEXDC	0.6	982	0.7	-0.2	1.6	1.5	0.1	0.89	2097	1496	13189	1.5	0.6	4.4	1.5	1	0	1.8	2	1.3	0.2	3263
EDN1	0.072	0.017	0.99	424	1748	3677	0.26	983	SUOX	0.61	0.3	1	777	1927	6829	0.93	983	FUCA2	0.17	1	0.0024	1072	3135	261	0.93	983	TMEM132A	0.6	983	0.9	-0.1	1.8	1.8	0.3	0.78	1289	935	13750	1.8	0.5	3.7	1.2	1.4	0.4	2.2	2.9	2	0.044	1349
2015-03-03	1	0.0014	0.044	3964	1270	753	0.26	984	CTH	0.99	0.21	0.86	2446	1488	3915	0.93	984	TBL2	0.0072	0.094	1	468	472	3709	0.93	984	GPX7	0.6	984	1.2	-0.1	2.1	1.9	0.3	0.75	1183	868	13817	0.5	0	3.4	0	0.6	-0.4	1.5	1.3	0.7	0.49	6239
NAGA	1	0.054	2.1e-09	6054	2153	146	0.26	985	PSMD3	1	0.4	0.17	4934	2365	1315	0.93	985	METRNL	0.00024	0.39	1	293	945	3671	0.93	985	VANGL1	0.6	985	0.5	-0.2	1.3	1.3	0.1	0.95	2768	1966	12719	2.3	1.8	2.3	2.4	1.3	0.5	2	3.4	2.5	0.012	838
HESX1	0.0031	1.1e-06	1	214	713	5333	0.26	986	LRRC8D	1	0.56	0.047	5797	3226	904	0.93	986	PNN	1	0.64	0.35	4070	1402	1059	0.93	986	CXCL17	0.6	986	-1	-2	0.1	-1.8	-0.2	0.81	1377	14313	372	0	0.9	0.3	3.3	0.9	-0.4	2.1	1.4	0.8	0.44	5760
CDC42EP3	0.62	0.16	0.35	1182	2759	1302	0.26	987	DPH1	1	0.025	0.65	5911	505	2766	0.93	987	STX1A	0.93	0.83	0.56	3406	1876	1464	0.93	987	BOP1	0.6	987	0.6	-0.2	1.4	1.5	0.1	0.9	2241	1593	13092	1.2	0.5	1.8	0.7	0.8	-0.1	1.6	1.9	1.1	0.25	3713
NPTX2	0.6	0.22	0.29	1156	3001	1235	0.26	988	LINC01140	1	0.49	0.37	3067	2806	1815	0.93	988	DLG5	0.019	1	0.048	558	3151	494	0.94	988	AP2B1	0.6	988	0.6	-0.1	1.2	1.7	0.2	0.84	1675	1202	13483	35.1	29.7	14.9	14.6	0.3	-0.3	0.9	1	0.5	0.59	7480
LRRTM1	0.34	0.011	0.94	793	1650	2886	0.26	989	HMGN4	0.96	0.35	0.89	2015	2152	4174	0.93	989	CCNI2	0.014	0.061	1	523	401	3712	0.94	989	PRSS41	0.6	989	0.7	-0.2	1.5	1.5	0.1	0.91	2298	1629	13056	5.9	3.6	8.9	6	1.8	0.7	2.7	3.2	2.3	0.02	1004
CELF2	0.7	0.077	0.43	1311	2314	1424	0.26	990	PTPN23	0.83	0.82	0.77	1307	5064	3313	0.93	990	CAPN15	0.34	0.69	1	1415	1511	3265	0.94	990	ARSG	0.6	990	1	-0.1	1.9	1.8	0.3	0.79	1294	939	13746	0.5	0.1	2.5	0.3	0.3	-0.8	1.2	0.5	0.2	0.84	10972
MYSM1	0.41	0.29	0.38	883	3308	1351	0.27	991	TAZ	0.99	0.83	0.3	2337	5143	1645	0.93	991	CCT6A	0.95	0.71	0.68	3508	1562	1780	0.94	991	LEPREL1	0.6	991	0.4	-1	1.6	0.6	0	1	7761	5109	9576	0.8	0.5	3.3	1.9	-0.8	-1.8	0.3	-1.4	-0.8	0.41	5440
TTLL4	0.53	0.35	0.23	1051	3532	1128	0.27	992	MICU1	1	0.65	0.059	4796	3790	961	0.93	992	SMC4	0.95	0.74	0.65	3503	1641	1675	0.94	992	CDT1	0.6	992	0.7	0	1.4	1.9	0.4	0.72	1049	770	13915	54.5	34.7	39.8	22.7	0.9	0.2	1.7	2.6	1.8	0.071	1728
DES	0.86	6.4e-05	0.95	1730	974	2976	0.27	993	ADI1	1	0.069	0.012	8458	778	677	0.94	993	BSPRY	1.2e-05	1	0.7	189	3099	1833	0.94	993	USP3	0.61	993	-1.3	-2.1	-0.4	-3	-1.1	0.25	151	14625	60	1.9	5.1	2.9	5.3	-1.3	-2	-0.6	-3.9	-3	0.003	523
BRMS1L	0.66	0.0044	0.88	1254	1452	2510	0.28	994	LINC01405	1	0.014	0.093	7606	404	1072	0.94	994	HMOX1	0.00018	0.46	1	280	1048	3667	0.94	994	EXTL3	0.61	994	0.6	-0.1	1.3	1.6	0.2	0.85	1899	1356	13329	11.8	9.3	15.3	14.6	-0.4	-1.2	0.4	-0.9	-0.5	0.65	8321
KIAA0513	0.99	0.0047	0.16	2679	1462	1010	0.28	995	DAZL	0.097	0.99	0.94	173	7124	4718	0.94	995	MEX3A	1	0.43	0.00023	4625	1016	166	0.94	995	RAB17	0.61	995	-1.8	-2.6	-0.8	-2.9	-1.1	0.28	174	14617	68	0	0.4	0	1.3	-1.2	-2.2	-0.3	-2.7	-1.9	0.058	1549
PRRC2B	0.12	0.00091	1	492	1216	4447	0.28	996	TMEM194A	0.93	0.89	0.49	1713	5688	2181	0.94	996	NOL8	0.62	0.94	0.81	2086	2309	2147	0.94	996	BBX	0.61	996	0.6	-0.1	1.3	1.7	0.2	0.81	1465	1066	13619	4.8	3.3	4.9	3.2	0.6	-0.2	1.3	1.5	0.9	0.39	5100
RPGRIP1L	0.98	0.0018	0.42	2373	1315	1402	0.28	997	ZNF542P	0.8	1	0.21	1202	7297	1414	0.94	997	PSMA3	0.84	0.72	0.87	2894	1590	2417	0.94	997	GALK1	0.61	997	0.9	0.1	1.7	2.1	0.5	0.63	779	573	14112	91.7	47.6	107.7	58	0.6	-0.2	1.4	1.5	0.8	0.4	5222
SYT1	0.92	0.15	0.085	1927	2722	873	0.28	998	UCP2	1	0.19	0.0026	8436	1371	535	0.94	998	PRAMEF19.uid_865	0.0091	0.097	1	490	479	3713	0.94	998	LRFN3	0.61	998	0.9	-0.2	1.9	1.6	0.2	0.86	1987	1419	13266	0.7	0.2	2.3	1.1	1.2	-0.1	2.2	1.9	1.2	0.25	3673
PTPN2	0.86	0.028	0.42	1734	1910	1406	0.28	999	LOC100506178	0.99	0.19	0.86	2603	1355	3925	0.94	999	C4orf19	0.22	0.002	1	1174	150	3698	0.94	999	NETO2	0.61	999	0.7	-0.1	1.5	1.7	0.2	0.83	1575	1136	13549	7.2	4.2	8.8	5	1.4	0.6	2.2	3.8	2.9	0.0034	548
CASC15	0.99	0.036	0.06	2533	1996	795	0.28	1000	AGMO	0.8	0.67	0.92	1203	3932	4445	0.94	1000	FAM118A	9.2e-05	1	0.54	255	3109	1428	0.94	1000	RAB3IL1	0.61	1000	0.7	-0.2	1.6	1.5	0.1	0.88	2066	1473	13212	1.9	0.6	4.4	1.2	0.9	0.1	1.7	2.1	1.4	0.17	2889
LTBP4	0.99	6.3e-06	0.84	2557	831	2347	0.28	1001	BHMT2	1	0.46	0.45	2983	2693	2054	0.94	1001	MORF4L2	0.0011	1	0.29	361	3134	958	0.94	1001	TUBA4A	0.61	1001	-0.7	-1.8	0.4	-1.3	0	0.98	3155	13753	932	0.5	0.9	2.1	2.5	-1.6	-2.8	-0.3	-2.4	-1.6	0.11	2168
ZNF729	1	7.7e-05	0.00018	6087	993	420	0.28	1002	FAM206A	0.91	0.66	0.82	1646	3839	3626	0.94	1002	APP	8.9e-05	0.55	1	253	1211	3658	0.94	1002	LOC643623	0.61	1002	1	0	2	2.1	0.4	0.66	864	633	14052	2.8	0.9	6.2	2.4	1.2	0.1	2.3	2.2	1.5	0.14	2595
SDHAP3	0.98	6.8e-05	0.75	2404	979	2032	0.28	1003	ST14	0.0068	1	0.11	79	8395	1141	0.94	1003	TMEM52B	0.004	1	0.17	432	3146	729	0.94	1003	GLUD1	0.62	1003	0.6	-0.1	1.2	1.7	0.2	0.82	1529	1110	13575	45.3	35.7	23.9	21.5	1.3	0.7	1.9	4.2	3.2	0.0012	391
DCTN5	0.73	0.023	0.65	1378	1842	1780	0.28	1004	PELI2	0.99	1	3.2e-10	2617	8219	158	0.94	1004	ZNF667-AS1	1	0.7	0.24	4178	1543	848	0.94	1004	ZNF581	0.62	1004	0.6	-0.1	1.2	1.7	0.2	0.84	1683	1206	13479	111.9	83.8	69.6	40.4	1.1	0.4	1.7	3.2	2.3	0.019	987
SLCO4C1	0.86	0.7	0.0046	1735	4813	549	0.28	1005	ALKBH4	0.91	0.48	0.92	1651	2754	4401	0.94	1005	MST4	0.1	0.01	1	875	221	3719	0.94	1005	FAM109A	0.62	1005	0.6	-0.3	1.5	1.3	0	0.97	3065	2163	12522	5.4	4	8.5	6.5	0.1	-0.7	0.9	0.2	0.1	0.94	12805
BOD1L1	0.82	0.11	0.24	1604	2535	1162	0.29	1006	MSI1	1	0.16	0.004	8448	1226	579	0.94	1006	ATP6V1A	0.0026	0.21	1	401	659	3703	0.94	1006	FZD10	0.62	1006	1.5	0.4	2.5	2.7	0.9	0.36	251	169	14516	0.6	0	1.6	0.2	0.6	-0.4	1.5	1.2	0.6	0.53	6872
LEMD2	1	0.00092	0.27	2871	1219	1198	0.29	1007	ARHGEF33	0.78	0.038	1	1150	604	8419	0.94	1007	DNAJC2	0.54	0.98	0.76	1883	2511	2003	0.95	1007	DEFB123	0.62	1007	0.8	-0.1	1.7	1.7	0.2	0.82	1489	1079	13606	8.8	3.5	20.2	8.3	1.3	0.4	2.1	3.1	2.2	0.027	1121
STK33	0.86	0.014	0.56	1712	1699	1628	0.29	1008	CSNK1G2	0.95	0.066	1	1868	756	6381	0.94	1008	THEM4	1	0.14	0.83	4167	547	2219	0.95	1008	LOC728743	0.62	1008	0.7	-0.2	1.5	1.5	0.1	0.89	2132	1521	13164	3.2	1.3	6.5	2.2	0.6	-0.2	1.5	1.6	0.9	0.36	4829
PCOLCE2	0.91	0.18	0.086	1891	2840	875	0.29	1009	DPYSL3	0.86	1	1.1e-06	1414	8266	266	0.94	1009	GLA	0.0049	1	0.16	443	3147	706	0.95	1009	RIMS2	0.62	1009	1.7	0.4	2.7	2.7	0.9	0.39	278	190	14495	0.7	0	2.7	0.1	0.5	-0.4	1.4	1.2	0.6	0.52	6718
IFT22	1	0.00076	0.32	2805	1196	1262	0.29	1010	PTBP1	0.87	0.0037	1	1433	268	8816	0.94	1010	LSM14A	0.89	0.83	0.75	3106	1878	1982	0.95	1010	GPR3	0.62	1010	0.9	0	1.9	1.9	0.3	0.73	1109	816	13869	1.1	0.4	2.6	1.3	0.9	-0.6	2.3	1.2	0.7	0.49	6346
CLDN19	0.13	2.8e-10	1	529	385	5300	0.29	1011	DNMBP	1	0.91	0.0013	6520	5895	497	0.94	1011	ACIN1	0.99	0.9	0.22	3934	2126	829	0.95	1011	HEIH	0.62	1011	0.9	-0.1	1.9	1.7	0.2	0.83	1550	1120	13565	0.7	0.2	2.4	1	-0.6	-1.3	0.2	-1.4	-0.8	0.42	5528
PPM1B	8.5e-05	0.0002	1	125	1067	5354	0.29	1012	LINC00116	0.44	0.82	0.98	525	4995	5387	0.94	1012	FEZ2	0.027	0.056	1	600	389	3728	0.95	1012	JADE2	0.62	1012	0.3	-0.5	1.1	0.8	0	1	5895	3997	10688	8.9	5.8	12.3	5.8	2.3	1.5	3.1	5.8	4.9	1.2e-06	99
STX2	1	1.9e-08	0.036	6066	548	720	0.29	1013	MAF1	0.97	0.025	1	2155	502	6646	0.94	1013	AHDC1	0.61	0.95	0.83	2074	2343	2251	0.95	1013	DOCK3	0.62	1013	0.8	0	1.5	2	0.4	0.71	1007	734	13951	1.9	1.1	1.9	1.7	1.5	0.7	2.2	3.7	2.8	0.0052	631
TRIM36	0.47	0.039	0.81	976	2026	2253	0.29	1014	RPH3AL	1	0.038	0.73	5119	598	3123	0.94	1014	LAMC1	6.3e-05	0.63	1	242	1386	3656	0.95	1014	CALHM2	0.62	1014	1.8	0.9	2.8	3.8	2	0.047	38	21	14664	3.5	0.4	6.9	1.4	0.8	-0.2	1.7	1.5	0.9	0.37	4959
LINC00673	1	1.1e-10	0.17	6043	354	1030	0.3	1015	RAB3IP	1	0.23	0.0021	8434	1573	519	0.94	1015	FAM91A1	0.67	0.76	0.96	2250	1698	2884	0.95	1015	SEMA3B	0.62	1015	1	-0.1	2.3	1.8	0.3	0.79	1333	974	13711	0.9	0	5	0.2	0.4	-0.9	1.3	0.6	0.3	0.78	10146
ZNF587	0.23	0.3	0.62	660	3360	1727	0.3	1016	RECQL	1	0.1	0.62	4549	963	2619	0.94	1016	SERPINC1	1	0.1	0.013	4638	485	360	0.95	1016	STX4	0.63	1016	1	0.1	1.7	2.3	0.6	0.55	571	427	14258	18.2	8.4	21.7	11	1.1	0.3	1.8	2.7	1.9	0.064	1626
VCX2	1	1.7e-10	0.16	6044	368	1015	0.3	1017	C9orf3	1	0.47	0.5	2932	2710	2186	0.94	1017	FOXO4	0.14	1	0.0084	976	3154	328	0.95	1017	ITGA4	0.63	1017	1.2	0.2	2	2.3	0.6	0.54	537	401	14284	0.1	0	0.6	0	0.7	-0.4	1.5	1.2	0.7	0.5	6444
IFI27	0.53	1.4e-05	1	1065	866	4383	0.3	1018	NME5	1	0.85	0.14	2915	5259	1237	0.94	1018	PDCD6	0.25	0.95	0.97	1231	2369	3003	0.95	1018	FAF1	0.63	1018	0.8	0.1	1.5	2.2	0.5	0.61	738	543	14142	39.2	26.7	24.9	15.7	0.7	0	1.4	2	1.3	0.2	3224
KIAA1551	0.49	0.15	0.57	998	2713	1650	0.3	1019	CSRNP1	0.95	0.25	0.96	1933	1677	5052	0.94	1019	EFR3A	0.97	0.46	0.86	3726	1061	2365	0.95	1019	KCTD6	0.63	1019	-0.5	-1.3	0.3	-1.2	0	0.98	3232	13729	956	12.3	20	13.9	22.2	1.4	0.6	2.1	3.6	2.7	0.0071	702
PHACTR1	1	8.6e-10	0.11	6053	420	929	0.3	1020	OR7E14P	1	0.00073	0.34	8420	170	1762	0.95	1020	WWC2	0.0011	0.35	1	360	873	3697	0.95	1020	RAB29	0.63	1020	0.5	-0.4	1.5	1.1	0	1	4196	2919	11766	4.1	1.9	8.5	4.4	1.5	0.4	2.4	2.8	1.9	0.051	1448
RSF1	0.88	2e-05	0.98	1800	891	3323	0.31	1021	MAP4K4	1	0.95	0.025	3220	6432	768	0.95	1021	PAGE1	0.097	1	0.016	870	3167	370	0.95	1021	KIAA0930	0.63	1021	1	0.2	1.7	2.7	0.8	0.4	295	203	14482	7.1	3.4	7.2	3.1	0.8	0	1.6	2	1.2	0.21	3353
PRSS3	0.13	5.6e-10	1	530	406	5306	0.31	1022	HLA-DRB5	1	0.99	0.00017	5183	7188	402	0.95	1022	TAC4	1	0.61	0.24	4310	1358	856	0.95	1022	KRT19	0.63	1022	-1.4	-2.5	-0.4	-2.9	-1	0.3	196	14611	74	24.9	50	38.7	69.6	-1.3	-2.1	-0.7	-3.9	-3	0.0025	492
JAG2	0.93	2.3e-05	0.96	1979	898	3095	0.32	1023	FOXR1	0.58	7.1e-05	1	729	102	9132	0.95	1023	RBM33	0.77	0.88	0.83	2609	2049	2252	0.95	1023	CAT	0.63	1023	0.9	-0.1	1.8	1.8	0.3	0.78	1273	920	13765	9	5	14.8	7.1	0.7	-0.1	1.5	1.9	1.1	0.25	3715
SEMA3B	0.83	0.59	0.023	1621	4394	671	0.32	1024	TSPAN4	1	0.00022	0.47	8398	128	2112	0.95	1024	PTER	0.0042	1	0.21	436	3150	806	0.95	1024	GALNT7	0.63	1024	-0.4	-1.4	0.4	-1	0	1	4637	13237	1448	2.6	3.9	4	6	-1.1	-1.9	-0.3	-2.8	-1.9	0.055	1497
DZANK1	1	0.0014	0.061	4261	1268	799	0.32	1025	COQ4	0.98	0.76	0.51	2245	4510	2228	0.95	1025	DUSP1	3.1e-05	0.71	1	216	1570	3653	0.95	1025	KHSRP	0.63	1025	1.2	0.4	2	2.9	1	0.31	205	129	14556	48.1	25.5	45.4	31.4	0.7	0	1.4	2.2	1.4	0.16	2781
RAB15	0.24	5.5e-11	1	667	330	5291	0.32	1026	EFNB1	1	0.055	0.78	4306	704	3359	0.95	1026	CYSTM1	0.00036	0.48	1	306	1086	3684	0.95	1026	ANKRD61	0.63	1026	1.5	0.3	2.3	2.4	0.6	0.53	500	372	14313	0.8	0	4.1	0.1	0.8	-0.3	1.7	1.5	0.8	0.41	5331
SOX9	0.24	5.7e-11	1	666	331	5292	0.32	1027	UBA5	1	0.73	0.012	6562	4335	667	0.95	1027	SLC29A2	0.13	0.97	0.99	958	2481	3121	0.95	1027	PPP1R14B	0.63	1027	0.9	0.1	1.7	2.4	0.6	0.52	485	362	14323	27.6	16.7	26.6	26.3	1.1	0.4	1.8	3	2.2	0.031	1163
ABCA1	1	1.2e-06	0.0071	6084	723	579	0.32	1028	HRH1	1	0.039	0.035	8487	610	849	0.95	1028	LPAR5	0.58	1	0.00015	2006	3116	156	0.96	1028	LOC101928844	0.63	1028	-1.3	-2.2	0.2	-1.7	-0.2	0.83	1598	14233	452	0.2	0.2	1.2	1.5	1.1	0.1	1.9	2.1	1.3	0.18	3002
C12orf57	0.88	0.0019	0.82	1796	1320	2274	0.32	1029	MOCS1	1	0.28	0.0014	8432	1849	502	0.95	1029	ALG13	0.59	0.96	0.85	2030	2399	2310	0.96	1029	APLNR	0.63	1029	-1.4	-2.7	-0.3	-2.5	-0.7	0.47	408	14573	112	0.3	2.2	1.1	9.2	1.1	-0.1	2	1.8	1.1	0.28	4049
EPB41L2	1	5.6e-08	0.032	6074	599	708	0.32	1030	PSMC3IP	0.65	0.15	1	842	1197	8051	0.95	1030	POLR3G	0.0037	0.24	1	425	704	3714	0.96	1030	MAP3K5	0.63	1030	0.8	0	1.6	1.9	0.3	0.73	1101	810	13875	4.7	1.9	7.2	2.9	-0.4	-1.3	0.5	-0.9	-0.4	0.67	8552
KCNK6	0.15	4.7e-10	1	557	400	5304	0.32	1031	HMG20B	0.96	0.034	1	1959	572	7005	0.95	1031	TDRP	0.00015	0.59	1	275	1303	3668	0.96	1031	FLYWCH1	0.63	1031	0.9	0.1	1.8	2.2	0.5	0.59	675	494	14191	4.3	1.3	8.9	2.6	0.5	-0.4	1.4	1.1	0.6	0.56	7203
ABI3BP	0.59	0.49	0.16	1147	4030	1018	0.33	1032	MAP3K7CL	0.65	0.85	0.91	849	5325	4376	0.95	1032	H1FOO	0.0088	0.16	1	487	580	3724	0.96	1032	HOXA7	0.63	1032	0.7	-0.2	1.6	1.6	0.2	0.86	1955	1396	13289	3.3	0.6	8.4	1.6	-0.2	-1.1	0.7	-0.4	-0.1	0.9	11904
ANK3	1	0.00048	0.17	3868	1151	1019	0.33	1033	ZNF114	1	0.0074	0.13	8469	335	1205	0.95	1033	GNS	0.05	1	0.045	710	3178	485	0.96	1033	SYN3	0.63	1033	0.7	-0.2	1.7	1.4	0.1	0.91	2379	1686	12999	1.1	0.3	2.9	0.8	1.3	0.3	2.1	2.7	1.9	0.059	1558
GSG1	0.055	0.51	0.8	392	4097	2193	0.33	1034	CSTF2	1	0.57	0.26	3506	3266	1552	0.95	1034	LRRC1	1.7e-05	0.79	1	197	1768	3647	0.96	1034	ATP2C2	0.63	1034	-0.7	-1.8	0.4	-1.2	0	0.98	3179	13743	942	0.8	1.2	3.7	2.3	-1.7	-2.5	-0.9	-4.5	-3.6	0.00035	309
PTRH1	1	0.00092	0.084	4302	1218	870	0.33	1035	RPS4X	1	0.062	0.63	5470	733	2664	0.95	1035	TMA16	0.95	0.87	0.6	3509	2002	1557	0.96	1035	DUSP3	0.64	1035	-0.6	-1.4	0.1	-1.7	-0.2	0.83	1552	14253	432	8.1	11.4	7.5	10.8	-0.2	-0.9	0.5	-0.5	-0.2	0.83	10773
FAM69B	0.15	6.7e-10	1	558	413	5309	0.34	1036	HYAL4	0.97	0.68	0.69	2080	3981	2911	0.95	1036	CLDN10-AS1	0.12	1	0.79	930	2895	2101	0.96	1036	ASPH	0.64	1036	-0.6	-1.4	0.1	-1.6	-0.2	0.86	1956	14125	560	12.3	20.2	10.6	16.6	-0.4	-1.2	0.3	-1.2	-0.6	0.53	6841
LIPA	0.78	0.55	0.05	1501	4255	770	0.34	1037	C4orf48	1	0.021	0.79	5492	471	3438	0.95	1037	YJEFN3	0.97	0.95	0.34	3685	2351	1045	0.96	1037	ANKRD52	0.64	1037	0.8	0	1.8	1.9	0.3	0.74	1155	851	13834	1.4	0.6	2.5	1.1	0.3	-0.5	1	0.6	0.3	0.79	10183
ZBTB8OS	0.95	0.15	0.095	2083	2739	903	0.34	1038	ANG	1	0.00046	0.41	8410	155	1923	0.95	1038	NAB1	0.038	0.062	1	656	404	3740	0.96	1038	VCX2	0.64	1038	-0.8	-2	0.7	-1	0	1	4320	13361	1324	4.4	7.2	14.6	14.7	2.4	1.4	3.3	4.9	4	5.9e-05	211
ZNF263	0.41	0.0042	0.98	894	1446	3421	0.34	1039	ADAD1	1	0.34	0.14	6255	2093	1247	0.95	1039	PSMF1	0.73	0.89	0.88	2442	2097	2497	0.96	1039	UBALD1	0.64	1039	0.8	0	1.7	2.1	0.4	0.66	868	637	14048	5.2	2.6	6.3	4.1	1.4	0.4	2.3	3	2.2	0.03	1154
CCS	0.99	0.0073	0.31	2446	1551	1259	0.34	1040	CUEDC2	0.75	0.83	0.88	1081	5111	4061	0.95	1040	MRPL35	0.93	1	0.13	3354	2738	656	0.96	1040	MMD	0.64	1040	-0.8	-1.9	0.2	-1.5	-0.1	0.89	2126	14076	609	2.3	6.5	3.4	20.9	-0.7	-1.5	0	-1.8	-1.1	0.26	3797
GAL	1	0.0066	2.4e-06	6092	1525	303	0.35	1041	FBXO16	1	0.56	0.18	4264	3209	1345	0.95	1041	GORASP2	0.73	0.98	0.69	2437	2517	1803	0.96	1041	HIVEP1	0.64	1041	-0.7	-1.6	0.2	-1.5	-0.1	0.89	2143	14067	618	1.2	1.8	2.5	3	-1	-1.8	-0.3	-2.8	-2	0.047	1397
SPATA7	0.58	0.19	0.49	1140	2913	1513	0.35	1042	RFESD	0.82	0.69	0.92	1261	4022	4476	0.95	1042	CCT4	0.97	0.87	0.53	3709	2003	1410	0.96	1042	SIGMAR1	0.64	1042	0.5	-0.3	1.2	1.2	0	0.98	3206	2259	12426	21.5	16.3	25.5	15.5	-1.2	-2	-0.5	-3.2	-2.3	0.019	983
C7orf57	0.97	0.04	0.19	2283	2033	1064	0.35	1043	MIDN	1	0.24	0.79	2792	1613	3456	0.95	1043	ACACA	0.023	1	0.11	583	3183	617	0.96	1043	VASP	0.64	1043	0.7	0	1.4	2	0.4	0.72	1040	762	13923	19.1	11.8	20.4	11.4	0.8	0.2	1.6	2.5	1.7	0.089	1963
PLEKHA3	0.025	0.024	1	318	1854	4421	0.35	1044	AKR1A1	0.99	0.89	0.2	2541	5746	1400	0.95	1044	MYO7A	1	0.011	0.17	4643	224	736	0.96	1044	CHIA	0.64	1044	-1.5	-2.8	-0.2	-2.3	-0.6	0.57	627	14524	161	0.6	4.4	3.8	20.2	-0.7	-2.1	0.5	-1.1	-0.6	0.57	7223
RAPGEF1	0.69	0.014	0.85	1293	1704	2388	0.35	1045	MFSD8	1	0.16	0.77	3180	1241	3337	0.95	1045	ZNF410	0.061	1	0.047	760	3188	490	0.96	1045	TTC30B	0.64	1045	0.8	-0.3	1.9	1.5	0.1	0.91	2301	1631	13054	0.3	0.1	1.3	0.3	-1.3	-2.1	-0.3	-2.6	-1.8	0.076	1803
CLIP3	0.39	0.27	0.59	865	3218	1688	0.35	1046	DNMT3L	1	0.2	0.0037	8452	1404	574	0.95	1046	LOC101927755	0.8	0.47	0.99	2706	1077	3192	0.97	1046	RAPGEF1	0.64	1046	0.9	0	1.7	2	0.4	0.69	955	700	13985	10.3	5	15.9	5.8	0.9	0.2	1.6	2.6	1.8	0.071	1725
HLA-F-AS1	1	7.1e-05	0.073	5496	985	843	0.35	1047	NCF2	1	0.57	0.19	4107	3304	1366	0.95	1047	FYCO1	0.96	0.88	0.58	3650	2019	1512	0.97	1047	R3HDM4	0.64	1047	0.7	-0.1	1.5	1.6	0.2	0.85	1760	1257	13428	18.5	10.5	20.4	9.8	0.9	0.2	1.6	2.6	1.7	0.083	1877
HUWE1	0.57	0.0066	0.95	1123	1526	2960	0.36	1048	CSNK1E	0.6	0.6	0.99	758	3493	5945	0.95	1048	TNPO1	0.37	0.75	1	1472	1656	3332	0.97	1048	PDCL2	0.64	1048	0.5	-0.3	1.2	1.3	0	0.97	3072	2167	12518	22.7	15.5	23.6	14.9	1	0	1.8	2	1.3	0.2	3201
SCARA5	0.96	0.18	0.08	2136	2832	861	0.36	1049	PRR19	0.98	0.95	0.22	2193	6387	1453	0.95	1049	DBF4B	0.92	0.99	0.31	3323	2605	991	0.97	1049	SLC12A2	0.64	1049	-0.4	-1.2	0.3	-1	0	1	4242	13389	1296	2.3	3.8	2.6	4.6	-1.7	-2.4	-0.9	-4	-3.1	0.0018	443
LIMCH1	0.14	1.9e-09	1	539	442	5321	0.36	1050	PPTC7	0.95	0.82	0.61	1924	4986	2576	0.95	1050	LSM8	0.46	0.57	1	1668	1249	3401	0.97	1050	KDM4C	0.64	1050	0.7	-0.1	1.4	1.7	0.2	0.84	1634	1174	13511	14.5	11.4	9.5	9.5	1	0.3	1.6	2.9	2	0.044	1336
2015-09-09	0.0045	6.3e-06	1	231	830	5362	0.36	1051	NOSTRIN	1	0.69	2.9e-05	8357	4037	343	0.95	1051	NCAPH2	0.89	0.91	0.74	3110	2170	1943	0.97	1051	WNT5B	0.65	1051	0.1	-0.8	1	0.3	0	1	10959	6901	7784	7	6.4	11.6	8.9	1.6	0.8	2.3	4.2	3.3	0.0011	377
ZNF581	0.81	0.0004	0.97	1584	1131	3122	0.36	1052	SEC23A	0.24	1	0.0026	311	8390	534	0.95	1052	LOC90784	0.93	0.83	0.78	3395	1866	2072	0.97	1052	KCNJ14	0.65	1052	1.1	0	2.2	2.1	0.4	0.65	830	608	14077	1.2	0.1	5.2	0.4	-1.2	-2.2	-0.3	-2.6	-1.7	0.084	1891
STAT6	1	0.047	0.06	2737	2096	798	0.36	1053	ACOXL	0.97	1	0.019	2134	7509	742	0.95	1053	TCF15	0.015	0.17	1	525	587	3743	0.97	1053	GLDC	0.65	1053	0.5	-0.2	1.1	1.4	0.1	0.93	2520	1794	12891	28	22	17.3	10.3	0.9	0.3	1.6	3	2.1	0.034	1191
HORMAD1	0.97	0.0018	0.65	2262	1317	1786	0.37	1054	CERKL	0.99	0.63	0.54	2561	3649	2319	0.95	1054	ETF1	0.4	0.47	1	1541	1068	3498	0.97	1054	NCKAP5L	0.65	1054	0.7	-0.3	1.7	1.4	0.1	0.94	2653	1881	12804	3.4	2.1	4.7	3.4	1.5	0.6	2.3	3.6	2.7	0.0063	667
SNUPN	1	0.062	0.018	3155	2231	647	0.37	1055	APOE	0.85	1	2.9e-06	1382	8278	285	0.95	1055	GLYR1	0.54	0.91	0.96	1903	2188	2905	0.97	1055	RASSF5	0.65	1055	1.7	0.2	2.5	2.2	0.5	0.61	719	529	14156	0.4	0	2.2	0	1	-0.2	1.8	1.6	0.9	0.37	4865
GIT1	0.3	0.0011	1	744	1232	4201	0.37	1056	MEN1	0.24	0.71	1	308	4158	7234	0.95	1056	SERHL2	0.98	0.91	0.41	3827	2186	1183	0.97	1056	SIX2	0.65	1056	0.2	-0.8	1.2	0.4	0	1	9847	6281	8404	3.9	4.6	7.7	12.3	1.4	0.5	2.2	3.3	2.4	0.016	936
PRR13	0.1	7.6e-09	1	472	510	5327	0.37	1057	PIK3R3	1	0.22	0.0032	8450	1545	560	0.95	1057	DDIT4	1	0.25	0.0069	4642	725	313	0.97	1057	ZNF618	0.65	1057	1	-0.2	2.1	1.6	0.2	0.85	1747	1248	13437	0.6	0.1	1.8	0.3	0.7	-0.6	1.7	1.1	0.6	0.54	6928
THOC2	0.085	0.22	0.95	446	3014	2900	0.38	1058	INPP1	1	0.9	0.00027	7442	5779	417	0.95	1058	ZBTB7B	0.61	0.4	1	2059	947	3430	0.97	1058	IL22RA1	0.65	1058	-0.8	-2.7	0.9	-1.2	0	0.98	3201	13739	946	0.2	0.7	1.2	4	-1.2	-2.5	-0.1	-2.1	-1.3	0.18	2975
FGFR1	0.13	4.2e-09	1	531	475	5324	0.38	1059	CLDN6	0.44	0.00044	1	520	153	9143	0.95	1059	RABEP1	0.0026	0.37	1	402	898	3718	0.97	1059	RBM12B	0.65	1059	-0.6	-1.3	0.2	-1.5	-0.1	0.91	2350	13999	686	2.9	4.4	3.7	4.1	-0.7	-1.4	0	-1.9	-1.1	0.25	3698
STRADA	0.77	0.29	0.24	1468	3306	1164	0.39	1060	ACTB	0.96	0.65	0.78	1968	3798	3389	0.95	1060	FAM189A2	1	0.29	0.86	4099	779	2378	0.97	1060	DYRK3	0.65	1060	1.2	0.1	2	2.2	0.5	0.61	723	532	14153	0.2	0	1.2	0	0.4	-0.9	1.3	0.6	0.2	0.81	10448
ULK4	1	0.17	0.016	2730	2820	637	0.39	1061	ALOX12	1	0.018	0.64	6935	441	2727	0.95	1061	TSC22D2	0.66	1	0.52	2228	2745	1385	0.97	1061	WIPI2	0.65	1061	0.7	0	1.4	1.9	0.4	0.72	1054	775	13910	23.2	14.9	15.1	10.2	0.8	0.1	1.4	2.4	1.6	0.11	2278
SDCBP	1	1.4e-06	0.016	6096	731	636	0.39	1062	TMEM41A	0.96	0.57	0.82	2044	3280	3614	0.95	1062	GDE1	7.6e-06	0.89	1	180	2068	3638	0.97	1062	KCNMB4	0.65	1062	0.6	-0.3	1.4	1.3	0	0.96	3002	2117	12568	3.4	2.3	5.6	3.5	1.1	0.2	1.9	2.6	1.8	0.079	1832
TDRKH	0.9	3e-05	0.99	1862	923	3507	0.39	1063	TMEM209	0.92	0.78	0.76	1687	4673	3270	0.95	1063	DARS	0.87	0.61	0.97	3016	1344	2992	0.97	1063	ZC3H7B	0.65	1063	1.2	0.4	2	3	1.1	0.26	157	96	14589	2.7	0.8	4.6	1.4	0.7	-0.1	1.5	1.7	1.1	0.29	4150
KIF3C	1	6.7e-06	0.67	3773	835	1830	0.39	1064	BASP1	0.18	0.005	1	264	288	9160	0.95	1064	USMG5	0.96	0.59	0.91	3577	1286	2617	0.97	1064	SLC44A2	0.65	1064	0.5	-0.2	1.2	1.5	0.1	0.9	2242	1594	13091	92	70.6	45	43.9	0.6	-0.1	1.2	1.8	1.1	0.26	3766
DDIT3	0.006	7.9e-06	1	243	842	5376	0.39	1065	EGFL6	1	0.76	0.12	3652	4503	1168	0.95	1065	SLC26A8	0.039	1	0.093	664	3196	596	0.97	1065	KLF8	0.65	1065	0.9	0.2	1.7	2.5	0.7	0.49	419	304	14381	9.1	5.8	7.2	5.3	0.5	-0.2	1.4	1.4	0.8	0.42	5522
KLRG2	0.37	4e-11	1	842	312	5297	0.39	1066	TMEM191A	0.96	0.37	0.93	1971	2246	4605	0.95	1066	TTC9	1	0.022	0.14	4650	280	676	0.97	1066	SLN	0.65	1066	0.9	-0.2	1.9	1.6	0.2	0.85	1761	1258	13427	1.7	0.1	7.1	0.5	-0.8	-2.1	0.3	-1.4	-0.8	0.41	5336
GDPD1	0.18	0.13	0.94	592	2607	2890	0.4	1067	TP53I13	1	2.7e-05	0.71	8355	80	3019	0.95	1067	STAC	0.005	0.3	1	447	795	3729	0.97	1067	LOC100128361	0.66	1067	1.7	0.4	2.8	2.5	0.7	0.47	380	271	14414	1	0	5.1	0.1	0.7	-0.3	1.6	1.5	0.8	0.4	5257
LARP1B	0.016	0.28	0.99	295	3279	3508	0.4	1068	FAM53C	1	0.85	0.0026	7019	5282	537	0.95	1068	TOR1AIP2	0.032	1	0.11	629	3195	624	0.97	1068	KIF26A	0.66	1068	0.9	0	1.8	2.1	0.4	0.66	843	617	14068	1.4	0.9	2.2	1.5	0.9	0.1	1.8	2.2	1.4	0.15	2699
TCF25	0.81	0.057	0.6	1575	2179	1690	0.4	1069	CCDC147	0.99	0.62	0.64	2400	3570	2715	0.95	1069	SMAD1	0.69	0.42	1	2309	995	3377	0.97	1069	MTMR3	0.66	1069	0.8	0	1.6	1.9	0.4	0.73	1087	800	13885	3.1	2.1	4.3	4.1	0.5	-0.3	1.3	1.3	0.7	0.48	6175
BST1	1	0.067	0.012	3566	2253	617	0.4	1070	MIR4435-1HG	0.66	0.54	0.99	864	3122	6028	0.95	1070	SMPD1	0.0003	0.65	1	299	1422	3685	0.97	1070	KDM5B	0.66	1070	0.5	-0.2	1.2	1.5	0.1	0.9	2270	1611	13074	43.1	33.7	24.1	21.6	0.5	-0.2	1.1	1.5	0.8	0.4	5196
NUDT1	1	0.0012	0.12	4426	1245	943	0.4	1071	EI24	0.84	0.15	1	1330	1194	7077	0.95	1071	HAGHL	0.67	1	0.42	2242	2816	1200	0.97	1071	FUT4	0.66	1071	-0.7	-1.6	0.1	-1.6	-0.2	0.85	1818	14167	518	1.7	2.7	2.8	3.3	-1	-1.7	-0.3	-2.6	-1.8	0.075	1765
KCNN2	1	0.0017	0.29	3181	1300	1229	0.41	1072	ACRC	0.94	0.87	0.58	1826	5525	2470	0.95	1072	IBTK	0.038	0.11	1	658	494	3761	0.97	1072	FERMT2	0.66	1072	-0.2	-0.9	0.5	-0.4	0	1	9044	11489	3196	51.7	64.1	35.6	43.6	-0.5	-1.3	0.1	-1.5	-0.9	0.39	5168
RNF19B	0.0098	4.5e-06	1	271	815	5375	0.41	1073	SNORD68	0.97	0.59	0.8	2068	3379	3506	0.95	1073	UPF2	0.2	1	0.85	1153	2819	2349	0.97	1073	NAGLU	0.66	1073	1.3	0.3	2.1	2.7	0.9	0.36	246	164	14521	2.1	0.5	4.2	0.9	1.6	0.8	2.5	3.9	3	0.0025	486
FGF1	0.018	1.6e-06	1	300	742	5367	0.41	1074	TMEM52B	1	0.0023	0.26	8447	240	1561	0.95	1074	C10orf131	0.97	0.6	0.88	3742	1316	2453	0.97	1074	IFT140	0.66	1074	1	0.1	2.1	2.2	0.5	0.61	743	546	14139	3.4	1	6.9	2.6	0.4	-0.4	1.4	1	0.5	0.6	7713
CA13	1	0.00022	0.68	2752	1080	1866	0.41	1075	DNHD1	0.9	0.74	0.84	1557	4345	3789	0.95	1075	RGS3	0.0031	1	0.4	412	3156	1151	0.97	1075	LHFP	0.66	1075	-0.9	-2.5	0.3	-1.5	-0.1	0.91	2292	14019	666	0.5	2	3.3	5.8	-1.4	-2.6	-0.2	-2.2	-1.5	0.14	2602
EPHX1	0.017	1.8e-06	1	299	748	5369	0.41	1076	CCNA1	0.85	0.56	0.96	1381	3196	4991	0.95	1076	PSMA5	0.78	0.82	0.95	2636	1857	2847	0.97	1076	ALDH3A2	0.67	1076	0.6	-0.1	1.2	1.6	0.2	0.86	1957	1397	13288	38.5	35.1	23.2	28.7	1	0.3	1.7	2.8	2	0.048	1405
PHKA1	0.06	1.1e-07	1	399	631	5346	0.41	1077	CMAS	1	0.56	0.27	3680	3242	1585	0.95	1077	EIF1AX	0.93	0.74	0.9	3353	1627	2559	0.97	1077	FBXL2	0.67	1077	1	-0.1	2	1.7	0.2	0.81	1458	1060	13625	0.8	0.1	3.5	0.3	-0.9	-1.9	0	-2	-1.3	0.2	3264
GPR39	0.31	0.6	0.45	755	4416	1452	0.41	1078	FAR2	1	0.024	0.069	8494	498	993	0.95	1078	DCAF17	0.94	0.93	0.62	3429	2285	1618	0.97	1078	CCND2	0.67	1078	1.4	0.2	2.5	2.3	0.6	0.54	542	404	14281	0.7	0	3.3	0.1	0.5	-0.9	1.5	0.9	0.5	0.65	8283
SEZ6L2	1	0.0087	0.11	3416	1598	922	0.41	1079	LOC100506299	0.96	0.93	0.37	2000	6224	1830	0.95	1079	ACADSB	0.19	0.017	1	1117	253	3751	0.97	1079	BAX	0.67	1079	0.6	-0.1	1.3	1.6	0.2	0.85	1790	1282	13403	50.8	38.4	47.3	35.9	0.9	0.2	1.8	2.5	1.7	0.094	2012
AGTRAP	0.98	0.052	0.23	2323	2136	1131	0.42	1080	GYG2	0.0002	1	0.53	46	8345	2315	0.95	1080	MSL3P1	0.74	0.94	0.88	2490	2319	2474	0.97	1080	EPHA4	0.67	1080	-0.4	-1.2	0.4	-0.9	0	1	5006	13101	1584	13.2	21.2	13	21.4	2.2	1.1	3.1	3.9	3	0.0027	501
ZNF101	1	0.088	0.053	2726	2375	778	0.42	1081	C12orf75	1	1	5.7e-11	3093	8212	143	0.95	1081	EZH2	0.8	0.95	0.82	2696	2358	2197	0.97	1081	VAPA	0.67	1081	-0.6	-1.3	0	-1.8	-0.3	0.79	1337	14324	361	37.7	53.9	16.2	26.3	-0.4	-1	0.2	-1.3	-0.7	0.49	6249
PRDM1	0.024	1.1e-06	1	315	718	5364	0.42	1082	KDM6B	1	0.43	0.00052	8416	2547	447	0.95	1082	KDM5B	0.17	1	0.021	1065	3194	395	0.97	1082	HUWE1	0.67	1082	0.7	0	1.3	1.9	0.3	0.73	1093	806	13879	53.2	41	26.3	18.8	0.9	0.1	1.6	2.4	1.6	0.11	2281
CKLF	1	0.002	0.22	3497	1337	1122	0.42	1083	TSEN34	0.98	0.15	0.97	2234	1196	5300	0.95	1083	TEX35	1	0.59	0.48	4266	1292	1303	0.97	1083	PRSS23	0.67	1083	0.6	-0.1	1.2	1.6	0.2	0.86	1937	1383	13302	132.2	111.9	84.4	67.9	0.8	-0.1	1.8	1.7	1	0.29	4164
LOC493754	0.99	0.0041	0.54	2445	1441	1585	0.42	1084	CLDN12	1	0.17	0.61	4285	1264	2594	0.95	1084	ZNF621	0.13	0.033	1	950	319	3764	0.97	1084	SAMD11	0.67	1084	0.4	-0.5	1.3	0.9	0	1	5009	3425	11260	1.4	1.4	3.3	4.1	1.5	0.7	2.4	3.6	2.7	0.007	697
ARHGEF16	1	3.6e-05	0.8	2901	933	2222	0.43	1085	TCF20	0.44	0.85	0.98	532	5335	5470	0.95	1085	SERTAD4	0.003	0.41	1	411	977	3723	0.98	1085	ZFP57	0.67	1085	0.1	-0.7	0.9	0.3	0	1	10301	6536	8149	44.5	39.2	32.5	32.8	1	0.3	1.6	2.9	2	0.045	1357
STRADB	0.89	0.001	0.94	1814	1229	2860	0.43	1086	MEF2D	0.37	0.001	1	432	193	9151	0.96	1086	EFS	0.16	1	0.026	1026	3202	416	0.98	1086	HPSE2	0.67	1086	1.3	-0.3	2.3	1.5	0.1	0.89	2103	1499	13186	0.1	0	0.9	0	0.8	-0.3	1.6	1.4	0.8	0.42	5562
PCDH15	1	9.8e-06	0.008	6107	848	588	0.43	1087	LOC101929633	0.22	0.9	0.99	298	5781	6121	0.96	1087	TRIM59	0.41	1	0.0032	1562	3160	276	0.98	1087	DOCK7	0.67	1087	-0.7	-1.6	0	-1.9	-0.3	0.75	1185	14369	316	1.3	2.8	2.1	3.3	-0.7	-1.5	0.1	-1.7	-1	0.32	4374
APEX1	0.97	0.026	0.42	2211	1880	1401	0.43	1088	SCARA3	1	0.035	0.055	8499	574	936	0.96	1088	MIR8072	0.99	0.72	0.62	4023	1589	1601	0.98	1088	EIF4EBP2	0.67	1088	0.7	0	1.3	1.9	0.3	0.74	1145	843	13842	25.4	20.8	12.4	20.7	0.7	0	1.3	2.1	1.4	0.18	2913
PAN2	0.93	0.059	0.41	1989	2201	1400	0.43	1089	ALG14	1	0.18	0.77	3282	1326	3312	0.96	1089	EIF3A	1	0.62	0.66	4101	1369	1687	0.98	1089	CDIP1	0.67	1089	0.7	-0.2	1.7	1.6	0.2	0.85	1787	1280	13405	9.1	4.8	15.1	8.2	0.9	0.1	1.7	2.1	1.4	0.17	2854
KDM7A	0.0054	1.9e-05	1	238	887	5385	0.43	1090	ASCL2	0.73	0.63	0.98	1018	3655	5463	0.96	1090	ANXA3	0.13	0.038	1	947	339	3769	0.98	1090	TGM2	0.68	1090	-0.8	-1.8	0.1	-1.7	-0.2	0.84	1679	14209	476	1.1	1.6	2.7	2.7	-0.6	-1.7	0.3	-1.2	-0.6	0.52	6657
BDNF	1	3.6e-06	0.015	6106	800	628	0.43	1091	PABPC3	0.8	0.92	0.75	1227	6108	3179	0.96	1091	VPS72	0.85	0.98	0.64	2945	2543	1653	0.98	1091	TRPC7	0.68	1091	-0.2	-1.5	1	-0.3	0	1	10582	10794	3891	0.7	0.8	3.5	4	-0.6	-2	0.5	-1	-0.5	0.6	7618
LOC650368	0.73	0.015	0.9	1358	1721	2582	0.43	1092	THNSL1	0.95	0.92	0.47	1867	6096	2113	0.96	1092	RIN3	0.16	0.027	1	1049	298	3768	0.98	1092	HOXD13	0.68	1092	1.7	0.7	2.9	3.3	1.5	0.15	96	59	14626	3.7	0.2	7.4	0.6	0.5	-0.5	1.4	1.1	0.5	0.58	7436
CEBPZ	0.92	0.0053	0.81	1925	1489	2232	0.43	1093	CD320	0.13	1	0.011	201	8417	666	0.96	1093	TMEM33	0.02	1	0.2	564	3203	790	0.98	1093	SLC10A7	0.68	1093	0.2	-0.6	1	0.5	0	1	8221	5370	9315	2.4	1.9	3.9	2.5	-1.3	-2.2	-0.5	-3.2	-2.3	0.022	1033
SURF6	0.9	0.0055	0.83	1866	1495	2329	0.43	1094	RSRP1	1	0.1	0.36	6895	952	1805	0.96	1094	SNORD87	0.43	0.94	0.98	1606	2323	3081	0.98	1094	ADAM23	0.68	1094	0.7	-0.1	1.5	1.7	0.2	0.84	1717	1231	13454	2.9	2.1	4.2	2.6	1	0.1	1.9	2.3	1.5	0.12	2355
ABRACL	0.96	0.052	0.34	2157	2137	1292	0.43	1095	TBP	1	0.46	0.45	3345	2677	2045	0.96	1095	FOXI3	0.00051	0.65	1	324	1430	3692	0.98	1095	KDM7A	0.68	1095	0.7	0	1.4	1.9	0.3	0.75	1204	880	13805	5.6	3.7	5	3.1	0.5	-0.2	1.2	1.4	0.8	0.42	5554
PCGF6	0.69	0.84	0.039	1294	5437	735	0.43	1096	COL9A3	0.37	0.0011	1	427	206	9153	0.96	1096	SETD7	0.32	1	0.0081	1361	3185	324	0.98	1096	ZNF546	0.68	1096	1.8	0.8	2.6	3.6	1.7	0.091	57	33	14652	0.5	0	1.8	0	0	-1	1	0	0	1	14672
FBXL20	0.078	8.6e-08	1	436	626	5348	0.44	1097	KCTD15	1	0.35	0.66	3035	2147	2796	0.96	1097	PSPC1	0.82	0.39	1	2799	939	3337	0.98	1097	MPV17L	0.68	1097	1.2	0.3	2.1	2.6	0.8	0.42	331	233	14452	1.1	0.1	3.1	0.4	-0.2	-1.3	0.7	-0.5	-0.2	0.85	11104
HN1	1	1.1e-06	0.028	6101	719	687	0.44	1098	KIAA1467	1	0.047	0.86	4231	652	3863	0.96	1098	WNT16	0.2	0.022	1	1138	277	3766	0.98	1098	TMEM106C	0.68	1098	-0.4	-1.2	0.3	-1.2	0	0.99	3355	13691	994	21	28.1	22.1	23.4	-1.3	-2.1	-0.6	-3.7	-2.8	0.0053	636
S1PR5	0.69	0.015	0.92	1309	1714	2709	0.44	1099	KCNG1	1	0.0029	0.98	4369	249	5550	0.96	1099	BCAP29	0.96	0.68	0.9	3605	1485	2592	0.98	1099	SRGAP2	0.68	1099	0.5	-0.2	1.2	1.4	0.1	0.92	2489	1770	12915	7.9	6	8.6	5.2	0.9	0.1	1.7	2.4	1.6	0.1	2161
SH3D19	0.95	0.058	0.37	2109	2191	1334	0.44	1100	PRRG1	0.8	0.45	0.99	1210	2628	5827	0.96	1100	CCDC116	1	0.29	0.011	4651	767	346	0.98	1100	RBM38	0.68	1100	0.8	0.1	1.5	2.3	0.6	0.56	619	461	14224	58	37.1	36.4	26.5	0.4	-0.2	1.1	1.4	0.8	0.43	5654
USP1	0.48	0.65	0.29	988	4609	1236	0.45	1101	CYTH3	0.47	0.97	0.87	564	6798	3943	0.96	1101	CLDN7	0.57	0.95	0.95	1972	2390	2857	0.98	1101	ITGAM	0.68	1101	1.1	0.3	2	2.7	0.8	0.4	293	201	14484	10.9	6.7	11.5	8.4	2	0.9	3	3.9	3	0.0025	485
SRGAP2	0.005	3.2e-05	1	235	926	5393	0.45	1102	C1orf115	0.94	0.61	0.87	1819	3520	4028	0.96	1102	OXR1	0.015	0.25	1	530	718	3759	0.98	1102	CCBL1	0.68	1102	-0.6	-1.4	0.2	-1.4	-0.1	0.94	2720	13892	793	3.2	5.1	5.6	6.6	-0.8	-1.5	-0.1	-2.2	-1.4	0.17	2799
POLR3GL	1	0.01	0.28	2783	1630	1221	0.45	1103	GALNT2	1	0.84	0.0081	6461	5176	633	0.96	1103	MED12	0.56	1	0.0014	1939	3148	232	0.98	1103	MSH2	0.68	1103	0.4	-0.2	1.1	1.3	0	0.96	3031	2137	12548	57.7	51.2	30.3	25.7	0.5	-0.1	1.2	1.7	1	0.32	4440
CYP20A1	0.95	0.29	0.091	2120	3310	894	0.45	1104	CTU1	1	0.00098	0.38	8429	190	1862	0.96	1104	LINC00925	1	0.37	0.75	4260	894	1985	0.98	1104	SCARB1	0.68	1104	-0.9	-1.8	-0.1	-2.1	-0.4	0.66	873	14451	234	1.5	4	3.7	7.2	0.6	-0.5	1.6	1.2	0.6	0.53	6809
ZNF827	0.96	0.013	0.58	2193	1686	1671	0.45	1105	ASAH1	1	0.014	0.12	8493	413	1147	0.96	1105	PITPNA	0.084	1	0.85	831	2963	2331	0.98	1105	SIRT1	0.68	1105	0.5	-0.3	1.2	1.3	0	0.96	3059	2158	12527	9.4	7.2	9.2	5.4	0.5	-0.2	1.2	1.3	0.7	0.47	6014
DAPK1	1	6.6e-09	0.19	6073	505	1066	0.45	1106	SLC7A11-AS1	0.92	1	9.2e-07	1661	8265	260	0.96	1106	ELOVL1	0.2	1	0.023	1152	3213	406	0.98	1106	PPP4C	0.68	1106	0.6	-0.1	1.3	1.6	0.2	0.85	1841	1318	13367	133.4	98.2	86.2	63.4	0.8	0.1	1.5	2.4	1.6	0.1	2152
ACVRL1	0.00017	0.0015	1	133	1282	5401	0.45	1107	ART5	0.066	1	0.03	148	8424	805	0.96	1107	FIGN	3.1e-05	1	0.88	215	3106	2498	0.98	1107	FUCA1	0.68	1107	0.4	-0.4	1.1	1	0	1	4506	3116	11569	61.6	55.6	44.8	35	1	0.2	1.7	2.7	1.8	0.066	1660
CRABP1	1	0.0038	5e-05	6122	1432	375	0.45	1108	ZBTB22	0.94	0.82	0.7	1806	5062	2939	0.96	1108	APBB1	0.0091	0.33	1	489	837	3748	0.98	1108	ABAT	0.68	1108	0.8	-0.1	1.8	1.7	0.2	0.84	1664	1194	13491	1	0.5	2.5	1.1	1	-0.2	2.1	1.7	1	0.31	4259
ARL6IP6	0.99	0.23	0.032	2565	3067	711	0.46	1109	PVT1	0.78	0.98	0.53	1155	6963	2289	0.96	1109	LOC100506178	0.05	0.13	1	708	523	3778	0.98	1109	MYO1E	0.68	1109	1.2	0.4	2	3	1.1	0.26	159	98	14587	9.4	3.7	8.3	4.8	0.3	-0.5	1.2	0.8	0.4	0.7	8994
SESN3	0.0068	2.3e-05	1	249	899	5397	0.46	1110	GAS7	0.16	0.0086	1	231	352	9174	0.96	1110	GPR155	1	0.38	0.0065	4648	915	309	0.98	1110	MIP	0.68	1110	-2.2	-3.7	-0.8	-3	-1.1	0.27	166	14621	64	0.1	1.7	0.6	7.2	-0.8	-1.6	0.2	-1.6	-0.9	0.36	4851
SOCS5	0.092	0.24	0.97	457	3085	3154	0.46	1111	CDKL1	0.94	0.96	0.35	1860	6592	1785	0.96	1111	CCT8	0.99	0.99	0.11	4028	2608	623	0.98	1111	NADK	0.68	1111	0.6	-0.1	1.2	1.6	0.2	0.86	1945	1390	13295	26.5	19.6	20.3	13	0.9	0.2	1.5	2.6	1.8	0.071	1727
CATSPER3	1	0.055	0.082	2919	2165	864	0.46	1112	FAM122C	1	0.99	6.3e-09	8282	7099	199	0.96	1112	IL23R	0.59	0.98	0.9	2021	2565	2536	0.98	1112	APOBEC3F	0.68	1112	0.4	-0.4	1.2	0.9	0	1	4962	3396	11289	4.2	3	7.6	4.5	1.9	0.9	2.8	3.9	3	0.0026	498
2015-09-11	0.18	1.2e-08	1	585	526	5336	0.46	1113	LASP1	0.98	0.12	0.98	2321	1040	5448	0.96	1113	ADSL	0.9	0.93	0.81	3166	2249	2149	0.98	1113	ELOVL1	0.68	1113	-0.8	-1.6	0	-2	-0.4	0.69	946	14434	251	56.6	87.1	44.6	51.4	-1.2	-1.8	-0.5	-3.5	-2.6	0.0099	793
PIAS3	0.57	0.037	0.93	1129	2005	2756	0.46	1114	SPNS1	1	0.85	0.014	5811	5344	698	0.96	1114	BIN1	0.0039	0.45	1	431	1041	3733	0.98	1114	DHRS3	0.68	1114	-0.8	-1.8	0	-1.9	-0.3	0.75	1194	14364	321	44.8	71.3	62.6	75.6	0.1	-0.9	0.9	0.1	0	0.99	13741
CHST15	1	0.011	0.17	3179	1636	1037	0.47	1115	PEG10	1	0.02	0.96	3441	457	5095	0.96	1115	COX7A2L	0.91	0.87	0.87	3254	2005	2402	0.98	1115	TNFAIP8	0.68	1115	0.6	-0.4	1.6	1.2	0	0.98	3225	2270	12415	6.1	3.4	10.2	6.3	-0.8	-1.5	-0.1	-2.3	-1.5	0.14	2507
GCGR	0.9	0.24	0.25	1850	3104	1170	0.47	1116	GAP43	1	0.99	0.0049	3332	7157	591	0.96	1116	BCORL1	0.00021	0.77	1	288	1723	3683	0.98	1116	CEACAM1	0.69	1116	-0.7	-1.6	0.2	-1.4	-0.1	0.91	2387	13991	694	16.6	28.1	25.3	24.2	0.7	-0.2	1.6	1.6	0.9	0.35	4671
UNG	0.99	0.14	0.065	2620	2681	811	0.47	1117	ENAH	1	0.01	0.15	8491	370	1264	0.96	1117	ALS2CL	0.064	1	0.11	770	3228	619	0.98	1117	DAGLA	0.69	1117	0.6	-0.4	1.7	1.1	0	1	3923	2739	11946	1.3	0.6	2.3	1.6	1.5	0.4	2.5	2.9	2	0.045	1361
DAGLB	0.99	0.035	0.26	2535	1990	1187	0.47	1118	CHMP4B	1	2.4e-07	0.95	8297	44	4903	0.96	1118	PATL2	0.53	1	0.0023	1847	3159	259	0.98	1118	PWWP2A	0.69	1118	0.9	0.1	1.8	2.2	0.5	0.61	744	547	14138	10	6	10.4	7	0.4	-0.4	1.1	1	0.5	0.61	7813
RTN4	0.0017	0.00021	1	188	1076	5412	0.48	1119	ATG4A	1	0.14	0.76	3759	1136	3264	0.96	1119	MORN3	0.3	1	0.012	1329	3198	355	0.98	1119	PLEKHG5	0.69	1119	1.1	0.2	2.1	2.6	0.8	0.41	310	214	14471	2.2	0.6	3.3	1.3	1.5	0.3	2.5	2.5	1.7	0.09	1972
CEACAM6	0.13	4.6e-08	1	532	590	5349	0.48	1120	RNU4ATAC	0.93	0.29	0.98	1775	1891	5521	0.96	1120	CPVL	0.057	0.12	1	743	518	3788	0.98	1120	MT1L	0.69	1120	0.7	-0.3	1.6	1.4	0.1	0.93	2527	1798	12887	5.8	2.1	11	6.3	1.3	0.5	2.1	3.3	2.4	0.014	891
MRPL57	0.56	0.045	0.93	1101	2073	2773	0.48	1121	SNAI3	0.28	0.83	1	352	5144	6395	0.96	1121	ZNF165	0.00032	1	0.74	300	3130	1963	0.98	1121	TMEM245	0.69	1121	-0.5	-1.2	0.2	-1.2	0	0.98	3211	13735	950	6	7.9	4.5	6.4	-0.9	-1.6	-0.2	-2.5	-1.7	0.087	1939
SLC44A1	0.072	3.1e-07	1	425	664	5365	0.48	1122	ANKS4B	0.52	1	0.00033	633	8357	428	0.96	1122	TBPL1	1	0.89	0.27	4194	2080	917	0.98	1122	WDR62	0.69	1122	0.5	-0.3	1.2	1.3	0	0.97	3125	2204	12481	10.1	7.5	10.7	7.2	0.4	-0.4	1.1	0.9	0.4	0.67	8535
FAM132A	1	3.5e-05	0.87	2865	931	2485	0.48	1123	DHX58	0.03	0.72	1	110	4217	8842	0.96	1123	SLC27A2	0.16	0.038	1	1046	336	3777	0.98	1123	GAS6	0.69	1123	0.4	-0.3	1.1	1.1	0	1	3775	2647	12038	61.1	43.1	52.6	28.1	1.8	0.9	2.5	4.5	3.6	0.00036	311
EPHA7	1	2.6e-09	0.28	6069	452	1211	0.48	1124	PPIA	1	0.26	0.46	4707	1742	2068	0.96	1124	CHCHD1	1	0.56	0.5	4357	1227	1339	0.98	1124	SLITRK2	0.69	1124	-1	-2	0	-1.9	-0.3	0.76	1233	14349	336	0.8	2.7	1.8	4.1	0.5	-0.6	1.6	0.9	0.5	0.65	8313
TBCB	1	3.8e-07	0.069	6099	669	827	0.48	1125	SPSB3	1	0.71	0.24	3330	4188	1503	0.96	1125	MAGEC2	0.16	1	0.041	1030	3225	471	0.98	1125	SLC3A1	0.69	1125	0.4	-0.7	1.5	0.8	0	1	6122	4132	10553	0.7	0.1	4.6	0.6	-0.1	-1.7	1.1	-0.2	-0.1	0.94	12733
NLRP2	1	1.3e-05	0.75	3828	861	2023	0.48	1126	CIC	0.81	0.1	1	1239	936	8023	0.96	1126	EIF3J	0.16	0.041	1	1035	351	3785	0.98	1126	ATAD3B	0.69	1126	0.8	0.1	1.6	2.3	0.6	0.56	580	433	14252	127.7	84.7	78.5	47.4	0.9	0.1	1.5	2.4	1.6	0.11	2235
PVRL4	0.12	0.27	0.96	490	3256	3018	0.49	1127	HOXA4	0.93	0.93	0.54	1754	6163	2317	0.96	1127	REPIN1	0.055	1	0.78	736	3011	2077	0.98	1127	ZNF114	0.69	1127	-0.3	-1.2	0.5	-0.7	0	1	6539	12556	2129	13.4	17.2	15.5	20.4	-1.5	-2.2	-0.8	-4.1	-3.2	0.0013	403
FKBP8	0.19	1.6e-08	1	599	541	5340	0.49	1128	TUBA4B	0.85	0.96	0.6	1386	6566	2560	0.96	1128	PLA2G4C	0.25	1	0.63	1227	2971	1636	0.98	1128	LMBRD1	0.7	1128	-0.8	-1.6	-0.1	-2.2	-0.5	0.58	666	14506	179	30.8	53.7	25.2	37.5	-1	-1.8	-0.3	-2.6	-1.8	0.071	1724
NUDT4	0.069	0.16	0.99	420	2786	3626	0.49	1129	MAFA	0.97	0.032	1	2141	555	7092	0.96	1129	WASF1	1	0.61	0.77	4065	1354	2052	0.98	1129	TUBB2A	0.7	1129	-0.1	-1	0.7	-0.3	0	1	11143	10536	4149	60.6	68.2	76.5	51.3	2.1	1.3	2.9	5.5	4.6	4e-06	134
PAQR4	1	0.0002	0.47	3995	1069	1473	0.49	1130	HPSE2	0.83	1	0.2	1308	7486	1382	0.96	1130	C9orf78	0.25	1	0.73	1233	2944	1895	0.98	1130	HMGCS1	0.7	1130	-0.8	-1.7	0.1	-1.8	-0.2	0.81	1441	14293	392	33.3	52.1	39.2	54.6	-0.9	-1.5	-0.2	-2.7	-1.9	0.064	1638
TCEA1	0.48	9.9e-11	1	989	348	5305	0.49	1131	DENND2D	0.97	0.34	0.94	2098	2128	4745	0.96	1131	EEF1D	0.94	0.77	0.92	3426	1705	2662	0.98	1131	KLF7	0.7	1131	0.4	-0.6	1.4	0.8	0	1	6231	4203	10482	0.7	0.7	1.4	1.6	2.1	1.1	3.1	4.7	3.8	0.00014	256
LY6E	1	4.1e-05	0.0068	6127	945	574	0.49	1132	UNKL	0.99	0.4	0.78	2631	2383	3384	0.96	1132	MYOD1	1	0.16	0.046	4665	584	488	0.98	1132	CCR1	0.7	1132	0.9	-0.1	1.8	1.8	0.3	0.79	1339	977	13708	0.1	0	0.3	0	-0.5	-1.7	0.4	-1.1	-0.6	0.55	7046
IL6R	0.13	5.9e-08	1	533	602	5352	0.49	1133	PGBD2	1	0.59	0.24	4130	3400	1486	0.96	1133	CBR1	0.98	1	1.6e-06	3770	3089	84	0.98	1133	CPO	0.7	1133	1.1	-0.6	1.9	1.3	0.1	0.95	2766	1964	12721	0.2	0	1.5	0.1	0.2	-1	1.2	0.3	0.1	0.91	12309
CTNS	1	0.0031	0.33	3305	1387	1271	0.49	1134	EHHADH	0.17	1	0.009	252	8419	641	0.96	1134	RRP7A	0.8	0.95	0.89	2687	2376	2509	0.98	1134	EMC10	0.7	1134	0.8	0	1.6	1.9	0.3	0.74	1149	846	13839	23.4	13.3	24.2	15.3	0.8	0.1	1.6	2.4	1.6	0.11	2221
RAB3A	1	0.053	0.0054	4977	2141	563	0.49	1135	ZFAT	1	0.015	0.78	6579	421	3377	0.96	1135	TBX2	0.47	1	0.005	1701	3180	296	0.98	1135	GOLM1	0.7	1135	0.2	-0.7	0.9	0.3	0	1	10141	6446	8239	3.8	2.8	6.9	3.5	-0.9	-1.7	-0.2	-2.6	-1.8	0.079	1830
PRKCDBP	1	0.023	0.19	2962	1838	1061	0.5	1136	C16orf74	1	7.6e-05	0.69	8384	103	2896	0.96	1136	MTMR7	0.012	1	0.35	501	3207	1064	0.98	1136	FHOD3	0.7	1136	1	-0.1	2	1.8	0.2	0.81	1428	1038	13647	0.3	0	1.5	0.1	0.7	-0.5	1.8	1.2	0.7	0.5	6377
SETX	0.82	0.42	0.23	1608	3768	1145	0.5	1137	SPTSSA	0.99	1	0.018	2455	7422	734	0.96	1137	BMS1	0.88	0.93	0.85	3086	2269	2351	0.98	1137	CHI3L2	0.7	1137	-1	-2	-0.2	-2.4	-0.7	0.51	476	14563	122	48.1	92.9	45.4	109.1	-0.5	-1.4	0.3	-1.2	-0.7	0.51	6574
VCX3A	0.85	6.5e-14	1	1697	142	5278	0.5	1138	PKP2	1	0.022	0.1	8508	473	1101	0.96	1138	FABP7	0.026	1	0.24	599	3223	865	0.98	1138	B3GNT5	0.7	1138	1.4	0.3	2.3	2.5	0.7	0.47	406	295	14390	1.3	0.6	2.7	1.6	-1.7	-2.5	-0.8	-4	-3.1	0.0018	442
RASGEF1A	1	1.6e-06	0.043	6111	743	750	0.5	1139	SYT16	0.64	0.58	0.99	827	3322	6260	0.96	1139	RRP7B	0.23	1	0.87	1189	2884	2415	0.98	1139	DNAJC25	0.7	1139	1	0.2	1.7	2.5	0.7	0.47	382	273	14412	23.2	14.9	18.8	17	0.2	-0.6	1	0.5	0.2	0.85	11217
CSRP2	1	0.11	0.038	3107	2511	731	0.5	1140	RAB3C	1	0.66	0.41	2974	3871	1929	0.96	1140	PTGES3	0.95	0.39	0.99	3531	934	3183	0.98	1140	GNG4	0.7	1140	0.7	-0.3	1.8	1.4	0.1	0.94	2647	1875	12810	0.3	0	1.2	0.2	1.1	0.1	2.1	2.1	1.4	0.18	2925
MYD88	0.23	0.018	1	654	1763	4062	0.5	1141	CLPTM1	1	0.22	0.006	8486	1557	609	0.96	1141	SEPP1	1	0.41	0.0085	4652	964	329	0.98	1141	FAAH2	0.7	1141	1.1	-0.2	2.1	1.8	0.2	0.81	1445	1052	13633	1.2	0.4	3.6	1.4	0.8	-0.3	1.9	1.4	0.8	0.41	5414
FAM13B	0.2	0.55	0.77	620	4219	2098	0.5	1142	DXO	0.99	0.57	0.7	2512	3283	2973	0.96	1142	LOC100130987	0.59	0.96	0.96	2024	2425	2921	0.98	1142	MAPKAPK2	0.7	1142	0.8	0	1.6	1.9	0.3	0.75	1167	858	13827	4.9	2.8	4.3	3.6	0.7	-0.1	1.4	1.8	1.1	0.28	4040
TADA1	1	0.022	0.22	2905	1820	1118	0.5	1143	PCDH1	1	0.052	0.05	8515	674	914	0.96	1143	AKR1A1	0.029	1	0.24	609	3230	852	0.98	1143	PLAC8	0.7	1143	-0.9	-1.7	-0.2	-2.3	-0.6	0.55	560	14543	142	13.7	23.6	18.5	20.6	-0.8	-1.6	-0.1	-2.3	-1.5	0.14	2539
LDHD	1	0.007	5e-05	6129	1541	374	0.5	1144	BCAR4	0.99	0.54	0.71	2582	3059	2983	0.96	1144	GLOD4	0.8	1	0.37	2712	2854	1100	0.98	1144	TAAR5	0.7	1144	0.9	0	1.8	1.9	0.4	0.72	1048	769	13916	2.3	1	4.3	2.5	0.4	-0.3	1.2	1.1	0.6	0.54	6944
MAP3K3	0.72	0.022	0.93	1348	1823	2761	0.51	1145	C2orf15	1	0.5	0.21	5154	2874	1403	0.96	1145	MCAT	0.26	0.024	1	1257	286	3780	0.98	1145	BOD1	0.7	1145	0.5	-0.2	1.2	1.4	0.1	0.92	2432	1727	12958	13.9	10.4	11.3	10	0.8	0.1	1.5	2.3	1.5	0.12	2383
CDT1	0.96	0.013	0.71	2139	1690	1915	0.51	1146	PAX9	1	0.96	0.0031	5578	6619	554	0.96	1146	NIPAL1	0.0011	0.67	1	363	1474	3711	0.98	1146	TLL2	0.7	1146	0.3	-0.7	1.4	0.6	0	1	7626	5037	9648	0.4	0.4	0.9	1.1	1.6	0.6	2.5	3.6	2.7	0.0077	725
CCZ1	0.6	0.055	0.91	1167	2167	2684	0.51	1147	RNF39	1	9.3e-05	0.99	6838	107	5891	0.96	1147	ACSF3	1	0.01	0.39	4656	219	1138	0.99	1147	MAPKAP1	0.7	1147	0.9	0.1	1.6	2.3	0.6	0.55	575	430	14255	32.5	22.3	23.9	17.2	1.4	0.7	2	4.2	3.3	0.00099	370
ZNF311	0.49	0.18	0.83	1009	2857	2327	0.51	1148	SNORA44	0.97	0.75	0.73	2082	4425	3086	0.96	1148	ABCF1	1	0.75	0.68	4063	1650	1781	0.99	1148	TIMP3	0.7	1148	0.9	-0.1	1.9	1.8	0.2	0.81	1400	1021	13664	0.3	0.1	1.4	0.4	1.1	-0.1	2.2	1.8	1.1	0.26	3864
RIPK4	0.97	0.029	0.51	2263	1913	1548	0.51	1149	SPSB4	1	0.93	0.042	3693	6194	886	0.96	1149	SLC1A5	1	0.41	0.0092	4655	969	337	0.99	1149	TFPI	0.7	1149	0.1	-1	1.2	0.2	0	1	12034	7473	7212	11.6	15.4	15.8	40.3	-0.8	-1.8	0.1	-1.7	-1	0.32	4424
CDK2AP2	0.99	0.0014	0.8	2431	1267	2201	0.51	1150	PPP1R12C	0.99	0.0085	1	2494	349	7446	0.96	1150	TMEM65	0.16	0.055	1	1037	387	3796	0.99	1150	PHF13	0.7	1150	0.5	-0.3	1.2	1.2	0	0.98	3208	2261	12424	9.1	6.9	8.6	7.2	0.9	0.1	1.7	2.3	1.5	0.12	2352
PSME2	0.82	0.16	0.56	1612	2749	1615	0.51	1151	BPIFA2	1	0.89	0.00036	7518	5726	436	0.96	1151	NMRK2	0.017	0.32	1	543	830	3772	0.99	1151	APOM	0.7	1151	-0.8	-1.9	0.2	-1.5	-0.1	0.88	2064	14092	593	2.1	5.3	13.3	15.5	0.7	-0.4	1.8	1.2	0.7	0.51	6540
ZGRF1	0.36	0.85	0.26	827	5496	1191	0.51	1152	GPR75	1	0.38	0.36	4832	2279	1797	0.96	1152	ACTN2	0.97	0.95	0.61	3687	2377	1580	0.99	1152	MARS	0.7	1152	0.9	0.1	1.6	2.3	0.6	0.55	564	422	14263	209.3	151.4	121.1	78.1	0.5	-0.2	1.1	1.4	0.8	0.42	5538
IPP	1	0.00078	0.71	2778	1198	1933	0.51	1153	RILPL2	1	0.21	0.63	4308	1484	2666	0.97	1153	RIMS4	0.034	0.23	1	637	684	3793	0.99	1153	OOSP2	0.7	1153	1.2	0	2.3	2.1	0.4	0.66	879	645	14040	1.7	0.2	5.9	1	-0.7	-1.3	0.2	-1.5	-0.9	0.37	4919
CNOT11	0.19	0.21	0.96	610	2976	3017	0.51	1154	TRIML1	1	0.024	0.11	8514	493	1117	0.97	1154	MKKS	0.91	0.79	0.95	3261	1757	2855	0.99	1154	CACNA2D1	0.71	1154	0.2	-0.7	1.2	0.5	0	1	8475	5537	9148	0.8	0.8	1.4	2.4	1.6	0.6	2.5	3.1	2.2	0.025	1088
FES	1	0.017	0.33	2738	1756	1275	0.51	1155	NAT14	0.66	0.79	0.97	872	4755	5285	0.97	1155	LOC644936	0.0013	0.67	1	369	1472	3717	0.99	1155	CDS2	0.71	1155	-0.8	-1.7	0	-2	-0.4	0.69	928	14439	246	1.7	3.1	2.3	4	-0.7	-1.4	-0.1	-2.1	-1.4	0.18	2912
LMO4	0.039	2.8e-06	1	359	773	5390	0.51	1156	JTB	0.99	0.00064	1	2559	165	8610	0.97	1156	TMED3	0.015	0.36	1	524	882	3771	0.99	1156	RBP1	0.71	1156	-1.3	-2.2	-0.4	-2.7	-0.9	0.36	262	14601	84	2.8	6	10.3	11.2	0.3	-0.6	1.1	0.7	0.3	0.75	9699
DGKA	0.47	0.17	0.87	968	2799	2447	0.51	1157	PPP3CC	1	0.8	0.33	2794	4886	1739	0.97	1157	ATP6AP1	0.042	1	0.21	675	3237	804	0.99	1157	MT1M	0.71	1157	0.7	-0.3	1.6	1.4	0.1	0.93	2575	1829	12856	10.4	7.3	27	24.4	1.2	0.3	2	2.6	1.8	0.078	1813
PDXP	0.75	0.64	0.17	1404	4594	1022	0.52	1158	MGAT5	1	0.31	0.0033	8475	1984	561	0.97	1158	CAPN7	0.72	0.94	0.96	2410	2295	2915	0.99	1158	HAPLN1	0.71	1158	-0.3	-1.6	1.1	-0.4	0	1	9328	11364	3321	1.3	1.1	3.9	4.2	-2.4	-3.3	-1.6	-5.9	-4.9	7.5e-07	93
SLC22A18	1	0.0026	0.48	3023	1363	1493	0.52	1159	RALY	0.99	0.11	0.98	2514	1010	5395	0.97	1159	LUZP1	0.00076	0.74	1	347	1642	3706	0.99	1159	KLHL8	0.71	1159	0.1	-0.7	0.9	0.3	0	1	11192	7025	7660	1.4	1.3	1.9	2.1	-0.5	-1.4	0.2	-1.4	-0.8	0.42	5545
CIB1	1	0.021	0.017	5086	1804	642	0.52	1160	LRFN4	0.44	0.51	1	531	2916	7696	0.97	1160	HNRNPA3	0.72	0.91	0.97	2406	2159	3013	0.99	1160	IRF1	0.71	1160	0.9	0	1.8	2	0.4	0.71	997	730	13955	5	2.8	6.7	5.2	0.9	0	1.7	2.1	1.3	0.19	3071
TOP3A	0.3	0.83	0.37	745	5372	1331	0.52	1161	HOXA7	0.87	1	0.026	1452	7988	771	0.97	1161	TUBB6	1	0.26	0.03	4666	742	433	0.99	1161	KCNV1	0.71	1161	-1.5	-2.3	-0.3	-2.3	-0.6	0.56	586	14536	149	0	0.2	0	0.7	-1.6	-2.7	-0.9	-4.2	-3.3	0.001	372
ITGA7	1	0.27	0.0034	3722	3222	537	0.52	1162	LOC100506985	0.99	0.96	0.22	2355	6564	1447	0.97	1162	OR1N1	0.55	1	0.0043	1905	3182	288	0.99	1162	PPAP2A	0.71	1162	0.8	-0.1	1.7	1.8	0.2	0.81	1444	1051	13634	87.8	59	77	54	2.8	1.5	4	4.9	4	7.1e-05	220
MKRN9P	0.32	0.035	0.99	773	1982	3597	0.52	1163	BANCR	0.99	1	3.3e-08	2382	8244	219	0.97	1163	COA6	0.81	0.84	0.98	2766	1907	3031	0.99	1163	RAP1GAP	0.71	1163	0.9	-0.2	1.8	1.6	0.2	0.85	1896	1354	13331	0.2	0.1	0.7	0.2	0.9	-0.2	1.9	1.6	0.9	0.36	4835
SLC8B1	0.52	0.13	0.88	1047	2645	2495	0.52	1164	GSTO1	0.09	1	0.033	168	8440	821	0.97	1164	SOWAHA	0.098	0.12	1	871	514	3808	0.99	1164	DEFA6	0.71	1164	-1.1	-2	-0.2	-2.2	-0.5	0.58	665	14507	178	0	1.1	0	4.8	0	-1.1	0.9	0	0	1	14547
ENHO	0.0037	0.00017	1	224	1055	5422	0.52	1165	LAMB1	1	0.2	0.0098	8500	1426	651	0.97	1165	IRS1	0.99	0.67	0.88	3913	1464	2491	0.99	1165	MT1HL1	0.71	1165	0.7	-0.2	1.8	1.6	0.2	0.85	1891	1349	13336	38.6	25.8	50	48.3	0.8	-0.4	2	1.3	0.7	0.47	6097
HEXDC	0.9	0.28	0.28	1864	3266	1213	0.52	1166	RHOF	1	0.79	0.13	3965	4765	1220	0.97	1166	NMI	0.058	0.18	1	751	615	3805	0.99	1166	H1FX	0.71	1166	1.6	0.4	2.6	2.8	0.9	0.36	243	161	14524	22	9.6	35.2	29.9	1.8	0.7	2.8	3.7	2.8	0.0053	637
ZNF287	0.43	0.45	0.66	912	3876	1812	0.52	1167	FOXE1	1	0.3	0.77	3075	1935	3303	0.97	1167	SPPL2A	0.17	0.064	1	1070	411	3806	0.99	1167	CPA1	0.71	1167	1.2	0.2	2	2.3	0.6	0.56	592	440	14245	0.4	0	1.2	0	-0.9	-1.5	0	-1.9	-1.2	0.24	3571
SLC35E4	0.31	3.9e-09	1	758	469	5332	0.52	1168	CAMK2G	0.99	0.99	0.058	2379	7250	953	0.97	1168	RARRES1	0.69	0.0015	1	2317	136	3720	0.99	1168	RGS3	0.71	1168	-0.8	-1.8	0.2	-1.6	-0.2	0.85	1836	14163	522	0.2	0.7	0.7	1.7	-1.4	-2.3	-0.6	-3.2	-2.3	0.021	1029
POLR2I	1	0.0034	0.18	4273	1408	1040	0.52	1169	MYLIP	0.99	0.51	0.75	2610	2894	3190	0.97	1169	DUSP14	0.64	1	0.0022	2168	3165	256	0.99	1169	SOWAHD	0.71	1169	0.7	-0.5	1.5	1.1	0	1	3851	2695	11990	0.1	0	0.8	0.1	2.5	1.4	3.5	4.5	3.6	0.00037	316
RPS2P32	0.087	0.048	1	450	2105	4295	0.52	1170	PNPT1	1	0.29	0.0044	8484	1886	583	0.97	1170	SLC2A1	3.9e-05	1	0.93	228	3107	2715	0.99	1170	SLC38A3	0.71	1170	0.9	-0.3	1.7	1.4	0.1	0.93	2532	1802	12883	0.1	0	0.5	0	-0.7	-2	0.2	-1.4	-0.8	0.42	5508
BST2	1	4.4e-05	0.01	6132	950	607	0.53	1171	INSIG2	1	0.53	0.27	4595	3023	1579	0.97	1171	EPAS1	0.017	1	1	545	2752	3417	0.99	1171	FBXO2	0.71	1171	0.8	-0.2	1.7	1.6	0.2	0.87	2032	1452	13233	0.7	0.2	2.9	0.6	1.2	-0.2	2.4	1.8	1.1	0.29	4099
RGS11	0.67	0.17	0.73	1273	2828	1982	0.53	1172	LINC01003	0.97	0.33	0.96	2083	2063	5069	0.97	1172	AQP3	0.78	1	0.00066	2625	3141	198	0.99	1172	MVP	0.71	1172	0.3	-0.7	1.2	0.6	0	1	7744	5097	9588	10	7.7	13.9	11.4	1.5	0.6	2.2	3.3	2.5	0.014	881
ROGDI	1	0.002	0.59	2891	1335	1677	0.53	1173	SLC25A47	0.99	0.7	0.55	2648	4102	2347	0.97	1173	LSS	1	0.34	0.021	4664	859	396	0.99	1173	H19	0.71	1173	1.1	0.2	1.9	2.5	0.7	0.48	411	298	14387	2	0.2	5	0.7	-0.5	-1.4	0.4	-1.1	-0.6	0.55	7071
IRF7	1	0.19	0.053	2749	2882	777	0.53	1174	AEBP2	1	0.0097	0.87	6528	366	3989	0.97	1174	PPP4R1	0.82	0.99	0.7	2788	2669	1824	0.99	1174	M1AP	0.71	1174	0.9	-0.1	1.9	1.8	0.3	0.79	1314	956	13729	2.9	1.2	6.3	2.7	-0.4	-1.5	0.5	-0.8	-0.4	0.69	8900
DNAJC22	0.68	1.2e-11	1	1280	277	5293	0.53	1175	UBA6	0.99	0.047	0.99	2535	654	6154	0.97	1175	EBP	0.028	1	0.3	607	3235	982	0.99	1175	RAB3D	0.71	1175	0.5	-0.3	1.2	1.3	0	0.96	2976	2102	12583	11.6	10.3	9.2	9.6	0.9	0.1	1.7	2.4	1.6	0.12	2298
FOXC1	1	0.0097	0.21	3531	1617	1102	0.53	1176	MPO	1	0.32	0.18	6866	2033	1357	0.97	1176	PPP1R13L	0.2	1	0.058	1135	3245	519	0.99	1176	TNK2	0.71	1176	1	0.1	1.7	2.4	0.7	0.51	478	356	14329	9.1	4.5	10.7	6.3	0.8	0.1	1.6	2.2	1.4	0.17	2805
SEMA4G	0.53	1.6e-10	1	1063	365	5315	0.53	1177	PNMA2	0.095	1	0.033	172	8443	822	0.97	1177	SYNJ2	0.022	1	0.34	574	3232	1054	0.99	1177	IFNAR2	0.71	1177	-0.6	-1.5	0.3	-1.3	0	0.98	3170	13746	939	3	5.1	5.6	7.6	-0.7	-1.5	0	-1.9	-1.2	0.23	3494
MED15	0.028	8.3e-06	1	329	844	5405	0.53	1178	TMSB4X	1	0.27	0.0054	8489	1817	600	0.97	1178	RPL22	0.83	0.77	0.99	2833	1706	3155	0.99	1178	MYC	0.72	1178	-0.9	-1.8	0	-1.9	-0.3	0.74	1162	14378	307	32.2	49.5	40.2	57.8	-1	-1.8	-0.2	-2.3	-1.5	0.13	2411
FBXO31	0.43	0.0082	1	921	1578	3919	0.54	1179	CYP2C18	1	0.018	0.7	7202	440	2971	0.97	1179	LACC1	0.17	0.07	1	1078	429	3809	0.99	1179	CEP164	0.72	1179	1.3	0.4	2	3	1.1	0.26	156	95	14590	16.1	7.6	15.1	6.4	1.4	0.5	2.3	3.4	2.5	0.012	853
CENPH	1	0.021	0.099	3840	1796	913	0.54	1180	SNAPC4	0.59	0.96	0.89	748	6587	4150	0.97	1180	UGT3A1	1	0.0072	0.52	4654	197	1386	0.99	1180	SCAMP1	0.72	1180	0.3	-0.4	1	0.9	0	1	4892	3347	11338	23.3	21.7	14.6	12.5	1.7	1	2.4	4.9	4	5.7e-05	207
TOMM7	1	0.0017	0.55	3076	1308	1596	0.54	1181	ARL4C	1	0.34	0.069	7463	2107	994	0.97	1181	EPB41L5	0.11	1	0.12	913	3257	639	0.99	1181	NLRC4	0.72	1181	1.6	0.5	2.9	2.9	1	0.3	188	117	14568	4.3	0.7	7.1	2.8	1.8	0.8	2.7	3.5	2.6	0.009	759
PROCA1	0.99	0.0039	0.67	2568	1437	1836	0.54	1182	ZNF267	1	0.19	0.73	3944	1387	3125	0.97	1182	TTC23L	0.63	0.92	0.99	2109	2208	3154	0.99	1182	VEPH1	0.72	1182	-0.1	-1.3	1.1	-0.1	0	1	13190	9568	5117	0.7	0.9	2.6	3.2	-1.5	-2.8	-0.4	-2.8	-2	0.049	1417
ELF3	1	7.9e-07	0.089	6113	705	890	0.55	1183	SLC38A2	0.98	0.39	0.91	2334	2318	4338	0.97	1183	BTG1	0.16	0.081	1	1038	446	3813	0.99	1183	ID1	0.72	1183	-0.1	-0.9	0.6	-0.3	0	1	10483	10843	3842	216.8	233.1	173.2	163.9	1.9	1.1	2.8	4.9	4	7.5e-05	223
PCBP3	1	0.085	0.026	3917	2360	680	0.55	1184	LPGAT1	1	1	0.00016	3930	7748	398	0.97	1184	AGRN	0.016	1	0.4	538	3226	1171	0.99	1184	ITGA2	0.72	1184	-0.2	-1.3	0.7	-0.5	0	1	9021	11501	3184	1.2	1.4	3.1	2.6	3.2	2.1	4.3	6.5	5.6	2.8e-08	59
HIST1H3F	1	0.37	0.0077	3077	3607	585	0.55	1185	NOP14	1	0.45	0.32	4873	2619	1702	0.97	1185	C8orf59	0.96	0.56	0.98	3638	1234	3072	0.99	1185	TTC9B	0.72	1185	1.1	0	1.9	2	0.4	0.67	892	655	14030	0.6	0	3.3	0	-0.4	-1.1	0.4	-0.9	-0.4	0.66	8438
PSME1	1	6.2e-08	0.2	6095	604	1087	0.55	1186	LOC101927718	0.65	0.78	0.98	848	4663	5572	0.97	1186	C19orf12	0.03	0.31	1	612	811	3799	0.99	1186	DSG3	0.72	1186	-1	-2	0.1	-1.8	-0.2	0.81	1417	14299	386	0	0.1	0	0.3	-2	-3	-1.1	-3.8	-2.8	0.0044	592
NDUFA13	1	9.7e-05	0.85	3016	1015	2396	0.55	1187	GPT2	0.79	1	4.1e-05	1189	8322	354	0.97	1187	CDC42EP1	0.016	0.41	1	533	980	3783	0.99	1187	CDC42EP4	0.72	1187	-0.3	-1.3	0.4	-0.8	0	1	5580	12901	1784	81.4	109.7	73.7	83.9	1.4	0.4	2.3	2.9	2	0.045	1351
CHN1	1	2.6e-06	0.059	6120	764	794	0.56	1188	HOTAIRM1	0.99	0.54	0.83	2353	3077	3681	0.97	1188	BCL2L11	0.81	0.98	0.84	2743	2575	2263	0.99	1188	SERINC1	0.72	1188	-0.6	-1.3	0.1	-1.7	-0.2	0.83	1546	14257	428	13.9	21.3	10.7	16.5	-1.2	-1.9	-0.6	-3.8	-2.9	0.0036	555
FUT5	0.26	0.052	0.99	695	2134	3746	0.56	1189	TERF2IP	1	0.9	0.0027	7105	5857	545	0.97	1189	IMPDH1	0.17	1	0.08	1058	3259	567	0.99	1189	SNF8	0.72	1189	0.6	-0.2	1.3	1.5	0.1	0.89	2173	1545	13140	69.2	44.7	58.9	33.2	0.6	-0.1	1.4	1.7	1	0.33	4451
ANKRD20A11P	0.069	0.9	0.67	421	5752	1839	0.56	1190	MLXIPL	0.75	1	0.24	1076	7685	1506	0.97	1190	FAM134B	0.98	0.75	0.89	3835	1654	2524	0.99	1190	MTCH1	0.72	1190	0.8	0	1.4	2.1	0.5	0.65	820	601	14084	84.3	57.6	60.3	28.1	1.1	0.4	1.8	3.3	2.4	0.017	948
IRF2BP2	1	0.00047	0.41	4397	1146	1398	0.56	1191	TRIM58	0.14	0.98	0.99	208	6904	5866	0.97	1191	UCHL3	0.5	1	0.87	1796	2767	2435	0.99	1191	SNHG7	0.72	1191	0.6	-0.2	1.2	1.4	0.1	0.92	2428	1725	12960	33.6	21.4	33.4	23	0.8	-0.2	1.6	1.7	1	0.32	4431
GADD45GIP1	0.26	2.5e-08	1	694	564	5351	0.56	1192	PTMA	1	0.021	0.14	8525	465	1249	0.97	1192	FSTL1	1	0.062	0.21	4681	405	807	0.99	1192	CLIP3	0.72	1192	1.2	0.1	2.1	2.2	0.5	0.59	672	492	14193	0.4	0.1	1.4	0.2	0.6	-0.4	1.5	1.2	0.7	0.5	6397
SFRP2	1	0.023	2.1e-05	6134	1839	360	0.56	1193	RAB1A	0.97	0.76	0.74	2105	4538	3170	0.97	1193	C1orf123	0.82	1	0.68	2810	2708	1760	0.99	1193	MESDC1	0.72	1193	0.8	-0.1	1.6	1.8	0.3	0.78	1275	922	13763	5	2.8	5.3	3.9	0.7	0	1.5	2	1.3	0.19	3131
LITAF	1	1.5e-06	0.077	6117	736	853	0.56	1194	HELQ	1	0.71	0.13	4889	4169	1199	0.97	1194	HNRNPH2	0.87	1	0.42	3047	2812	1201	0.99	1194	ANO6	0.72	1194	-0.7	-1.4	0.1	-1.7	-0.2	0.83	1548	14255	430	9	12.5	7.5	9.7	-0.7	-1.5	0	-2	-1.3	0.21	3311
VIM	0.34	0.33	0.87	800	3465	2458	0.56	1195	HSBP1L1	1	0.00017	0.68	8402	119	2886	0.97	1195	LINC00884	0.77	0.6	1	2604	1320	3382	0.99	1195	NR2F2	0.72	1195	0.3	-0.8	1.2	0.6	0	1	7967	5231	9454	2.7	1.8	5.4	3.2	-2.4	-3.2	-1.6	-6	-5.1	2.8e-07	86
TMEM51	0.77	5e-12	1	1447	241	5287	0.56	1196	UAP1	1	0.93	0.038	4158	6185	865	0.97	1196	SNRPD1	0.98	0.84	0.85	3768	1926	2324	0.99	1196	PPP1R12B	0.73	1196	1.7	0.8	2.6	4	2.2	0.031	35	19	14666	7.9	2.8	6.6	3.2	0.8	0.1	1.6	2.2	1.4	0.16	2783
TBPL2	0.81	0.29	0.48	1579	3314	1490	0.56	1197	SLC22A23	1	0.038	0.89	4857	605	4128	0.97	1197	ZPR1	0.026	0.35	1	594	877	3798	0.99	1197	LINC00467	0.73	1197	0.5	-0.4	1.3	1.1	0	1	3955	2762	11923	6.3	5.4	11	14	1.1	0.3	1.8	2.6	1.8	0.073	1739
POLM	0.87	0.22	0.48	1740	3010	1497	0.56	1198	ODF2L	0.99	0.29	0.89	2654	1908	4177	0.97	1198	KCNQ5-IT1	1	0.087	0.17	4684	455	733	0.99	1198	RAB19	0.73	1198	1.1	0.1	2	2.2	0.5	0.61	746	549	14136	0.7	0	2.1	0.3	0.9	0	1.7	2	1.3	0.2	3256
RCC2	0.99	9.2e-05	0.95	2545	1003	2955	0.56	1199	ADAMTS2	1	0.0058	1	2924	307	7056	0.97	1199	ERBB2	0.0022	0.7	1	389	1545	3730	0.99	1199	PPAP2C	0.73	1199	0.1	-1.1	1.3	0.2	0	1	12288	7601	7084	10.1	8.1	23.3	20.1	1.3	-0.4	2.9	1.5	0.9	0.39	5110
RPUSD3	1	0.022	0.28	2967	1832	1218	0.57	1200	MID1	1	0.093	0.039	8540	902	874	0.97	1200	RNMT	0.62	0.65	1	2103	1423	3457	0.99	1200	THOC2	0.73	1200	0.9	0.1	1.6	2.3	0.6	0.56	596	443	14242	47.6	34.1	27.3	20.5	0.5	-0.3	1.2	1.3	0.7	0.49	6288
CD48	1	0.0051	0.00025	6150	1477	433	0.57	1201	SYTL2	1	0.5	0.00098	8438	2870	479	0.97	1201	RPEL1	0.96	0.76	0.95	3613	1681	2825	0.99	1201	ANPEP	0.73	1201	-0.2	-0.9	0.6	-0.4	0	1	9409	11320	3365	205.2	230.2	126.5	153.1	1.3	0.1	2.4	2.2	1.4	0.17	2806
NUAK1	1	3e-08	0.26	6089	570	1192	0.57	1202	SIK1	1	0.23	0.91	2776	1568	4319	0.97	1202	BUB1	1	0.02	0.41	4667	264	1178	0.99	1202	JMJD6	0.73	1202	-0.7	-1.4	0	-2	-0.4	0.69	956	14429	256	55	78.3	41.8	33.7	-0.8	-1.4	-0.1	-2.3	-1.5	0.12	2341
CCDC112	0.99	0.094	0.27	2477	2426	1199	0.57	1203	TM2D2	0.92	0.27	0.99	1695	1774	6206	0.97	1203	LRP1	6.7e-05	1	0.94	246	3113	2763	0.99	1203	TMPRSS2	0.73	1203	-0.9	-2.4	0.4	-1.4	-0.1	0.93	2599	13931	754	3.7	6.4	8.4	11.6	-0.4	-1.3	0.4	-1	-0.5	0.59	7573
NOD1	0.18	0.83	0.62	589	5378	1725	0.58	1204	CITED4	0.8	4.5e-05	1	1219	90	9130	0.97	1204	MRPL33	0.95	0.66	0.98	3480	1440	3084	0.99	1204	ITGAX	0.73	1204	1.2	0.2	2.2	2.4	0.6	0.52	489	365	14320	1.1	0.2	3.4	0.9	0.4	-0.5	1.4	0.9	0.5	0.63	8043
SLC52A1	0.95	0.052	0.62	2114	2133	1712	0.58	1205	MPZL2	1	0.13	0.65	5474	1119	2753	0.97	1205	AURKA	0.53	1	0.0093	1867	3216	338	0.99	1205	MYO1G	0.73	1205	-0.1	-1.2	1.3	-0.1	0	1	13462	9441	5244	2.7	3.8	7.4	9.5	2	1	3.4	4.2	3.3	0.0011	383
CCDC136	0.97	0.022	0.66	2268	1824	1816	0.58	1206	CSTF1	1	0.69	0.1	5569	4071	1111	0.97	1206	BOLA1	0.46	0.015	1	1685	243	3790	0.99	1206	LOC284379	0.73	1206	1.8	0.5	2.5	2.7	0.9	0.39	282	193	14492	0.6	0	2.6	0	-0.5	-1.5	0.4	-1.1	-0.6	0.57	7299
ANKRD28	0.67	0.034	0.96	1264	1972	3028	0.58	1207	CASC4	0.97	0.94	0.44	2151	6279	1999	0.97	1207	METTL15	0.97	0.91	0.83	3665	2155	2254	0.99	1207	LAPTM4A	0.73	1207	0.5	-0.2	1.1	1.3	0.1	0.95	2799	1985	12700	147.8	138.1	77.6	76.4	0.5	-0.1	1.2	1.6	0.9	0.35	4688
SCUBE2	1	2.1e-07	0.99	2976	652	3754	0.58	1208	ACADM	1	0.026	0.14	8538	510	1226	0.97	1208	CNTN4	1	0.56	0.87	4143	1239	2421	0.99	1208	TMEM62	0.73	1208	0.6	-0.3	1.5	1.3	0.1	0.96	2890	2043	12642	10.9	7.2	13.2	8.6	-1.2	-1.9	-0.4	-3.2	-2.3	0.022	1042
TOX2	1	0.012	0.035	5363	1655	718	0.58	1209	ZNF226	0.81	0.58	0.99	1249	3320	5802	0.97	1209	CHAMP1	1	0.15	0.99	4073	564	3242	0.99	1209	SLC16A2	0.73	1209	0.2	-0.6	1	0.6	0	1	8018	5259	9426	17.1	16.2	19.6	14.7	2.4	1.3	3.4	4.8	3.9	9e-05	236
ACTN4	1	0.0085	0.13	4567	1585	959	0.58	1210	ARHGAP11B	0.84	0.95	0.76	1342	6412	3260	0.97	1210	HAS3	0.74	0.0019	1	2499	144	3726	0.99	1210	KCNJ8	0.73	1210	0.7	-0.4	1.7	1.3	0.1	0.96	2864	2028	12657	0.3	0.1	1.2	0.2	1	-0.1	2	1.8	1.1	0.27	3869
DNAH11	0.91	0.21	0.44	1888	2973	1438	0.58	1211	ADCK3	1	0.54	0.31	4627	3070	1668	0.97	1211	TLCD1	0.062	0.24	1	762	710	3821	0.99	1211	CST2	0.73	1211	-1	-1.7	0	-1.8	-0.3	0.78	1271	14333	352	0	0.2	0	1	1.4	0	2.5	1.9	1.2	0.23	3469
CSK	1	0.0023	0.64	2933	1352	1757	0.58	1212	C1QTNF4	1	0.15	0.83	3723	1216	3714	0.97	1212	CSNK1E	0.059	1	0.25	755	3265	890	0.99	1212	MED15	0.73	1212	0.6	-0.1	1.2	1.7	0.2	0.82	1513	1098	13587	55.4	42	32.1	26.5	1	0.3	1.8	2.8	2	0.051	1436
ACER2	1	0.11	0.12	2859	2536	946	0.58	1213	ARMC10	0.86	0.15	1	1404	1179	7759	0.97	1213	JTB	0.16	0.11	1	1039	498	3829	0.99	1213	ARPC5L	0.73	1213	0.7	0	1.5	1.9	0.3	0.73	1090	803	13882	145.5	96.9	91.3	63.4	0.7	0	1.3	2	1.3	0.2	3145
C1orf233	0.91	0.0057	0.94	1914	1500	2827	0.58	1214	GNPAT	1	0.44	0.75	2902	2563	3177	0.97	1214	TPK1	0.14	0.13	1	990	521	3831	0.99	1214	GJA1	0.73	1214	-0.1	-0.9	0.6	-0.3	0	1	10624	10774	3911	124.3	147.4	86.7	78.3	-0.8	-1.6	-0.2	-2.5	-1.7	0.097	2055
MTCH1	0.04	1.1e-05	1	364	852	5418	0.58	1215	GDPD5	0.99	0.56	0.78	2519	3230	3404	0.97	1215	SEC14L4	1	0.39	0.026	4673	941	421	0.99	1215	LOC100506603	0.73	1215	0.6	-0.3	1.4	1.4	0.1	0.94	2654	1882	12803	6.3	3.5	10.2	6.8	0.9	0.2	1.6	2.4	1.6	0.1	2139
SERP2	1	0.0086	0.5	2855	1593	1541	0.59	1216	MGME1	0.71	0.77	0.98	960	4597	5516	0.97	1216	TRIM45	0.96	0.89	0.87	3624	2091	2432	0.99	1216	PROS1	0.73	1216	-0.6	-1.4	0.2	-1.4	-0.1	0.92	2495	13963	722	5.2	8.9	6.2	9.6	-0.3	-1.2	0.5	-0.7	-0.4	0.72	9297
APOBR	0.18	1.9e-07	1	598	646	5377	0.59	1217	ATG16L2	1	0.7	0.42	3113	4079	1953	0.97	1217	TDG	0.44	1	0.019	1622	3236	386	0.99	1217	CCNG1	0.73	1217	-0.5	-1.3	0.2	-1.3	0	0.96	2983	13809	876	32.3	52.7	26.2	47.2	-0.7	-1.4	-0.1	-2.3	-1.5	0.13	2419
SCG5	1	0.083	0.14	2956	2351	979	0.59	1218	AP2M1	1	0.16	0.42	6758	1243	1964	0.97	1218	YLPM1	0.83	1	0.66	2815	2755	1692	0.99	1218	ADD2	0.73	1218	0.4	-0.8	1.8	0.7	0	1	6471	4369	10316	1.5	1	3.1	4.5	2	1.1	2.8	4.3	3.4	0.00062	339
HLA-B	1	0.0003	0.49	4457	1107	1514	0.59	1219	TYMP	1	0.41	0.32	5464	2459	1716	0.97	1219	THOP1	0.11	0.16	1	919	579	3833	0.99	1219	VRTN	0.73	1219	0.1	-1	1.2	0.1	0	1	12506	7698	6987	0.2	0.2	0.7	0.5	2.1	1	3.1	3.6	2.7	0.0065	685
PROCR	0.57	3.7e-10	1	1119	396	5322	0.59	1220	BLOC1S6	0.75	0.54	0.99	1080	3086	6307	0.97	1220	HCG14	0.69	0.79	1	2325	1772	3342	0.99	1220	CIB1	0.73	1220	0.4	-0.3	1.1	1.2	0	0.99	3374	2377	12308	188.6	158.5	116.9	85.5	0.7	0	1.3	2.1	1.4	0.17	2816
CLSTN3	1	0.21	0.0024	4803	2967	525	0.59	1221	ZNF143	0.45	0.0019	1	544	227	9158	0.97	1221	LINC01234	0.31	1	0.048	1342	3266	499	0.99	1221	ZNF287	0.73	1221	1.6	0.5	2.4	2.6	0.8	0.4	296	204	14481	0.2	0	0.9	0	0.4	-0.8	1.5	0.7	0.3	0.73	9475
FANCA	0.028	2.6e-05	1	326	911	5432	0.59	1222	RARB	0.98	0.82	0.65	2238	5017	2755	0.97	1222	MCEE	0.011	0.54	1	499	1200	3779	0.99	1222	TM6SF2	0.73	1222	-0.9	-2.6	0.8	-1.2	0	1	3582	13624	1061	0.2	1.4	1.3	6.8	-1.8	-2.8	-0.7	-3.2	-2.4	0.019	979
KAT6B	0.98	0.0086	0.75	2381	1591	2030	0.59	1223	PNMA1	1	0.69	0.57	2745	4050	2443	0.97	1223	DENND6A	0.88	0.99	0.8	3074	2595	2113	0.99	1223	ULK1	0.74	1223	1	0.3	1.8	2.7	0.9	0.39	281	192	14493	28.4	15.4	25.6	12.1	0.5	-0.3	1.2	1.2	0.7	0.5	6422
KIZ	1	0.022	0.23	3308	1822	1133	0.59	1224	C9orf171	0.69	0.77	0.98	925	4603	5618	0.97	1224	AAK1	0.037	1	0.35	653	3255	1079	0.99	1224	PPARGC1B	0.74	1224	0.8	0.1	1.6	2.3	0.6	0.56	582	435	14250	12.7	8.3	9.5	5.9	1	0.3	1.7	3	2.1	0.035	1215
APOO	1	0.099	0.13	2913	2453	968	0.59	1225	DDC	1	1	3.9e-09	2839	8234	188	0.97	1225	PKNOX1	0.99	0.28	0.99	3959	757	3217	0.99	1225	DEFB124	0.74	1225	1	0.1	1.9	2.3	0.6	0.55	552	412	14273	31.7	11.6	51	28.5	1.6	0.8	2.5	4	3.1	0.0018	445
GANC	1	0.037	0.057	4375	2010	789	0.59	1226	ARHGEF2	1	0.093	0.97	2840	901	5277	0.97	1226	LETM1	0.049	0.32	1	704	827	3825	0.99	1226	PCBP1	0.74	1226	0.7	0	1.4	2	0.4	0.71	1012	738	13947	218.6	162.5	89.8	88.3	1.6	0.8	2.3	4.4	3.5	0.00041	321
ZNF208	0.23	0.64	0.79	653	4574	2182	0.59	1227	THRA	1	0.58	0.24	5095	3330	1485	0.97	1227	AFAP1L2	0.48	1	0.02	1717	3239	387	0.99	1227	EBF2	0.74	1227	1.2	0.2	2	2.3	0.6	0.55	550	410	14275	0.1	0	0.4	0	0.5	-0.6	1.5	0.9	0.4	0.66	8475
TRIM71	0.068	4.2e-06	1	417	809	5413	0.6	1228	FZD7	1	0.92	5.8e-06	8336	6027	300	0.97	1228	WNT2	0.57	0.011	1	1955	227	3784	0.99	1228	NGFR	0.74	1228	0.3	-0.9	1.7	0.5	0	1	8126	5316	9369	1.3	0.8	5.8	2.5	1.1	0.1	2	2.2	1.5	0.14	2579
VPS28	0.98	0.028	0.61	2351	1907	1701	0.6	1229	SMAD3	0.94	1	2.5e-06	1844	8277	281	0.97	1229	ZNF786	0.79	0.88	0.99	2673	2020	3166	0.99	1229	ANP32A	0.74	1229	0.7	-0.1	1.3	1.8	0.2	0.81	1418	1032	13653	38.7	29.6	26	21	0.5	-0.2	1.1	1.4	0.8	0.41	5431
PI4K2A	0.06	0.27	1	400	3230	3818	0.6	1230	ZNF761	1	0.0027	0.83	7500	246	3702	0.97	1230	IDH2	0.47	0.021	1	1709	272	3802	0.99	1230	CNNM3	0.74	1230	0.9	0.1	1.6	2.2	0.6	0.57	637	472	14213	18.3	10.7	15.9	10.5	0.6	-0.1	1.3	1.6	1	0.33	4492
GPR1-AS	0.29	0.7	0.68	738	4817	1851	0.6	1231	GET4	1	0.24	0.62	4777	1611	2631	0.97	1231	C5orf51	0.98	0.93	0.76	3816	2274	2023	0.99	1231	ZNF468	0.74	1231	-0.4	-1.2	0.2	-1.2	0	0.99	3405	13681	1004	15.3	20.9	12	13.5	-1.1	-1.8	-0.4	-3.1	-2.2	0.028	1134
SOX30	0.69	0.7	0.28	1303	4811	1217	0.6	1232	ACOT7	1	0.98	0.08	2893	6818	1033	0.97	1232	COL9A2	0.35	1	0.044	1437	3269	482	0.99	1232	ABCB8	0.74	1232	0.5	-0.2	1.2	1.4	0.1	0.93	2608	1851	12834	27.5	20.5	16.6	11.7	0.9	0.1	1.6	2.4	1.6	0.12	2294
PFKL	1	0.035	0.22	3119	1983	1123	0.6	1233	U2AF2	0.77	0.48	1	1138	2753	6523	0.97	1233	KHDC1	0.79	1	0.72	2682	2770	1884	0.99	1233	KLF9	0.74	1233	0	-0.9	0.8	0	0	1	14542	8742	5943	2.3	2.1	3.8	2.7	-0.7	-1.6	0	-1.8	-1.1	0.26	3826
TAF6	0.99	0.00057	0.91	2527	1170	2656	0.6	1234	ZNF248	1	0.22	0.63	4882	1517	2682	0.97	1234	SNORA12	1	0.86	0.53	4240	1968	1412	0.99	1234	TMEM98	0.74	1234	-0.7	-2	0.3	-1.4	-0.1	0.93	2582	13936	749	0	0.7	0.2	2.8	2	1	2.9	3	2.1	0.036	1218
ARL4A	1	0.16	4.2e-07	6114	2772	256	0.6	1235	C6orf147	1	0.47	0.33	5075	2726	1737	0.97	1235	MGC27345	0.64	1	0.0076	2151	3214	321	0.99	1235	TMEM92	0.74	1235	-0.5	-1.5	0.4	-1.1	0	1	4124	13426	1259	3.4	5.7	7.2	6.6	-0.7	-1.7	0.3	-1.4	-0.8	0.44	5739
TSPAN9	1	2.5e-08	0.33	6090	561	1274	0.6	1236	LOC93622	0.75	0.87	0.94	1082	5553	4662	0.97	1236	RTN4R	0.064	0.29	1	771	768	3838	0.99	1236	C1orf86	0.74	1236	0.9	0.1	1.7	2.2	0.5	0.61	741	545	14140	11.7	3.9	23.4	5.9	0.4	-0.4	1.3	1	0.5	0.59	7497
ERICH5	0.76	0.13	0.81	1439	2613	2241	0.6	1237	PXT1	1	0.052	0.12	7611	679	1170	0.97	1237	AP4E1	0.12	0.19	1	923	627	3850	0.99	1237	GSTM3	0.74	1237	-1.5	-2.5	-0.2	-2.3	-0.6	0.56	587	14535	150	0.2	1.1	0.8	2.9	-1.6	-2.5	-0.8	-4	-3.1	0.0019	454
ZNF395	1	6.5e-05	0.86	3396	975	2408	0.6	1238	DNAJB1	1	0.53	0.41	4086	3008	1943	0.97	1238	ELF4	0.12	1	0.19	931	3291	772	0.99	1238	ZNF512B	0.74	1238	0.6	-0.3	1.5	1.3	0	0.97	3121	2200	12485	1.1	0.5	2.1	1.4	1.4	0.6	2.1	3.6	2.7	0.0065	686
TMEM261	0.92	0.1	0.63	1940	2461	1748	0.61	1239	LOC148709	1	0.069	0.88	4551	774	4047	0.97	1239	FUT8	0.62	1	0.0087	2099	3218	330	0.99	1239	ENTPD6	0.74	1239	0.8	0.1	1.5	2.1	0.5	0.62	760	558	14127	67.5	44.7	52.9	32.8	1.5	0.7	2.2	4.2	3.2	0.0012	392
IL17RB	0.053	9.5e-06	1	387	847	5421	0.61	1240	UBE2D2	0.96	0.21	0.99	1989	1476	6162	0.97	1240	FAM65B	0.14	1	0.17	969	3297	734	0.99	1240	SAMD13	0.75	1240	1.2	0.2	2	2.3	0.6	0.55	549	409	14276	0.4	0	1.8	0	-0.5	-1.1	0.5	-0.7	-0.3	0.73	9412
FAM210B	0.89	0.55	0.19	1840	4239	1055	0.61	1241	ATP2C2	1	0.00092	0.56	8441	181	2375	0.97	1241	SUPT16H	1	0.83	0.74	4102	1864	1956	0.99	1241	TRIM7	0.75	1241	1.2	0.1	2	2.3	0.6	0.56	601	448	14237	0.3	0	1	0.1	0.8	-0.7	1.8	1.1	0.6	0.56	7099
SYCE1	0.98	0.076	0.41	2407	2311	1384	0.61	1242	PREB	1	0.19	0.018	8533	1391	729	0.97	1242	EPHA2	0.084	0.25	1	829	723	3845	0.99	1242	JAG2	0.75	1242	0.9	0.1	1.7	2.4	0.7	0.51	470	349	14336	6.2	3.1	7.4	3.4	1.6	0.7	2.3	3.9	3	0.0028	502
CCRN4L	1	0.00014	0.8	3526	1037	2196	0.61	1243	PCBP1	0.31	0.007	1	376	326	9184	0.98	1243	ZP4	0.92	0.93	0.93	3300	2261	2697	0.99	1243	LOC100507006	0.75	1243	0.7	-0.3	1.7	1.4	0.1	0.92	2444	1735	12950	0.9	0.3	2.3	1.2	1	0	1.8	2	1.2	0.22	3410
THEG	1	0.0002	0.0099	6156	1072	606	0.61	1244	HEBP1	0.99	1	1.1e-07	2381	8251	237	0.98	1244	YWHAQ	1	0.95	0.23	4321	2385	845	0.99	1244	JAG1	0.75	1244	0.6	-0.4	1.7	1.2	0	0.98	3222	2268	12417	3.2	1.5	5.6	2.9	1.4	0.4	2.5	2.7	1.9	0.058	1543
CACNA1H	0.75	0.11	0.85	1402	2527	2403	0.61	1245	GRAP	1	0.48	0.45	4232	2746	2059	0.98	1245	USP6NL	0.5	0.95	1	1776	2356	3301	0.99	1245	RERE	0.75	1245	0.9	0.2	1.6	2.5	0.7	0.47	404	293	14392	9.5	5.2	7.4	6	1.3	0.6	1.9	3.8	2.9	0.0039	565
MICAL1	0.94	0.00066	0.99	2037	1185	3456	0.62	1246	CNN2	1	0.27	0.0095	8516	1800	647	0.98	1246	GTSF1	1	0.17	0.48	4563	591	1302	0.99	1246	OR2W3	0.75	1246	-1.2	-2	0.3	-1.5	-0.1	0.9	2276	14023	662	0	0.3	0.1	2.2	1.3	-0.2	2.2	1.6	0.9	0.34	4660
OIP5-AS1	1	0.22	0.012	3899	3037	616	0.62	1247	LOC641746	0.54	0.89	0.98	658	5690	5571	0.98	1247	CHEK2P2	0.36	0.93	1	1459	2266	3416	0.99	1247	ARF3	0.75	1247	0.9	0.2	1.6	2.4	0.7	0.5	422	307	14378	49.7	32.4	31	19.7	1.3	0.6	2	3.8	2.9	0.0033	542
ARFIP1	0.83	0.37	0.46	1629	3622	1455	0.62	1248	C6orf62	0.84	0.44	1	1332	2577	6336	0.98	1248	LOC101927069	1	0.8	0.66	4228	1797	1700	0.99	1248	TMEM25	0.75	1248	-1	-2	-0.1	-2.1	-0.5	0.62	758	14483	202	1.4	5.9	3.9	11.6	0.4	-0.5	1.3	0.8	0.4	0.71	9177
SIPA1L2	0.15	7.7e-07	1	559	704	5398	0.62	1249	ACSS2	1	0.079	0.062	8554	827	968	0.98	1249	RPL36AL	0.97	0.97	0.73	3728	2456	1894	0.99	1249	CDK16	0.75	1249	0.5	-0.2	1.2	1.4	0.1	0.92	2491	1771	12914	62.3	45.8	37.5	31.8	0.9	0	1.7	2.1	1.4	0.18	2926
TIMM17B	1	0.0035	0.53	3294	1413	1574	0.62	1250	KCTD1	1	0.35	0.7	3507	2145	2963	0.98	1250	KIAA1462	0.14	0.18	1	974	611	3860	0.99	1250	RASGEF1B	0.75	1250	1.9	0.7	2.7	3.3	1.4	0.15	108	65	14620	1	0	4.5	0	0.3	-1	1.4	0.4	0.1	0.88	11671
KNG1	1	0.0085	0.28	3866	1589	1216	0.62	1251	ZBTB40	1	0.29	0.67	4149	1872	2814	0.98	1251	MRPL28	0.21	1	0.11	1165	3301	622	0.99	1251	CMTM3	0.75	1251	0.9	0	1.8	2	0.4	0.69	952	698	13987	2.6	1	6.1	2.3	1	0.2	1.9	2.4	1.6	0.11	2237
RPP25	0.98	0.016	0.75	2316	1733	2040	0.62	1252	PTPLAD1	1	0.097	0.89	3984	919	4147	0.98	1252	GNG5	0.98	0.82	0.92	3790	1852	2649	0.99	1252	PVRL2	0.75	1252	0.5	-0.2	1.3	1.3	0.1	0.95	2758	1957	12728	75.1	57.1	53.1	43.8	2.2	1.3	3	5.4	4.5	7.7e-06	149
NCBP2-AS2	1	0.028	0.28	3132	1902	1227	0.62	1253	ZNF235	1	0.00073	1	3707	173	7622	0.98	1253	GALNT1	0.14	0.17	1	997	599	3862	0.99	1253	SLC45A4	0.75	1253	0.7	-0.1	1.7	1.6	0.2	0.85	1750	1250	13435	5.6	3.8	6.2	7.2	1.3	0.5	2	3.3	2.4	0.015	919
LOC101928767	0.9	0.2	0.55	1847	2938	1611	0.62	1254	PECR	0.97	1	0.11	2145	7358	1112	0.98	1254	EIF3I	0.78	1	0.44	2623	2945	1239	0.99	1254	FRMD4B	0.75	1254	-0.5	-1.5	0.4	-1.1	0	1	3982	13478	1207	3.6	4.3	5.7	4.7	-1.5	-2.3	-0.7	-3.6	-2.7	0.0065	683
ZNF100	0.18	0.86	0.64	597	5551	1756	0.62	1255	MAP7D2	1	0.5	0.43	4257	2882	1984	0.98	1255	CDC37	0.81	0.52	1	2746	1159	3482	0.99	1255	PI16	0.75	1255	0.9	-0.1	1.9	1.7	0.2	0.84	1613	1156	13529	13.2	8.7	22.7	15.4	1.6	0.3	3	2.4	1.6	0.12	2310
CD81	0.37	2.2e-08	1	837	555	5356	0.63	1256	PARP12	1	0.096	0.94	3365	914	4666	0.98	1256	NAA10	0.8	0.78	1	2716	1731	3308	0.99	1256	NPAS2	0.75	1256	0.7	-0.3	2.1	1.4	0.1	0.92	2500	1777	12908	0.6	0.1	1.6	0.7	1.5	0.4	2.8	2.8	2	0.049	1414
ABCC10	0.57	0.44	0.7	1128	3860	1911	0.63	1257	IGDCC3	1	0.054	0.094	8558	698	1074	0.98	1257	BRCC3	0.48	1	0.026	1732	3252	420	0.99	1257	CLDN9	0.75	1257	0.8	-0.4	1.9	1.3	0.1	0.95	2813	1992	12693	0.3	0	1.7	0.1	0.4	-0.9	1.6	0.7	0.3	0.76	9790
RNF122	1	0.00029	0.51	4708	1103	1551	0.63	1258	PAQR8	0.036	0.13	1	119	1093	9196	0.98	1258	UBXN11	0.56	1	0.38	1930	3017	1115	0.99	1258	SSBP2	0.75	1258	0.7	-0.2	1.6	1.5	0.1	0.89	2189	1556	13129	1.9	0.9	2.8	1.8	0.9	-0.1	1.7	1.8	1.1	0.26	3774
PTGES3L	1	0.15	0.044	3593	2718	754	0.63	1259	RPL13P5	0.8	1	8.5e-05	1211	8338	376	0.98	1259	TNS3	0.001	0.87	1	355	1993	3716	0.99	1259	CDKL1	0.75	1259	0.8	-0.2	1.7	1.6	0.2	0.85	1788	1281	13404	0.6	0.1	1.9	0.6	-0.4	-1.3	0.5	-0.8	-0.4	0.69	8820
FAM213B	0.97	0.39	0.16	2234	3677	1005	0.63	1260	PRG2	0.75	0.98	0.74	1061	6971	3144	0.98	1260	FOXN4	0.016	0.58	1	537	1275	3800	0.99	1260	CORO2A	0.75	1260	-1	-1.8	-0.3	-2.9	-1.1	0.28	179	14616	69	9.6	18.9	8	13.7	-0.8	-1.4	-0.1	-2.3	-1.5	0.14	2521
VLDLR-AS1	0.33	0.88	0.45	775	5641	1444	0.64	1261	STK32B	0.13	0.69	1	204	4031	8722	0.98	1261	ESRP2	0.043	0.41	1	678	975	3830	0.99	1261	CTXN1	0.75	1261	1	0.2	1.9	2.4	0.6	0.53	492	367	14318	1.8	0.2	4.7	0.6	1.8	0.8	2.6	3.9	3	0.0028	509
TRIM54	0.64	0.67	0.42	1224	4720	1404	0.64	1262	ALOX15	1	0.7	0.57	2827	4106	2416	0.98	1262	SMIM10	0.063	0.34	1	767	855	3846	0.99	1262	ATP6V1G2	0.75	1262	1.6	0.6	2.2	3	1.2	0.24	143	88	14597	0.9	0	3.3	0	-0.6	-1.3	0.3	-1.2	-0.7	0.5	6374
GSTO2	1	0.0048	0.42	3680	1469	1408	0.64	1263	ZNF431	1	0.66	0.23	4775	3840	1462	0.98	1263	CALML5	0.082	0.29	1	824	773	3859	0.99	1263	ABHD14A	0.76	1263	-0.7	-1.7	0.4	-1.2	0	0.99	3279	13713	972	3	3.9	10.5	9.2	-0.8	-1.6	0	-1.9	-1.2	0.22	3451
USP12	1	0.026	0.11	4368	1879	932	0.64	1264	PVRL3	1	0.81	0.0019	7560	4952	512	0.98	1264	TPCN1	0.052	0.38	1	721	908	3839	0.99	1264	APOC1	0.76	1264	-0.1	-0.9	0.6	-0.3	0	1	11163	10529	4156	2290.5	2648	943.6	1268	1.3	0.6	2.1	3.6	2.7	0.006	659
TUBBP5	1	0.0015	0.0027	6168	1284	529	0.64	1265	UBXN6	0.98	0.071	1	2230	783	6925	0.98	1265	POU4F1	1	0.85	0.0014	4637	1954	229	0.99	1265	GJB3	0.76	1265	-1.4	-2.4	0.1	-1.8	-0.2	0.81	1437	14294	391	0	0.3	0	2.1	-1.1	-2.2	-0.2	-2.3	-1.5	0.14	2520
MFSD4	1	0.02	0.25	3603	1783	1185	0.64	1266	ACTR8	1	0.22	0.87	3252	1541	3942	0.98	1266	NAA50	0.97	1	0.42	3706	2734	1208	0.99	1266	SCAMP5	0.76	1266	0.6	-0.3	1.5	1.3	0	0.96	3040	2144	12541	3.6	1.8	6.2	3.1	1.2	-0.1	2.2	1.8	1.1	0.26	3813
MESDC1	0.00068	0.0058	1	167	1503	5465	0.64	1267	DNTTIP1	0.72	1	0.00025	985	8360	415	0.98	1267	TIMM17A	0.83	0.74	1	2849	1639	3330	0.99	1267	FAM83F	0.76	1267	0.7	-0.3	1.6	1.4	0.1	0.93	2510	1786	12899	5.1	3	10.4	5.4	0.8	-0.2	1.7	1.6	1	0.33	4477
TLDC2	0.99	0.46	0.065	2476	3924	812	0.64	1268	CNTNAP2	0.71	0.00028	1	964	135	9144	0.98	1268	OAF	0.04	0.43	1	669	1015	3828	0.99	1268	MIR6807	0.76	1268	0.7	0	1.4	1.9	0.4	0.72	1058	779	13906	154	87.5	130.9	91.9	0.7	0.1	1.4	2.3	1.5	0.13	2429
TMEM63A	1	3e-05	0.043	6153	922	751	0.64	1269	YTHDF1	1	0.95	0.06	3787	6396	963	0.98	1269	CSTF2	0.54	1	0.022	1877	3248	400	0.99	1269	BLOC1S4	0.76	1269	0.8	0	1.5	1.9	0.4	0.72	1080	795	13890	9.5	6.1	10.8	7.3	0.5	-0.3	1.4	1.2	0.7	0.51	6572
DIXDC1	0.98	0.022	0.75	2287	1826	2036	0.64	1270	HIBCH	0.95	0.16	1	1865	1251	6835	0.98	1270	NOL10	0.96	1	0.48	3578	2743	1310	0.99	1270	LOC102723703	0.76	1270	1.1	0	2	2.1	0.4	0.66	859	628	14057	3.9	1.4	12.4	4.9	-0.1	-1.1	0.7	-0.3	-0.1	0.92	12426
NKG7	0.99	0.25	0.14	2571	3157	982	0.64	1271	TRIB1	1	0.71	0.013	7469	4184	693	0.98	1271	SMIM11	0.98	0.72	0.97	3796	1594	2964	0.99	1271	ATXN2L	0.76	1271	0.9	0.2	1.7	2.5	0.7	0.47	400	289	14396	23	13.6	16.9	11.3	0.5	-0.2	1.1	1.4	0.8	0.42	5525
KCNK13	1	9.4e-05	0.95	2812	1006	2973	0.65	1272	PDE2A	0.99	0.81	0.61	2439	4970	2570	0.98	1272	OR51B6	0.059	0.37	1	756	888	3849	1	1272	MAPK1	0.76	1272	0.6	-0.2	1.2	1.4	0.1	0.92	2466	1750	12935	15.8	11.6	12.6	6.3	0.3	-0.3	1	0.9	0.5	0.63	8096
MLEC	0.41	2.1e-08	1	893	551	5358	0.65	1273	SOX13	0.43	0.74	1	518	4403	7113	0.98	1273	MAGEA12	0.065	1	0.35	776	3296	1069	1	1273	PRPS2	0.76	1273	-0.7	-1.5	0.1	-1.8	-0.2	0.81	1414	14301	384	19.6	27.5	17.4	21.2	-0.2	-0.9	0.5	-0.5	-0.2	0.85	11175
ARF5	0.86	0.037	0.92	1715	2007	2696	0.65	1274	ACOT9	0.6	0.81	0.99	764	4905	5988	0.98	1274	RP2	0.012	1	0.64	504	3234	1642	1	1274	ELMOD1	0.76	1274	0.5	-0.4	1.3	1.1	0	1	3900	2724	11961	5.6	3.5	6.7	5.9	1.4	0.4	2.3	3	2.2	0.032	1176
PIAS2	0.96	0.0012	0.97	2190	1249	3184	0.65	1275	PAIP2B	1	0.37	0.64	3846	2248	2728	0.98	1275	TMEM99	0.34	0.071	1	1414	431	3857	1	1275	IDH1	0.76	1275	-0.6	-1.2	0.1	-1.5	-0.1	0.89	2162	14058	627	308.5	443.1	188.3	219.4	0.5	-0.2	1.2	1.5	0.8	0.4	5283
SLC25A42	0.99	0.12	0.28	2578	2591	1219	0.65	1276	TAF5	1	0.73	0.16	4978	4298	1306	0.98	1276	IQGAP1	0.0067	0.72	1	462	1592	3770	1	1276	LOC100507002	0.76	1276	-0.2	-1.1	0.6	-0.4	0	1	9641	11213	3472	22	30.6	28.3	45.1	0.3	-0.9	1.3	0.5	0.2	0.84	10978
BICD1	1	3.6e-11	0.79	6049	310	2186	0.65	1277	RP9	1	0.00072	0.91	7551	169	4317	0.98	1277	PBDC1	0.16	1	0.99	1033	2805	3208	1	1277	LOC101927873	0.76	1277	-0.2	-1.1	0.8	-0.3	0	1	10562	10807	3878	0.7	0.9	2.6	2.7	1.5	0.6	2.4	3.3	2.4	0.017	954
RASL10A	1	0.0072	0.2	4699	1549	1081	0.65	1278	PAK4	0.96	0.92	0.66	1957	6038	2778	0.98	1278	ADARB1	0.56	1	0.022	1931	3250	398	1	1278	SHANK2	0.76	1278	0.7	-0.3	1.7	1.3	0.1	0.96	2849	2018	12667	3.6	2.3	5.7	4.7	1.1	0.2	2.1	2.5	1.7	0.091	1985
BAK1	0.28	1.9e-07	1	714	647	5381	0.65	1279	SRRM3	0.44	0.82	1	526	5046	6582	0.98	1279	MBNL3	0.27	0.1	1	1267	491	3872	1	1279	LOC100996324	0.76	1279	-0.3	-1.7	0.6	-0.7	0	1	6868	12419	2266	0.6	1.1	4.7	5	-0.4	-1.9	0.8	-0.7	-0.3	0.77	9907
GAL3ST1	0.23	0.063	1	658	2238	4156	0.66	1280	CHKB	0.96	0.41	0.97	2047	2445	5279	0.98	1280	C12orf76	1	0.054	1	4081	384	3478	1	1280	EML6	0.76	1280	0.7	-0.3	1.7	1.4	0.1	0.92	2412	1715	12970	0.5	0.2	1.1	0.5	1.3	0.4	2.3	2.9	2.1	0.038	1251
RNF138P1	0.97	0.02	0.82	2207	1790	2289	0.66	1281	DPEP1	1	0.017	0.84	6936	433	3782	0.98	1281	SGPL1	0.57	1	0.02	1979	3247	391	1	1281	C11orf70	0.76	1281	-0.8	-1.6	0.2	-1.6	-0.2	0.85	1902	14141	544	0	0.1	0	0.3	-1.3	-2.3	-0.4	-2.8	-2	0.05	1430
GTF2I	0.98	0.00047	0.97	2406	1147	3133	0.66	1282	TMC7	1	0.56	0.0013	8454	3200	496	0.98	1282	PDCD11	0.17	1	0.18	1063	3320	757	1	1282	HDC	0.76	1282	-1.2	-2.1	0.3	-1.5	-0.1	0.89	2070	14091	594	0	0.1	0	0.4	0.3	-1.2	2	0.5	0.2	0.82	10654
LINGO1	0.9	0.007	0.97	1857	1538	3167	0.66	1283	DDHD1	0.25	1	0.014	323	8450	696	0.98	1283	POLR2A	1	0.48	0.035	4688	1088	452	1	1283	TMEM179	0.76	1283	2.1	0.9	2.8	3.5	1.7	0.098	65	39	14646	0.5	0	1.7	0.2	0.1	-0.9	1.1	0.2	0	0.96	13227
ZMYM6NB	0.017	0.0002	1	297	1073	5462	0.66	1284	ERCC3	1	0.76	0.16	4708	4535	1301	0.98	1284	ENOX2	0.99	0.69	0.94	3999	1512	2769	1	1284	SEPP1	0.76	1284	-0.8	-1.7	0.2	-1.6	-0.2	0.85	1827	14165	520	24.5	39.6	28.1	48.7	-0.7	-1.4	0	-2	-1.2	0.22	3407
PAK2	0.47	0.12	0.98	963	2549	3263	0.66	1285	OSBP	0.89	0.77	0.94	1509	4585	4697	0.98	1285	PRRC2C	1	0.59	0.92	4162	1301	2646	1	1285	CMBL	0.76	1285	-0.1	-0.9	0.7	-0.2	0	1	12299	9992	4693	1.5	1.9	2.5	2.9	-0.5	-1.6	0.5	-0.9	-0.5	0.64	8141
FAM71E1	1	0.0078	0.23	4550	1564	1142	0.66	1286	APLNR	0.0072	1	0.34	80	8429	1758	0.98	1286	TNNC1	0.87	1	0.0016	3014	3164	237	1	1286	CCND1	0.76	1286	0	-1.1	1.1	0	0	1	14555	8749	5936	2.4	1.7	4.9	3.5	1.3	0.2	2.3	2.4	1.6	0.11	2179
CCDC130	0.98	0.037	0.64	2401	2006	1766	0.66	1287	FBLN5	1	0.29	0.017	7610	1896	726	0.98	1287	CYP11A1	0.00015	1	0.96	276	3123	2947	1	1287	LOC100505817	0.76	1287	0.4	-0.4	1.1	1	0	1	4673	3214	11471	28.8	23.5	40.4	30.9	1.4	0.6	2.1	3.7	2.8	0.0052	626
AGFG1	0.37	0.81	0.57	843	5289	1638	0.66	1288	FSCN1	1	0.5	0.43	4460	2880	1986	0.98	1288	ABCB4	1	0.81	0.0036	4649	1828	279	1	1288	MTSS1	0.76	1288	0.4	-0.5	1.2	0.9	0	1	5170	3525	11160	1.5	1.2	2.3	2.7	1.7	0.8	2.4	4	3.1	0.0019	458
PPM1H	0.00016	0.021	1	131	1800	5461	0.66	1289	RPS11	0.94	0.17	1	1832	1297	6933	0.98	1289	CISD3	0.024	0.57	1	589	1262	3817	1	1289	KANK1	0.76	1289	-0.7	-1.5	0.1	-1.7	-0.2	0.84	1640	14223	462	10.7	18.3	10.4	16	-0.5	-1.4	0.2	-1.4	-0.8	0.43	5697
STRN4	0.59	0.04	0.99	1146	2034	3502	0.66	1290	SPAG1	1	0.76	0.15	4930	4553	1268	0.98	1290	ZFP64	1	0.26	0.13	4714	734	649	1	1290	HRK	0.76	1290	0.5	-0.5	1.4	1	0	1	4744	3258	11427	0.5	0.2	2	1	1.4	0.4	2.3	2.7	1.9	0.062	1606
CNPY4	0.94	0.31	0.38	2040	3397	1343	0.66	1291	RANBP9	0.93	0.49	0.98	1784	2799	5476	0.98	1291	ZNF439	0.017	0.64	1	541	1390	3803	1	1291	ENAH	0.76	1291	0.1	-0.7	0.8	0.1	0	1	12468	7683	7002	13.6	14.4	8.5	8	-1.1	-1.8	-0.4	-3.3	-2.4	0.017	955
MIB2	0.36	6.9e-08	1	819	611	5373	0.66	1292	MYZAP	1	0.84	0.13	4433	5191	1190	0.98	1292	SREK1	1	0.76	0.57	4429	1694	1477	1	1292	MBTD1	0.76	1292	0.9	0.1	1.7	2.2	0.6	0.57	630	468	14217	1.9	1.1	2.7	1.6	0.3	-0.5	1	0.7	0.3	0.74	9604
CENPM	1	0.11	0.018	4853	2493	651	0.66	1293	PTRH1	1	0.00017	0.83	7602	121	3657	0.98	1293	DCBLD1	0.68	0.013	1	2284	235	3795	1	1293	XPNPEP1	0.76	1293	-0.7	-1.6	0.2	-1.5	-0.2	0.87	2044	14100	585	10.1	13.6	13.7	15.8	-0.6	-1.4	0.2	-1.4	-0.8	0.41	5347
VCX	1	1e-05	0.96	3470	849	3023	0.66	1294	SNORA23	0.98	0.019	1	2180	447	8320	0.98	1294	PCSK6	0.42	0.063	1	1570	408	3865	1	1294	PI4K2B	0.76	1294	0.7	-0.2	1.4	1.5	0.1	0.89	2211	1572	13113	3.3	2.6	3.6	3.9	0.9	0.1	1.8	2.3	1.5	0.14	2517
WNT5B	1	5.7e-07	0.22	6121	692	1127	0.67	1295	TMUB1	1	0.28	0.72	4035	1850	3064	0.98	1295	ATIC	1	0.44	0.94	4262	1019	2800	1	1295	PAMR1	0.76	1295	-0.3	-1.7	0.9	-0.5	0	1	8610	11686	2999	10.9	14.5	20.1	29.9	1.8	0.5	2.9	2.8	1.9	0.055	1502
RPSA	0.38	0.019	1	846	1773	4310	0.67	1296	GHRLOS	0.91	0.65	0.96	1617	3816	5092	0.98	1296	C18orf32	0.87	0.6	1	3031	1318	3431	1	1296	ZDHHC19	0.76	1296	-1.2	-2.1	0	-2	-0.4	0.69	950	14432	253	0.1	0.4	0.5	1.8	-0.7	-1.4	0.2	-1.5	-0.9	0.38	5049
TNK2	0.024	0.00014	1	316	1042	5463	0.67	1297	ZMAT5	0.69	0.69	0.99	936	4018	6263	0.98	1297	FAM98A	1	0.25	1	4068	714	3293	1	1297	HCG8	0.76	1297	1.2	-0.1	2.2	1.8	0.2	0.8	1357	994	13691	0.6	0.1	2.5	0.5	1	0	1.8	2	1.3	0.2	3173
FUT3	1	0.00013	0.027	6165	1034	681	0.67	1298	LOC100128568	0.65	0.98	0.88	843	6814	4084	0.98	1298	LOC654342	0.58	0.81	1	1991	1823	3499	1	1298	ZNF799	0.76	1298	-0.7	-1.6	0.1	-1.8	-0.2	0.81	1369	14316	369	1	2.6	2.4	3.9	-0.3	-1.2	0.5	-0.7	-0.3	0.76	9850
VARS2	0.25	0.0079	1	678	1566	4901	0.68	1299	LATS1	1	0.25	0.015	8543	1692	705	0.98	1299	CDCA7	1	0.29	0.85	4528	762	2320	1	1299	TMEM248	0.77	1299	0.5	-0.2	1.2	1.3	0.1	0.96	2881	2037	12648	21.3	17.3	17	9.3	0.2	-0.5	1	0.6	0.3	0.78	10125
AP2M1	1	6.6e-05	0.041	6163	978	737	0.68	1300	NSUN3	1	0.52	0.61	3380	2946	2588	0.98	1300	PAPOLA	0.23	0.16	1	1201	586	3903	1	1300	STX5	0.77	1300	0.7	-0.2	1.4	1.6	0.2	0.86	1951	1393	13292	9.4	6.1	9.8	5.7	1	0.3	1.7	3	2.1	0.034	1193
PDP1	0.95	0.005	0.96	2094	1475	3026	0.68	1301	EP400NL	1	0.1	0.63	6601	962	2681	0.98	1301	USP15	0.088	1	0.36	846	3326	1090	1	1301	SMLR1	0.77	1301	-0.2	-1.2	0.8	-0.3	0	1	10367	10895	3790	6	5.4	14.2	10.9	0.2	-0.9	1.2	0.2	0.1	0.94	12742
MTM1	1	0.0024	0.0031	6176	1358	533	0.68	1302	JAG2	0.19	0.026	1	270	506	9198	0.98	1302	EML3	0.37	0.087	1	1478	458	3886	1	1302	PEG10	0.77	1302	-1	-2	0	-1.9	-0.3	0.75	1208	14360	325	0.9	1.5	2.6	3.2	-1.8	-2.6	-1	-4.4	-3.5	0.00047	327
SLC17A7	0.67	0.01	1	1268	1626	3892	0.68	1303	DHRS3	1	1	6.3e-10	3434	8221	165	0.98	1303	TBP	0.31	1	0.12	1351	3336	634	1	1303	KCNK9	0.77	1303	1.5	0.2	2.4	2.3	0.6	0.55	577	432	14253	0.5	0	2.7	0	0.5	-0.4	1.6	1.1	0.6	0.54	6985
BAD	1	0.00079	0.87	2943	1203	2452	0.68	1304	KDM5D	1	0.19	0.74	4645	1395	3172	0.98	1304	NR2F2	0.005	1	0.82	446	3206	2182	1	1304	KHDC1L	0.77	1304	0	-0.1	0.1	-0.5	0	1	8252	11817	2868	10604.1	9732.2	4293.1	4135.3	1	0.4	1.5	3.7	2.8	0.0045	599
USP9X	0.77	0.027	0.98	1460	1888	3279	0.68	1305	PIP5K1C	0.8	0.64	0.99	1206	3757	5981	0.98	1305	FAM26D	0.4	0.077	1	1548	441	3879	1	1305	MERTK	0.77	1305	-0.5	-1.2	0.1	-1.5	-0.1	0.9	2258	14029	656	25.4	33.8	18.4	18.6	0.6	-0.1	1.4	1.6	1	0.33	4531
GMIP	0.88	0.18	0.72	1779	2855	1950	0.68	1306	LIN54	1	0.34	0.053	7567	2132	925	0.98	1306	COMMD9	0.057	1	0.46	746	3311	1278	1	1306	CPS1	0.77	1306	-0.8	-1.9	0.3	-1.4	-0.1	0.93	2609	13927	758	0	0.2	0.2	0.7	1.1	0.1	1.7	2.2	1.4	0.15	2652
MIR6807	0.57	0.077	0.98	1124	2321	3348	0.68	1307	CCDC85C	0.98	0.59	0.88	2330	3394	4037	0.98	1307	PCK2	1	0.019	0.66	4680	259	1696	1	1307	RP2	0.77	1307	-0.5	-1.3	0.2	-1.3	0	0.96	3000	13801	884	3.5	6.4	4.3	6.9	-1.8	-2.6	-1.1	-4.6	-3.7	0.00019	278
NINL	0.99	0.0032	0.91	2423	1399	2680	0.68	1308	SNORD104	1	0.19	0.94	2922	1375	4767	0.98	1308	CLPS	1	0.73	0.011	4668	1616	350	1	1308	MCFD2	0.77	1308	-0.7	-1.4	0	-1.8	-0.3	0.78	1268	14334	351	10.1	14.9	8.1	9.9	-1.5	-2.2	-0.8	-4.5	-3.6	0.00036	312
FTH1	1	7.3e-09	0.56	6083	509	1616	0.69	1309	PKN2	1	0.21	0.8	4118	1461	3477	0.98	1309	SEC11A	0.091	0.37	1	851	905	3889	1	1309	LOC100287225	0.77	1309	-0.9	-1.9	0.2	-1.6	-0.2	0.86	2008	14111	574	0.1	0.6	0.5	2.4	0.1	-0.7	0.9	0.3	0.1	0.93	12466
RAD54L2	0.33	0.71	0.77	780	4884	2091	0.69	1310	TREX1	1	0.36	0.8	3193	2211	3475	0.98	1310	KRT10	0.65	0.022	1	2179	275	3819	1	1310	ATG10	0.77	1310	0.7	-0.1	1.3	1.8	0.3	0.79	1306	949	13736	24.4	14.5	14.7	12.7	0.2	-0.4	0.9	0.7	0.3	0.76	9809
PSMG3	0.66	0.054	0.98	1260	2148	3329	0.69	1311	RPS28	0.97	0.39	0.97	2132	2346	5296	0.98	1311	OR51B5	0.47	0.06	1	1699	400	3873	1	1311	GFER	0.77	1311	0.5	-0.3	1.3	1.3	0	0.96	3056	2155	12530	18.6	13.4	17.5	13.5	0.8	0.1	1.6	2.2	1.4	0.17	2801
SGCD	0.82	0.14	0.85	1614	2686	2371	0.69	1312	POPDC3	0.82	0.97	0.79	1265	6706	3432	0.98	1312	ZNF468	0.1	1	0.35	895	3338	1076	1	1312	LIMA1	0.77	1312	-0.6	-1.4	0.2	-1.3	0	0.96	2926	13829	856	12.8	16.7	12.3	19.4	-0.7	-1.4	-0.1	-2.1	-1.4	0.18	2917
RAB11B	0.33	2.1e-07	1	788	651	5386	0.69	1313	SPTLC1	1	0.061	0.9	5008	728	4195	0.98	1313	LOC401312	0.046	0.52	1	690	1167	3858	1	1313	ZNF598	0.77	1313	0.7	-0.2	1.5	1.6	0.2	0.86	1939	1385	13300	7.9	4.6	7.4	6.2	0.6	0	1.4	1.9	1.1	0.25	3695
IGFLR1	1	0.0049	0.0019	6179	1471	514	0.69	1314	LOC102723354	1	0.72	0.65	2699	4231	2760	0.98	1314	RAD1	0.83	1	0.48	2835	2958	1307	1	1314	RAB42	0.77	1314	0.8	-0.1	1.6	1.8	0.3	0.79	1295	940	13745	4.6	2.4	6.2	4.8	2.1	1.1	3	4.5	3.6	0.00033	299
NCBP2	1	2.3e-05	0.08	6158	900	859	0.7	1315	MGRN1	1	0.15	0.97	2870	1220	5122	0.98	1315	MOV10L1	0.16	1	0.26	1031	3351	915	1	1315	MCM2	0.77	1315	0.5	-0.2	1.1	1.4	0.1	0.92	2409	1712	12973	66.3	53.3	33.9	27.8	0.5	-0.1	1.1	1.6	0.9	0.37	4863
TARS2	0.99	0.13	0.35	2586	2610	1306	0.7	1316	OXTR	0.89	0.31	1	1527	1990	6855	0.98	1316	PHOSPHO2	1	0.018	0.69	4678	254	1786	1	1316	FAR1	0.77	1316	-0.7	-1.5	0.1	-1.7	-0.2	0.81	1477	14280	405	6.3	8.9	6.8	8	-0.9	-1.6	-0.3	-2.7	-1.9	0.062	1601
AASS	1	0.14	0.022	4693	2698	665	0.7	1317	TIPARP	1	0.36	0.37	6200	2200	1829	0.98	1317	EIF2AK2	0.076	0.42	1	809	1003	3887	1	1317	SLC25A18	0.77	1317	0.9	-0.1	1.8	1.7	0.2	0.83	1537	1113	13572	5.7	3.3	11.6	6.6	1.6	0.4	2.7	2.7	1.9	0.058	1533
MS4A15	0.49	0.24	0.95	1004	3102	2914	0.7	1318	FAM175A	1	0.72	0.01	7538	4218	654	0.98	1318	SYCP2L	1	0.61	0.028	4690	1361	428	1	1318	LIMCH1	0.77	1318	0.1	-1	1	0.1	0	1	13486	8233	6452	5.5	5.8	6.6	8.9	1.6	0.5	2.7	2.9	2.1	0.039	1261
TCF19	1	0.00049	0.015	6177	1154	631	0.7	1319	HINT2	1	0.0036	0.47	8495	264	2094	0.98	1319	ADCY9	0.19	0.23	1	1119	687	3917	1	1319	RILP	0.77	1319	0.1	-0.8	1	0.2	0	1	11405	7137	7548	5.8	4	12.2	6.5	0.8	0	1.6	1.9	1.2	0.24	3590
APOL1	0.99	0.067	0.53	2537	2256	1572	0.7	1320	HAMP	1	0.3	0.41	6324	1942	1938	0.98	1320	HECA	0.05	1	0.51	709	3307	1374	1	1320	WDR81	0.77	1320	1.2	0.2	2.3	2.3	0.6	0.54	515	384	14301	2.2	0.6	5	2.3	0.6	-0.5	1.7	1.1	0.5	0.58	7445
TRIQK	0.97	0.0011	0.98	2196	1238	3426	0.7	1321	ZNF823	0.78	0.63	0.99	1162	3641	6194	0.98	1321	PPP2R2C	0.053	0.5	1	726	1132	3868	1	1321	GPRC5B	0.77	1321	-0.1	-1.1	1	-0.1	0	1	13207	9560	5125	19.9	24.9	27	29.2	1.9	1.1	2.8	5	4.1	4.5e-05	199
KLHL18	0.34	2.6e-07	1	791	657	5391	0.7	1322	GLTPD2	1	0.00035	0.92	7566	145	4480	0.98	1322	TRAPPC4	1	0.92	0.51	4307	2218	1360	1	1322	MSN	0.77	1322	0.5	-0.4	1.5	1.1	0	1	4016	2795	11890	11.5	9.4	12.3	13	1.6	0.6	2.5	3.4	2.5	0.012	828
GPR125	1	0.0001	0.96	2994	1018	3054	0.7	1323	SHKBP1	1	0.52	0.78	2873	2961	3365	0.98	1323	ZNF665	0.12	1	0.34	926	3348	1056	1	1323	SPOPL	0.77	1323	-0.5	-1.4	0.2	-1.3	-0.1	0.95	2782	13877	808	3.4	4.4	4.3	4.8	-0.9	-1.7	-0.2	-2.5	-1.7	0.088	1949
MAP9	0.48	0.34	0.92	986	3508	2706	0.7	1324	RNF126P1	1	0.018	0.95	5553	439	4887	0.98	1324	SETSIP	0.96	0.98	0.82	3599	2569	2201	1	1324	TRIML1	0.77	1324	-0.8	-1.9	0.6	-1.1	0	1	4176	13415	1270	2	3.2	7.6	10.1	-1.9	-2.7	-1.2	-5.2	-4.3	1.6e-05	169
PTENP1-AS	0.53	0.81	0.49	1054	5301	1511	0.7	1325	CEBPD	1	0.13	0.054	8583	1076	933	0.98	1325	USP47	0.078	1	0.43	815	3327	1227	1	1325	MTOR	0.77	1325	0.6	-0.2	1.2	1.6	0.2	0.87	2015	1438	13247	20.1	15.5	16.1	12.7	0.4	-0.2	1	1.2	0.6	0.52	6635
IRF9	1	0.051	0.36	3029	2128	1314	0.7	1326	PCIF1	0.74	0.77	0.99	1035	4594	5831	0.98	1326	TRPV4	1	0.34	0.12	4726	868	636	1	1326	TTLL4	0.77	1326	0.6	-0.1	1.3	1.6	0.2	0.85	1770	1266	13419	23.8	19.4	16.6	14.3	0.4	-0.3	1	1.2	0.6	0.53	6810
ZNF747	0.28	6e-07	1	724	695	5404	0.7	1327	SIGLEC5	1	0.16	0.95	3050	1224	4906	0.98	1327	PAM	0.061	0.49	1	761	1107	3874	1	1327	DET1	0.77	1327	0.9	0	1.8	2	0.4	0.69	939	692	13993	12.6	7.7	15.4	9.7	0.5	-0.5	1.4	1	0.5	0.62	7954
KREMEN2	1	1.5e-11	0.89	6046	281	2571	0.71	1328	DHX36	1	0.88	0.34	2940	5613	1764	0.98	1328	CEBPG	0.52	0.051	1	1842	379	3871	1	1328	ITGB7	0.77	1328	1	-0.2	1.9	1.8	0.2	0.81	1436	1046	13639	0.2	0	0.9	0.1	-0.3	-1.3	0.5	-0.7	-0.3	0.75	9650
ARID5A	1	0.066	0.41	2806	2250	1394	0.71	1329	ATF1	0.86	0.39	1	1413	2354	6779	0.98	1329	ERC1	0.037	1	1	654	2868	3444	1	1329	ANKRD11	0.77	1329	1.3	0.4	2.1	3.2	1.4	0.17	112	67	14618	22	10.7	20.3	8.4	0.2	-0.5	0.9	0.5	0.2	0.82	10626
ZSWIM3	1	9.4e-10	0.73	6072	424	1985	0.71	1330	ZBTB43	1	0.076	0.79	6163	812	3425	0.98	1330	KNSTRN	0.08	1	0.44	819	3333	1231	1	1330	TRIM54	0.77	1330	0.8	-0.3	2.2	1.4	0.1	0.92	2473	1757	12928	1.7	0.3	6.5	1.3	0.5	-0.5	1.4	0.9	0.5	0.63	8048
TET1	1	2.5e-05	0.092	6161	905	897	0.71	1331	CREBBP	0.83	0.48	1	1294	2773	6623	0.98	1331	NUP62	0.4	1	0.094	1551	3343	600	1	1331	NRN1	0.78	1331	0.7	-0.1	1.5	1.8	0.2	0.81	1389	1015	13670	9.6	6	13.3	7.5	1.3	0.3	2.2	2.7	1.9	0.064	1620
MYBL2	0.87	4.1e-11	1	1746	314	5308	0.71	1332	TGM2	0.95	1	6.7e-06	1895	8288	303	0.98	1332	SAMD10	1	0.0082	0.8	4663	207	2129	1	1332	LOC101929767	0.78	1332	-0.3	-1.4	0.7	-0.6	0	1	7711	12056	2629	9.3	16.1	16.1	37.3	-0.3	-1.1	0.5	-0.7	-0.3	0.77	9871
CXXC5	0.2	2.7e-06	1	625	770	5427	0.72	1333	HBP1	1	0.082	0.98	3033	847	5564	0.98	1333	RANBP1	0.87	1	0.8	3049	2759	2128	1	1333	CSNK1D	0.78	1333	0.8	0	1.4	2.1	0.5	0.63	787	579	14106	29.2	19.6	16.5	12.3	0.5	-0.2	1.1	1.5	0.9	0.38	4998
SMKR1	0.9	0.17	0.75	1865	2809	2029	0.72	1334	BICD2	1	0.79	0.17	4697	4799	1327	0.98	1334	UBE2E4P	1	0.61	0.9	4277	1330	2597	1	1334	TNFRSF10D	0.78	1334	-0.9	-2.1	0.3	-1.5	-0.1	0.91	2329	14005	680	0.7	2.1	2.5	6.5	-0.9	-2	0.4	-1.3	-0.7	0.47	6050
MTA3	0.11	1.7e-05	1	487	877	5451	0.72	1335	LINC00836	1	0.75	0.47	3129	4477	2106	0.98	1335	SPOPL	0.032	1	0.63	627	3284	1625	1	1335	PMP22	0.78	1335	0.1	-0.7	0.9	0.2	0	1	11375	7118	7567	30.9	33.6	28.4	33.8	2	1.1	2.9	4.5	3.6	0.00032	297
ABR	0.96	0.00074	0.99	2145	1195	3699	0.72	1336	RBMS1	1	0.86	7.7e-05	8389	5393	373	0.98	1336	CYB5A	0.0095	0.79	1	492	1777	3792	1	1336	CNOT3	0.78	1336	0.7	-0.2	1.4	1.5	0.2	0.88	2056	1466	13219	4.9	3.7	5	6.6	1.1	0.2	1.9	2.4	1.6	0.1	2112
STX4	0.17	6e-06	1	582	825	5442	0.73	1337	COL23A1	0.99	1	2e-07	2495	8254	245	0.98	1337	UQCRC2	1	0.41	0.83	4510	982	2257	1	1337	HILPDA	0.78	1337	1	0.2	1.8	2.6	0.8	0.41	298	205	14480	63.7	36.7	58.7	42.3	-0.4	-1.1	0.3	-1.1	-0.6	0.57	7257
C19orf57	1	0.21	0.092	3312	3000	896	0.73	1338	ZNF818P	1	0.0051	1	3205	290	7470	0.98	1338	ABCD1	0.037	0.61	1	650	1340	3851	1	1338	CKMT2	0.78	1338	1	0	2	1.9	0.3	0.73	1121	825	13860	2.8	0.8	6.3	2.6	0.9	0	1.8	2	1.3	0.2	3205
C15orf65	1	0.15	0.042	4438	2724	744	0.73	1339	ITPK1	0.84	0.24	1	1338	1622	7920	0.98	1339	XAGE3	0.085	1	0.45	833	3339	1249	1	1339	IFNGR2	0.78	1339	0	-1	0.9	0	0	1	13613	9367	5318	1.2	1.1	2.7	2.2	0.7	-0.1	1.6	1.7	1.1	0.29	4142
SYN2	1	0.22	0.021	4517	3041	657	0.73	1340	MBD3	0.66	0.6	1	868	3474	7158	0.98	1340	SP100	1	0.081	0.46	4718	445	1272	1	1340	HOXC5	0.78	1340	-1.2	-2.2	-0.1	-2.2	-0.5	0.6	694	14501	184	0.2	1	1	2.6	-0.4	-0.9	0.4	-0.9	-0.5	0.65	8314
TCN2	0.69	3.4e-09	1	1301	464	5342	0.73	1341	FAM173A	1	0.38	0.81	3185	2309	3579	0.98	1341	COMMD2	0.9	1	0.71	3209	2796	1859	1	1341	RGS9	0.78	1341	-0.7	-1.8	0.3	-1.3	-0.1	0.95	2784	13875	810	0.1	0.7	0.6	2.1	1.2	0.3	2.1	2.6	1.8	0.08	1844
CDIP1	0.2	4.2e-06	1	621	811	5438	0.73	1342	NCKIPSD	1	0.17	0.56	6602	1302	2398	0.98	1342	LDOC1L	0.88	1	0.0037	3092	3191	280	1	1342	ALDH9A1	0.78	1342	-0.8	-1.5	0	-2	-0.4	0.67	904	14444	241	12.2	22.1	11.3	16.7	-0.6	-1.3	0	-1.9	-1.2	0.25	3694
TRIM61	0.98	0.00015	1	2286	1043	3930	0.73	1343	LAMA5	1	0.33	0.85	3189	2071	3808	0.98	1343	ACSS2	0.075	0.48	1	803	1093	3898	1	1343	ABI3BP	0.78	1343	0.9	-0.1	1.8	1.8	0.2	0.81	1365	1000	13685	0.1	0	0.4	0.1	0.5	-0.7	1.7	0.8	0.4	0.71	9081
CDC14B	1	0.3	0.028	3856	3361	686	0.73	1344	LAMA1	1	0.067	0.12	8588	761	1149	0.98	1344	MYLK2	0.88	0.56	1	3094	1243	3492	1	1344	TM2D2	0.78	1344	-0.8	-1.5	-0.1	-2.4	-0.6	0.53	493	14559	126	21.8	35.8	16.7	18.7	-0.9	-1.5	-0.3	-2.8	-1.9	0.056	1510
SYTL4	0.0026	0.0064	1	204	1521	5495	0.73	1345	PDZK1	1	1	1e-06	3094	8125	265	0.98	1345	MAPK8	1	0.78	0.012	4670	1735	354	1	1345	RNF130	0.78	1345	0	-1.1	1	0	0	1	13636	9353	5332	1	1.3	2.6	4	1.5	0.6	2.3	3.5	2.6	0.0092	767
LINC00678	0.5	6.4e-08	1	1016	605	5379	0.73	1346	PABPN1L	0.27	1	0.82	336	7754	3630	0.98	1346	YAP1	0.69	1	0.025	2299	3274	413	1	1346	LRRC70	0.78	1346	1.2	0.2	2.1	2.4	0.7	0.51	461	340	14345	0.5	0	1.6	0.2	0.9	-0.4	2.1	1.4	0.8	0.43	5684
RNF31	0.85	0.017	0.98	1707	1747	3416	0.73	1347	HIST1H1T	0.95	0.78	0.89	1935	4719	4132	0.98	1347	OSBPL5	1	0.029	0.67	4694	308	1734	1	1347	PCSK1N	0.78	1347	0.4	-0.6	1.4	0.8	0	1	6030	4072	10613	2.5	2.2	6.4	6.6	1.2	0.3	2.1	2.7	1.9	0.061	1594
ARL8A	0.037	0.00023	1	348	1086	5485	0.73	1348	SNX33	1	0.98	0.028	4194	6862	789	0.98	1348	IDH3A	0.027	0.68	1	603	1498	3836	1	1348	CIART	0.78	1348	0.8	-0.2	1.5	1.6	0.2	0.84	1743	1245	13440	0.1	0	0.3	0	-1.5	-2.3	-0.5	-2.9	-2	0.042	1316
DDX31	1	0.091	0.37	2858	2399	1338	0.73	1349	TAOK1	0.96	0.57	0.96	2007	3301	5003	0.98	1349	ASAH2B	0.91	0.97	0.95	3275	2476	2868	1	1349	DMRT1	0.78	1349	1.4	-0.1	2.1	1.8	0.3	0.79	1331	973	13712	0.1	0	0.8	0	1.9	0.6	2.6	2.6	1.7	0.084	1892
CPSF4	0.36	0.3	0.98	822	3350	3247	0.74	1350	GMEB1	0.77	0.91	0.94	1134	6001	4686	0.98	1350	BAZ1A	0.11	1	0.41	912	3366	1188	1	1350	C4orf32	0.78	1350	-1.4	-2.5	-0.3	-2.3	-0.6	0.54	545	14546	139	0	0.8	0.2	2.4	0.2	-0.7	1.2	0.5	0.2	0.86	11230
SEC63	0.95	0.21	0.59	2108	2998	1681	0.74	1351	SERINC1	0.88	5.9e-05	1	1476	96	9133	0.98	1351	EVL	1	0.61	0.043	4707	1348	477	1	1351	HIST1H1B	0.78	1351	0.7	-0.2	1.6	1.6	0.2	0.85	1773	1269	13416	26.4	11.7	54.1	17.3	0.4	-0.4	1.2	0.9	0.4	0.66	8479
COX7A1	1	0.013	0.0011	6181	1688	490	0.74	1352	S100Z	0.00021	1	0.8	47	8358	3517	0.98	1352	IMMP2L	1	0.59	0.6	4555	1294	1545	1	1352	PABPC1	0.78	1352	0.6	-0.1	1.2	1.6	0.2	0.84	1727	1236	13449	484.8	386.5	188.8	152.6	0.6	0	1.3	1.9	1.2	0.23	3503
MEST	1	0.32	0.0023	5323	3427	523	0.74	1353	PRRT3-AS1	1	0.46	0.0053	8513	2641	595	0.98	1353	ABCB10	0.062	0.55	1	764	1205	3888	1	1353	IVNS1ABP	0.78	1353	-0.6	-1.5	0.3	-1.2	0	1	3492	13657	1028	5.4	9.7	7.1	12.7	-1.3	-2	-0.7	-3.9	-3	0.0031	533
CTTN	1	0.002	0.69	3849	1336	1877	0.74	1354	CLCN4	1	0.64	0.58	3260	3734	2473	0.98	1354	OTUD6B	1	0.91	0.72	4205	2164	1885	1	1354	LOC286437	0.78	1354	-0.9	-1.9	0.2	-1.5	-0.1	0.89	2153	14062	623	0.2	0.4	1.4	1.1	-0.8	-1.8	0.1	-1.7	-1	0.32	4429
EPOR	0.013	0.0012	1	285	1251	5494	0.74	1355	ANKRD26P1	0.94	0.97	0.61	1817	6703	2597	0.98	1355	CTIF	0.094	0.46	1	859	1054	3915	1	1355	GNB2	0.78	1355	0.7	-0.1	1.4	1.7	0.2	0.81	1459	1061	13624	59.9	43.5	44.7	42	1.6	0.8	2.4	4.5	3.6	0.00033	298
ETV6	0.98	0.073	0.66	2417	2292	1800	0.74	1356	RPGRIP1	1	0.082	0.9	4726	846	4275	0.98	1356	CSRP1	0.17	1	0.32	1071	3393	1004	1	1356	STK10	0.78	1356	0	-0.8	0.9	0.1	0	1	13178	8068	6617	9.3	7.2	9.4	6.8	1.1	0.3	1.8	3	2.1	0.035	1208
C10orf95	0.67	0.0032	1	1266	1396	4568	0.74	1357	YTHDF3-AS1	0.92	0.95	0.74	1676	6441	3176	0.98	1357	CYB561D1	0.73	1	0.53	2472	2996	1415	1	1357	ERI3-IT1	0.78	1357	0.8	-0.2	1.6	1.6	0.2	0.87	2040	1457	13228	0.3	0.1	1.7	0.4	0.7	-0.1	1.5	1.8	1.1	0.28	4014
FHOD3	0.82	0.46	0.63	1590	3937	1746	0.75	1358	TAF7	0.77	0.74	0.99	1119	4346	5990	0.98	1358	SGPP1	0.28	1	0.2	1291	3399	792	1	1358	PAN3	0.78	1358	-0.7	-1.5	0.1	-1.7	-0.2	0.83	1580	14242	443	19.6	31.7	13.5	21.7	-0.2	-1	0.5	-0.6	-0.3	0.79	10277
SPATA22	1	0.016	0.21	4926	1731	1112	0.75	1359	PER2	1	0.15	0.59	6792	1184	2500	0.98	1359	UBE2D4	0.29	0.19	1	1305	633	3958	1	1359	LINC00657	0.78	1359	0.9	0.1	1.6	2.3	0.6	0.55	551	411	14274	6.6	3.9	6.7	4.1	-0.3	-0.9	0.4	-0.8	-0.4	0.7	9039
C19orf54	1	0.051	0.38	3219	2129	1350	0.75	1360	RDH14	1	0.012	0.35	8547	384	1771	0.98	1360	RRS1	0.23	0.26	1	1188	729	3963	1	1360	SGCD	0.78	1360	0.7	-0.2	1.4	1.5	0.2	0.88	2053	1465	13220	0.1	0	0.4	0	1	-0.2	1.8	1.8	1.1	0.28	3986
GFY	1	0.049	0.52	2877	2113	1570	0.75	1361	NMRK2	1	0.063	0.13	8593	740	1214	0.98	1361	C19orf24	0.47	0.99	1	1697	2628	3304	1	1361	PLA2G2A	0.78	1361	-1.4	-2.3	0	-1.9	-0.3	0.74	1136	14386	299	0	0.3	0	1.8	0.4	-0.7	1.3	0.7	0.3	0.74	9560
LRRK1	0.98	0.8	0.047	2313	5239	761	0.75	1362	LOC641367	1	0.67	0.43	3900	3934	1980	0.98	1362	ASNA1	0.85	1	0.64	2935	2922	1639	1	1362	FOXA3	0.78	1362	0.8	-0.1	1.7	1.7	0.2	0.82	1509	1095	13590	1.2	0.2	3.2	0.7	0.6	-0.4	1.5	1.2	0.7	0.51	6522
FAAH	0.99	0.0012	0.97	2496	1255	3190	0.75	1363	CDH3	1	0.1	0.087	8595	935	1055	0.98	1363	DESI1	0.38	0.14	1	1504	545	3949	1	1363	ACP2	0.79	1363	-0.8	-1.7	0.2	-1.6	-0.2	0.85	1871	14152	533	11.9	20.8	18.2	22.5	-0.4	-1.2	0.2	-1.2	-0.6	0.52	6710
C3	0.89	0.15	0.85	1816	2720	2373	0.75	1364	TMEM184B	1	0.012	0.99	3840	381	6315	0.98	1364	OOSP2	0.12	0.42	1	942	984	3938	1	1364	ZNF253	0.79	1364	-0.5	-1.4	0.2	-1.3	0	0.96	2999	13802	883	2.1	3.9	3.2	5.8	0.2	-0.5	0.9	0.6	0.2	0.8	10421
DNAJB6	1	0.0027	0.0082	6191	1376	593	0.75	1365	SSRP1	1	0.59	0.8	2747	3410	3481	0.98	1365	ASNS	1	0.2	0.29	4750	642	970	1	1365	KMT2C	0.79	1365	0.6	-0.1	1.3	1.8	0.2	0.81	1413	1030	13655	11.3	8.4	8.6	5.9	0.7	0	1.4	2	1.3	0.2	3172
LOC101928259	0.48	0.16	0.99	987	2747	3504	0.75	1366	B4GALT5	0.91	0.61	0.98	1633	3540	5589	0.98	1366	HMGN2	0.93	0.93	0.98	3403	2248	3053	1	1366	ZNF496	0.79	1366	0.6	-0.2	1.3	1.5	0.1	0.89	2134	1523	13162	8.3	6.3	10.5	7.9	0.8	0	1.7	1.9	1.2	0.23	3502
PRRT3-AS1	1	0.12	0.23	3268	2547	1132	0.76	1367	GAGE2A.uid_12821	1	0.094	0.095	8597	904	1080	0.98	1367	RREB1	0.0022	1	0.93	390	3176	2706	1	1367	CDIPT	0.79	1367	0.8	-0.1	1.6	1.9	0.3	0.75	1205	881	13804	45.6	31.5	46.7	24.1	1.4	0.6	2.1	3.5	2.6	0.01	796
SIK2	1	0.13	0.091	4156	2625	893	0.76	1368	FAM122B	1	0.051	0.99	3053	671	6066	0.98	1368	SYNE3	0.92	0.0029	1	3295	163	3747	1	1368	CD22	0.79	1368	0.7	-0.2	1.7	1.5	0.1	0.89	2186	1553	13132	1.5	0.6	3.4	1.2	1.8	0.1	2.7	2.1	1.3	0.18	2983
CLSTN1	0.45	2.5e-07	1	937	656	5399	0.76	1369	RNF43	1	0.13	0.95	3458	1095	4778	0.98	1369	RDH13	0.14	0.38	1	995	919	3954	1	1369	CA8	0.79	1369	-0.6	-1.7	0.4	-1.2	0	0.99	3344	13693	992	1.3	3.3	4	9.4	0.8	-0.1	1.7	1.8	1.1	0.29	4083
CHRNB4	1	0.021	0.00091	6189	1801	484	0.76	1370	LEFTY1	0.22	1	0.033	296	8477	823	0.98	1370	KIF15	0.99	1	0.55	3924	2702	1438	1	1370	FNTA	0.79	1370	0.8	0	1.5	1.9	0.4	0.72	1044	766	13919	40.8	31.7	32.6	41	0.3	-0.4	0.9	0.9	0.5	0.65	8350
LINC00511	1	0.024	0.67	2852	1853	1843	0.76	1371	OR3A1	1	0.24	0.68	5358	1650	2872	0.98	1371	PHC2	0.73	1	0.024	2441	3277	411	1	1371	ACVR2A	0.79	1371	-0.6	-1.3	0.2	-1.4	-0.1	0.94	2675	13906	779	3.3	3.7	4.2	3.6	-0.7	-1.4	0	-2	-1.2	0.22	3400
AGPAT3	0.0019	0.012	1	194	1664	5506	0.76	1372	PISD	1	0.45	0.44	5498	2618	2013	0.98	1372	TRIP13	0.49	0.09	1	1762	462	3919	1	1372	KCNN4	0.79	1372	-0.3	-1.3	0.9	-0.5	0	1	8738	11627	3058	0.3	0.3	1.1	1.3	-1.9	-2.7	-1.1	-4.8	-3.9	8.7e-05	234
TSC22D3	0.99	0.0048	0.92	2598	1466	2703	0.76	1373	LOC100132781	0.95	0.99	0.46	1949	6995	2071	0.98	1373	SNX12	1	0.36	0.16	4749	881	713	1	1373	FZD6	0.79	1373	0.8	-0.2	1.8	1.6	0.2	0.84	1744	1246	13439	1	0.3	2.6	0.9	-1	-1.9	-0.1	-2	-1.3	0.19	3119
MYO5A	1	0.00019	0.85	4362	1065	2376	0.76	1374	TRIM11	0.97	0.94	0.65	2079	6289	2740	0.98	1374	DSG3	0.094	0.49	1	857	1108	3923	1	1374	RPGRIP1	0.79	1374	0.9	-0.3	2	1.4	0.1	0.92	2483	1765	12920	0.4	0.1	1.8	0.4	-1.4	-2.5	-0.4	-2.7	-1.8	0.069	1705
RNF135	0.99	0.00017	0.99	2513	1059	3726	0.76	1375	PRR24	0.96	0.27	1	1978	1793	6469	0.99	1375	LYRM7	0.43	0.12	1	1610	517	3943	1	1375	SCD	0.79	1375	-0.9	-1.6	-0.2	-2.5	-0.7	0.47	391	14574	111	71.3	118.5	41.7	67.6	-0.8	-1.5	-0.2	-2.7	-1.9	0.061	1592
FBLN1	1	0.0014	0.017	6194	1276	640	0.76	1376	AAED1	1	1	0.00021	4711	7821	409	0.99	1376	MTA2	0.73	0.99	0.98	2473	2609	3113	1	1376	SKP2	0.79	1376	-0.9	-1.7	-0.2	-2.4	-0.6	0.52	490	14560	125	24.1	41	23.8	28.8	-1.2	-1.9	-0.5	-3.7	-2.8	0.0058	652
ATXN10	0.99	0.02	0.86	2463	1782	2416	0.77	1377	LOC374443	0.85	0.58	0.99	1380	3341	6265	0.99	1377	POLR1D	0.7	0.73	1	2340	1605	3525	1	1377	LINC00263	0.79	1377	-0.6	-1.4	0.1	-1.5	-0.1	0.89	2139	14071	614	3.5	8	6.3	9.8	-0.4	-1.1	0.3	-1.1	-0.6	0.56	7139
TRAM2-AS1	1	0.067	0.58	2702	2257	1655	0.77	1378	PMEL	1	0.049	0.99	3427	661	5737	0.99	1378	USP4	0.18	1	0.34	1099	3411	1047	1	1378	SLC6A19	0.79	1378	-0.9	-1.8	-0.1	-2.1	-0.5	0.61	755	14484	201	31.3	52.2	25	36.6	-0.3	-1.2	0.5	-0.7	-0.3	0.73	9388
SFTPD	0.81	0.66	0.5	1567	4653	1535	0.77	1379	MAPK8IP2	1	0.63	0.68	3063	3685	2858	0.99	1379	GSTA4	1	0.021	0.76	4687	271	2026	1	1379	FAM89B	0.79	1379	0.9	0	1.8	2	0.4	0.71	983	719	13966	7.9	3.4	14.2	7.2	0.4	-0.4	1.3	1	0.5	0.58	7465
GTPBP1	0.93	0.0078	0.99	1995	1561	3480	0.77	1380	ATP13A3	0.94	0.59	0.97	1853	3418	5341	0.99	1380	PSMB8	0.35	0.18	1	1440	609	3969	1	1380	PCMTD2	0.8	1380	0.4	-0.5	1.4	0.9	0	1	5369	3653	11032	22.6	21.9	19.6	23.9	1.4	0.7	2.1	3.9	3	0.0026	496
PARK2	1	9.4e-07	0.38	6135	709	1344	0.77	1381	PRKY	1	0.055	0.84	6428	702	3758	0.99	1381	ECHDC3	0.28	0.23	1	1293	693	3982	1	1381	LINC00392	0.8	1381	0.3	-0.8	1.4	0.5	0	1	8199	5358	9327	1.5	1.6	6.9	7.3	1	0.2	1.9	2.5	1.7	0.096	2047
SERPING1	1	0.0013	0.95	2762	1257	2954	0.77	1382	MX1	0.95	1	9.5e-06	1951	8296	314	0.99	1382	NOP10	0.62	0.97	1	2098	2483	3343	1	1382	CSF3R	0.8	1382	1	-0.2	2	1.7	0.2	0.83	1600	1148	13537	0.5	0.1	1.6	0.4	-1.2	-2.2	-0.3	-2.6	-1.7	0.081	1860
GSTP1	1	7.7e-08	0.57	6109	621	1646	0.77	1383	C17orf104	1	0.12	0.76	6046	1068	3238	0.99	1383	STX18	0.96	0.99	0.76	3657	2687	2030	1	1383	PIK3CD	0.8	1383	1.5	0.4	2.5	2.9	1.1	0.29	183	114	14571	0.8	0.1	2.5	0.4	0.8	-0.1	1.9	1.7	1.1	0.29	4138
CKMT1B	1	0.00031	0.97	2882	1109	3220	0.77	1384	NOP14-AS1	1	0.5	0.46	5069	2844	2085	0.99	1384	TNPO2	0.14	0.42	1	980	992	3964	1	1384	POLM	0.8	1384	0.7	-0.1	1.5	1.6	0.2	0.85	1816	1299	13386	8.8	5.1	10.5	6.1	0.5	-0.2	1.3	1.5	0.9	0.39	5111
PCOLCE	0.99	0.078	0.58	2651	2327	1665	0.77	1385	ADCK2	1	0.18	0.98	2790	1346	5380	0.99	1385	SNHG7	0.2	1	0.33	1139	3420	1027	1	1385	SH3BP5	0.8	1385	0.7	-0.2	1.6	1.6	0.2	0.87	2030	1450	13235	2.2	0.3	7.3	0.8	-0.6	-1.4	0.1	-1.6	-0.9	0.35	4740
HNRNPUL1	0.85	0.022	0.99	1688	1818	3549	0.77	1386	TRIM7	0.54	1	0.69	653	7636	2910	0.99	1386	MYL9	0.56	1	0.075	1947	3352	555	1	1386	CELSR1	0.8	1386	1.1	0	2	2	0.4	0.7	962	704	13981	0.4	0.2	1.2	0.7	0.6	-0.4	1.5	1.2	0.6	0.52	6659
C5orf60	0.85	0.15	0.91	1686	2725	2630	0.77	1387	PPP2CA	1	0.24	0.52	6543	1652	2272	0.99	1387	PSMB2	0.94	1	0.82	3461	2700	2190	1	1387	OOEP	0.8	1387	0.4	-0.3	1.1	1.2	0	1	3615	2539	12146	80.6	66.8	70	52.7	0.8	0	1.6	2	1.3	0.2	3156
DYNC1I1	0.91	0.67	0.33	1893	4714	1273	0.78	1388	EDA	1	0.97	3.4e-06	8325	6780	289	0.99	1388	CMTR2	0.15	1	0.41	1004	3410	1182	1	1388	ARMCX3	0.8	1388	1.5	0.4	2.7	2.7	0.9	0.36	250	168	14517	1.5	0.1	4	0.7	0.3	-0.8	1.3	0.5	0.2	0.82	10602
TIAM2	0.99	0.96	0.0025	2584	6051	527	0.78	1389	MIR205HG	0.96	0.93	0.72	2019	6129	3066	0.99	1389	MAFA	0.014	1	0.83	515	3244	2221	1	1389	LOC101927151	0.8	1389	0.7	-0.2	1.6	1.5	0.1	0.89	2092	1492	13193	3	1.5	7.1	3	-0.6	-1.4	0.1	-1.7	-1	0.32	4434
FBXW5	1	0.015	0.51	3794	1725	1543	0.78	1390	TSPYL4	1	0.023	0.28	8579	486	1611	0.99	1390	FOXE1	0.27	0.25	1	1274	727	3990	1	1390	GABRB3	0.8	1390	0.4	-0.4	1.3	1.1	0	1	4133	2873	11812	3.2	2.3	4.1	3	1.5	0.6	2.4	3.4	2.5	0.012	835
IRF2BP1	1	0.0006	0.87	3781	1174	2446	0.78	1391	RPGR	0.9	0.81	0.95	1577	4907	4853	0.99	1391	LOC100507634	0.52	0.38	1	1840	917	3565	1	1391	LOC101927482	0.8	1391	-0.1	-1.2	0.9	-0.2	0	1	11955	10157	4528	0.3	0.3	1.2	1	-1.8	-2.7	-0.8	-3.9	-3	0.0031	528
PACSIN3	1	0.002	0.016	6201	1330	638	0.78	1392	ARHGEF25	0.96	0.47	0.98	2026	2699	5601	0.99	1392	U2AF1	1	0.99	0.22	4411	2606	834	1	1392	TLE2	0.8	1392	-0.6	-1.7	0.3	-1.2	0	1	3601	13615	1070	0.4	1.4	1.6	2.8	-1.1	-2.1	-0.1	-2.1	-1.3	0.19	3046
SHISA2	0.99	0.00016	0.99	2556	1054	3772	0.78	1393	OXA1L	1	0.92	0.03	6125	6090	808	0.99	1393	EMR2	1	0.57	0.079	4730	1263	564	1	1393	ATP6V0A4	0.8	1393	-0.9	-1.9	0.2	-1.6	-0.2	0.85	1794	14175	510	19	25.3	29.9	29.7	-0.6	-1.4	0.2	-1.4	-0.8	0.41	5441
PDK1	0.46	4.1e-07	1	957	675	5408	0.78	1394	MRGPRX3	0.39	0.91	1	451	5914	6664	0.99	1394	BRIX1	0.46	1	0.92	1681	2954	2679	1	1394	ASPRV1	0.8	1394	1	-0.6	2	1.3	0	0.96	2964	2096	12589	0.5	0	3.8	0.3	-2	-3.3	-0.4	-2.4	-1.6	0.1	2165
HOXB3	1	0.031	0.00081	6197	1933	476	0.78	1395	NUDT8	1	0.00024	0.82	8412	132	3653	0.99	1395	VEGFA	0.15	0.42	1	1017	988	3974	1	1395	HSPB1	0.8	1395	0.1	-1	1.4	0.3	0	1	10923	6878	7807	67.2	85.2	73.8	188.9	2.1	1.1	3.2	4.7	3.8	0.00016	264
PYY2	0.12	5.5e-05	1	502	962	5480	0.78	1396	CRYGD	1	1	6.3e-11	5045	8213	144	0.99	1396	ASXL1	0.18	1	0.38	1090	3430	1127	1	1396	RNF6	0.8	1396	-0.6	-1.3	0.1	-1.7	-0.2	0.84	1612	14228	457	10.3	16.2	9.6	12	-0.9	-1.7	-0.3	-2.7	-1.8	0.069	1710
LRRN1	1	7.4e-06	0.25	6159	838	1167	0.78	1397	KDM2A	0.46	1	0.74	562	7690	3134	0.99	1397	TRIP4	0.31	1	0.23	1352	3440	843	1	1397	TSPAN17	0.8	1397	-1	-2	-0.1	-2.2	-0.6	0.57	636	14520	165	0.9	3.4	1.9	5.5	-0.1	-1.4	0.8	-0.2	-0.1	0.94	12830
SLC25A22	1	1.1e-05	0.89	5291	853	2540	0.78	1398	SMARCD1	1	0.24	0.73	5166	1642	3098	0.99	1398	UGCG	1.7e-14	1	1	16	3050	3589	1	1398	MT1F	0.8	1398	1.3	0.1	2.3	2.2	0.5	0.59	677	496	14189	70.8	30.9	86.6	58.7	1.5	0.7	2.2	3.8	2.9	0.004	576
PSMG4	0.58	0.85	0.56	1131	5462	1633	0.79	1399	TNFAIP2	0.63	0.65	1	819	3806	7346	0.99	1399	ALDH9A1	1	0.53	0.099	4739	1176	607	1	1399	CHMP7	0.8	1399	-0.6	-1.5	0.2	-1.5	-0.1	0.91	2334	14002	683	7	8.6	10.1	8.4	-0.8	-1.7	-0.1	-2.1	-1.3	0.18	3005
MCM5	1	0.1	0.081	4794	2481	863	0.79	1400	LOC101927391	1	0.42	0.88	2920	2489	4058	0.99	1400	NTMT1	0.11	1	1	900	2878	3388	1	1400	FSTL1	0.8	1400	-1	-1.9	-0.1	-2.1	-0.5	0.63	774	14480	205	1.9	4.2	3.6	6.3	-0.4	-1.3	0.4	-1	-0.5	0.62	7945
C6orf106	1	0.0024	0.79	3686	1359	2162	0.79	1401	MCM4	1	0.61	0.19	6533	3511	1379	0.99	1401	ZC3H12B	0.49	1	0.12	1752	3404	635	1	1401	SAMD10	0.8	1401	1.3	-0.3	2	1.5	0.1	0.89	2187	1554	13131	0.1	0	0.5	0	-0.7	-1.5	0.1	-1.6	-1	0.33	4529
ZNF217	0.93	0.087	0.9	1977	2372	2601	0.79	1402	SNX25	0.97	1	3.9e-06	2136	8281	292	0.99	1402	PLD2	0.36	1	0.2	1461	3438	788	1	1402	LYZ	0.8	1402	0.8	-0.1	1.7	1.7	0.2	0.83	1556	1121	13564	14.4	9.2	18.1	13.9	1.1	0	2.2	1.9	1.2	0.24	3573
RAB27A	1	0.00045	0.048	6192	1142	762	0.79	1403	HSPA2	0.59	0.82	1	750	5024	6477	0.99	1403	MAGEB16	0.074	1	0.6	802	3357	1554	1	1403	PTRH1	0.8	1403	0.3	-0.5	1.1	0.8	0	1	6090	4107	10578	17.7	12.4	23.9	14.7	1.4	0.7	2.1	4.1	3.2	0.0015	421
TNFAIP3	1.1e-06	0.41	1	42	3731	5425	0.79	1404	GLB1	0.99	0.79	0.78	2396	4736	3400	0.99	1404	XAB2	1	0.21	0.96	4530	668	2937	1	1404	DUSP14	0.8	1404	0.6	-0.1	1.3	1.6	0.2	0.85	1749	1249	13436	80.2	64.7	64.2	39.6	-0.4	-1.1	0.2	-1.2	-0.6	0.52	6717
KIAA2018	1	0.32	0.19	2866	3431	1063	0.79	1405	HOXC10	1	0.89	0.27	3393	5657	1583	0.99	1405	PARK7	0.97	0.98	0.89	3691	2554	2530	1	1405	TP53INP2	0.8	1405	0.8	0	1.6	1.9	0.3	0.73	1131	833	13852	6.3	3.6	8.9	5	1.1	0.2	2	2.5	1.7	0.089	1958
TRIM14	0.79	4.4e-09	1	1508	477	5347	0.79	1406	SLC17A5	1	0.23	0.79	4620	1586	3458	0.99	1406	GULP1	0.33	0.24	1	1381	703	4000	1	1406	LMO4	0.8	1406	0.7	0	1.5	2	0.4	0.69	931	685	14000	25	17.7	17.4	12.5	1.3	0.6	2	4	3.1	0.0019	449
CYFIP2	1	0.0026	0.88	3122	1365	2529	0.79	1407	LINC00337	0.38	0.012	1	444	388	9197	0.99	1407	KPNA7	0.23	1	0.34	1199	3457	1048	1	1407	TMEM52B	0.8	1407	-0.4	-1.5	0.6	-0.8	0	1	6131	12688	1997	0.4	0.9	1.1	2.4	-2.2	-3.1	-1.4	-5.2	-4.3	1.5e-05	167
YIF1B	1	0.0014	0.69	4592	1271	1886	0.8	1408	WDR18	1	0.12	0.74	6306	1049	3166	0.99	1408	HPS5	0.11	0.53	1	907	1174	3966	1	1408	TRIP4	0.8	1408	-0.8	-1.5	-0.1	-2.1	-0.5	0.64	801	14473	212	16.9	28.6	16.4	20.2	-1.3	-2	-0.6	-3.9	-3	0.0029	513
VPS13B	0.45	0.22	0.99	941	3036	3558	0.8	1409	HIST2H2AC	1	0.078	0.91	5052	820	4358	0.99	1409	PVT1	0.16	0.44	1	1040	1023	3992	1	1409	ZDHHC23	0.8	1409	0.9	-0.1	1.7	1.8	0.3	0.78	1284	930	13755	2.2	1.2	3.4	2.8	0.8	-0.1	1.7	1.8	1.1	0.27	3964
CLDN9	0.96	0.82	0.11	2146	5358	941	0.8	1410	HUNK	0.81	0.00034	1	1232	143	9148	0.99	1410	ST3GAL2	0.22	1	0.36	1180	3458	1084	1	1410	MAPK8IP2	0.8	1410	1.2	0.1	2.5	2.2	0.5	0.61	751	553	14132	1.7	0.2	4.3	0.9	0.7	-0.3	1.6	1.4	0.8	0.44	5736
LRRC20	0.99	0.29	0.31	2630	3299	1258	0.8	1411	PVR	0.084	1	0.12	162	8494	1169	0.99	1411	METTL21A	0.064	0.65	1	769	1431	3911	1	1411	MPC2	0.81	1411	0.3	-0.4	1	0.9	0	1	5474	3716	10969	25.2	23.6	18	17.8	1.4	0.6	2.1	3.6	2.7	0.0063	670
ARRDC2	0.96	1.3e-11	1	2168	278	5299	0.8	1412	PROC	0.013	0.38	1	90	2305	9199	0.99	1412	DHX15	0.86	0.99	0.95	2964	2673	2848	1	1412	GEMIN2	0.81	1412	0.6	-0.1	1.2	1.7	0.2	0.84	1702	1219	13466	44.4	36.1	28.6	28	0.5	-0.1	1.2	1.6	0.9	0.34	4655
DNTT	1	0.00016	0.095	6184	1051	901	0.8	1413	TSPYL1	1	0.0055	1	3379	300	7506	0.99	1413	HOXB9	0.93	1	0.0053	3344	3215	299	1	1413	IAH1	0.81	1413	-0.7	-1.5	0.2	-1.6	-0.2	0.86	2006	14112	573	11.5	20.1	15.3	24.4	0.4	-0.4	1.1	1	0.5	0.61	7829
KLF2	1	0.00015	0.098	6183	1045	908	0.8	1414	CDK9	1	0.36	0.024	7614	2207	762	0.99	1414	SNORD2	1	0.83	0.49	4539	1871	1328	1	1414	DDHD1	0.81	1414	-0.7	-1.4	0.1	-1.7	-0.2	0.84	1703	14201	484	4.8	7.8	3.5	7.4	0.3	-0.5	1	0.6	0.3	0.78	10121
PLEKHG6	0.013	0.0037	1	282	1430	5532	0.8	1415	EPB41	0.98	0.45	0.97	2267	2600	5237	0.99	1415	ZNF835	1	0.57	0.1	4746	1251	608	1	1415	TMX4	0.81	1415	0	-0.8	0.7	0	0	1	13896	9221	5464	15	18.7	15.3	18.7	1.5	0.7	2.3	3.7	2.8	0.0045	596
MAP3K6	0.00067	0.045	1	165	2077	5519	0.8	1416	DLEU7	1	0.11	0.13	7617	1004	1218	0.99	1416	SNORA26	0.94	0.71	1	3422	1551	3409	1	1416	SELT	0.81	1416	-0.8	-1.5	-0.1	-2.4	-0.6	0.53	502	14556	129	133.1	229.3	90.4	113.9	-0.4	-1.1	0.3	-1.1	-0.6	0.56	7190
APOC1P1	0.83	2.6e-09	1	1623	451	5343	0.8	1417	MANBAL	0.91	0.6	0.99	1622	3489	5830	0.99	1417	GPRC5D	0.68	0.056	1	2282	390	3905	1	1417	CHST8	0.81	1417	0.4	-0.4	1.3	1	0	1	4741	3255	11430	4.1	2.3	9.2	4.5	2.4	1	3.6	3.6	2.7	0.0064	678
HLA-G	1	0.025	0.61	3254	1864	1709	0.8	1418	LOC100294145	1	0.044	0.21	8602	632	1429	0.99	1418	LAMTOR5	0.96	1	0.4	3566	2953	1170	1	1418	GPX1	0.81	1418	0.2	-0.5	0.8	0.5	0	1	8578	5597	9088	354.4	342.4	123.2	131	1.7	1	2.4	4.8	3.9	0.00011	246
LOC101928530	0.6	0.74	0.72	1158	5006	1945	0.8	1419	EMR1	1	0.74	0.37	4114	4356	1836	0.99	1419	RAB37	0.34	1	0.24	1426	3468	863	1	1419	TNS1	0.81	1419	1	-0.2	1.9	1.6	0.2	0.85	1846	1321	13364	0.2	0.1	0.8	0.2	-1	-2	-0.1	-2	-1.3	0.2	3152
CCDC109B	0.93	0.43	0.57	1999	3825	1639	0.8	1420	POU2F3	0.6	0.9	0.99	766	5871	5896	0.99	1420	PRR9	0.58	0.095	1	2005	474	3956	1	1420	APOA5	0.81	1420	-1	-2	0.4	-1.3	0	0.96	3048	13785	900	0	0.1	0	0.8	-0.7	-2	0.4	-1.2	-0.7	0.51	6474
ZNF385D-AS1	1	0.088	0.35	3377	2377	1311	0.8	1421	HIF1A	0.69	0.18	1	930	1338	8824	0.99	1421	DDX49	0.41	1	0.94	1553	2966	2805	1	1421	DCAF5	0.81	1421	0.2	-0.6	1	0.5	0	1	8470	5534	9151	6.6	5.8	6.7	4.9	-1	-1.8	-0.3	-2.6	-1.8	0.075	1774
OSMR	0.97	6.5e-12	1	2249	248	5295	0.81	1422	TGFBR2	1	0.013	0.4	8559	395	1902	0.99	1422	KLHL5	0.078	0.63	1	817	1381	3934	1	1422	DSC2	0.81	1422	0.6	-0.2	1.2	1.5	0.1	0.91	2299	1630	13055	23.7	19.2	17.3	14.5	-0.7	-1.4	-0.1	-2.1	-1.3	0.18	3011
CDC34	0.73	2.2e-08	1	1362	554	5368	0.81	1423	PCBP2	0.76	0.63	1	1110	3686	6758	0.99	1423	EFHD1	4.8e-14	1	1	21	3052	3591	1	1423	ZNF143	0.81	1423	-1	-2	-0.2	-2.3	-0.6	0.56	605	14531	154	9.6	20.4	9.7	22.2	-1.3	-2.1	-0.6	-3.6	-2.7	0.006	657
ZNF614	0.77	0.077	0.99	1445	2323	3461	0.81	1424	RMI2	1	0.078	0.74	7026	821	3133	0.99	1424	SCIN	0.21	0.39	1	1159	937	4006	1	1424	FADS1	0.81	1424	-0.6	-1.4	0.3	-1.2	0	0.99	3361	13690	995	0.8	1.1	1.6	2.1	-2.2	-3	-1.1	-4	-3.1	0.0019	456
SHISA3	1	0.011	0.74	3257	1648	2014	0.81	1425	C3	0.98	0.65	0.93	2226	3793	4504	0.99	1425	PSTK	0.45	1	0.17	1661	3450	722	1	1425	DAZL	0.81	1425	-1.4	-2.6	-0.2	-2.3	-0.6	0.55	569	14542	143	0	0.7	0.2	2.1	1.6	-0.5	2.8	1.5	0.9	0.39	5134
DBN1	1	3.1e-05	0.2	6175	924	1079	0.81	1426	PRDM2	1	0.64	0.55	3758	3709	2356	0.99	1426	IFRD2	0.89	1	0.78	3125	2866	2083	1	1426	LAMP1	0.81	1426	0.7	0	1.5	1.9	0.3	0.74	1154	850	13835	18.8	12.3	22.1	13.2	0.3	-0.4	1.1	0.9	0.5	0.64	8154
PHF12	0.76	0.42	0.84	1442	3779	2339	0.81	1427	RPL36	1	0.081	0.87	5793	837	4012	0.99	1427	EPCAM	1	0.63	0.08	4735	1383	566	1	1427	MLLT3	0.81	1427	0.1	-0.7	1	0.3	0	1	11025	6936	7749	2.7	3	3.4	3.2	2.5	1.6	3.4	5.6	4.7	2.8e-06	116
SMAD7	1	2e-06	0.56	5782	752	1618	0.81	1428	CFD	0.084	1	0.14	163	8501	1227	0.99	1428	PXYLP1	1	0.64	0.077	4734	1394	561	1	1428	LAMB2	0.81	1428	-0.9	-2.1	0.1	-1.8	-0.2	0.81	1421	14297	388	0.3	1.1	1	2.3	-0.2	-1.1	0.7	-0.3	-0.1	0.91	12163
RAP1A	0.15	6.2e-05	1	560	972	5488	0.81	1429	MAPKAPK3	1	0.017	0.44	7613	428	2018	0.99	1429	DDX21	0.042	0.74	1	676	1643	3882	1	1429	RHOT1	0.81	1429	0.6	-0.3	1.4	1.3	0	0.96	2995	2116	12569	5.2	3.7	7.6	4.5	0.7	-0.1	1.4	1.7	1.1	0.29	4126
PSIP1	1	0.054	0.64	2870	2151	1759	0.81	1430	C3orf65	1	0.98	0.059	3512	6986	962	0.99	1430	HAUS7	0.21	1	0.4	1155	3469	1163	1	1430	CHST9	0.81	1430	-0.9	-2	0.2	-1.6	-0.2	0.86	1935	14132	553	0.9	2.6	2.8	5.5	0.5	-0.5	1.5	0.9	0.5	0.65	8339
H1FX	0.02	0.0027	1	306	1372	5536	0.81	1431	FBXL7	0.84	0.66	0.99	1352	3879	6157	0.99	1431	FAM212A	1	0.79	0.03	4703	1771	434	1	1431	ANKRD36B	0.81	1431	0.7	-0.3	1.6	1.3	0	0.96	2943	2080	12605	0.4	0.2	0.8	0.7	0.7	-0.1	1.6	1.8	1.1	0.27	3944
SPIB	0.82	0.068	0.98	1595	2260	3381	0.81	1432	ZNF691	1	0.84	0.27	4044	5158	1587	0.99	1432	RXRA	0.16	1	0.47	1042	3453	1290	1	1432	FAM228A	0.81	1432	1.2	0.3	2.1	2.6	0.8	0.41	321	225	14460	2	0.4	3.8	1.3	0.4	-0.5	1.5	0.9	0.5	0.63	8062
FAM228A	0.048	0.33	1	374	3470	4761	0.81	1433	MIER3	1	0.37	0.62	5223	2255	2621	0.99	1433	MADD	0.57	1	0.11	1968	3415	621	1	1433	SYTL4	0.81	1433	1.4	0.4	2.4	3.1	1.2	0.23	139	86	14599	3.4	0.8	5.6	1.9	1.5	0.4	2.4	2.8	1.9	0.054	1476
PPM1E	0.00063	0.055	1	164	2160	5523	0.81	1434	SLC15A3	1	0.93	0.29	3112	6125	1623	0.99	1434	PPL	1	0.26	0.34	4778	733	1057	1	1434	MSANTD2	0.81	1434	1	0.2	1.8	2.4	0.7	0.51	471	350	14335	5	1.5	7.9	2.5	0.6	-0.1	1.3	1.6	1	0.33	4464
C10orf12	0.63	0.11	0.99	1216	2509	3641	0.81	1435	SP6	1	0.0035	0.6	8506	258	2525	0.99	1435	LINC00958	0.18	0.45	1	1095	1044	4005	1	1435	TM4SF1	0.81	1435	1	-0.2	2	1.6	0.2	0.85	1764	1261	13424	0.5	0.2	1.8	1.1	0.6	-0.6	1.7	1	0.5	0.62	7861
ATG10	0.31	0.94	0.69	756	5950	1883	0.81	1436	RPS6KA5	1	0.77	0.00072	8443	4582	461	0.99	1436	PHOX2A	0.39	0.22	1	1528	679	4019	1	1436	PRSS3	0.81	1436	0.2	-0.7	1	0.5	0	1	8743	5681	9004	58.6	61.2	57.4	69.2	2.1	0.7	3.3	3.2	2.3	0.02	1008
POLRMT	0.85	0.077	0.98	1684	2315	3233	0.81	1437	ZDHHC7	1	0.21	0.54	6959	1499	2331	0.99	1437	DENND1C	0.021	0.84	1	568	1920	3832	1	1437	GPT2	0.81	1437	0.7	-0.1	1.5	1.9	0.3	0.76	1232	897	13788	9.1	4.2	13.6	4.7	0.3	-0.4	0.9	0.7	0.3	0.73	9447
TIMM50	1	0.12	0.4	3103	2569	1369	0.82	1438	C11orf31	1	0.26	0.92	3315	1744	4411	0.99	1438	FGFBP2	0.26	0.35	1	1256	874	4027	1	1438	NANOS1	0.81	1438	0.8	0	1.6	2	0.4	0.71	996	729	13956	3.3	1.6	4.8	2.6	0.6	-0.1	1.3	1.6	1	0.33	4510
RMND5B	1	0.00073	0.94	3343	1193	2852	0.82	1439	ECE2	1	0.81	0.31	4020	4967	1690	0.99	1439	TAF12	0.26	0.36	1	1246	879	4025	1	1439	SCNN1A	0.81	1439	-0.4	-1.3	0.4	-1	0	1	4481	13301	1384	8.3	12.1	9.5	11.6	2.1	1.3	2.9	4.6	3.7	0.00025	287
XRCC1	0.5	0.12	1	1020	2542	3979	0.82	1440	TBC1D10A	0.84	0.94	0.92	1354	6256	4419	0.99	1440	EPB41L3	0.25	1	0.37	1239	3489	1094	1	1440	ERP27	0.81	1440	-1.4	-2.3	0.1	-1.7	-0.2	0.81	1467	14284	401	0	0.3	0	1.8	-0.9	-1.9	0	-1.9	-1.1	0.25	3697
PLXNA4	1	0.34	0.072	3744	3521	837	0.82	1441	ANKRD16	1	0.39	0.45	6271	2340	2049	0.99	1441	TAP1	1	1	5.8e-05	4624	2764	137	1	1441	TBPL2	0.81	1441	0.7	-0.3	1.8	1.4	0.1	0.94	2712	1921	12764	2.1	1	6	2.8	0.5	-0.4	1.4	1.2	0.6	0.52	6738
EBF1	0.35	0.33	0.99	803	3458	3635	0.82	1442	SLC38A8	1	0.12	0.099	8625	1053	1092	0.99	1442	TMEM168	0.53	1	0.14	1861	3446	675	1	1442	LOC100506476	0.81	1442	-1.2	-2	0.2	-1.7	-0.2	0.84	1655	14217	468	0	0.3	0	1.5	0	-0.4	0.8	0.4	0.2	0.87	11417
LINC01160	0.9	6.6e-10	1	1868	412	5330	0.82	1443	WDR82	0.91	0.97	0.76	1642	6693	3261	0.99	1443	SMIM13	0.042	0.77	1	671	1708	3884	1	1443	ZMAT3	0.81	1443	1.2	0.3	1.9	2.8	0.9	0.36	242	160	14525	8.1	4.2	10.3	3.5	-0.2	-0.9	0.5	-0.5	-0.2	0.84	10889
PDE4D	2e-05	0.25	1	91	3169	5476	0.82	1444	CD63	0.1	1	0.12	183	8507	1152	0.99	1444	INO80B	1	0.46	0.96	4422	1053	2941	1	1444	LMOD3	0.81	1444	2	0.3	3.7	2.3	0.6	0.55	572	428	14257	8.2	2.6	20.1	6.6	0.1	-0.7	0.9	0.2	0.1	0.95	12895
PRKAR2B	0.99	0.49	0.19	2648	4021	1070	0.82	1445	RPL10L	1	0.15	0.73	6414	1186	3097	0.99	1445	CCDC150	1	0.23	0.4	4781	690	1157	1	1445	CELF2	0.81	1445	0.9	-0.2	2.1	1.6	0.2	0.87	2035	1455	13230	0.7	0.4	1.8	1.6	0.8	-0.3	1.7	1.5	0.8	0.4	5183
ATP2A3	1	0.054	0.49	3402	2152	1512	0.82	1446	ZSCAN12	0.98	0.34	0.99	2307	2127	5752	0.99	1446	SERBP1	0.86	0.93	1	2963	2251	3340	1	1446	KDELC2	0.81	1446	-0.3	-1.2	0.7	-0.6	0	1	7453	12163	2522	0.7	0.8	1.7	1.7	-0.7	-1.5	0	-1.8	-1.1	0.27	3905
SPACA6P	1	0.097	0.4	3303	2436	1373	0.82	1447	SFPQ	0.79	0.77	0.99	1179	4644	6015	0.99	1447	SSB	0.9	0.9	1	3151	2139	3336	1	1447	DUSP7	0.81	1447	0.8	0.1	1.6	2.2	0.5	0.61	716	526	14159	14.9	6.9	20.6	7.9	0.7	-0.1	1.4	1.9	1.2	0.25	3688
PTPRCAP	1	0.15	0.26	3579	2705	1189	0.83	1448	TMEM200B	1	0.16	0.98	2888	1230	5644	0.99	1448	C20orf96	1	0.68	0.078	4740	1483	563	1	1448	CCKBR	0.82	1448	-1.2	-2.4	0	-1.9	-0.3	0.74	1143	14383	302	0.6	3	2.1	8	-2	-2.9	-1.1	-4.1	-3.2	0.0015	425
ATPAF1	1	1.4e-05	1	3362	868	3838	0.83	1449	USP20	0.43	0.88	1	513	5600	7027	0.99	1449	NUFIP2	0.15	1	0.54	1008	3461	1425	1	1449	ABRACL	0.82	1449	0.5	-0.3	1.3	1.2	0	0.98	3200	2255	12430	94	75.2	93.3	61.6	0.6	-0.1	1.3	1.8	1.1	0.26	3833
POLD4	0.93	3.5e-10	1	1966	394	5325	0.83	1450	SET	1	0.73	0.49	3667	4268	2173	0.99	1450	MPV17	0.11	0.61	1	914	1332	3987	1	1450	CREB3L2	0.82	1450	0.2	-0.7	1.1	0.5	0	1	8909	5766	8919	1.3	1.3	2.9	2.9	-1.2	-2.1	-0.3	-2.7	-1.9	0.064	1632
ATXN7L1	0.99	0.032	0.85	2597	1947	2404	0.83	1451	MIRLET7DHG	0.99	0.95	0.42	2593	6478	1947	0.99	1451	FBXO32	0.086	0.66	1	840	1453	3960	1	1451	SLC25A28	0.82	1451	0.8	-0.1	1.7	1.8	0.3	0.8	1347	985	13700	17.5	9.7	17.6	16	0.5	-0.2	1.2	1.4	0.8	0.41	5401
TFR2	1	0.0077	0.73	3757	1557	1994	0.83	1452	DDX11-AS1	0.55	0.84	1	672	5198	6752	0.99	1452	ASAP1	0.17	1	0.52	1055	3473	1380	1	1452	RPS4X	0.82	1452	0.4	-0.2	1.1	1.3	0	0.96	2965	2097	12588	1213.8	1063.7	612.8	398.5	1	0.3	1.6	2.9	2.1	0.039	1263
CYP2B6	1	0.00066	0.068	6205	1184	822	0.83	1453	EIF3J	0.74	0.18	1	1054	1331	8771	0.99	1453	ATP2C2	0.78	1	0.045	2630	3335	486	1	1453	AZIN2	0.82	1453	-0.8	-1.8	0.1	-1.7	-0.2	0.84	1700	14202	483	1.4	3.5	4.9	5.8	0.7	-0.3	1.8	1.5	0.8	0.41	5312
AXIN2	0.19	7e-05	1	602	984	5492	0.83	1454	KTN1	0.93	0.24	1	1765	1645	7468	0.99	1454	DNAJC5	0.062	1	0.73	763	3362	1914	1	1454	C2orf80	0.82	1454	0.8	-0.1	1.6	1.7	0.2	0.84	1653	1186	13499	0.8	0.1	2.2	0.5	0.7	-0.2	1.6	1.5	0.9	0.38	5000
CCND2	0.64	0.57	0.87	1217	4328	2481	0.83	1455	HSPH1	1	0.91	0.2	3904	5938	1387	0.99	1455	LOC101927492	1	0.72	0.31	4564	1593	997	1	1455	PLSCR4	0.82	1455	1.1	0.1	2.1	2.3	0.6	0.56	595	442	14243	4.3	2.3	5.7	4.3	1.7	0.8	2.5	3.6	2.7	0.0068	694
HHEX	0.0037	0.022	1	222	1835	5545	0.83	1456	COL21A1	0.88	0.17	1	1479	1274	8446	0.99	1456	NAV2-AS4	0.76	0.053	1	2555	381	3908	1	1456	CCDC112	0.82	1456	0.6	-0.3	1.4	1.3	0	0.97	3116	2195	12490	1.1	0.5	2	1.3	0.9	0.1	1.7	2.2	1.5	0.15	2616
OSBPL10	1	0.0012	0.93	3395	1256	2780	0.83	1457	AXL	1	0.014	1	3874	410	6559	0.99	1457	TMEM69	1	0.47	0.2	4783	1076	793	1	1457	ALS2CL	0.82	1457	0.8	-0.2	1.5	1.6	0.2	0.86	2001	1430	13255	0	0	0.2	0	0.1	-0.9	1	0.2	0	0.97	13309
ZNF608	1	1.6e-06	0.49	6149	741	1507	0.83	1458	SNX3	1	0.42	0.68	4515	2490	2851	0.99	1458	NUP98	0.85	1	0.87	2939	2860	2444	1	1458	PAXIP1	0.82	1458	0.6	-0.1	1.2	1.6	0.2	0.85	1775	1271	13414	17	12.9	12.3	9.8	0.7	0	1.3	1.9	1.2	0.23	3514
PHF11	1	0.24	0.25	3163	3107	1176	0.83	1459	ADAMTSL5	1	0.55	0.0055	8527	3161	602	0.99	1459	PNPLA3	1	0.7	0.074	4738	1549	552	1	1459	TMEM184C	0.82	1459	-0.9	-1.6	-0.2	-2.4	-0.7	0.51	481	14562	123	11.7	19.9	9.8	12.7	-1.2	-1.8	-0.5	-3.5	-2.6	0.0093	773
SAP18	1	0.0029	0.67	4763	1383	1838	0.84	1460	SPATA2L	1	0.26	0.86	4078	1721	3884	0.99	1460	CDX1	1	0.98	0.0017	4641	2537	238	1	1460	AKT1S1	0.82	1460	0.5	-0.2	1.2	1.5	0.1	0.91	2309	1637	13048	17.1	13.5	13.9	13	0.6	-0.1	1.4	1.8	1.1	0.29	4091
PXDC1	0.93	0.12	0.92	2014	2556	2698	0.84	1461	CDC123	1	0.88	0.14	5086	5590	1231	0.99	1461	TMEM91	0.42	1	1	1577	2758	3338	1	1461	ADAMTS4	0.82	1461	0.6	-0.6	1.9	1	0	1	4719	3239	11446	1	0.8	2.6	2.6	1.8	0.9	2.8	4.1	3.2	0.0016	430
PRR15	1	5.2e-05	0.22	6180	960	1115	0.84	1462	TM4SF1	0.97	1	6.6e-06	2158	8289	302	0.99	1462	MED31	0.23	0.44	1	1192	1028	4042	1	1462	KLC1	0.82	1462	0.6	-0.2	1.3	1.5	0.1	0.91	2327	1649	13036	12.5	9.2	9.8	8.6	0.4	-0.3	1.2	1.2	0.6	0.52	6666
EIF4EBP2	0.0074	0.013	1	255	1684	5551	0.84	1463	SAMD4B	0.86	0.95	0.89	1412	6415	4178	0.99	1463	NUP50	0.44	1	0.23	1614	3510	844	1	1463	TMEM108	0.82	1463	0.7	-0.3	1.7	1.4	0.1	0.93	2534	1803	12882	2.2	1.2	4.6	3.4	0.8	0	1.7	2	1.3	0.2	3190
RCSD1	1	4.6e-09	0.86	6085	483	2439	0.84	1464	MTRNR2L2	1	0.13	0.87	5318	1082	4002	0.99	1464	HN1L	0.36	0.3	1	1453	791	4056	1	1464	NACC2	0.82	1464	0.9	0	1.8	2	0.4	0.67	906	665	14020	1	0.6	2.1	2.1	1.7	0.8	2.4	3.9	3	0.0029	514
RAB6A	0.99	0.14	0.67	2554	2699	1826	0.84	1465	CDYL	0.97	0.96	0.64	2127	6510	2699	0.99	1465	NLRP13	0.27	1	0.39	1269	3524	1148	1	1465	VWA1	0.82	1465	0.9	0.1	1.7	2.2	0.5	0.61	735	540	14145	8.8	5.2	10.4	9.3	1.5	0.7	2.5	3.7	2.8	0.0047	605
DST	0.43	4.5e-06	1	915	814	5456	0.84	1466	MGARP	1	0.39	0.71	4429	2359	3024	0.99	1466	PAWR	0.1	0.65	1	896	1411	3984	1	1466	LOC101060498	0.82	1466	0.9	-0.3	1.6	1.4	0.1	0.93	2555	1816	12869	0.3	0.1	2.4	0.8	0.4	-0.6	1.4	0.8	0.4	0.71	9166
LRRC37BP1	0.21	6.9e-05	1	632	982	5497	0.84	1467	TMEM237	1	0.26	0.42	7219	1723	1972	0.99	1467	ZC3H8	0.33	0.33	1	1385	841	4061	1	1467	PDF	0.82	1467	0	-0.9	0.9	0	0	1	14285	8622	6063	7.2	8	12.7	17.7	1.9	0.9	2.7	3.9	3	0.0029	517
PCM1	0.32	0.93	0.78	763	5881	2129	0.84	1468	TOR1A	1	0.24	0.67	6018	1655	2829	0.99	1468	AKAP2.uid_11925	0.16	0.56	1	1020	1225	4015	1	1468	PAK2	0.82	1468	0.6	-0.1	1.2	1.7	0.2	0.81	1455	1058	13627	16	12.9	7.9	8.9	0.6	0	1.3	2	1.3	0.2	3214
TMTC2	0.32	0.38	0.99	772	3626	3773	0.85	1469	ANKHD1.uid_7450	1	0.04	0.87	6931	614	3996	0.99	1469	RHOC	1	1	0.25	4296	2762	897	1	1469	LYPD6B	0.82	1469	-0.2	-1.3	0.8	-0.4	0	1	9443	11308	3377	2.9	3.3	8.2	6.9	-0.5	-1.8	0.4	-1.1	-0.6	0.54	6935
FOXN3	1	9.3e-05	0.2	6190	1004	1083	0.85	1470	KRCC1	0.37	0.021	1	425	469	9223	0.99	1470	YDJC	1	0.23	0.45	4793	686	1258	1	1470	FOS	0.82	1470	-0.7	-2	0.3	-1.4	-0.1	0.93	2558	13945	740	16.5	28.2	31.3	35.7	-0.4	-1.4	0.4	-1	-0.5	0.62	7902
VWA1	0.46	3.6e-06	1	960	801	5452	0.85	1471	NAT1	1	0.34	0.7	5092	2094	2938	0.99	1471	ETFA	1	0.37	0.29	4801	901	966	1	1471	RNF103	0.82	1471	1	-0.1	2	1.8	0.2	0.81	1409	1027	13658	3.1	0.8	7.5	2.2	-0.8	-1.7	0	-2	-1.3	0.2	3242
RASL11A	1	0.029	0.67	3399	1920	1844	0.85	1472	HSPB11	1	0.11	0.13	8636	982	1186	0.99	1472	PFKFB4	0.38	1	0.29	1494	3531	961	1	1472	ZBTB7A	0.82	1472	1	0.2	1.8	2.4	0.7	0.51	480	358	14327	2.6	1	3.6	1.8	0.3	-0.4	0.9	0.8	0.4	0.69	8843
ZNF318	1	2.6e-09	0.9	6080	448	2586	0.85	1473	SLC12A3	1	0.61	0.0038	8512	3564	576	0.99	1473	FTL	1	0.6	0.13	4767	1322	657	1	1473	FAM65B	0.82	1473	0.1	-1	1.3	0.1	0	1	12703	7806	6879	0.9	0.7	3.1	2.6	-1.2	-2	-0.4	-2.8	-2	0.048	1402
NIT2	1	0.11	0.46	3232	2512	1465	0.85	1474	C9orf40	0.71	0.52	1	969	2954	7923	0.99	1474	CCL5	0.28	0.39	1	1282	942	4063	1	1474	E2F1	0.82	1474	0.7	-0.1	1.5	1.8	0.3	0.79	1330	972	13713	15.5	9.7	15.4	9.3	0.5	-0.2	1.2	1.3	0.7	0.46	5950
ACVR2B	0.046	0.55	1	372	4257	4502	0.85	1475	FLJ20021	0.36	0.13	1	418	1106	8937	0.99	1475	SETD8	0.56	1	0.16	1941	3482	702	1	1475	YPEL5	0.82	1475	-0.6	-1.3	0.1	-1.6	-0.2	0.85	1789	14177	508	26.4	40.6	20.5	32	-0.7	-1.4	0	-1.9	-1.2	0.23	3525
CCDC120	0.92	0.0077	1	1951	1559	4007	0.85	1476	CBR1	1	0.35	0.5	6400	2161	2204	0.99	1476	CCDC97	0.37	0.3	1	1480	790	4066	1	1476	YBX3	0.82	1476	0.8	0.1	1.5	2.2	0.5	0.58	662	486	14199	38.5	24.3	29.2	18.4	1.3	0.6	2	3.6	2.7	0.0063	672
ZNF239	0.99	0.45	0.38	2475	3888	1348	0.85	1477	ZNF703	0.46	0.012	1	551	385	9206	0.99	1477	RRM2	0.69	1	0.95	2315	2891	2840	1	1477	CD72	0.82	1477	-0.7	-1.5	0.3	-1.3	-0.1	0.95	2796	13872	813	0	0.1	0	0.7	0.3	-0.6	1.2	0.7	0.3	0.73	9487
LRRC4B	0.61	0.12	1	1170	2544	3960	0.85	1478	GRAMD4	1	0.00042	1	5644	150	7679	0.99	1478	PYGO1	0.018	1	0.9	550	3271	2539	1	1478	FAM124B	0.82	1478	0.1	-0.9	1.5	0.2	0	1	11917	7407	7278	0.7	0.2	2.1	1.2	1.4	0.3	2.6	2.6	1.8	0.077	1811
TMCO4	1	0.0012	0.9	4037	1243	2592	0.86	1479	CEMP1	0.98	0.2	1	2300	1440	6574	0.99	1479	SSH1	1	0.54	0.17	4782	1194	740	1	1479	CLDN6	0.82	1479	0.9	-0.1	1.7	1.8	0.2	0.81	1422	1034	13651	74.7	52.2	69.2	57	2	1	3	4.3	3.3	0.00082	363
PDHB	1	0.0068	0.02	6224	1530	655	0.86	1480	SH3BP4	1	0.89	0.11	5378	5750	1131	0.99	1480	TRPM1	0.032	0.85	1	626	1931	3870	1	1480	TPST2	0.82	1480	-0.4	-1.3	0.4	-0.8	0	1	5628	12887	1798	98.3	131.8	84.1	148.9	0.7	-0.2	1.5	1.6	0.9	0.36	4826
LINC00922	1	0.00055	0.11	6209	1162	920	0.86	1481	YWHAG	0.93	0.81	0.95	1724	4909	4929	0.99	1481	LINC00936	1	0.41	0.91	4552	968	2604	1	1481	FA2H	0.82	1481	0.9	0.1	1.8	2.2	0.5	0.59	673	493	14192	10.3	4.5	12.9	4.7	0.6	-0.4	1.6	1.2	0.7	0.51	6583
CDR1	0.77	0.56	0.83	1475	4268	2315	0.86	1482	KRT18	1	0.096	0.15	8640	913	1267	0.99	1482	RRP1	0.57	0.16	1	1986	576	4021	1	1482	RET	0.82	1482	1.1	0.2	2	2.6	0.8	0.42	334	235	14450	7.5	3.6	11.2	4.9	1.5	0.6	2.5	3.2	2.3	0.019	982
HSBP1L1	1	0.0071	0.69	4418	1543	1892	0.86	1483	ABHD4	1	0.0029	0.66	8502	248	2795	0.99	1483	TJP1	5.2e-05	1	1	235	2807	3661	1	1483	ARHGAP22	0.82	1483	-0.8	-1.7	0.3	-1.4	-0.1	0.93	2525	13956	729	0	0.1	0.1	0.5	1.8	0.5	3.1	2.9	2.1	0.039	1267
LOC100631378	1	0.16	0.4	3199	2771	1379	0.86	1484	CEP350	0.86	0.84	0.97	1396	5225	5346	0.99	1484	CARD9	1	0.051	0.79	4723	377	2109	1	1484	HOOK3	0.83	1484	0.6	-0.1	1.3	1.6	0.2	0.85	1882	1345	13340	4.3	3.3	3.6	2.6	0.3	-0.4	0.9	0.8	0.4	0.69	8912
CEP95	1	0.027	0.47	4518	1889	1483	0.86	1485	SBF1	0.22	0.96	1	299	6563	7252	0.99	1485	PLEKHG3	0.046	0.81	1	695	1812	3902	1	1485	TMEM8A	0.83	1485	0.9	0.1	1.7	2.1	0.5	0.62	764	561	14124	16.1	10.1	14.8	12	1.3	0.5	2	3.7	2.8	0.0053	641
GFPT1	1	0.003	0.04	6222	1384	736	0.86	1486	AP1S3	1	0.12	0.13	8644	1017	1189	0.99	1486	LRPAP1	0.1	1	0.67	893	3435	1744	1	1486	JAK1	0.83	1486	1	0.2	1.8	2.4	0.7	0.5	426	310	14375	9.7	6.1	9.4	7.5	1.2	0.5	2	3.4	2.5	0.012	844
GPAA1	1	0.092	0.4	3776	2412	1375	0.86	1487	JADE1	1	0.24	0.77	5447	1623	3305	0.99	1487	IGDCC3	0.35	1	0.33	1449	3546	1038	1	1487	LRP10	0.83	1487	1.2	0.4	2.1	3.1	1.2	0.22	134	83	14602	12	5.3	13.7	10.9	1.2	0.3	2	2.7	1.8	0.067	1676
ATP13A1	0.74	0.2	0.98	1389	2931	3369	0.86	1488	LOC100506730	0.76	0.75	1	1092	4428	6470	0.99	1488	ILF3	0.94	0.99	0.96	3449	2602	2923	1	1488	BST2	0.83	1488	-0.6	-1.7	0.5	-1.1	0	1	3969	13485	1200	1.5	5.3	5.1	16.8	1.7	0.4	2.7	2.7	1.8	0.068	1685
LIF	0.99	0.2	0.6	2626	2929	1693	0.86	1489	ZNF146	1	1	0.034	3238	7359	845	0.99	1489	CLUH	1	0.35	0.34	4809	872	1052	1	1489	PLXNB1	0.83	1489	-1	-2	0.1	-1.7	-0.2	0.83	1581	14241	444	0.1	0.5	0.4	1.2	-1.3	-2.1	-0.4	-3	-2.1	0.032	1183
PLEKHH1	0.99	0.037	0.88	2654	2002	2491	0.86	1490	SOX15	0.9	1	0.00014	1593	8348	392	0.99	1490	TRIM63	0.099	0.69	1	873	1505	3988	1	1490	SPTB	0.83	1490	-1	-2	0	-2	-0.4	0.71	1005	14413	272	1.2	2.3	2	4.2	0.7	-0.2	1.5	1.6	1	0.33	4496
IRF2BPL	0.53	2.8e-06	1	1060	772	5448	0.86	1491	ZSCAN1	1	0.6	0.47	4938	3497	2115	0.99	1491	SLC4A5	1	0.5	0.21	4798	1135	810	1	1491	DOHH	0.83	1491	0.7	-0.2	1.6	1.5	0.1	0.89	2130	1519	13166	6.7	4	9.5	6.2	0.5	-0.6	1.6	0.8	0.4	0.69	8889
TP53INP2	0.21	0.00013	1	629	1035	5517	0.86	1492	MAGEA10	1	0.82	0.09	6640	4976	1068	0.99	1492	EIF2S2	1	0.84	0.86	4354	1921	2394	1	1492	USP1	0.83	1492	0.6	-0.1	1.2	1.8	0.3	0.79	1321	963	13722	39.4	29.3	24.4	13.6	0.2	-0.4	0.8	0.7	0.4	0.72	9325
MYBPHL	1	0.054	0.68	3137	2149	1870	0.86	1493	ZNF223	0.74	0.91	0.98	1045	5968	5508	0.99	1493	WWOX	0.16	0.59	1	1024	1309	4028	1	1493	ATF7IP2	0.83	1493	0.4	-0.5	1.3	0.9	0	1	5416	3684	11001	1.5	1.4	2.6	2.4	-1.4	-2.2	-0.6	-3.5	-2.6	0.0081	740
SPIN1	1	0.02	0.71	3705	1788	1921	0.86	1494	COLEC11	0.9	0.52	1	1549	2968	6608	0.99	1494	F2RL2	0.19	0.54	1	1127	1185	4051	1	1494	SLC7A5P1	0.83	1494	0.4	-0.5	1.4	0.9	0	1	5145	3511	11174	0.5	0.2	1.3	1	0.8	0	1.6	1.9	1.2	0.24	3620
FAM127C	0.86	1.4e-08	1	1733	532	5361	0.86	1495	SLC25A29	0.59	0.0056	1	732	303	9189	0.99	1495	METTL8	1	0.21	0.51	4800	662	1368	1	1495	UNC119	0.83	1495	0.8	0	1.6	1.9	0.3	0.74	1141	841	13844	25.4	13.8	28.4	16.6	1.9	0.9	2.6	4	3.1	0.0021	469
PPM1J	0.69	3.8e-07	1	1292	668	5416	0.86	1496	PFN1	1	0.39	0.41	6870	2342	1927	0.99	1496	RIOK1	0.095	1	0.71	861	3427	1860	1	1496	PCGF6	0.83	1496	0.6	-0.1	1.3	1.6	0.2	0.85	1815	1298	13387	15.9	11.4	9.3	9.8	0.2	-0.5	0.8	0.5	0.2	0.83	10817
APAF1	0.002	0.058	1	195	2188	5559	0.86	1497	AGPAT2	1	1	1.7e-10	5370	8216	152	0.99	1497	DCTD	0.39	0.32	1	1515	825	4085	1	1497	PCSK1	0.83	1497	-0.5	-1.5	0.9	-0.5	0	1	8236	11826	2859	0	0.1	0.1	0.5	0.4	-1.1	1.5	0.6	0.2	0.81	10493
RPS27L	1	0.041	0.7	3220	2043	1914	0.87	1498	PARD6A	0.42	0.95	1	484	6476	6363	0.99	1498	WTIP	0.05	0.81	1	711	1827	3909	1	1498	ZNF250	0.83	1498	-0.9	-1.9	0	-1.8	-0.3	0.79	1296	14329	356	0.8	1.5	3.3	2.8	0.8	-0.1	1.8	1.7	1	0.29	4155
MRPL34	1	0.18	0.28	3711	2846	1224	0.87	1499	TBC1D20	1	0.46	0.65	4730	2642	2768	0.99	1499	EXT2	0.61	1	0.15	2076	3488	695	1	1499	NOD1	0.83	1499	1.2	0.2	2.2	2.4	0.7	0.51	467	346	14339	0.9	0.1	3.7	0.2	0.2	-0.9	1.4	0.4	0.2	0.88	11570
PLEKHA4	0.037	0.004	1	347	1440	5566	0.87	1500	DCAF5	1	0.32	0.035	8614	1997	847	0.99	1500	LOC101928388	0.66	1	0.12	2218	3465	647	1	1500	RPP25	0.83	1500	0.5	-0.3	1.3	1.2	0	0.99	3371	2375	12310	26.4	19.9	26.5	17.7	1.4	0.5	2.3	3.1	2.2	0.027	1120
FUT2	0.99	0.13	0.72	2604	2635	1962	0.87	1501	TTLL13	0.53	0.91	1	634	5976	6461	0.99	1501	WDR93	1	0.04	0.85	4715	342	2306	1	1501	SLC4A5	0.83	1501	0.5	-0.3	1.2	1.3	0	0.96	2952	2087	12598	2.2	1.4	2.5	1.8	-0.7	-1.4	0	-1.8	-1.1	0.26	3808
SNCG	0.89	0.3	0.89	1819	3339	2568	0.87	1502	HEATR1	1	0.51	0.8	3391	2895	3479	0.99	1502	APOBEC2	1	0.31	0.96	4544	798	2924	1	1502	REXO1	0.83	1502	0.6	-0.2	1.4	1.5	0.1	0.91	2348	1663	13022	5.1	3.3	7.4	4.9	0.4	-0.3	1	1	0.5	0.58	7460
LRRC41	1	0.0036	0.041	6226	1419	740	0.87	1503	APOM	0.45	1	0.015	548	8476	704	0.99	1503	PSMB1	0.99	0.91	0.98	3935	2157	3034	1	1503	MUCL1	0.83	1503	0.8	-0.3	1.6	1.5	0.1	0.91	2291	1626	13059	0.4	0	2.5	0	0.7	-0.2	1.4	1.4	0.8	0.41	5392
HMGCL	1	0.14	0.58	2916	2679	1666	0.87	1504	ESYT1	1	0.38	0.83	3897	2285	3662	0.99	1504	RAB17	1	0.082	0.74	4753	447	1965	1	1504	RBPMS	0.83	1504	1	0.2	1.7	2.6	0.8	0.43	349	248	14437	30.5	15	27.6	13.2	1.2	0.4	1.9	3.2	2.3	0.02	1016
SNORD104	0.98	0.16	0.81	2344	2781	2240	0.87	1505	FCHSD2	1	0.35	0.72	5168	2144	3037	0.99	1505	RAD51C	1	0.14	0.63	4779	556	1631	1	1505	TAB1	0.83	1505	0.5	-0.3	1.2	1.2	0	0.99	3409	2405	12280	6.9	3.8	11.5	4.9	0.9	0.1	1.7	2.3	1.5	0.13	2415
DYRK4	1	0.12	0.71	2703	2545	1929	0.87	1506	RPL24	1	0.093	0.84	6570	900	3726	0.99	1506	ZNF233	0.045	0.84	1	687	1900	3904	1	1506	RTN4	0.83	1506	0.8	-0.1	1.6	1.8	0.3	0.78	1286	932	13753	45.1	44	46.4	47.4	0.8	0.1	1.7	2.3	1.5	0.14	2537
RFTN2	1	0.046	0.71	3197	2081	1923	0.87	1507	CCNT2	0.98	0.41	0.99	2210	2419	5935	0.99	1507	MAX	0.028	1	0.89	605	3304	2500	1	1507	MSI1	0.83	1507	-0.4	-1.2	0.5	-0.8	0	1	6260	12641	2044	3.4	4.5	6.2	7.1	-0.8	-1.5	0	-1.9	-1.2	0.24	3625
IFT27	1	0.057	0.41	4366	2182	1382	0.87	1508	CNEP1R1	1	0.37	0.81	4093	2247	3572	0.99	1508	SFXN2	0.2	1	0.55	1134	3530	1458	1	1508	RUFY3	0.83	1508	-0.6	-1.3	0.1	-1.6	-0.2	0.85	1865	14154	531	12.6	20.1	9.9	15	-0.2	-0.8	0.5	-0.4	-0.2	0.86	11375
ULK2	0.063	0.002	1	407	1332	5563	0.87	1509	PURB	0.72	0.69	1	1002	4043	7159	0.99	1509	FAM173A	0.41	0.32	1	1555	816	4094	1	1509	RAC1	0.83	1509	0.7	0	1.4	2.1	0.4	0.66	876	642	14043	44.6	28.2	33	17.3	0.3	-0.4	0.9	0.9	0.4	0.67	8581
MCM2	0.88	0.54	0.76	1778	4180	2070	0.87	1510	TIA1	1	0.94	0.22	3600	6318	1436	0.99	1510	PMEL	0.43	1	0.3	1596	3572	980	1	1510	F11R	0.83	1510	0.5	-0.2	1.1	1.4	0.1	0.93	2620	1857	12828	156.8	141.2	65.9	56.3	0.4	-0.2	1	1.3	0.7	0.48	6187
PLEKHA8	0.81	0.42	0.9	1577	3781	2594	0.87	1511	FLJ40194	1	0.59	0.2	7122	3377	1390	0.99	1511	HTRA2	0.77	0.93	1	2611	2263	3471	1	1511	ABTB2	0.83	1511	0.6	-0.2	1.3	1.5	0.1	0.89	2200	1565	13120	7.3	5.4	7.7	6.9	0.7	-0.2	1.6	1.5	0.9	0.37	4922
TMEM259	0.26	8.8e-05	1	696	1001	5513	0.87	1512	AMPD3	1	0.55	0.0085	8553	3150	634	0.99	1512	OSTM1	0.42	0.3	1	1587	792	4093	1	1512	GLTP	0.84	1512	-0.7	-1.7	0.2	-1.5	-0.1	0.89	2168	14057	628	4.8	7.4	8.6	10.2	-0.7	-1.5	-0.1	-2.3	-1.5	0.14	2524
SORT1	1	0.086	0.41	3978	2364	1383	0.87	1513	RBPMS2	0.64	0.0046	1	825	280	9188	0.99	1513	TLDC1	0.29	1	0.44	1301	3570	1245	1	1513	FAM46C	0.84	1513	0.7	-0.4	1.6	1.2	0	0.99	3349	2357	12328	2.1	0.8	5	1.6	0.9	0	1.8	1.9	1.2	0.23	3551
ZNF534	1	0.16	0.22	4262	2789	1119	0.87	1514	TFEB	0.99	0.34	0.98	2596	2110	5501	0.99	1514	GCSH	0.4	0.33	1	1545	839	4101	1	1514	GTF3C6	0.84	1514	-0.7	-1.4	-0.1	-2.2	-0.6	0.57	641	14517	168	102.2	162.3	41.1	72.6	-0.4	-1.1	0.2	-1.3	-0.7	0.47	6025
PLK3	0.93	0.013	1	1992	1670	3944	0.87	1515	PICALM	1	0.74	0.5	3942	4368	2199	0.99	1515	HMGB2	1	0.78	0.072	4745	1736	547	1	1515	RCOR3	0.84	1515	-0.7	-1.5	0	-1.8	-0.3	0.79	1338	14323	362	15.3	26.6	12.5	23.2	0.2	-0.5	0.8	0.4	0.2	0.87	11459
LOC400927	0.85	0.26	0.95	1683	3188	2898	0.87	1516	MTPAP	1	0.53	0.49	5600	3028	2179	0.99	1516	ANKMY1	1	0.56	0.2	4803	1241	783	1	1516	MRGPRX1	0.84	1516	0.7	-0.6	1.8	1.1	0	1	3922	2738	11947	1.5	0.6	5.2	1.8	-2.3	-3.6	-1.3	-4.7	-3.8	0.00017	271
P2RX5	1	3.2e-09	0.92	6081	460	2737	0.87	1517	MAZ	0.67	0.74	1	886	4362	7274	0.99	1517	KDELC2	0.24	0.51	1	1211	1145	4082	1	1517	ZFYVE1	0.84	1517	1.2	0.5	2	3.2	1.4	0.17	111	66	14619	25.6	11.4	24.8	11.8	-0.2	-0.8	0.6	-0.3	-0.1	0.91	12107
HYKK	1	0.089	0.62	3129	2381	1729	0.87	1518	CHAMP1	1	0.42	0.81	3929	2465	3554	0.99	1518	NOC2L	0.95	1	0.86	3536	2778	2392	1	1518	MAP4K2	0.84	1518	0.8	0	1.6	2	0.4	0.69	943	694	13991	6.1	2.5	9.1	3.7	0.7	-0.2	1.5	1.5	0.9	0.37	4915
CYP2S1	1	0.0066	0.029	6234	1527	689	0.87	1519	RHOBTB2	1	0.00098	0.81	8457	191	3530	0.99	1519	VRK1	1	0.82	0.89	4376	1836	2528	1	1519	CCNO	0.84	1519	0.7	-0.2	1.7	1.4	0.1	0.92	2423	1722	12963	2.6	1.2	5.8	3.3	0.7	-0.1	1.6	1.7	1	0.3	4207
VPS37B	0.98	0.065	0.92	2383	2249	2710	0.88	1520	SLC18A2	1	0.77	0.47	3938	4596	2104	0.99	1520	UBQLN4	0.48	1	0.27	1721	3571	919	1	1520	EGR2	0.84	1520	-0.7	-2	0.6	-1.1	0	1	3799	13547	1138	0	0.8	0.1	5.4	-1.2	-2.9	0	-2	-1.2	0.22	3412
MEF2A	1	0.22	0.44	3025	3020	1433	0.88	1521	POLR2L	1	0.31	0.8	4755	1973	3503	0.99	1521	MANSC1	1	0.34	0.4	4825	860	1156	1	1521	HDAC7	0.84	1521	-0.4	-1.3	0.5	-0.8	0	1	5671	12871	1814	3.4	4.1	7.9	6.6	1.9	0.9	3	3.9	3	0.0031	531
GNRH2	0.00094	0.11	1	176	2489	5554	0.88	1522	HES2	1	0.57	0.55	4959	3272	2352	0.99	1522	CD151	0.1	1	0.73	879	3443	1912	1	1522	DBI	0.84	1522	-0.9	-1.7	-0.2	-2.6	-0.8	0.43	338	14585	100	565.3	1025.3	277.5	582	0.1	-0.6	0.7	0.1	0	0.98	13527
FOXP1	0.98	9.6e-11	1	2318	346	5319	0.88	1523	EIF2AK4	1	0.064	0.87	6741	749	4013	0.99	1523	GLMN	0.55	1	0.22	1916	3549	822	1	1523	AP2M1	0.84	1523	0.1	-0.5	0.7	0.4	0	1	9875	6302	8383	500.7	488.9	173.9	148.2	1.1	0.4	1.7	3.3	2.5	0.014	883
SLC25A38	1	0.0027	0.06	6227	1368	796	0.88	1524	LRRTM4	0.75	1	0.78	1067	7341	3378	0.99	1524	NOS1AP	1	0.34	0.4	4826	854	1167	1	1524	PIGX	0.84	1524	0.7	-0.1	1.5	1.7	0.2	0.82	1523	1105	13580	4.3	3	5.9	4.2	1.6	0.8	2.3	4.2	3.3	0.00094	366
CCDC167	0.99	0.022	0.96	2498	1814	3049	0.88	1525	FGF13	1	0.024	0.4	8606	499	1921	0.99	1525	DDHD2	0.12	0.7	1	932	1539	4008	1	1525	MAST2	0.84	1525	1	0.2	1.7	2.4	0.7	0.5	433	316	14369	28	15	29.7	11.8	1.2	0.4	1.9	3.3	2.4	0.014	887
TRPC4AP	0.98	0.022	0.98	2309	1821	3321	0.88	1526	GLIS2	1	9.8e-05	0.93	8397	108	4611	0.99	1526	GPR114	0.2	1	0.57	1149	3541	1493	1	1526	PTPN23	0.84	1526	0.8	0	1.7	2	0.4	0.71	1032	754	13931	5.6	3.3	5.3	5.1	0.5	-0.2	1.2	1.4	0.8	0.44	5773
HCAR2	1	0.038	0.0053	6236	2015	562	0.88	1527	STK16	1	0.33	0.88	3774	2064	4087	0.99	1527	DNASE2	0.23	1	0.54	1197	3561	1417	1	1527	PHACTR1	0.84	1527	-0.1	-1.1	0.8	-0.3	0	1	11188	10520	4165	0.9	1	1.8	2.1	1.3	0.5	2.1	3.5	2.6	0.0083	743
PIGX	0.58	2.9e-06	1	1134	778	5453	0.88	1528	DNAJA4	1	0.85	0.29	4466	5289	1631	0.99	1528	PCGF5	0.18	0.62	1	1084	1363	4058	1	1528	TBX3	0.84	1528	-0.5	-1.3	0.2	-1.3	0	0.96	3007	13796	889	33.1	42.3	29.2	27.4	-0.1	-0.8	0.6	-0.2	0	0.96	13151
CREB3L4	1	0.15	0.5	3156	2740	1528	0.88	1529	ST6GALNAC6	1	0.33	0.039	8630	2041	875	0.99	1529	RNF182	0.76	1	0.092	2543	3433	594	1	1529	GUCA2A	0.84	1529	0	-0.8	0.7	0.1	0	1	13507	8243	6442	0	0.1	0.1	0.5	1.7	-1	2.8	1.1	0.6	0.57	7252
PGAM1	0.99	0.061	0.89	2538	2218	2557	0.88	1530	KLHL2	1	0.65	0.0048	8530	3794	588	0.99	1530	TAF5L	0.2	0.59	1	1133	1310	4072	1	1530	REL	0.84	1530	0.7	-0.1	1.5	1.8	0.2	0.81	1373	1003	13682	2.8	1.9	3.1	2.2	0.3	-0.4	1.1	0.9	0.4	0.66	8494
XPO1	0.92	0.44	0.78	1958	3853	2114	0.88	1531	MTF2	1	0.8	0.3	4998	4851	1639	0.99	1531	C15orf61	0.86	0.048	1	2951	369	3910	1	1531	TFRC	0.84	1531	-0.5	-1.3	0.3	-1.2	0	0.98	3212	13734	951	28.5	35.3	23.5	26.3	-1.1	-1.8	-0.4	-3.1	-2.2	0.028	1133
FANCD2	1	0.54	0.22	2809	4209	1124	0.88	1532	NTAN1	0.9	0.54	1	1601	3113	6636	0.99	1532	C14orf166	1	0.73	0.94	4406	1601	2760	1	1532	STRA6	0.84	1532	-0.9	-1.9	0.3	-1.5	-0.1	0.91	2357	13996	689	0	0.2	0.2	1.1	-0.9	-2	0.1	-1.7	-1	0.31	4340
GAB1	1	0.0007	0.13	6216	1190	967	0.88	1533	C7orf31	1	0.66	0.44	5121	3866	2022	0.99	1533	RGL2	0.15	1	0.67	1010	3505	1729	1	1533	ENHO	0.84	1533	1.4	0.3	2.6	2.5	0.7	0.47	396	285	14400	5	0.7	10.3	3.1	1.5	0.6	2.6	3.2	2.4	0.018	974
SUMO1P1	0.87	0.49	0.83	1742	4028	2332	0.88	1534	BCL7A	1	0.84	0.4	3838	5211	1908	0.99	1534	SNRPA1	0.73	1	0.94	2458	2930	2750	1	1534	ANKRD20A19P	0.84	1534	-1	-1.8	0.3	-1.4	-0.1	0.93	2538	13951	734	0	0	0	0.1	-1.1	-2	-0.1	-2.2	-1.4	0.15	2680
NPDC1	0.15	0.00055	1	554	1164	5547	0.88	1535	AADACL3	1	0.65	0.54	4494	3801	2332	0.99	1535	TRMT2A	0.53	0.25	1	1854	724	4105	1	1535	CASP3	0.84	1535	-0.6	-1.4	0.1	-1.6	-0.2	0.84	1738	14190	495	28.5	40.6	20.8	32.1	-0.5	-1.1	0.1	-1.4	-0.8	0.41	5387
MAPRE3	0.58	0.14	1	1138	2672	4140	0.88	1536	PLCB3	1	0.024	0.95	6662	492	4884	0.99	1536	SQLE	0.17	0.64	1	1069	1399	4062	1	1536	TAGLN	0.84	1536	0.7	-0.2	1.5	1.5	0.1	0.9	2255	1601	13084	5.6	2.3	13.9	5.2	-0.7	-1.5	0.1	-1.6	-0.9	0.34	4640
TRIT1	0.044	0.45	1	369	3890	4915	0.88	1537	L3MBTL2	0.99	0.84	0.82	2410	5204	3628	0.99	1537	PIGM	0.33	0.44	1	1397	1024	4129	1	1537	SLC4A8	0.84	1537	-0.4	-1.2	0.4	-0.9	0	1	5216	13025	1660	13.6	16.9	14	13.9	1.1	0.2	2	2.4	1.6	0.1	2151
SQSTM1	0.77	0.5	0.91	1470	4075	2635	0.88	1538	LINC01315	0.98	0.53	0.98	2179	3004	5641	0.99	1538	AMD1	0.53	0.26	1	1849	732	4109	1	1538	GFM2	0.84	1538	-0.6	-1.3	0.2	-1.5	-0.1	0.91	2317	14010	675	12	18.4	11.1	15.9	-0.3	-1.1	0.3	-1	-0.5	0.61	7800
SPC25	1	0.45	0.12	3657	3910	947	0.88	1539	PDLIM1	1	0.21	0.082	8660	1503	1038	0.99	1539	XPOT	1	0.79	0.85	4477	1779	2333	1	1539	PDXP	0.84	1539	0.6	-0.2	1.4	1.6	0.2	0.86	2003	1431	13254	11.4	6.6	13.7	8.5	0.2	-0.5	1.1	0.6	0.3	0.78	10112
FLJ20021	0.3	0.18	1	746	2864	4663	0.89	1540	LOC100288842	0.95	0.41	1	1920	2435	6650	0.99	1540	CLPSL1	0.5	0.28	1	1797	754	4119	1	1540	LY6E	0.84	1540	0.1	-0.7	0.9	0.3	0	1	11114	6982	7703	80	70.8	61.9	63.9	1.3	0.4	2	2.9	2	0.042	1321
LOC101927720	0.94	0.7	0.5	2048	4827	1529	0.89	1541	SPIRE1	0.22	1	0.93	297	7789	4576	0.99	1541	GCDH	1	0.97	0.5	4475	2480	1333	1	1541	STRADA	0.84	1541	0.6	-0.2	1.2	1.5	0.1	0.91	2311	1639	13046	9.1	6	16.1	6.5	0.4	-0.4	1.2	1	0.5	0.59	7518
DCTN1	1	0.0043	0.96	3113	1449	3000	0.89	1542	CALM3	1	0.52	0.012	8577	2991	683	0.99	1542	STPG1	0.11	0.74	1	921	1626	4010	1	1542	PIGH	0.84	1542	-0.7	-1.5	0	-1.8	-0.3	0.77	1251	14342	343	13	21.9	17.2	20.7	-1.4	-2	-0.7	-4	-3.1	0.002	462
ZNF343	0.74	0.93	0.5	1387	5871	1533	0.89	1543	ARL2	0.88	0.95	0.92	1463	6460	4403	0.99	1543	LOC440416	1	0.89	0.035	4712	2094	448	1	1543	APOBEC3B-AS1	0.84	1543	-0.2	-1.2	1.1	-0.2	0	1	11551	10347	4338	0.3	0.9	1.6	5.7	0.9	0.1	1.8	2.1	1.4	0.17	2831
KIAA0368	0.92	0.42	0.82	1931	3774	2264	0.89	1544	CCDC155	1	0.23	0.89	4444	1603	4192	0.99	1544	EXOSC5	0.56	1	0.23	1946	3584	846	1	1544	NUDT4	0.84	1544	1.2	0.2	2	2.5	0.7	0.47	394	283	14402	22.6	9.2	29	10.8	0.6	-0.2	1.4	1.5	0.9	0.37	4897
KIF12	1	2.4e-14	1	3467	128	5277	0.89	1545	ZNF165	0.97	0.33	1	2094	2072	6685	0.99	1545	CLCC1	0.00084	1	1	350	3149	3268	1	1545	NUDT8	0.84	1545	0	-0.9	0.9	0	0	1	13797	9268	5417	5.1	7.3	9.7	11.9	1.7	0.8	2.5	4	3.1	0.0022	474
POPDC3	0.6	0.85	0.79	1166	5505	2159	0.89	1546	NAA60	1	0.4	0.029	8618	2370	797	0.99	1546	CCDC28A	0.84	1	0.058	2904	3376	518	1	1546	COL21A1	0.84	1546	-1.2	-2.2	-0.1	-2.1	-0.5	0.64	799	14474	211	0.2	1.6	0.8	5.7	-1.5	-2.3	-0.7	-3.6	-2.7	0.0061	662
ZNF844	1	0.39	0.27	3116	3684	1196	0.89	1547	QPCTL	1	0.19	0.8	6136	1361	3510	0.99	1547	GNL3	0.65	1	0.17	2181	3537	744	1	1547	ZSCAN2	0.84	1547	0.3	-0.6	1.1	0.6	0	1	7610	5025	9660	9.3	8.7	15.4	13.6	0.9	0.1	1.6	2.2	1.5	0.14	2575
CCDC152	0.33	0.76	0.97	785	5081	3104	0.89	1548	ZBTB45	1	0.036	0.99	4145	581	6153	0.99	1548	PKP4	0.067	1	0.83	782	3397	2227	1	1548	SH3BP4	0.84	1548	-0.5	-1.3	0.2	-1.3	-0.1	0.96	2865	13848	837	9.8	13.4	8.1	11	0.3	-0.5	1.1	0.7	0.3	0.73	9400
GOLGA7B	0.031	0.0085	1	340	1590	5581	0.89	1549	PAWR	1	0.91	0.58	2753	5974	2447	0.99	1549	CCNJ	1	0.57	0.24	4822	1247	849	1	1549	EFR3B	0.84	1549	0.4	-0.5	1.3	0.9	0	1	5351	3645	11040	12.8	10.7	13.7	12.7	1.6	0.7	2.4	3.6	2.7	0.0064	682
PRSS41	0.61	3.2e-06	1	1172	787	5458	0.89	1550	KIF21A	1	0.4	0.62	5918	2376	2640	0.99	1550	CD164	0.053	1	0.86	723	3361	2360	1	1550	ZNF292	0.84	1550	0.9	0.1	1.6	2.3	0.6	0.56	602	449	14236	5.7	3.2	4.4	2.9	-0.1	-0.8	0.7	-0.1	0	0.97	13464
MSTO1	1	0.0021	0.086	6233	1341	878	0.89	1551	TNFAIP8	1	0.22	0.95	3794	1523	4779	0.99	1551	LOC100132735	0.96	1	0.87	3576	2790	2410	1	1551	LRRN1	0.84	1551	-2.2	-3.6	-0.7	-2.7	-0.9	0.39	279	14596	89	0	1.1	0.1	4.1	0.8	-0.1	1.6	1.7	1	0.31	4271
DPP10-AS1	0.19	0.67	0.99	606	4733	3793	0.89	1552	HNRNPU	1	0.38	0.91	3375	2308	4303	0.99	1552	MATN3	0.25	0.55	1	1236	1202	4113	1	1552	SMARCAD1	0.84	1552	0.9	0.2	1.6	2.5	0.7	0.47	386	277	14408	21.9	15.4	16.3	11.2	0.1	-0.6	0.7	0.2	0.1	0.94	12781
TMSB10	0.5	1.3e-05	1	1015	862	5483	0.89	1553	PTPLA	1	0.69	0.86	2738	4035	3890	0.99	1553	VAPA	0.18	0.64	1	1101	1391	4069	1	1553	ORAI3	0.84	1553	1.2	0.2	2.1	2.5	0.7	0.5	421	306	14379	1.2	0.1	4.8	0.4	-0.6	-1.8	0.6	-0.9	-0.5	0.65	8253
BARX1	1	0.29	0.38	3150	3293	1341	0.89	1554	ALOX5	1	0.001	0.83	8461	194	3691	0.99	1554	DDX39A	0.17	1	0.65	1066	3534	1683	1	1554	PRELID2	0.84	1554	-0.9	-2.1	0.1	-1.7	-0.2	0.83	1594	14236	449	0.4	0.7	2	1.3	0.9	-0.1	1.8	1.8	1.1	0.26	3825
NUDT8	1	0.0016	0.11	6231	1299	919	0.9	1555	HGS	0.39	0.99	0.99	455	7007	5934	0.99	1555	RPS20	1	0.51	0.28	4832	1144	953	1	1555	FAR2	0.84	1555	-0.7	-1.6	0.8	-0.9	0	1	5127	13058	1627	0	0	0.1	0.2	-1.4	-2.4	-0.5	-3.1	-2.2	0.026	1102
FAM3A	1	0.002	0.096	6235	1333	906	0.9	1556	PDCL3	0.43	0.026	1	504	514	9240	0.99	1556	DKC1	0.69	1	0.15	2316	3509	685	1	1556	EPB41L3	0.84	1556	-0.1	-1	0.8	-0.1	0	1	12831	9741	4944	3.8	3.1	5.3	4.7	-1.4	-2.1	-0.7	-4.2	-3.2	0.0012	390
SCAND1	1	0.31	0.26	3527	3406	1194	0.9	1557	CCNL1	1	0.63	0.86	2916	3638	3906	0.99	1557	FRRS1	0.023	1	0.93	579	3288	2696	1	1557	LYPD1	0.84	1557	0.9	-0.2	1.7	1.6	0.2	0.86	1958	1398	13287	0.2	0	1.2	0	1.3	0.1	2.1	2.3	1.5	0.13	2454
YWHAH	0.67	0.057	1	1272	2183	4492	0.9	1558	CLPSL2	1	0.76	0.44	4461	4532	2032	0.99	1558	RNF43	0.9	1	0.035	3171	3324	449	1	1558	GAMT	0.85	1558	0.7	-0.2	1.6	1.5	0.1	0.89	2110	1504	13181	8.5	3.2	20	6.8	-0.2	-1.1	0.6	-0.4	-0.2	0.88	11578
NICN1	0.72	0.46	0.96	1349	3946	2990	0.9	1559	VTCN1	1	0.0032	0.73	8511	252	3109	0.99	1559	HIST1H1A	1	0.57	0.24	4824	1257	862	1	1559	C5orf60	0.85	1559	1.1	0.1	1.9	2.1	0.5	0.64	800	589	14096	0.5	0	2.4	0	0.4	-0.5	1.3	0.8	0.4	0.68	8732
ZNF582-AS1	0.95	0.73	0.48	2091	4963	1489	0.9	1560	TRIM8	0.5	0.017	1	608	429	9228	0.99	1560	TGFBRAP1	0.14	0.71	1	968	1574	4039	1	1560	NPNT	0.85	1560	-0.3	-1.7	1.5	-0.4	0	1	9482	11289	3396	0.1	0.2	0.5	1	-1.5	-2.4	-0.7	-3.9	-3	0.003	524
NAGS	1	0.29	0.21	3951	3325	1100	0.9	1561	MTRNR2L8	1	0.36	0.69	5741	2196	2895	0.99	1561	NLRP11	0.79	1	0.091	2678	3439	588	1	1561	SSBP4	0.85	1561	1.2	0.4	2	3	1.1	0.25	155	94	14591	4.3	1	8.2	1.7	1	0.2	1.8	2.6	1.8	0.073	1736
EML2	1	0.092	0.44	4221	2409	1432	0.9	1562	PPP2R5C	1	0.82	0.3	4981	5018	1648	0.99	1562	H3F3B	0.66	1	0.18	2212	3545	755	1	1562	HMGN4	0.85	1562	0.7	-0.1	1.5	1.8	0.2	0.81	1386	1012	13673	45.1	33.6	49.4	21.7	-0.6	-1.3	0.1	-1.7	-1	0.3	4177
NDUFV1	1	0.0085	0.94	3148	1588	2866	0.9	1563	CCDC87	1	0.78	0.61	3386	4674	2569	0.99	1563	LOC100507459	0.84	1	0.068	2864	3400	536	1	1563	JADE1	0.85	1563	-0.6	-1.5	0.3	-1.3	0	0.96	2914	13834	851	9.4	14.9	11	14.8	-0.9	-1.6	-0.1	-2.2	-1.5	0.15	2609
LRRC56	0.8	0.35	0.96	1539	3549	3064	0.9	1564	ZSCAN20	1	0.31	0.69	6084	1981	2907	0.99	1564	EXOSC3	0.15	0.7	1	1013	1526	4053	1	1564	ODF2L	0.85	1564	-0.5	-1.3	0.3	-1.2	0	0.99	3332	13699	986	1	2.7	1.6	5	-0.9	-1.6	-0.2	-2.5	-1.7	0.094	2013
LAGE3	1	0.007	0.89	3786	1542	2543	0.9	1565	ZNF511	0.9	0.33	1	1602	2069	7896	0.99	1565	DHX30	1	0.47	0.33	4848	1075	1033	1	1565	ZNF414	0.85	1565	0.7	-0.2	1.6	1.5	0.1	0.89	2195	1561	13124	1.7	0.8	3.9	2.3	1.1	0.3	1.9	2.7	1.9	0.059	1564
C4orf51	1	0.048	0.63	3939	2101	1752	0.9	1566	RAP1B	1	0.84	0.47	3682	5155	2101	0.99	1566	TBX3	0.56	0.25	1	1944	719	4122	1	1566	PRKCQ-AS1	0.85	1566	1.3	0.2	2.4	2.4	0.7	0.51	463	342	14343	1	0.2	2.2	0.5	0.2	-0.7	1.2	0.5	0.2	0.84	10940
KIF9	0.33	0.00011	1	783	1026	5527	0.9	1567	LRRC69	1	0.72	0.77	3020	4250	3319	0.99	1567	GLTP	0.0067	0.98	1	464	2503	3787	1	1567	LOC101929715	0.85	1567	-1.1	-1.9	0.2	-1.7	-0.2	0.84	1659	14215	470	0	0.3	0	1.5	0.4	-0.2	1.2	1.3	0.8	0.45	5859
SUZ12P1	0.18	0.00065	1	590	1183	5561	0.9	1568	LEAP2	1	0.91	0.17	4961	5973	1330	0.99	1568	MRPL49	0.22	1	0.6	1184	3588	1564	1	1568	MUC15	0.85	1568	-0.5	-1.4	0.4	-1	0	1	4746	13197	1488	0.6	0.9	1.6	2.4	-2.9	-4	-1.8	-5.7	-4.8	1.6e-06	105
SPTLC2	1	0.00012	0.33	6203	1029	1272	0.9	1569	LOC101928545	1	0.39	0.82	4375	2327	3593	0.99	1569	ATP11A	0.25	0.56	1	1241	1240	4125	1	1569	DVL2	0.85	1569	0.6	-0.1	1.4	1.7	0.2	0.84	1712	1226	13459	17.2	10.9	17.5	10.6	1.3	0.5	2.1	3.4	2.5	0.012	847
METTL23	1	0.046	0.0074	6252	2085	581	0.9	1570	LARP1	0.99	0.45	0.99	2386	2599	5728	0.99	1570	IZUMO4	0.48	1	0.32	1734	3632	1013	1	1570	CCM2L	0.85	1570	0.8	-0.6	1.9	1.2	0	1	3486	2461	12224	1.3	0.3	4.8	1.9	1.1	0	2	2.1	1.3	0.19	3066
SKA3	1	0.6	0.22	2883	4420	1121	0.9	1571	ZSWIM8	1	0.26	0.97	3235	1713	5126	0.99	1571	WBSCR22	0.48	1	0.32	1728	3633	1017	1	1571	LOC101926895	0.85	1571	0.9	-0.1	1.6	1.7	0.2	0.83	1561	1125	13560	0.3	0	1.6	0.2	0.3	-0.5	1.1	0.7	0.4	0.72	9299
DNAJC25	0.0069	0.05	1	252	2119	5598	0.9	1572	CSGALNACT2	1	0.87	0.17	5679	5499	1333	0.99	1572	ZNF440	0.24	0.58	1	1221	1276	4121	1	1572	FOXH1	0.85	1572	0.3	-0.4	1	0.8	0	1	5846	3965	10720	50.4	44.8	34.3	32.6	2.1	1.3	2.9	5.6	4.7	2.7e-06	115
LINC01422	1	0.32	0.00014	6206	3446	408	0.9	1573	ADRBK2	1	0.62	0.4	6021	3605	1913	0.99	1573	YY2	0.75	1	0.98	2522	2832	3071	1	1573	C3	0.85	1573	0.8	-0.3	1.8	1.4	0.1	0.93	2562	1820	12865	0.1	0	0.6	0.1	0.9	0	1.8	1.9	1.2	0.23	3556
C16orf95	0.57	0.09	1	1117	2391	4583	0.9	1574	CTDSP2	1	0.68	0.44	5348	3958	2017	0.99	1574	PDSS1	0.42	0.39	1	1583	932	4151	1	1574	CDC42EP3	0.85	1574	0.7	-0.2	1.7	1.6	0.2	0.86	1932	1380	13305	1.8	0.9	4	2.2	0.6	-0.2	1.4	1.4	0.8	0.41	5335
EYA2	0.28	0.94	0.91	720	5933	2642	0.91	1575	GPHN	1	0.77	0.45	4497	4584	2034	0.99	1575	ILVBL	1	0.062	0.85	4741	406	2348	1	1575	HYOU1	0.85	1575	0.9	0.2	1.6	2.5	0.7	0.47	407	296	14389	83.7	56.7	52.1	30.5	1.1	0.4	1.7	3.2	2.3	0.022	1037
RTBDN	1	0.00038	0.24	6215	1127	1151	0.91	1576	OSTC	1	0.59	0.75	3760	3375	3198	0.99	1576	RPL9	1	0.29	0.53	4844	769	1403	1	1576	ULK2	0.85	1576	1.1	0.2	2	2.4	0.7	0.51	472	351	14334	2.7	1.5	3.6	2.8	1.2	0.1	2.1	2.2	1.4	0.16	2756
SLC25A39	1	0.032	0.69	4084	1957	1888	0.91	1577	CRHBP	0.78	1	0.0022	1147	8422	525	0.99	1577	LHFPL2	0.7	1	0.16	2332	3538	711	1	1577	DDX47	0.85	1577	-0.4	-1.1	0.2	-1.2	0	0.99	3386	13687	998	58.4	78.7	38.1	35.5	-0.9	-1.6	-0.3	-2.8	-1.9	0.057	1525
DERA	0.99	0.6	0.41	2467	4444	1396	0.91	1578	LOC101927482	1	0.08	0.25	8672	830	1523	0.99	1578	SPINT1	0.021	0.94	1	567	2322	3841	1	1578	HSPA1L	0.85	1578	1.2	-0.1	2.1	1.8	0.2	0.81	1415	1031	13654	0.3	0	1.2	0.2	-2	-3.4	-0.3	-2.2	-1.4	0.16	2749
GSC	0.45	3.7e-05	1	945	939	5504	0.91	1579	NUDCD3	0.86	0.6	1	1424	3472	7030	0.99	1579	UFC1	1	0.49	0.33	4855	1113	1028	1	1579	LOC728819	0.85	1579	-0.3	-1.2	0.8	-0.5	0	1	8539	11719	2966	1.4	1.5	4.5	4	1.3	0.2	2	2.3	1.5	0.13	2412
OTUD5	0.29	0.0002	1	739	1074	5542	0.91	1580	NSUN6	1	0.37	0.97	2812	2256	5203	0.99	1580	PRC1	0.071	1	0.84	795	3408	2287	1	1580	NLGN1	0.85	1580	1.8	0.7	2.7	2.8	1	0.31	207	131	14554	0.2	0	1	0	0.1	-1.3	1.6	0	0	1	14138
CDCP1	1	0.069	0.0047	6248	2273	555	0.91	1581	DGKZ	0.77	0.0024	1	1132	242	9179	0.99	1581	FAM120AOS	0.26	0.57	1	1250	1265	4134	1	1581	ATP7A	0.85	1581	-0.2	-1.1	0.7	-0.4	0	1	9627	11221	3464	1.9	3	3	5.1	-1	-1.8	-0.1	-2.2	-1.4	0.16	2764
RAB43	1	0.0024	0.84	4912	1356	2360	0.91	1582	FAM71E1	1	0.28	0.11	7586	1845	1127	0.99	1582	C5orf24	1	0.27	0.57	4846	749	1480	1	1582	DEFB122	0.85	1582	0.7	-0.1	1.5	1.8	0.2	0.81	1383	1011	13674	28	18.3	26.7	21.6	1.8	0.9	2.7	4.1	3.1	0.0016	435
ZDHHC16	0.3	0.0002	1	740	1071	5541	0.91	1583	CYR61	1	0.63	0.51	5212	3668	2251	0.99	1583	NOL12	0.19	1	0.67	1115	3573	1738	1	1583	CECR1	0.85	1583	0	-1	0.9	-0.1	0	1	13521	9414	5271	6.8	6	11.3	8.9	1.8	0.8	2.8	3.8	2.9	0.004	571
RNF214	0.73	1.5e-06	1	1359	735	5445	0.91	1584	MRPL41	0.79	0.002	1	1183	231	9176	0.99	1584	PSD4	0.45	0.38	1	1652	912	4165	1	1584	BCL11A	0.85	1584	0.1	-0.8	0.9	0.1	0	1	12624	7764	6921	4.7	4.4	6.1	5.5	1.6	0.7	2.6	3.6	2.7	0.0075	721
FBXO27	1	0.0047	0.072	6251	1465	835	0.91	1585	RFXAP	0.95	0.92	0.9	1878	6015	4259	0.99	1585	LTBP3	0.43	1	0.4	1611	3660	1152	1	1585	LOC440311	0.85	1585	0.3	-0.5	1.2	0.7	0	1	6450	4353	10332	3	2.3	3.1	3.2	1.4	0.6	2.1	3.6	2.7	0.0068	695
SLC16A14	1	0.53	0.24	3028	4173	1155	0.91	1586	PTDSS2	0.91	0.81	0.98	1624	4918	5568	0.99	1586	ARF6	0.88	0.94	1	3085	2334	3408	1	1586	CAMK2A	0.85	1586	1	0	1.8	2	0.4	0.68	917	673	14012	0.2	0	0.9	0	0.3	-0.9	1.3	0.4	0.2	0.86	11386
MAP1LC3A	1	0.00092	0.18	6229	1217	1039	0.91	1587	POLR1C	1	0.62	0.66	4270	3574	2774	0.99	1587	CDC42BPG	0.52	0.32	1	1841	822	4156	1	1587	DDX3Y	0.85	1587	-0.7	-1.7	0.3	-1.3	-0.1	0.95	2802	13869	816	8.9	14.8	13	20.4	-2.4	-4.2	-1.4	-4.8	-3.9	9.9e-05	243
CCL2	1	0.06	0.56	4245	2208	1630	0.91	1588	CCDC176	1	0.64	0.53	5047	3739	2287	0.99	1588	GGCT	0.59	1	0.26	2018	3629	911	1	1588	TPPP	0.85	1588	1	0.1	1.9	2.3	0.6	0.56	617	459	14226	2.5	0.6	6	1.6	0.3	-0.7	1.2	0.6	0.3	0.79	10253
OCEL1	1	0.27	0.48	3084	3238	1492	0.91	1589	SKIV2L	0.45	0.92	1	538	6010	7304	0.99	1589	FAM188B	0.96	1	0.67	3649	2942	1723	1	1589	SMKR1	0.85	1589	0.7	-0.4	1.5	1.2	0	0.98	3249	2286	12399	0.5	0.1	1.8	0.6	0.7	0	1.5	1.9	1.2	0.25	3669
CCDC69	1	0.064	0.57	4168	2240	1642	0.91	1590	DBNDD2	0.99	0.49	0.97	2536	2785	5315	0.99	1590	PEAK1	0.017	1	0.96	546	3272	2890	1	1590	KCNE1L	0.86	1590	1.9	0.4	2.7	2.3	0.6	0.54	522	390	14295	0.6	0	3.1	0	0.2	-0.8	1.1	0.3	0.1	0.9	12008
EIF2B5	0.52	2.2e-05	1	1042	896	5491	0.91	1591	KSR1	1	0.4	0.036	8642	2369	855	0.99	1591	HMGB1	1	0.56	0.29	4856	1237	964	1	1591	UAP1L1	0.86	1591	0.8	0	1.6	2.1	0.4	0.66	877	643	14042	22.6	14.8	17.6	14.4	0.4	-0.3	1.2	1.1	0.6	0.55	6995
ZNF397	0.92	0.85	0.47	1919	5508	1471	0.91	1592	HCCS	1	0.78	0.41	4638	4712	1940	0.99	1592	ATP6V0D1	0.37	1	0.47	1485	3670	1292	1	1592	MAP7D3	0.86	1592	0.8	0	1.5	1.9	0.3	0.74	1132	834	13851	11.3	7.8	9.3	8	-0.1	-0.7	0.6	-0.1	0	0.98	13477
ALS2CR11	1	0.00094	0.18	6232	1221	1054	0.91	1593	ARHGAP23	1	0.006	0.68	8546	309	2856	0.99	1593	MFAP1	0.51	0.33	1	1822	844	4167	1	1593	FBXW4P1	0.86	1593	0.7	-0.3	1.6	1.4	0.1	0.93	2509	1785	12900	1.9	1.1	4.5	2.6	0.7	-0.4	1.7	1.3	0.7	0.49	6271
LOC100129617	0.94	0.51	0.79	2027	4116	2178	0.91	1594	MAP2K4	1	0.76	0.0029	8509	4525	549	0.99	1594	METTL12	0.73	1	0.17	2440	3556	719	1	1594	CSNK1G2-AS1	0.86	1594	1.3	0.2	2	2.4	0.7	0.51	451	332	14353	0.9	0	4.8	0	0.4	-0.5	1.2	0.9	0.4	0.66	8408
CCNDBP1	1	0.0097	0.62	5269	1620	1728	0.91	1595	M6PR	1	0.21	0.8	6250	1467	3471	0.99	1595	WDR89	0.69	1	0.19	2323	3589	781	1	1595	EDN1	0.86	1595	1.9	0.7	2.8	3.1	1.3	0.2	125	77	14608	1	0	3.4	0.2	1.3	0.2	2.3	2.4	1.6	0.11	2274
PXMP4	1	0.15	0.56	3435	2730	1621	0.91	1596	IDH1	0.72	1	0.0041	1009	8441	580	0.99	1596	WWP1	0.63	0.24	1	2119	711	4139	1	1596	NEK2	0.86	1596	-0.4	-1.2	0.2	-1.2	0	0.98	3173	13745	940	27.4	38.4	18.7	26	-0.1	-1	0.8	-0.2	-0.1	0.94	12786
AICDA	0.58	1.4e-05	1	1135	867	5486	0.91	1597	FAM20A	0.98	0.29	1	2308	1911	6570	0.99	1597	SLC16A4	0.49	1	0.37	1747	3682	1102	1	1597	EGF	0.86	1597	-0.6	-1.3	0.3	-1.2	0	1	3646	13602	1083	0	0	0	0.1	-0.7	-1.4	0.2	-1.5	-0.8	0.4	5193
ITLN2	0.31	0.00024	1	761	1088	5546	0.92	1598	FAM78A	1	0.73	0.48	4625	4330	2148	0.99	1598	PRTFDC1	1	0.066	0.88	4748	418	2450	1	1598	SP6	0.86	1598	-0.5	-1.4	0.6	-0.8	0	1	5631	12885	1800	2.6	2.5	5.6	4.6	-2.1	-3	-1.3	-4.8	-3.9	0.00011	245
STK10	1	0.052	0.0095	6271	2139	603	0.92	1599	ZNF611	1	0.57	0.6	5078	3273	2564	0.99	1599	PSMC2	0.47	1	0.4	1687	3687	1153	1	1599	TXN	0.86	1599	-0.4	-1.1	0.2	-1.4	-0.1	0.93	2612	13925	760	782.1	1084.7	264.7	288.6	-0.1	-0.8	0.6	-0.2	-0.1	0.95	12971
MEIG1	0.83	0.92	0.51	1639	5859	1546	0.92	1600	ZNF670	1	0.091	0.95	5353	893	4912	0.99	1600	TMEM184C	0.068	1	0.87	786	3407	2433	1	1600	CBLB	0.86	1600	-0.2	-1.1	0.6	-0.5	0	1	8139	11869	2816	7	8	7.8	9.4	-2.1	-2.8	-1.3	-5.7	-4.8	1.6e-06	103
TMEM109	1	0.42	0.046	5145	3798	756	0.92	1601	CYSTM1	0.96	0.98	0.69	1983	6924	2925	0.99	1601	TDRD1	0.64	0.24	1	2159	702	4137	1	1601	VAC14-AS1	0.86	1601	1.2	0.2	2.3	2.3	0.6	0.56	588	438	14247	1	0.1	5	0.2	0.1	-1.1	0.9	0	0	1	14708
EHMT2	0.66	0.48	0.98	1244	4011	3318	0.92	1602	MRPS34	1	0.66	0.69	3854	3834	2891	0.99	1602	CYTH1	0.052	0.9	1	722	2121	3931	1	1602	SGMS2	0.86	1602	1.5	0.3	2.2	2.4	0.7	0.5	425	309	14376	0.2	0	0.9	0	0.2	-0.4	0.9	0.6	0.2	0.8	10412
LILRB3	1	0.035	0.89	3080	1991	2561	0.92	1603	MYO5B	1	0.99	0.028	5012	7130	790	0.99	1603	OLA1	1	0.27	0.6	4858	747	1566	1	1603	CCZ1	0.86	1603	0.6	-0.1	1.3	1.7	0.2	0.83	1585	1139	13546	3.2	2	2.5	2.4	0.7	0	1.3	2.1	1.3	0.18	2976
JAM3	0.99	0.32	0.66	2602	3433	1819	0.92	1604	PHKG2	1	0.0042	0.73	8528	274	3101	0.99	1604	FOSB	0.49	0.38	1	1744	907	4190	1	1604	SMU1	0.86	1604	-0.5	-1.1	0.1	-1.5	-0.1	0.89	2147	14064	621	8.5	12	4.9	5.7	-0.7	-1.4	-0.1	-2.3	-1.5	0.12	2340
CAB39	0.034	0.017	1	344	1751	5618	0.92	1605	ZNF26.uid_17526	1	0.26	0.72	6477	1735	3040	0.99	1605	IBA57	0.53	0.33	1	1869	846	4183	1	1605	CELSR2	0.86	1605	0	-0.8	0.9	0	0	1	13778	8369	6316	0.8	0.9	1.2	2.1	1.3	0.6	2	3.6	2.7	0.0063	674
SAYSD1	0.99	0.24	0.74	2636	3092	2007	0.92	1606	HSPA13	1	0.029	1	3635	532	6912	0.99	1606	AAR2	1	1	0.27	4283	2888	918	1	1606	FOLR1	0.86	1606	-0.9	-1.7	-0.1	-2.2	-0.6	0.57	638	14519	166	51	79.8	52.5	74.6	-1.2	-2	-0.5	-3.3	-2.4	0.014	888
PHF1	0.99	3.3e-10	1	2447	391	5326	0.92	1607	GLUD2	1	0.11	0.21	8690	989	1424	0.99	1607	HBA1	0.2	1	0.69	1142	3597	1805	1	1607	DNMT3L	0.86	1607	0	-0.1	0.5	0.9	0	1	5091	3478	11207	2635.6	2052.9	1202	828	0.9	0.3	1.5	2.9	2	0.044	1347
ATRAID	1	0.13	0.7	3134	2624	1907	0.92	1608	ATXN1L	1	0.71	0.53	4578	4185	2284	0.99	1608	TFE3	0.03	1	0.94	615	3315	2764	1	1608	ADM5	0.86	1608	0.8	-0.2	1.8	1.6	0.2	0.86	1977	1410	13275	4.3	1.3	9.9	3.2	-0.5	-1.4	0.3	-1.1	-0.6	0.54	6922
TRIM60	0.96	0.071	0.99	2144	2281	3442	0.92	1609	CBX2	1	0.25	0.87	5065	1698	3972	0.99	1609	ALDH6A1	1	0.8	0.12	4787	1795	637	1	1609	C1orf64	0.86	1609	2.1	1	3.5	3.7	1.8	0.076	48	25	14660	26.3	5.1	47.6	13.1	1.6	-0.1	3.2	1.8	1.1	0.28	4033
BACE1	0.41	0.00011	1	886	1024	5533	0.92	1610	MPST	0.15	1	0.16	225	8556	1295	0.99	1610	ATP1A4	0.44	1	0.42	1624	3702	1213	1	1610	ELAVL2	0.86	1610	-1	-2.2	0	-2	-0.4	0.71	989	14418	267	0.1	0.5	0.3	1.3	1.3	0.3	2.1	2.6	1.8	0.075	1775
IRF8	1	0.6	0.25	2953	4419	1173	0.92	1611	C17orf99	0.77	0.76	1	1120	4556	6965	0.99	1611	CCDC6	0.15	1	0.76	1014	3540	2005	1	1611	PEMT	0.86	1611	0.3	-0.3	0.9	0.9	0	1	5060	3460	11225	169.7	146.5	72.6	68.7	1.3	0.6	2	3.9	3	0.003	527
THAP11	1	0.063	0.91	2731	2234	2655	0.92	1612	SPR	1	0.085	0.98	4168	859	5704	0.99	1612	NKAIN4	0.38	1	0.49	1497	3696	1321	1	1612	LINC00948	0.86	1612	0.8	-0.3	1.9	1.5	0.1	0.91	2321	1645	13040	9.2	2.8	31.7	7.4	0.3	-0.5	1.1	0.7	0.4	0.72	9320
DDX58	0.99	0.82	0.26	2422	5334	1186	0.92	1613	TUBB2B	0.85	1	0.0012	1367	8409	493	0.99	1613	ANKRD19P	1	0.27	1	4421	748	3369	1	1613	KDM4A	0.86	1613	0.3	-0.5	1.1	0.7	0	1	6372	4299	10386	8.7	6.9	8.5	5.7	0.7	0	1.4	2.1	1.3	0.18	2943
LNX1	0.92	0.27	0.95	1959	3224	2922	0.92	1614	GPD2	1	0.59	0.85	3217	3437	3797	0.99	1614	PQLC2	0.86	1	0.082	2954	3437	572	1	1614	PIP4K2C	0.86	1614	-0.6	-1.3	0.1	-1.7	-0.2	0.84	1658	14216	469	23.6	34.8	20.3	22.5	-0.5	-1.2	0.1	-1.5	-0.9	0.37	4953
DOCK4	0.99	0.46	0.51	2660	3916	1549	0.92	1615	PI4K2B	1	0.2	0.12	8699	1449	1153	0.99	1615	BBS5	1	0.55	0.33	4874	1212	1024	1	1615	ADIRF	0.86	1615	0.8	-0.3	1.5	1.5	0.1	0.91	2308	1636	13049	0.2	0	1.2	0	0.7	-0.2	1.3	1.4	0.8	0.42	5518
MGAT4B	0.029	0.022	1	330	1833	5628	0.92	1616	CST1	1	0.59	0.012	8587	3438	680	0.99	1616	IRX4	0.18	0.72	1	1096	1598	4096	1	1616	ACSL6	0.86	1616	-1	-2.2	0.2	-1.6	-0.2	0.84	1740	14188	497	0	0.2	0.2	0.7	-0.6	-1.7	0.3	-1.2	-0.7	0.5	6375
LOC644919	0.92	0.64	0.75	1947	4578	2041	0.92	1617	GCM1	1	9.4e-06	0.99	8347	72	5864	0.99	1617	CEP131	0.19	0.71	1	1129	1555	4114	1	1617	MRPL57	0.86	1617	0.7	0	1.3	2.1	0.5	0.63	790	581	14104	139.1	103.7	47.9	32.4	0.6	0	1.2	2	1.3	0.19	3108
TDRD10	0.95	0.97	0.14	2079	6161	987	0.92	1618	HSD17B2	1	1	3e-17	8241	8174	63	0.99	1618	PPP2R5A	1	0.74	0.17	4813	1636	735	1	1618	WDR16	0.86	1618	1.4	0.3	2.3	2.5	0.8	0.45	363	257	14428	0.7	0	2.6	0.1	0.7	-0.1	1.5	1.7	1	0.3	4244
SEPW1	1	2.6e-05	0.56	6187	909	1623	0.92	1619	WDR91	1	0.33	0.86	4559	2056	3903	0.99	1619	SMOC2	1	0.65	0.25	4852	1417	876	1	1619	SPIC	0.86	1619	0.5	-0.4	1.5	1.1	0	1	3963	2765	11920	44.4	34.6	46.6	42.2	1.9	1	2.8	4.3	3.3	0.00086	364
CLEC16A	0.86	0.38	0.96	1714	3635	3010	0.92	1620	SELPLG	0.89	0.78	0.99	1521	4687	6017	0.99	1620	EEF1A2	0.48	1	0.4	1725	3708	1159	1	1620	HNRNPUL2	0.86	1620	0.5	-0.3	1.3	1.2	0	0.98	3224	2269	12416	4.7	2.7	5.7	3.1	0.4	-0.3	1.1	1.1	0.6	0.56	7101
CMTM3	0.13	0.0029	1	508	1382	5601	0.92	1621	WNT16	1	0.068	0.3	8679	766	1665	0.99	1621	FAM73A	0.071	1	0.88	796	3413	2464	1	1621	NUDT15	0.86	1621	0.1	-0.7	0.8	0.3	0	1	10984	6912	7773	34.9	33.6	24.4	23.2	1	0.3	1.6	2.7	1.9	0.064	1624
LRRC3	1	0.0084	0.92	3796	1582	2721	0.92	1622	SP1	0.65	0.86	1	853	5428	6931	0.99	1622	ABCF2	0.54	1	0.35	1887	3698	1058	1	1622	SNAR-F	0.86	1622	-0.9	-2.2	0.3	-1.5	-0.1	0.89	2198	14050	635	52.1	72.9	188.1	154.6	-2	-2.8	-1.1	-4.3	-3.4	0.00062	336
WNK3	0.053	0.012	1	389	1660	5627	0.92	1623	HEXIM1	1	0.17	0.15	8705	1300	1262	0.99	1623	MTHFD2	1	0.16	0.76	4810	581	2018	1	1623	GPC3	0.86	1623	0	-1.3	1.4	0	0	1	14414	8681	6004	12.4	11.4	22.1	26.3	-1.5	-2.7	-0.2	-2.3	-1.5	0.14	2558
TMEM144	0.98	0.92	0.18	2296	5857	1053	0.92	1624	CTXN1	0.52	0.021	1	628	464	9239	0.99	1624	CYB5RL	1	0.93	0.97	4117	2280	2958	1	1624	FTH1	0.86	1624	0	-0.7	0.7	0	0	1	13828	9254	5431	740.1	823	399.1	293.4	1.3	0.6	2	3.8	2.9	0.0034	545
LOC643923	1	0.11	0.52	4182	2500	1566	0.92	1625	C2orf40	1	0.17	0.15	8708	1271	1283	0.99	1625	COX20	0.63	1	0.27	2117	3657	930	1	1625	MEIG1	0.87	1625	1	-0.1	1.7	1.8	0.3	0.79	1322	964	13721	0.4	0	1.7	0	0.2	-0.7	1.2	0.4	0.2	0.87	11401
TRAK1	0.76	0.049	1	1437	2112	4577	0.92	1626	HKDC1	0.3	0.57	1	367	3286	8915	0.99	1626	C3orf62	0.5	1	0.39	1798	3714	1136	1	1626	TRIB2	0.87	1626	0.2	-0.9	1.2	0.3	0	1	10895	6863	7822	0.3	0.3	0.9	1.3	2	1.1	2.8	3.7	2.8	0.0055	646
TXNDC15	0.051	0.013	1	381	1674	5630	0.93	1627	LOC284454	0.99	0.46	0.98	2583	2692	5466	0.99	1627	TFDP1	0.41	0.48	1	1563	1092	4211	1	1627	DHX58	0.87	1627	2	0.9	2.8	3.5	1.6	0.11	74	46	14639	0.9	0	3.7	0	-1.1	-2.3	0	-1.9	-1.2	0.23	3527
LINC00371	1	0.006	0.088	6274	1506	886	0.93	1628	FAM104B	1	0.9	0.23	4963	5825	1471	0.99	1628	LPCAT3	0.92	0.045	1	3322	361	3912	1	1628	NAGA	0.87	1628	0.1	-0.7	0.8	0.2	0	1	11252	7054	7631	27.7	27.3	23.1	19.2	0.9	0.1	1.8	2.2	1.5	0.14	2568
FAM160A1	0.066	0.0095	1	414	1612	5626	0.93	1629	RBM7	1	0.034	0.99	4575	568	6219	0.99	1629	RNASEH2B	0.64	0.26	1	2162	741	4158	1	1629	EPO	0.87	1629	0.9	-0.3	2.1	1.5	0.1	0.89	2108	1502	13183	0.8	0.1	3.5	0.5	-1.1	-2.1	0.1	-1.8	-1.1	0.26	3857
RASA3	0.83	0.27	0.99	1644	3216	3447	0.93	1630	PMF1	1	0.97	0.082	4943	6791	1039	0.99	1630	OSBPL7	0.53	1	0.37	1850	3716	1105	1	1630	COL6A2	0.87	1630	0.8	-0.3	2	1.5	0.1	0.89	2165	1538	13147	2	0.7	4.3	2.2	1.1	0.2	2	2.5	1.7	0.086	1925
MRPL12	0.99	0.0055	1	2582	1492	3872	0.93	1631	SEC62	1	0.77	0.71	3224	4632	3004	0.99	1631	WDR34	0.96	0.02	1	3651	266	3840	1	1631	DENND2D	0.87	1631	-0.7	-1.7	0.3	-1.3	-0.1	0.95	2838	13855	830	1.1	2.4	3.8	4.9	-1.2	-2.1	-0.3	-2.7	-1.9	0.061	1587
FCGRT	0.83	8.1e-07	1	1643	707	5439	0.93	1632	TMEM261	1	0.58	0.87	3197	3359	3953	0.99	1632	ZNF800	0.084	0.87	1	827	2007	3993	1	1632	MAL	0.87	1632	0.4	-0.7	1.6	0.8	0	1	6043	4081	10604	7.7	5.1	17.5	15.7	2.5	1.2	4	4	3	0.0024	483
TYMSOS	1	0.0087	0.98	2922	1596	3364	0.93	1633	TRAIP	1	0.22	0.83	6036	1519	3695	0.99	1633	PGM3	0.11	1	0.84	909	3490	2261	1	1633	AICDA	0.87	1633	1.4	-0.8	2.8	1.2	0	0.99	3281	2309	12376	7.9	4.8	22.8	12.9	1.3	0	2.4	2	1.2	0.22	3408
SPTSSA	0.0045	0.11	1	232	2531	5616	0.93	1634	ZFP37	1	0.65	0.54	5252	3773	2323	0.99	1634	NUBP1	1	0.79	0.15	4808	1761	692	1	1634	CA2	0.87	1634	-0.4	-1.2	0.3	-1.2	0	1	3497	13656	1029	161.3	226.3	138.9	123.8	-0.7	-1.4	0	-2	-1.2	0.22	3405
NMUR1	0.16	0.0024	1	566	1360	5603	0.93	1635	LRRC75A	1	0.28	0.87	4985	1840	4022	0.99	1635	CUL5	0.74	1	0.19	2495	3605	774	1	1635	TMEM261	0.87	1635	0.4	-0.2	1	1.3	0	0.98	3166	2228	12457	92.3	81.2	38.7	28.2	0.6	0	1.3	1.9	1.2	0.25	3693
CTDSP1	0.064	0.011	1	409	1641	5635	0.93	1636	ASIP	1	0.77	0.69	3312	4637	2924	0.99	1636	FURIN	0.07	0.89	1	790	2095	3972	1	1636	VCX3A	0.87	1636	1	-0.6	2.3	1.3	0	0.98	3160	2226	12459	7.6	4.1	15	13.4	1.9	1.1	2.6	5	4.1	3.8e-05	193
PPDPF	0.93	5.7e-08	1	2012	600	5387	0.93	1637	ATAD1	0.96	0.28	1	1982	1866	7674	0.99	1637	MRPL54	0.48	1	0.43	1716	3734	1226	1	1637	AIRE	0.87	1637	0.7	-0.2	1.6	1.6	0.2	0.85	1890	1348	13337	5.3	2.6	6.9	5.4	2.5	1.4	3.5	4.1	3.2	0.0014	413
CEP44	0.99	0.058	0.97	2456	2186	3163	0.93	1638	CLDN15	1	0.89	0.56	3168	5675	2386	0.99	1638	TST	1	0.72	0.21	4842	1578	817	1	1638	ZNF627	0.87	1638	-0.6	-1.5	0.2	-1.5	-0.1	0.91	2300	14015	670	1.3	2	2.9	3.1	-0.2	-1.1	0.7	-0.3	-0.1	0.9	11990
[truncated: 12,888 more rows]
[truncated: 145 more columns]
