# Supplementary material for: Single-Cell RNA-Seq Reveals Lineage and X Chromosome Dynamics in Human Preimplantation Embryos
Source: Cell. 2016 May 5;165(4):1012–26. doi: 10.1016/j.cell.2016.03.023 (PMC4868821; doi:10.1016/j.cell.2016.03.023)
Supplement: Table S2. Maintained Lineage Genes from E5 to E7, Related to Figure 2 — List of 300 maintained lineage-specific genes (100 genes from each of the lineages, EPI, PE, and TE) and their mean expression levels per lineage and embryonic day. These genes were top-ranked with respect to tending to maintain their lineage specificity from E5 to E7 and were used for GO analysis (Figure 2) and for developmental progression analysis (Figure 4). [file mmc3.xlsx]

## Sheet: S4.maintgenes.tab
Explanations
lineage	Lineage within which the gene is most highly expressed
lineage.Fig3.heatmap.cluster	Main Figure 3 heatmap cluster to which the gene belong
Other columns	Mean RPKM expression level
						E5			E6			E7
gene	lineage	lineage.Fig3.heatmap.cluster	E3	E4	E5.pre-lineage	EPI	PE	TE	EPI	PE	TE	EPI	PE	TE
ACE	EPI	EPI.early	0.9	17.5	11	13.5	6.6	5.2	11.1	1.3	0.8	4.3	0.6	0.2
ARGFX	EPI	EPI.early	37.7	129.5	21.7	25.4	13	6	19.2	4.9	0.5	25.7	2.3	0.4
ASH2L	EPI	EPI.early	8.5	58.8	64.6	109.8	87	26	67.2	31.6	19	59.6	38.9	19.8
BTLA	EPI	EPI.early	6.4	6.4	1.8	10.1	1.6	0.9	6.5	1.3	0.2	7.5	1.9	0.1
CASP8	EPI	EPI.early	3.3	5.7	7.3	9.5	7.1	2.8	9.1	2.4	0.7	10.2	3.7	0.8
CFLAR	EPI	EPI.early	2	81.8	103.6	122	95.5	19	95.3	27.6	3.1	40.8	27.1	3.7
CPT1A	EPI	EPI.early	1.4	1.8	3.8	3.5	1.9	0.7	5.9	1.5	0.5	7.1	1.8	0.8
DND1	EPI	EPI.early	9	3.3	3.8	35.6	22.2	5.2	75.3	16.5	5.8	64.3	12.5	6.4
DPPA2	EPI	EPI.early	67.9	45.9	19.5	49.5	18.3	13.1	124.8	45.4	11.4	143.9	35.8	12.4
DPPA4	EPI	EPI.early	8.6	75.4	59.3	78.5	53.7	37.5	122.8	61.6	33	144.3	48.5	39.2
DPPA5	EPI	EPI.early	10499.5	1339	530.5	895.9	360.4	273.8	1352.5	361.9	48	1218.4	205.7	32
FAM124A	EPI	EPI.early	1.5	2.4	2.5	7	4.5	0.9	8.7	0.7	0.2	2.3	1	0.2
FOXD3-AS1	EPI	EPI.early	4.7	7.4	4.7	32.8	9.6	5.2	41.9	20.2	1.8	66	10	1.4
GGT1	EPI	EPI.early	0.5	0.6	0.6	2.3	0.7	0.4	6.5	1.3	0.3	5.2	1.2	0.6
GUCA1A	EPI	EPI.early	0.6	3.3	3.4	9.7	1.9	0.9	14.7	6	0.9	19.9	1.5	1
HEY2	EPI	EPI.early	1.9	6.7	6.1	6.4	3.2	3.4	6.5	0.5	0.2	6.5	0.9	0.3
ITFG3	EPI	EPI.early	36.4	82.4	61	64.4	31	21.4	35	15.5	6.2	24.1	11.7	5
KLF17	EPI	EPI.early	465.7	69.4	7.4	11.9	4.8	1.9	30.5	5.3	0.9	25.7	2.9	0.5
LAPTM4B	EPI	EPI.early	69.4	76.5	66.5	93	53.7	36.5	141.5	47.6	24.9	92.7	58.5	18.1
LDLRAP1	EPI	EPI.early	34.8	20	29	18.1	7.3	7.6	22.1	3.7	2.9	22	7.7	3.5
LIM2	EPI	EPI.early	0.3	5.4	1.8	13.4	3	1	17.4	3.1	0.3	12.6	1	0.4
MT1X	EPI	EPI.early	1013.4	349	607.7	630.8	345.4	218.3	415.5	119.2	15.8	652.6	103.6	11.8
NANOG	EPI	EPI.early	9.2	5.5	2.8	29.8	17.7	2.8	39.7	15.3	0.6	30.1	3	0.5
NGEF	EPI	EPI.early	2.3	8.1	8.6	13.6	9.8	3.2	10	1	0.2	7	2.6	0.2
PBX3	EPI	EPI.early	14.7	11	8.7	18.3	11.1	4.5	16.7	3.4	2.4	11.2	6.1	1.2
PLA2G4F	EPI	EPI.early	0.8	6.8	7	10.4	5.8	2.8	9.2	2.8	1.5	9.1	1.4	0.4
POU5F1	EPI	EPI.early	5.3	102.3	112.7	147.4	134.4	68.5	196.8	46.9	18.8	144.6	49.6	7.6
PRDM14	EPI	EPI.early	1.1	18.3	14.4	55.7	11	6.2	52.8	7.5	0.9	43.6	6.4	0.7
PSORS1C2	EPI	EPI.early	0.6	160.7	48.9	38.7	25.4	12.2	32.9	2.7	0.6	33.9	6.1	1
SERPINB6	EPI	EPI.early	3.7	77.2	91.5	90	79	42.9	117.2	37.7	9.1	94.4	34.3	12.3
SH3PXD2A	EPI	EPI.early	0.5	3.1	1.7	4	1.7	0.6	3.2	1.3	0.3	3.2	1	0.2
SHPK	EPI	EPI.early	9.7	36.1	50.5	53.4	36.5	20.4	38.6	11.7	6.7	34.8	18.9	5.7
SLC16A9	EPI	EPI.early	4.8	15.8	3.7	20.2	10.7	1.6	12	0.7	0.3	9.7	2.7	0.4
SLC25A12	EPI	EPI.early	7	8.8	10.3	13.4	4.5	2.3	8.1	2.7	0.6	8.2	1.3	0.4
SOX2	EPI	EPI.early	12.9	22.8	11.2	30.6	10.3	4.1	22.4	2.6	1	15.1	2.1	0.4
TBC1D16	EPI	EPI.early	0.3	0.7	0.7	3.6	1.2	0.4	5.5	0.8	0.3	8.6	0.7	0.5
TNFRSF8	EPI	EPI.early	3.1	2.5	3.2	1.7	0	0.3	4.5	1.2	0.2	13.4	1.4	0.2
UBTD1	EPI	EPI.early	8.9	27.3	10.4	23.7	14.3	5.8	30.8	2.8	1.9	22.4	13.4	3.1
WNT3	EPI	EPI.early	0.3	3.2	0.7	6.4	2.2	1.2	18.1	4	0.3	15.7	2.8	1.2
AARS2	EPI	EPI.late	4	13.8	19.8	35.3	18.3	9.3	21.8	7.5	4.8	16.7	6.2	4.2
ABHD12B	EPI	EPI.late	11.4	11	18.5	28	16.2	12.4	57.4	18.3	9.8	37.6	9.9	5.1
ANKRD45	EPI	EPI.late	2.3	0.2	0.4	7.7	5.4	0.7	5.9	0.7	0.2	6.6	1.1	0.1
APOBEC3C	EPI	EPI.late	0	0	0	16.1	9.6	1.5	26.1	4.9	0.7	21.3	5.2	0.5
APOBEC3D	EPI	EPI.late	0.1	0	0	3.4	2.2	0.6	8.2	1.6	0.2	5.8	0.9	0.2
ATP8B2	EPI	EPI.late	0.2	0.4	0.8	4.3	2	0.9	8.5	4	0.3	8.4	1.9	0.5
BCOR	EPI	EPI.late	9.1	10.1	6.5	25.4	10.6	6.8	30.5	8	4.3	19.6	5.3	2.6
CAMKV	EPI	EPI.late	0.2	0.3	0.6	5.2	2.4	0.5	7.1	2.2	0.2	7.4	0.8	0.3
CAPG	EPI	EPI.late	1.7	1.2	14.8	104.8	95.1	35.8	130.2	60.9	24.6	99.7	33.8	22.7
CBFA2T2	EPI	EPI.late	9.5	4.3	4.5	30.3	17.1	7.1	29	6.9	4.1	14.2	4	2.6
CCDC80	EPI	EPI.late	0.4	1	0.8	9.6	2.3	2.2	12.6	3	0.7	15.6	1.2	0.7
CDHR1	EPI	EPI.late	0	0.3	0.6	12.6	5.9	1.5	11.3	2.9	0.4	11.4	3.9	0.5
CHST2	EPI	EPI.late	1.5	7.7	15.3	43.4	30.6	19.4	32.6	5.7	4.6	20.6	7.3	2.7
CREBL2	EPI	EPI.late	3.8	3.9	4.5	18.1	14.1	4.4	17.2	4.1	2.8	10.2	3.9	1.8
CXCL12	EPI	EPI.late	0	0.3	0.3	7.6	7.9	0.6	20	3.1	0.5	14.4	1	0.2
DOCK6	EPI	EPI.late	1.8	2.6	4.5	17.1	10.4	5.3	9.8	4.3	2.1	7.7	2.7	1.9
ESRG	EPI	EPI.late	0.7	3.2	9.9	46.2	18.6	11.3	81.6	18.9	9.5	72.4	13.5	7.1
ETV1	EPI	EPI.late	1	0	0	3.7	3	0.4	4.8	1.4	0.2	5	0.6	0.1
ETV4	EPI	EPI.late	22.1	14.3	3.9	78.8	44	9.2	90	15.5	2.4	82.5	36.1	5.8
FAM46B	EPI	EPI.late	59.2	19.5	43.5	70.6	36.6	41.5	101.2	14.4	14	49	17.1	10.6
FBP1	EPI	EPI.late	6.3	1.5	0.5	76.1	32.5	6.3	80.4	25.6	2.7	62.5	17.8	1.6
FGF4	EPI	EPI.late	0	0	0	6.6	0.6	0.5	8.2	0.3	0	3.7	0.8	0.1
GDF3	EPI	EPI.late	2.4	2.6	2.8	237.1	101.9	17	439.5	112	8.8	706.4	65	10.3
GK	EPI	EPI.late	0.1	0.6	0.4	3.1	1.4	0.4	3.6	0.6	0.1	1.5	0.3	0.1
GPRC5C	EPI	EPI.late	1.3	13.7	7.9	67.3	54.5	11.2	56	10.9	5.4	19.8	8.9	5.9
IFITM1	EPI	EPI.late	0.4	2.4	12.9	1003.4	583.5	97.9	1838.3	618.5	76	1705.7	294.3	168.6
IGSF1	EPI	EPI.late	0.3	0.4	0.1	6.8	4.3	0.7	13.4	3	0.3	11.9	0.5	0.2
IL23A	EPI	EPI.late	14.5	1	0.9	8.5	1.6	0.3	8.4	4.6	0.3	13.5	1.5	0.2
LINC01108	EPI	EPI.late	0	2.2	2.3	19	6.1	4.2	25	7.1	1.2	17.4	5	0.5
LRP4	EPI	EPI.late	3.1	3.7	2.7	13.1	7.4	1.3	12.1	1.9	0.5	9.2	2.1	0.6
MAN1C1	EPI	EPI.late	0.8	1.7	3.4	24.1	7.7	2.7	31.6	2.8	0.4	10	3	0.5
MAP4K1	EPI	EPI.late	5.7	1.1	0.8	7.5	3.9	1.5	16.4	2.6	1	15.9	1.7	0.5
MEG3	EPI	EPI.late	2.3	0.2	0.2	34.2	12.3	3.2	93.8	39.8	1.1	116.6	18.7	2
MIAT	EPI	EPI.late	0.2	0.1	0.1	2.7	1.1	0.1	4.3	0.7	0.1	2.2	0.4	0.1
MUC4	EPI	EPI.late	0.2	0.1	0.4	0.9	0.3	0.2	4.2	0.6	0.2	6.7	0.8	0.2
NLRP9	EPI	EPI.late	310.6	9.7	2.8	6.7	2.8	2.6	10.3	2.4	0.6	3.7	0.5	0.3
NODAL	EPI	EPI.late	1.7	1.2	2.9	21.6	11.2	1	122.5	23.5	1.8	181.2	27.8	3.9
NRBP2	EPI	EPI.late	3.2	5.1	4.7	17.7	9.1	3.1	15	3	1	7.3	3.2	0.8
PIM2	EPI	EPI.late	8.2	5.9	11.5	114.7	129.6	26.3	319.7	52.5	19	106.3	23	17.9
PITPNM2	EPI	EPI.late	0	0	0.1	1.5	0.7	0.1	3	0.6	0.3	3.8	0.9	0.4
PRUNE2	EPI	EPI.late	2.8	0.6	0.4	2.2	1.5	0.6	4.3	0.9	0.2	4.5	0.9	0.1
RASD1	EPI	EPI.late	0.7	7	35	46.7	38.5	13.7	40.4	4.8	1	22.9	6.8	1.6
RRAD	EPI	EPI.late	2.6	10.6	23.6	53.6	20.9	24.2	70.4	13.2	5	33.6	11.9	2.8
SAT1	EPI	EPI.late	8.5	91.7	39.3	239.2	156.5	44.7	538.7	242.1	21.1	212.9	95.3	16.9
2015-09-06	EPI	EPI.late	4.1	0	0.2	1.7	0.4	0.2	9.8	0.7	0.4	6.1	1.2	0.5
SERINC5	EPI	EPI.late	18.3	8.1	6.9	42.1	32.1	13.7	51.7	27.6	11.2	40.6	15.1	10.8
ST6GALNAC3	EPI	EPI.late	7	1.3	1.2	11.9	7.5	0.9	12	1.6	0.2	5.5	0.9	0.2
SUSD2	EPI	EPI.late	3.7	43.3	95.1	87	38.6	51.1	121	34.6	20.2	218.5	29.6	11.7
TDGF1	EPI	EPI.late	2.2	0.2	2.7	53.1	20.8	7	113.7	46.5	5.9	127.2	15.3	2.7
TDGF1P3	EPI	EPI.late	0.8	0.1	0.5	11.2	3.7	1.4	19.2	7.5	1	22.6	2.2	0.5
TRIM56	EPI	EPI.late	0	2	1.8	8.1	2.6	2.7	6.2	0.7	0.6	3.9	2.2	0.6
UNC5B	EPI	EPI.late	0.1	0.1	0.5	9	7.4	1.6	18.8	1	0.6	8.2	1	0.4
UPP1	EPI	EPI.late	12.2	215.8	360.2	829.1	529.9	332.4	790.3	147.6	131.9	360.7	153	177.1
USP28	EPI	EPI.late	2.1	13.9	18.4	70.4	61.3	19.4	64.4	24.4	18	47.2	20.8	12.8
UTF1	EPI	EPI.late	0.7	0	0	15.7	5.1	1.4	51.8	2.1	0.8	20.3	6.8	0.7
VASH2	EPI	EPI.late	0.7	0.1	0	2.5	1.3	0.3	10.4	1.7	0.4	10.1	2.4	0.3
VENTX	EPI	EPI.late	1.2	0	0	41.3	27.5	3.6	39.9	10.3	0.5	31.7	3.7	0.5
VSNL1	EPI	EPI.late	0	0	0	1.7	0.1	0.1	12.2	6.5	0.2	25.4	4.6	0.9
ZIC3	EPI	EPI.late	0.2	0	0	2.1	0.5	0.1	3.1	1.1	0.3	4.1	0.8	0.1
ZSCAN10	EPI	EPI.late	3.8	0.1	0.1	9.6	3.8	0.7	23.4	3.3	1.8	26.3	6.5	2.1
ZYG11A	EPI	EPI.late	14.8	9.2	11.4	32.2	20.6	7.2	17.1	6.2	4.9	13.9	5.8	3.7
ABHD6	PE	PE.early	1.1	4.2	9.5	8.2	26	8	11.8	14.8	8.8	7.4	17.8	6.5
AMOTL1	PE	PE.early	12.4	0.8	0.5	0.3	4.6	0.9	1.2	4.8	0.9	0.9	11.5	1
BMP6	PE	PE.early	111.6	4.1	0.3	4.2	8	2.3	2.5	14.2	0.8	0.8	22.7	1
CCAT1	PE	PE.early	0	0	0	0	0.8	0	0.1	0.8	0	0	1.7	0
CDH2	PE	PE.early	8	4.1	2.4	1	2.3	0.4	0.3	7.7	0.3	0.5	22.1	0.3
CELA3A	PE	PE.early	7.8	6.6	5.4	1.1	9.5	1.2	3.6	6.8	0.3	0.3	12.2	0.2
CELA3B	PE	PE.early	2.2	5.6	4.6	1.4	8.2	1.3	1.8	3.5	0.3	0.2	8.6	0.1
DENND2C	PE	PE.early	0.3	0.9	0.3	0.9	4.5	0.4	1.1	3.3	0.3	0.8	5.9	0.1
DEPDC7	PE	PE.early	48.6	22.5	5.8	3.3	15	2	8.4	16.2	2.1	4	15.3	0.8
DPP4	PE	PE.early	0	6.9	1.8	2.3	11.3	1.8	8.3	31.3	1.4	3.5	33.4	1.7
DYNLT3	PE	PE.early	6.8	11.5	6.8	2.7	6.5	2.4	5	6	1.4	4	20.8	1.8
FN1	PE	PE.early	58.8	3.3	1.4	0.6	2	1.2	0.6	23.8	0.9	1.5	52.8	0.9
FRMD6	PE	PE.early	3.7	4.3	5.3	12.1	27.2	8.7	10.8	19.6	10.1	13.6	19.7	10.9
FRZB	PE	PE.early	0.1	0	0	0	5.1	0	0.6	13.7	0.1	0.1	23.6	0.2
GATA6	PE	PE.early	19.6	110.9	84.3	30	51.3	40.9	14	35.9	23	8.6	39.1	12.9
GCNT3	PE	PE.early	77.8	11.3	3.5	2.6	6	1.8	2.7	6.6	0.4	1.5	13.8	0.2
GPC3	PE	PE.early	7	2.5	2.4	12.4	11.4	3.6	7.8	29.8	1.3	17.5	45.1	1.1
HNF4A	PE	PE.early	2.6	45.9	19.3	16	19.3	9.1	10.3	18.6	3.1	6.2	26.8	1.5
ID2	PE	PE.early	130.3	4.4	6.3	28.6	49.7	32.5	14.8	35.8	17.1	52.7	137.4	34.7
IGF1	PE	PE.early	0.3	0.2	0.1	0.3	4.2	0.6	0.8	10.6	0.5	0.4	24.8	0.4
KIFAP3	PE	PE.early	8.7	7.5	10.3	14.7	34.6	11.8	10.3	13.9	7.5	5.1	15.1	7.2
LOC101929344	PE	PE.early	0	0.6	0.6	0.6	8.3	0.2	2.4	13.6	0.2	2	25.7	0.6
LOC101929767	PE	PE.early	0.1	3.4	2.2	9.3	16.1	2.8	10.7	21.2	4.1	10.6	52.7	4.3
LOC400043	PE	PE.early	0	4.7	5.2	13.3	18.2	2.7	3.3	7.2	1.2	0.7	13.5	0.9
MAP2K6	PE	PE.early	6.2	2.9	2	5.8	16.9	2.8	4.7	15.2	4.3	3.8	8.6	1.5
NID2	PE	PE.early	16.3	1.5	0.3	0.7	7.2	0.3	0.8	7.5	0.3	0.7	22.9	0.3
NOG	PE	PE.early	0.3	0.9	0.7	0.8	2.9	0.8	0.5	3.5	0.5	0.6	10.1	0.5
OTX2	PE	PE.early	803.1	56.8	12.5	31.9	46.8	24.2	9.2	21.9	4.4	5.6	40.1	5.4
P4HA1	PE	PE.early	17.3	18.1	7	3.1	18.8	2.7	7.2	43.5	8.4	7.4	55.3	6.4
PAPSS1	PE	PE.early	14.3	9.8	11.2	14.5	24.7	10.4	19	27.2	11.2	17.6	34.3	14.7
PHLDB2	PE	PE.early	2	1.4	0.6	3.6	4.4	1.1	2.4	4.8	1.3	5.7	10.9	2.1
PIK3R1	PE	PE.early	7.3	0.8	1.1	1.3	3.8	0.6	1.1	2	0.5	1.3	3.6	0.7
POMC	PE	PE.early	38.4	30	38.9	25.2	12	63	50.8	22.5	54.9	31.1	11.1	19.7
PTK2B	PE	PE.early	19.9	1.2	0.7	0.3	2.8	1.2	0.8	2.5	0.4	1.2	6.5	1
RGS5	PE	PE.early	1.3	4.7	3.9	1.9	5.4	1.6	1.6	4.7	1.3	1.3	8.3	1.1
ROBO1	PE	PE.early	2.1	0.4	0.5	1	2.8	0.7	1.4	5	0.4	1.5	6.1	0.5
SALL1	PE	PE.early	0.2	0.5	0.2	0.7	2.3	0.2	0.6	1.2	0.1	0.3	3.3	0.1
SERPINE2	PE	PE.early	22.6	23.2	21	12	11.8	4	19.1	43.3	3.2	19.7	86.6	4.1
SP8	PE	PE.early	0.1	1.8	1.5	2.1	4.7	0.7	3.1	5.9	0.5	2	13.1	0.6
TMEM123	PE	PE.early	26	5.1	3.6	12.4	33.3	5.7	21.5	28.2	11	19.6	45.9	14.9
VWA5A	PE	PE.early	15.2	4.7	1.6	11	25.2	3.2	2.6	8.9	0.4	1.6	2.7	0.3
ADD3	PE	PE.late	87.1	8.8	11.7	8.8	24.7	11.1	10.6	27.4	10.5	6.2	40.8	7.5
ALDH1A1	PE	PE.late	0.9	0	0.1	4	17.6	2.2	6.7	53.8	17.1	1.6	26.8	1.3
AMBN	PE	PE.late	0	0	0	0.7	10.3	0.5	1	20.3	1.3	0	3	0.2
APOA1	PE	PE.late	0	1.7	3.1	9.8	168.3	8.8	29.3	1666.1	38.3	84.6	3276.5	45
APOA2	PE	PE.late	15.9	0.9	0.5	72.8	113.3	10.4	92.5	116.5	20	28.9	113.1	33.8
BMP2	PE	PE.late	0	0.3	0.4	32.6	44	3.6	12.7	29.9	0.3	2.3	28.1	0.7
CACHD1	PE	PE.late	0.1	7.2	5.8	3	4.7	4.3	3.4	19	4.2	2.9	18.4	1.9
CADM1	PE	PE.late	6.3	8.6	11.9	16.9	41.7	8.3	11.8	46.9	3.4	8.5	79.6	10.4
CAMK2D	PE	PE.late	0.2	0.2	1.4	2.2	7.6	3.1	2.1	8.6	3.8	0.6	10	2.4
CDH11	PE	PE.late	0	0	0	0.5	2.7	0.3	4.2	10.4	0.4	0.7	20.2	0.2
CERS6	PE	PE.late	5.5	0.9	0.5	0.6	1.7	0.5	0.7	2.1	0.1	0.5	3.7	0.1
CMBL	PE	PE.late	0.1	0.5	3.2	1.5	1.9	1	4.2	9.2	1	3.2	13.6	0.8
CNIH3	PE	PE.late	0.2	0.2	0.5	5.6	6.5	0.3	8.7	14.2	0.3	2	7.6	0.3
COL4A1	PE	PE.late	0.1	0	0.1	1.1	7.9	0.4	5	37.1	0.4	1.3	48.1	0.8
COL4A2	PE	PE.late	0.4	0.1	0.2	1.1	4.6	0.6	5.9	14.9	0.6	1.4	36.1	1.2
CPN1	PE	PE.late	0.6	0.7	0.4	0.7	1.9	0.2	4.7	9.3	0.3	0.8	13.2	0.1
CTSE	PE	PE.late	0	0	1	7.5	16.4	2.8	13.4	64	1.8	2.8	107.9	2.3
DUSP4	PE	PE.late	0.4	7.7	19.1	5.2	10.4	4.3	3.4	7.4	1.2	2.9	29	1.3
EDEM1	PE	PE.late	8.9	2.6	3.2	5.8	11.4	4.9	4.7	9.5	4.5	4.1	11.6	5.2
FLRT3	PE	PE.late	0.2	0.1	0.3	0.3	3	0.3	0.5	16.9	0.3	0.5	19.9	0.4
FOXA2	PE	PE.late	0.1	0.1	0	1.6	8.4	0.3	2.7	9.5	0.2	4.6	9.6	0.6
FST	PE	PE.late	3.1	0.1	0.3	0.6	3.4	0.7	1.8	8.9	3.3	13.4	35.1	10.9
GATA4	PE	PE.late	4.3	0.1	0.3	1	7.9	0.3	4.2	20.1	0.5	1.2	35.3	0.7
GNA13	PE	PE.late	53.8	16.3	15.8	17.2	25.1	11.4	10.1	18.6	9	11.3	28.5	9.7
HMGCR	PE	PE.late	15.5	13	24.8	78.2	205.6	85.8	64.1	107.4	57.9	41.9	97.2	45.6
HNF1B	PE	PE.late	0.1	0.1	1.2	7	33.8	3.4	2.4	12.3	0.8	0.8	26	0.5
KCNJ16	PE	PE.late	0.4	0	0	0.5	1.9	0.1	0.8	1.6	0	0	1.9	0.1
KIT	PE	PE.late	16.2	3.1	10.3	4.3	16.5	2.3	6.9	3.5	0.5	1.2	5.2	0.2
LEPRE1	PE	PE.late	4.8	18.1	20.7	26.7	34.6	9.9	20	37.8	17.4	10.1	55.9	10.3
LINC00261	PE	PE.late	0	0	0	0.2	8.3	0.3	0.8	8.3	0.2	0.5	21.9	0.3
LRRC16A	PE	PE.late	77.3	11.2	9.9	9.2	13.4	7.5	9.9	18.8	8.8	5.4	16.9	5.7
MARCKS	PE	PE.late	1.6	17.7	26.6	18.1	37.8	22.7	11.4	35.4	17.5	3.6	38.5	6.7
MYL4	PE	PE.late	5.9	1.3	3	0.9	11.2	3.2	5.5	58.3	3.1	3.9	86.1	2.1
NID1	PE	PE.late	0.1	1.6	7.9	25.6	67.3	25	28.8	63.7	31.9	12.5	72.2	21.9
PDGFRA	PE	PE.late	0.2	0.3	0.7	22.4	84.6	5.4	10.5	28.3	1.1	2.8	50.4	1
PDPN	PE	PE.late	72.8	8.9	24.6	12.6	42.1	25.2	49.9	69.5	7.7	33.3	84.9	2.9
PGM1	PE	PE.late	2.1	3.6	23.7	15.9	40.5	25.2	16.5	33.9	16.2	14.8	34.9	10.5
PITX2	PE	PE.late	1.6	2.3	0.6	3.6	12.4	1.4	9.1	36.8	1.6	7	49.9	1.4
PRCP	PE	PE.late	0.5	2.7	15	41.7	44.3	13.4	21.3	35.8	11.6	14.9	55.7	13.7
PROS1	PE	PE.late	0	0.1	0.3	5.2	8.9	1	4.1	5.1	1	2.7	5.6	0.9
RNASE1	PE	PE.late	2.5	0.3	2.8	15	47	33.5	37.7	105.7	52.5	17.6	175.6	19.4
RSPO3	PE	PE.late	0.1	0	0.1	0.8	5.1	0.3	2.7	27.1	0.6	1.8	64.8	1
SLCO2A1	PE	PE.late	1.6	0	0.3	2	8.3	1.6	5.5	7.8	1.8	1.7	18.1	3.9
SMAD9	PE	PE.late	0.5	1.2	1	0.7	3.6	1.5	1.7	3.1	1.4	0.8	4.4	0.7
TMEM88	PE	PE.late	1.5	0.7	0.5	2.2	3.5	2.8	2.1	17	6.5	3.2	50.4	10.7
TRIM2	PE	PE.late	0.1	1.8	3.3	8.9	22.5	8.7	9	22.4	4.6	5.8	32.6	2
VIL1	PE	PE.late	5.8	0.1	0.5	1.4	3.6	0.3	2	3.6	0.3	0.4	5.6	0.1
ANKRD1	PE	NA	0.1	0.1	0.6	2.5	0.8	1.8	0.2	5.5	1.3	0.7	11.9	0.9
CALCR	PE	NA	0.1	0	0.1	0.5	0	0.1	0.5	0.8	0	0.3	2.1	0
COL18A1	PE	NA	1.5	0	0.1	0.1	0.5	0.2	1.1	3.6	0.2	0.3	7.8	0.3
FAM198B	PE	NA	0.6	0.1	0.2	0.2	0.6	0.1	0.1	1.7	0.3	0.5	4.4	0.4
FGG	PE	NA	0	0	0.3	0.1	0.3	0	0.4	4.1	0.2	0.1	7.3	0
GCKR	PE	NA	0.7	0.1	0.1	0.2	0.9	0.2	0.7	2.2	0.1	0.1	4.9	0
GPR161	PE	NA	0.2	2.5	1.1	0.5	0.6	0.6	0.6	4.5	0.3	0.5	4.4	0.5
HABP2	PE	NA	163.6	3.2	0.3	0.9	0.3	0.9	0.1	7.6	0.2	0.1	8.6	0.2
ITIH5	PE	NA	8.3	0.4	0.6	0.5	1.1	1.1	0.9	5.1	0.5	0.5	9.2	0.3
MTTP	PE	NA	0	0.1	0	0	0.3	0	0.4	1.2	0	0	3.5	0
SYT13	PE	NA	0	0	0.1	0.2	0.4	0.1	0.4	1.8	0.1	0	4.1	0.2
TNIP3	PE	NA	0.2	0.1	0.1	0.1	0.4	0.1	0	3.9	0.3	0.4	9.6	0.1
ARHGEF26	TE	TE.early	5.1	4.1	4	3.2	3.4	9.2	2.5	4	6.5	1.9	0.8	2.7
ATP8B1	TE	TE.early	22.7	11.2	10.7	5.4	6.1	16.2	6	5.8	12.3	3.4	2.1	5.9
CAST	TE	TE.early	15.7	3.3	6.5	5.5	8.1	18.9	6.5	13.7	25.6	8.7	9.7	19.6
DAB2	TE	TE.early	2.7	37.6	31.7	40.6	44.1	159.1	49.1	72.2	140	50.7	55.5	114.3
EMP2	TE	TE.early	2.7	4	9.9	5.9	7.6	19.8	16.1	32.4	58.5	19.4	17.2	77.5
FRMD4B	TE	TE.early	12.1	13.3	9.8	3.6	4.3	12.9	3.6	10.2	15.4	4.7	10.5	16.2
HSPB11	TE	TE.early	97.9	83.4	53	30.5	33.7	93.7	44.1	48.8	108.2	31.1	23.7	50.6
MYC	TE	TE.early	532.9	139.1	75.2	32.2	49.5	102.8	47.5	87.4	126.3	51.8	45.8	100.8
NPC2	TE	TE.early	124.3	190.7	236.1	168	180.8	313.7	217.9	263.6	372.5	182.1	145	297.3
OSBPL6	TE	TE.early	6.8	8.6	14.4	3.7	3.7	9.7	2.4	2	5.2	2	1.1	3.4
PIP5K1B	TE	TE.early	4.4	29.5	34.2	5.7	4.5	19.6	5.2	6.1	12	2.7	2.6	7.2
SLC19A3	TE	TE.early	0.1	3	4.9	2.3	1.8	5.7	2.5	4.4	9.4	3.7	2.6	6.6
SLC28A3	TE	TE.early	6	10.6	17.3	5.1	7.9	29.4	10	18.8	32.5	6.3	6.9	19
SLC34A2	TE	TE.early	448.3	20.7	49.6	10.6	20.8	67.3	7	6.9	25	7.8	6	12.2
SYBU	TE	TE.early	0.1	2.3	2.4	0.5	1.1	3.9	4.3	6.2	10.8	2	2.1	8.1
TMEM106C	TE	TE.early	30.2	27.4	64.9	21	28.1	43	20.9	46.4	69.8	60.3	48.8	100.6
ABCG2	TE	TE.late	0.1	0.3	1.6	6.7	13.8	30.8	23	54	71.3	35.8	32.5	93.2
ACTN1	TE	TE.late	35.8	16.7	48	26.5	20.6	65.4	41.9	40.6	74.2	78.8	58.9	91.9
ADAM15	TE	TE.late	10.1	3.1	5.1	7.5	9.7	22.5	10.8	22.6	40.2	23.6	18.4	43.1
ADK	TE	TE.late	8.2	2.8	7.7	9.6	14.3	34.8	19	38.9	55.4	32.8	39.2	61.7
ANKRD6	TE	TE.late	16.2	0.6	1.7	1	1.4	4.1	2.3	6.6	9	3	3.7	14.9
ANXA6	TE	TE.late	1.6	4.8	39.9	21.3	37.8	55.9	57.7	88	121	54.1	27.3	76.2
ARHGAP23	TE	TE.late	0.3	0.1	0.7	0.8	0.9	3.4	1	0.9	3.1	0.8	0.7	2.6
ATP6V0A4	TE	TE.late	1.6	2.5	38.9	19	25.3	75.5	21.9	31.5	60.1	12.2	9.3	31
ATP6V1B1	TE	TE.late	0	6.9	56.7	37.4	33.3	109	32.3	33.8	74.8	10.1	8.2	36.3
C4BPB	TE	TE.late	0	0.3	5	5.3	7.3	26	21	35.7	60.4	8.3	6.5	31.5
CD24	TE	TE.late	3.4	1.2	2.3	22.4	18.7	47.2	64.9	130.5	188.6	143.5	119.8	251.8
CLDN3	TE	TE.late	0.3	0.3	1.7	1.9	2.3	7.4	14	15.7	38.7	27.1	25.1	56.9
CLDN4	TE	TE.late	0.4	7.9	179.1	130.8	212.4	533.3	226.2	400.7	536.1	347	428	713.3
DNAJC6	TE	TE.late	0.7	0.2	1.4	1.5	1.9	5.8	2.7	3	6.8	0.9	1.1	3.9
ELOVL6	TE	TE.late	9.5	14.9	9.2	21.9	22.1	41.9	32.2	37	51.3	26.1	13.6	42.3
ENPEP	TE	TE.late	0.1	0.1	4.8	3.7	5.1	19	7.7	16.2	24.8	7.2	4.3	16.5
FABP3	TE	TE.late	1.4	3.3	7.3	54.1	127.7	267.9	364.5	512.7	866.2	119.4	93.5	406.9
FAM101B	TE	TE.late	2.1	1.4	6.8	14	11.5	36.3	16.4	10.6	29	8.1	4.2	10.8
FASN	TE	TE.late	1.2	3	4.3	7.6	10.1	22.2	18.2	13	34.4	18.1	21.2	34.7
FBXL18	TE	TE.late	7.4	2.3	2.8	3.4	2.7	7	2.8	3.5	7.5	3.9	3.9	7.9
FHL2	TE	TE.late	0.6	11.1	34.6	15.1	18.8	60.8	15	24.5	42.9	48	34.2	59.6
GAB2	TE	TE.late	33.4	2.1	3.4	4.5	3.8	12.2	5.6	8.8	17.5	11.9	16.9	21.9
GALNT10	TE	TE.late	0.7	0.5	1.4	3.8	4.9	14.1	7.2	8	14.4	2.9	4.2	6.2
GATA2	TE	TE.late	10.4	0.5	10.7	40	37.6	142	75.4	108.5	188.1	149.4	196.9	232.5
GM2A	TE	TE.late	14.3	3.5	6.4	12.2	12.6	42	14.7	22.7	39.9	19.3	11.2	26.6
GREB1L	TE	TE.late	1.4	0.8	1.8	1	1.3	4	2.1	5	7.5	3.1	4.1	7.9
HIP1	TE	TE.late	4	1.5	2	3.2	3.1	10.8	4.9	6	12.2	2.6	2.5	7.3
JDP2	TE	TE.late	2.2	1.9	2	4.5	3.3	13	4.9	9.7	16.5	4.5	4.2	10.3
KRT19	TE	TE.late	1.3	3.3	15	24.9	50	96.4	231.2	627	716	428.8	489.7	1323.1
LAD1	TE	TE.late	286.1	6.7	3.6	7.9	8.6	25.8	9.5	13.1	21.9	13.5	9.9	22.5
LRP2	TE	TE.late	0	0.1	1.3	6.5	9.9	26.3	21.2	42.4	57.7	9.4	14.6	30.6
LRRFIP1	TE	TE.late	17.5	5.8	14.2	20.3	18.9	36.4	28.5	38.6	63	26.1	30.8	65.6
MYCT1	TE	TE.late	0.3	0.1	3.5	2.8	3.1	8	5.6	6.9	11.3	6.5	5.1	17.5
MYO6	TE	TE.late	15.3	3	5.4	3.8	5.1	7.7	3.9	10	14.1	7.4	9.1	18.9
NIM1K	TE	TE.late	0.7	0.1	0.5	0.6	1.1	4.2	1.5	3.5	8.8	1.7	1.1	6
OLFML1	TE	TE.late	19.1	1.9	8.8	1.7	4.4	12.8	3.5	8.9	13	2.4	2.8	10.9
PALLD	TE	TE.late	8.1	7	8.5	8.4	6	20.8	10.9	21.4	38	12.4	17.1	28.5
PLAC8	TE	TE.late	0	8.5	9.8	13.7	23.6	35.7	11.4	22.5	34.3	7.9	7	20.9
PPME1	TE	TE.late	25.8	14.7	17.1	20.7	19.5	38.2	20	33.9	53.8	43.2	44.5	73.7
PRSS8	TE	TE.late	0.1	3.4	61.1	42.3	52.4	172.5	123.1	176.2	265.2	94.3	67.7	257.3
PWWP2B	TE	TE.late	0	0.2	0.7	2	2.8	12.6	5.5	8.7	17.4	12.3	12.4	21.6
RAB25	TE	TE.late	25	3.7	58.1	85.6	77	226.6	87	91.5	163.8	65.2	53.7	98.5
S100A6	TE	TE.late	4.7	6.2	27.1	56.8	123.3	214.3	298.1	434.9	738.9	186	218.7	707.6
SH3GL3	TE	TE.late	6.4	0.8	3.8	5.1	5.8	12.7	7.1	12	22.5	12	8	24.1
SLC7A2	TE	TE.late	1.6	3.5	7	12.1	18.4	48.5	24.8	60.3	83.2	38.4	42.3	68.2
SLC7A4	TE	TE.late	0	1.1	7.3	15.7	25.2	55.6	33	68.6	104.4	34.3	19.8	92.8
TACSTD2	TE	TE.late	1.4	0.5	21.4	21.1	26	104.5	36.4	55.1	105.1	60.2	42.3	118.1
TAGLN2	TE	TE.late	89	213	469.7	262	311	654.4	339.4	462.4	668.3	301.4	411	509.3
TCF7L1	TE	TE.late	17.4	2.6	4.3	14.7	9.1	32.8	9.6	7	19.1	3.5	6.3	12.9
TEAD1	TE	TE.late	3.4	6.8	5.7	5.7	5.2	15.6	9.3	16.7	23	16.3	19.1	25.3
TFRC	TE	TE.late	14.6	24.6	54	28.5	35.3	71.6	55.8	119.8	130.2	61.2	80	117.1
TMPRSS13	TE	TE.late	0.1	0	0.6	5.7	3.7	11.3	2.8	8.4	17.4	4.3	4.7	16.1
TMPRSS2	TE	TE.late	0.2	0.1	0.4	3.7	6.4	19.2	8.6	11.4	22.8	6.1	2.4	12.3
TSPAN15	TE	TE.late	9.7	0.5	1.8	11.4	16.4	32.3	27.7	51.9	67.3	33.2	28.9	65.6
WNT7A	TE	TE.late	0	0	0.5	0.9	2.3	7.2	3.3	2.4	9.8	2.2	1.1	7.5
ALPP	TE	TE.mid	29.6	15.7	72.3	29.4	43.9	115.8	41.7	60.4	104.1	12.7	12.3	48
BASP1	TE	TE.mid	57.1	145.5	177.6	134.1	91.5	321.7	130.2	135.9	281.2	74	88.7	184.7
CD53	TE	TE.mid	1.7	35.5	169.8	113.1	133.1	190.1	142.6	240.2	296.1	59.4	34.9	116.6
CITED4	TE	TE.mid	0.8	18.2	14.6	14	11.7	38.6	13.5	5.8	28.1	3.5	4.7	16.4
CLDN10	TE	TE.mid	3.3	44.7	368.7	309.4	451.9	1414.3	170.2	127.4	384.4	19.5	18.4	43.5
CYP26A1	TE	TE.mid	0.1	10.7	112.9	12	13.6	69.3	7	0.5	8.6	1.9	1	1.9
EFNA1	TE	TE.mid	6.6	11	74.2	43.3	65.8	141.4	60.6	118.5	144.9	60.4	58.5	174.3
FOLR1	TE	TE.mid	4.7	35.7	126.2	51	79.8	181.9	116.5	244.1	313.9	118.2	128.1	291.6
GATA3	TE	TE.mid	1	16.7	71.4	40.4	40.2	166.9	51.9	68.1	152.7	88.3	143.7	179
GLIPR2	TE	TE.mid	0.9	94.2	174.2	73.1	88.1	158.7	63.6	65.8	89.7	14.5	27.5	43.8
GPRC5A	TE	TE.mid	1.9	6.4	40	20.6	29.4	116.8	32.1	40	69.5	11.3	5.5	24.4
GRHL2	TE	TE.mid	14.6	3.9	14.8	3.7	4.5	17.3	4.1	8.6	15	4.6	4.7	10.6
GYLTL1B	TE	TE.mid	0	11.1	36.4	23.1	18.1	68.9	40.5	36.5	72	33.8	27.4	56.9
KRT18	TE	TE.mid	3.9	223.5	1547.2	1165	1459.8	3553.8	1254	1486.4	2384.2	1739.8	1498.4	2541.2
KRT8	TE	TE.mid	4.9	265.4	1173.7	957.6	1341.1	2535.4	943.9	1287.6	1874.7	1322.5	1338.3	2393.8
MYLPF	TE	TE.mid	2.3	11.5	24.7	14.7	12	35.3	17.6	17.9	42.3	20.4	9.1	28.4
MYOF	TE	TE.mid	10	3.5	15.8	9.8	15.6	30.2	9	22.9	26.1	10.2	17.2	24.8
PDGFA	TE	TE.mid	7.6	18.8	44.6	40	27.9	96.2	40.3	39.2	65.2	19.5	15.1	53.5
PDLIM1	TE	TE.mid	96.1	92.8	170.3	71	72.8	171.4	117.7	129.6	197.9	107.4	92.5	172.9
PPT1	TE	TE.mid	16.2	68.7	140.6	60.6	92.9	196	113.9	295.4	336.9	103	81.6	239.6
PTGES	TE	TE.mid	1.2	114.7	494.9	121.4	145.2	559.8	112.7	109	259.8	69.7	51.6	176
S100A16	TE	TE.mid	9	158.7	870.1	795.6	962.2	1533.7	493.6	686.2	1008.6	234.8	463.2	632.9
SLC12A3	TE	TE.mid	0	6.2	35.4	15.2	19.7	46.7	21.4	20.9	32.8	5	4	16.6
SLC7A5	TE	TE.mid	7.6	15.5	52	32.8	30.2	97.3	61.9	110.3	147.1	60.3	103.6	108.1
SUN3	TE	TE.mid	0	6.8	28.7	27	22.2	43.8	38.6	47.2	71.5	37.7	30.1	75
TET2	TE	TE.mid	11	12.5	27.1	16.1	24.4	44.7	13.2	23.7	34.7	13.1	16.7	25.2
TGFBR3	TE	TE.mid	2.9	9.4	16.8	9.3	9.3	31.8	14.4	21.9	33.7	8.9	10.2	20.6
TMEM171	TE	TE.mid	14.6	1.6	8.5	1.5	0.3	5.8	1.7	2.3	10	4	2.5	12.6
VAMP8	TE	TE.mid	19.1	222	331.1	210.7	193.5	413.4	169.9	245.3	297.8	160.5	179.6	346.9
