# Supplementary material for: Single-Cell RNA-Seq Reveals Lineage and X Chromosome Dynamics in Human Preimplantation Embryos
Source: Cell. 2016 May 5;165(4):1012–26. doi: 10.1016/j.cell.2016.03.023 (PMC4868821; doi:10.1016/j.cell.2016.03.023)
Supplement: Table S3. GO Analysis of Maintained Lineage Genes, Related to Figure 3 — Gene set enrichment analysis of Gene Ontology terms with respect to 300 maintained lineage genes (Table S2). [file mmc4.xlsx]

## Sheet: S5.GO.tab
Abbreviations
lineage	Lineage specific set of genes for which enrichment was assessed. 100 top-ranked genes were assessed for each lineage.
GO domain	Gene ontology domain. BP: Biological Process; MF: Molecular Function; CC: Cellular Component
p	P-value from hyper-geometric test
p.bh	Benjamini-Hochberg multiple testing adjusted p-value
drawn.hit	Number of genes among the drawn genes that were annotated with the term
n.group	Number of genes in GO annotated with the term
drawn	Number of drawn genes
n.bg	Total number of genes from which genes were drawn
lineage	GO domain	id	name	p	p.bh	drawn.hit	n.group	drawn	n.bg	genes.hit
EPI	BP	go:0001708	cell fate specification	2.7e-06	0.0031	5	41	90	16651	NODAL;PRDM14;NANOG;SOX2;POU5F1
EPI	BP	go:0019827	stem cell maintenance	5.9e-06	0.0033	5	48	90	16651	NODAL;POU5F1;FGF4;NANOG;SOX2
EPI	MF	go:0035198	miRNA binding	8.4e-06	0.0033	3	8	90	16651	SOX2;POU5F1;DND1
EPI	BP	go:0007389	pattern specification process	1.3e-05	0.0038	10	335	90	16651	CXCL12;ZIC3;WNT3;BCOR;HEY2;LRP4;NODAL;PBX3;TDGF1;GDF3
EPI	BP	go:0009880	embryonic pattern specification	0.00014	0.033	4	49	90	16651	TDGF1;WNT3;GDF3;NODAL
EPI	MF	go:0043565	sequence-specific DNA binding	0.00018	0.035	12	645	90	16651	ETV4;VENTX;CREBL2;NANOG;ZSCAN10;PBX3;SOX2;ARGFX;ETV1;HEY2;POU5F1;ZIC3
EPI	MF	go:0008083	growth factor activity	0.00023	0.038	6	160	90	16651	TDGF1;NODAL;FGF4;TDGF1P3;GDF3;CXCL12
EPI	BP	go:0048859	formation of anatomical boundary	0.00029	0.042	2	5	90	16651	NODAL;GDF3
EPI	BP	go:0009948	anterior/posterior axis specification	0.00032	0.042	3	25	90	16651	GDF3;TDGF1;WNT3
EPI	BP	go:0035019	somatic stem cell maintenance	0.00045	0.052	3	28	90	16651	SOX2;POU5F1;NANOG
EPI	BP	go:0015909	long-chain fatty acid transport	0.00056	0.052	3	30	90	16651	CPT1A;PLA2G4F;ACE
EPI	BP	go:0010528	regulation of transposition	0.0006	0.052	2	7	90	16651	APOBEC3D;APOBEC3C
EPI	BP	go:0010529	negative regulation of transposition	0.0006	0.052	2	7	90	16651	APOBEC3C;APOBEC3D
EPI	BP	go:0009615	response to virus	0.00062	0.052	6	193	90	16651	TRIM56;IL23A;APOBEC3C;CXCL12;IFITM1;PIM2
EPI	BP	go:0015908	fatty acid transport	0.00096	0.073	3	36	90	16651	CPT1A;ACE;PLA2G4F
EPI	BP	go:0060969	negative regulation of gene silencing	0.001	0.073	2	9	90	16651	POU5F1;DND1
EPI	BP	go:0048841	regulation of axon extension involved in axon guidance	0.0015	0.11	2	11	90	16651	WNT3;CXCL12
EPI	BP	go:0051093	negative regulation of developmental process	0.0017	0.11	8	409	90	16651	NODAL;POU5F1;NANOG;WNT3;FGF4;SOX2;NGEF;BCOR
EPI	BP	go:0060968	regulation of gene silencing	0.0018	0.11	2	12	90	16651	DND1;POU5F1
EPI	BP	go:0032309	icosanoid secretion	0.0022	0.11	2	13	90	16651	PLA2G4F;ACE
EPI	BP	go:0050482	arachidonic acid secretion	0.0022	0.11	2	13	90	16651	ACE;PLA2G4F
EPI	BP	go:0071715	icosanoid transport	0.0022	0.11	2	13	90	16651	ACE;PLA2G4F
EPI	CC	go:0031228	intrinsic to Golgi membrane	0.0024	0.12	3	49	90	16651	MAN1C1;ST6GALNAC3;CHST2
EPI	BP	go:0046640	regulation of alpha-beta T cell proliferation	0.0025	0.12	2	14	90	16651	IL23A;BTLA
EPI	BP	go:0051129	negative regulation of cellular component organization	0.0029	0.14	6	261	90	16651	NGEF;CAPG;WNT3;HEY2;CBFA2T2;BCOR
EPI	BP	go:0008284	positive regulation of cell proliferation	0.0031	0.14	9	555	90	16651	ASH2L;NODAL;HEY2;WNT3;VASH2;CXCL12;IL23A;TDGF1;FGF4
EPI	BP	go:0048863	stem cell differentiation	0.0033	0.14	2	16	90	16651	ETV4;ACE
EPI	BP	go:0009798	axis specification	0.0042	0.17	3	60	90	16651	WNT3;TDGF1;GDF3
EPI	CC	go:0019867	outer membrane	0.0044	0.18	4	123	90	16651	CPT1A;TDGF1P3;CASP8;GK
EPI	BP	go:0046717	acid secretion	0.0046	0.18	2	19	90	16651	PLA2G4F;ACE
EPI	BP	go:0009607	response to biotic stimulus	0.005	0.18	8	490	90	16651	TRIM56;APOBEC3C;PIM2;CASP8;IL23A;IFITM1;CXCL12;ACE
EPI	BP	go:0015718	monocarboxylic acid transport	0.005	0.18	3	64	90	16651	PLA2G4F;CPT1A;ACE
EPI	BP	go:0008045	motor axon guidance	0.0052	0.18	2	20	90	16651	CXCL12;ETV4
EPI	BP	go:0010453	regulation of cell fate commitment	0.0062	0.21	2	22	90	16651	POU5F1;IL23A
EPI	BP	go:0010740	positive regulation of intracellular protein kinase cascade	0.007	0.21	6	313	90	16651	FGF4;PIM2;CASP8;IL23A;SOX2;CFLAR
EPI	BP	go:0042476	odontogenesis	0.0078	0.21	3	75	90	16651	FGF4;LRP4;BCOR
EPI	BP	go:0042755	eating behavior	0.008	0.21	2	25	90	16651	ACE;CPT1A
EPI	BP	go:0050767	regulation of neurogenesis	0.0081	0.21	6	323	90	16651	CXCL12;ACE;CBFA2T2;SOX2;NGEF;WNT3
EPI	BP	go:0045596	negative regulation of cell differentiation	0.0081	0.21	6	323	90	16651	FGF4;WNT3;POU5F1;NODAL;NANOG;SOX2
EPI	BP	go:0035116	embryonic hindlimb morphogenesis	0.0086	0.21	2	26	90	16651	FGF4;WNT3
EPI	BP	go:0000578	embryonic axis specification	0.0086	0.21	2	26	90	16651	GDF3;TDGF1
EPI	BP	go:0051707	response to other organism	0.0092	0.21	6	332	90	16651	CXCL12;TRIM56;IL23A;IFITM1;PIM2;APOBEC3C
EPI	BP	go:0006869	lipid transport	0.0093	0.21	4	152	90	16651	PLA2G4F;ACE;CPT1A;ATP8B2
EPI	BP	go:0048468	cell development	0.0093	0.21	6	333	90	16651	DND1;PRDM14;CXCL12;PBX3;HEY2;ETV1
EPI	BP	go:0007281	germ cell development	0.0099	0.21	3	82	90	16651	DND1;PRDM14;CXCL12
EPI	BP	go:0050920	regulation of chemotaxis	0.01	0.21	3	83	90	16651	WNT3;IL23A;CXCL12
EPI	BP	go:0046942	carboxylic acid transport	0.01	0.21	4	157	90	16651	CPT1A;SLC25A12;ACE;PLA2G4F
EPI	BP	go:0044262	cellular carbohydrate metabolic process	0.011	0.21	7	446	90	16651	CPT1A;CHST2;SLC25A12;MAN1C1;ST6GALNAC3;FBP1;GK
EPI	BP	go:0015849	organic acid transport	0.011	0.21	4	159	90	16651	SLC25A12;CPT1A;PLA2G4F;ACE
EPI	BP	go:0009967	positive regulation of signal transduction	0.011	0.21	8	563	90	16651	FGF4;CASP8;PIM2;CFLAR;IL23A;SOX2;LDLRAP1;POU5F1
EPI	BP	go:0010627	regulation of intracellular protein kinase cascade	0.011	0.21	7	454	90	16651	FGF4;IL23A;MAP4K1;PIM2;CFLAR;CASP8;SOX2
EPI	BP	go:0048638	regulation of developmental growth	0.012	0.21	3	87	90	16651	HEY2;WNT3;CXCL12
EPI	BP	go:0051960	regulation of nervous system development	0.012	0.21	6	352	90	16651	CBFA2T2;NGEF;CXCL12;SOX2;WNT3;ACE
EPI	BP	go:0046165	alcohol biosynthetic process	0.012	0.21	3	89	90	16651	SLC25A12;GK;FBP1
EPI	BP	go:0010975	regulation of neuron projection development	0.013	0.21	4	166	90	16651	CBFA2T2;NGEF;CXCL12;WNT3
EPI	BP	go:0034097	response to cytokine stimulus	0.013	0.21	6	356	90	16651	MT1X;TRIM56;CXCL12;TNFRSF8;CASP8;IFITM1
EPI	BP	go:0022603	regulation of anatomical structure morphogenesis	0.013	0.21	7	467	90	16651	ETV4;BCOR;NODAL;WNT3;NGEF;CXCL12;VASH2
EPI	BP	go:0045165	cell fate commitment	0.014	0.21	3	92	90	16651	NODAL;POU5F1;SOX2
EPI	MF	go:0016814	hydrolase activity, acting on carbon-nitrogen (but not peptide) bonds, in cyclic amidines	0.014	0.21	2	33	90	16651	APOBEC3D;APOBEC3C
EPI	BP	go:0001707	mesoderm formation	0.014	0.21	2	33	90	16651	NODAL;WNT3
EPI	BP	go:0045926	negative regulation of growth	0.014	0.21	4	171	90	16651	WNT3;RRAD;FBP1;MT1X
EPI	BP	go:0050678	regulation of epithelial cell proliferation	0.014	0.21	4	173	90	16651	VASH2;CXCL12;SOX2;ETV4
EPI	BP	go:0045664	regulation of neuron differentiation	0.015	0.21	5	267	90	16651	WNT3;SOX2;CBFA2T2;NGEF;CXCL12
EPI	BP	go:0010647	positive regulation of cell communication	0.015	0.21	8	595	90	16651	LDLRAP1;IL23A;SOX2;CFLAR;FGF4;POU5F1;PIM2;CASP8
EPI	BP	go:0046677	response to antibiotic	0.015	0.21	2	35	90	16651	CASP8;PLA2G4F
EPI	BP	go:0035137	hindlimb morphogenesis	0.015	0.21	2	35	90	16651	WNT3;FGF4
EPI	BP	go:0023056	positive regulation of signaling	0.015	0.21	8	597	90	16651	SOX2;LDLRAP1;CASP8;POU5F1;FGF4;CFLAR;IL23A;PIM2
EPI	BP	go:0034637	cellular carbohydrate biosynthetic process	0.016	0.21	3	97	90	16651	SLC25A12;GK;FBP1
EPI	BP	go:0008283	cell proliferation	0.016	0.21	7	485	90	16651	USP28;CXCL12;NANOG;PIM2;ACE;WNT3;FGF4
EPI	CC	go:0005741	mitochondrial outer membrane	0.017	0.21	3	99	90	16651	CASP8;GK;CPT1A
EPI	BP	go:0005975	carbohydrate metabolic process	0.017	0.21	8	607	90	16651	MAN1C1;SLC25A12;FBP1;CHST2;CPT1A;ST6GALNAC3;GK;SHPK
EPI	BP	go:0048639	positive regulation of developmental growth	0.017	0.21	2	37	90	16651	CXCL12;WNT3
EPI	BP	go:0032101	regulation of response to external stimulus	0.017	0.21	5	277	90	16651	ACE;IL23A;CXCL12;GGT1;WNT3
EPI	BP	go:0007368	determination of left/right symmetry	0.018	0.21	2	38	90	16651	NODAL;ZIC3
EPI	BP	go:0001947	heart looping	0.018	0.21	2	38	90	16651	ZIC3;NODAL
EPI	BP	go:0001709	cell fate determination	0.018	0.21	2	38	90	16651	TDGF1P3;POU5F1
EPI	BP	go:0060828	regulation of canonical Wnt receptor signaling pathway	0.018	0.21	3	102	90	16651	SOX2;POU5F1;LRP4
EPI	MF	go:0044212	transcription regulatory region DNA binding	0.018	0.21	5	282	90	16651	SOX2;POU5F1;BCOR;KLF17;ASH2L
EPI	BP	go:0050769	positive regulation of neurogenesis	0.019	0.21	3	104	90	16651	WNT3;ACE;CXCL12
EPI	BP	go:0009855	determination of bilateral symmetry	0.02	0.21	2	40	90	16651	ZIC3;NODAL
EPI	BP	go:0030516	regulation of axon extension	0.02	0.21	2	40	90	16651	WNT3;CXCL12
EPI	BP	go:0031346	positive regulation of cell projection organization	0.02	0.21	3	106	90	16651	WNT3;CBFA2T2;CXCL12
EPI	MF	go:0001067	regulatory region nucleic acid binding	0.021	0.21	5	290	90	16651	POU5F1;ASH2L;BCOR;SOX2;KLF17
EPI	MF	go:0000975	regulatory region DNA binding	0.021	0.21	5	290	90	16651	BCOR;KLF17;POU5F1;SOX2;ASH2L
EPI	BP	go:0009799	specification of symmetry	0.021	0.21	2	41	90	16651	ZIC3;NODAL
EPI	BP	go:0002690	positive regulation of leukocyte chemotaxis	0.022	0.21	2	42	90	16651	CXCL12;IL23A
EPI	BP	go:0050795	regulation of behavior	0.022	0.21	3	111	90	16651	CXCL12;IL23A;WNT3
EPI	BP	go:0006094	gluconeogenesis	0.023	0.21	2	43	90	16651	SLC25A12;FBP1
EPI	BP	go:0060284	regulation of cell development	0.023	0.21	6	406	90	16651	NGEF;CXCL12;CBFA2T2;ACE;SOX2;WNT3
EPI	BP	go:0031344	regulation of cell projection organization	0.024	0.21	4	201	90	16651	NGEF;WNT3;CBFA2T2;CXCL12
EPI	BP	go:0050772	positive regulation of axonogenesis	0.024	0.21	2	44	90	16651	WNT3;CXCL12
EPI	BP	go:0061387	regulation of extent of cell growth	0.024	0.21	2	44	90	16651	WNT3;CXCL12
EPI	BP	go:0032943	mononuclear cell proliferation	0.024	0.21	2	44	90	16651	ACE;CXCL12
EPI	BP	go:0009612	response to mechanical stimulus	0.024	0.21	3	115	90	16651	CXCL12;CASP8;TNFRSF8
EPI	BP	go:0001704	formation of primary germ layer	0.025	0.21	2	45	90	16651	WNT3;NODAL
EPI	BP	go:0043065	positive regulation of apoptosis	0.025	0.21	7	530	90	16651	CASP8;PRUNE2;ACE;NGEF;USP28;TNFRSF8;CFLAR
EPI	BP	go:0043068	positive regulation of programmed cell death	0.025	0.21	7	534	90	16651	USP28;NGEF;CFLAR;TNFRSF8;PRUNE2;ACE;CASP8
EPI	CC	go:0030173	integral to Golgi membrane	0.026	0.21	2	46	90	16651	MAN1C1;ST6GALNAC3
EPI	BP	go:0070661	leukocyte proliferation	0.026	0.21	2	46	90	16651	ACE;CXCL12
EPI	BP	go:0042475	odontogenesis of dentine-containing tooth	0.026	0.21	2	46	90	16651	FGF4;LRP4
EPI	MF	go:0005125	cytokine activity	0.026	0.21	4	208	90	16651	IL23A;GDF3;NODAL;CXCL12
EPI	CC	go:0031968	organelle outer membrane	0.027	0.21	3	119	90	16651	CPT1A;CASP8;GK
EPI	CC	go:0031264	death-inducing signaling complex	0.027	0.21	1	5	90	16651	CASP8
EPI	MF	go:0001517	N-acetylglucosamine 6-O-sulfotransferase activity	0.027	0.21	1	5	90	16651	CHST2
EPI	MF	go:0008048	calcium sensitive guanylate cyclase activator activity	0.027	0.21	1	5	90	16651	GUCA1A
EPI	MF	go:0045236	CXCR chemokine receptor binding	0.027	0.21	1	5	90	16651	CXCL12
EPI	BP	go:0051135	positive regulation of NK T cell activation	0.027	0.21	1	5	90	16651	IL23A
EPI	BP	go:0042789	mRNA transcription from RNA polymerase II promoter	0.027	0.21	1	5	90	16651	POU5F1
EPI	BP	go:0043382	positive regulation of memory T cell differentiation	0.027	0.21	1	5	90	16651	IL23A
EPI	BP	go:0051133	regulation of NK T cell activation	0.027	0.21	1	5	90	16651	IL23A
EPI	BP	go:0032693	negative regulation of interleukin-10 production	0.027	0.21	1	5	90	16651	IL23A
EPI	BP	go:0032725	positive regulation of granulocyte macrophage colony-stimulating factor production	0.027	0.21	1	5	90	16651	IL23A
EPI	BP	go:0032025	response to cobalt ion	0.027	0.21	1	5	90	16651	CASP8
EPI	BP	go:0090205	positive regulation of cholesterol metabolic process	0.027	0.21	1	5	90	16651	LDLRAP1
EPI	BP	go:0070098	chemokine-mediated signaling pathway	0.027	0.21	1	5	90	16651	CXCL12
EPI	BP	go:0033600	negative regulation of mammary gland epithelial cell proliferation	0.027	0.21	1	5	90	16651	ETV4
EPI	BP	go:0060323	head morphogenesis	0.027	0.21	1	5	90	16651	WNT3
EPI	BP	go:0003307	regulation of Wnt receptor signaling pathway involved in heart development	0.027	0.21	1	5	90	16651	POU5F1
EPI	BP	go:0007386	compartment pattern specification	0.027	0.21	1	5	90	16651	PBX3
EPI	BP	go:0007501	mesodermal cell fate specification	0.027	0.21	1	5	90	16651	NODAL
EPI	BP	go:0008624	induction of apoptosis by extracellular signals	0.027	0.21	3	120	90	16651	CFLAR;CASP8;NGEF
EPI	BP	go:0032103	positive regulation of response to external stimulus	0.027	0.21	3	120	90	16651	IL23A;ACE;CXCL12
EPI	BP	go:0010942	positive regulation of cell death	0.029	0.21	7	547	90	16651	NGEF;CASP8;CFLAR;ACE;USP28;PRUNE2;TNFRSF8
EPI	BP	go:0001938	positive regulation of endothelial cell proliferation	0.029	0.21	2	49	90	16651	CXCL12;VASH2
EPI	BP	go:0002688	regulation of leukocyte chemotaxis	0.029	0.21	2	49	90	16651	CXCL12;IL23A
EPI	BP	go:0046634	regulation of alpha-beta T cell activation	0.029	0.21	2	49	90	16651	BTLA;IL23A
EPI	BP	go:0046456	icosanoid biosynthetic process	0.029	0.21	2	49	90	16651	GGT1;PLA2G4F
EPI	BP	go:0071260	cellular response to mechanical stimulus	0.03	0.21	2	50	90	16651	CASP8;TNFRSF8
EPI	BP	go:0002687	positive regulation of leukocyte migration	0.03	0.21	2	50	90	16651	IL23A;CXCL12
EPI	BP	go:0052548	regulation of endopeptidase activity	0.03	0.21	4	217	90	16651	SOX2;SERPINB6;CFLAR;CASP8
EPI	BP	go:0030308	negative regulation of cell growth	0.031	0.21	3	126	90	16651	FBP1;WNT3;RRAD
EPI	BP	go:0042307	positive regulation of protein import into nucleus	0.031	0.21	2	51	90	16651	IL23A;POU5F1
EPI	CC	go:0030121	AP-1 adaptor complex	0.032	0.21	1	6	90	16651	LDLRAP1
EPI	MF	go:0030250	guanylate cyclase activator activity	0.032	0.21	1	6	90	16651	GUCA1A
EPI	MF	go:0010853	cyclase activator activity	0.032	0.21	1	6	90	16651	GUCA1A
EPI	MF	go:0016406	carnitine O-acyltransferase activity	0.032	0.21	1	6	90	16651	CPT1A
EPI	BP	go:0010455	positive regulation of cell fate commitment	0.032	0.21	1	6	90	16651	IL23A
EPI	BP	go:0002446	neutrophil mediated immunity	0.032	0.21	1	6	90	16651	ACE
EPI	BP	go:0006072	glycerol-3-phosphate metabolic process	0.032	0.21	1	6	90	16651	GK
EPI	BP	go:0032819	positive regulation of natural killer cell proliferation	0.032	0.21	1	6	90	16651	IL23A
EPI	BP	go:0030917	midbrain-hindbrain boundary development	0.032	0.21	1	6	90	16651	WNT3
EPI	BP	go:0002016	regulation of blood volume by renin-angiotensin	0.032	0.21	1	6	90	16651	ACE
EPI	BP	go:0010535	positive regulation of activation of JAK2 kinase activity	0.032	0.21	1	6	90	16651	IL23A
EPI	BP	go:0010534	regulation of activation of JAK2 kinase activity	0.032	0.21	1	6	90	16651	IL23A
EPI	BP	go:0021516	dorsal spinal cord development	0.032	0.21	1	6	90	16651	PBX3
EPI	BP	go:0033603	positive regulation of dopamine secretion	0.032	0.21	1	6	90	16651	CXCL12
EPI	BP	go:0040034	regulation of development, heterochronic	0.032	0.21	1	6	90	16651	NODAL
EPI	BP	go:0048505	regulation of timing of cell differentiation	0.032	0.21	1	6	90	16651	NODAL
EPI	BP	go:0060561	apoptosis involved in morphogenesis	0.032	0.21	1	6	90	16651	FGF4
EPI	BP	go:0015810	aspartate transport	0.032	0.21	1	6	90	16651	SLC25A12
EPI	BP	go:0051016	barbed-end actin filament capping	0.032	0.21	1	6	90	16651	CAPG
EPI	BP	go:0090381	regulation of heart induction	0.032	0.21	1	6	90	16651	POU5F1
EPI	BP	go:0031333	negative regulation of protein complex assembly	0.032	0.21	2	52	90	16651	HEY2;CAPG
EPI	BP	go:0006636	unsaturated fatty acid biosynthetic process	0.032	0.21	2	52	90	16651	GGT1;PLA2G4F
EPI	BP	go:0019319	hexose biosynthetic process	0.032	0.21	2	52	90	16651	FBP1;SLC25A12
EPI	BP	go:0052547	regulation of peptidase activity	0.033	0.21	4	224	90	16651	SERPINB6;CFLAR;CASP8;SOX2
EPI	BP	go:0008344	adult locomotory behavior	0.033	0.21	2	53	90	16651	PBX3;CXCL12
EPI	BP	go:0018105	peptidyl-serine phosphorylation	0.033	0.21	2	53	90	16651	TDGF1;MAP4K1
EPI	BP	go:0044283	small molecule biosynthetic process	0.033	0.21	5	330	90	16651	PLA2G4F;GGT1;SLC25A12;FBP1;GK
EPI	BP	go:0031345	negative regulation of cell projection organization	0.035	0.21	2	54	90	16651	WNT3;CBFA2T2
EPI	BP	go:0008285	negative regulation of cell proliferation	0.035	0.21	6	449	90	16651	ETV4;SOX2;TNFRSF8;IFITM1;PIM2;BTLA
EPI	BP	go:0050727	regulation of inflammatory response	0.035	0.21	3	132	90	16651	GGT1;ACE;IL23A
EPI	BP	go:0010038	response to metal ion	0.035	0.21	4	228	90	16651	SLC25A12;CASP8;FBP1;MT1X
EPI	BP	go:0010720	positive regulation of cell development	0.035	0.21	3	133	90	16651	CXCL12;WNT3;ACE
EPI	MF	go:0042826	histone deacetylase binding	0.036	0.21	2	55	90	16651	HEY2;BCOR
EPI	BP	go:0040008	regulation of growth	0.036	0.21	6	454	90	16651	FBP1;RRAD;CXCL12;HEY2;WNT3;MT1X
EPI	CC	go:0009897	external side of plasma membrane	0.037	0.21	3	135	90	16651	CXCL12;ACE;BTLA
EPI	BP	go:0000902	cell morphogenesis	0.037	0.21	3	135	90	16651	PRDM14;NODAL;WNT3
EPI	CC	go:0008290	F-actin capping protein complex	0.037	0.21	1	7	90	16651	CAPG
EPI	CC	go:0042622	photoreceptor outer segment membrane	0.037	0.21	1	7	90	16651	CDHR1
EPI	MF	go:0000983	RNA polymerase II core promoter sequence-specific DNA binding transcription factor activity	0.037	0.21	1	7	90	16651	HEY2
EPI	MF	go:0030249	guanylate cyclase regulator activity	0.037	0.21	1	7	90	16651	GUCA1A
EPI	MF	go:0003696	satellite DNA binding	0.037	0.21	1	7	90	16651	HEY2
EPI	MF	go:0005110	frizzled-2 binding	0.037	0.21	1	7	90	16651	WNT3
EPI	BP	go:0071236	cellular response to antibiotic	0.037	0.21	1	7	90	16651	PLA2G4F
EPI	BP	go:0002444	myeloid leukocyte mediated immunity	0.037	0.21	1	7	90	16651	ACE
EPI	BP	go:0070170	regulation of tooth mineralization	0.037	0.21	1	7	90	16651	BCOR
EPI	BP	go:0090026	positive regulation of monocyte chemotaxis	0.037	0.21	1	7	90	16651	CXCL12
EPI	BP	go:0061180	mammary gland epithelium development	0.037	0.21	1	7	90	16651	WNT3
EPI	BP	go:0000185	activation of MAPKKK activity	0.037	0.21	1	7	90	16651	MAP4K1
EPI	BP	go:0030903	notochord development	0.037	0.21	1	7	90	16651	GDF3
EPI	BP	go:0031061	negative regulation of histone methylation	0.037	0.21	1	7	90	16651	BCOR
EPI	BP	go:2000678	negative regulation of transcription regulatory region DNA binding	0.037	0.21	1	7	90	16651	HEY2
EPI	BP	go:0002021	response to dietary excess	0.037	0.21	1	7	90	16651	GDF3
EPI	BP	go:0060136	embryonic process involved in female pregnancy	0.037	0.21	1	7	90	16651	NODAL
EPI	BP	go:0042447	hormone catabolic process	0.037	0.21	1	7	90	16651	ACE
EPI	BP	go:0043380	regulation of memory T cell differentiation	0.037	0.21	1	7	90	16651	IL23A
EPI	BP	go:0060047	heart contraction	0.037	0.21	1	7	90	16651	ACE
EPI	BP	go:0010533	regulation of activation of Janus kinase activity	0.037	0.21	1	7	90	16651	IL23A
EPI	BP	go:0010536	positive regulation of activation of Janus kinase activity	0.037	0.21	1	7	90	16651	IL23A
EPI	BP	go:0021781	glial cell fate commitment	0.037	0.21	1	7	90	16651	SOX2
EPI	BP	go:0048670	regulation of collateral sprouting	0.037	0.21	1	7	90	16651	WNT3
EPI	BP	go:0032817	regulation of natural killer cell proliferation	0.037	0.21	1	7	90	16651	IL23A
EPI	BP	go:0006002	fructose 6-phosphate metabolic process	0.037	0.21	1	7	90	16651	FBP1
EPI	BP	go:0006534	cysteine metabolic process	0.037	0.21	1	7	90	16651	GGT1
EPI	BP	go:0006658	phosphatidylserine metabolic process	0.037	0.21	1	7	90	16651	SERINC5
EPI	BP	go:0032000	positive regulation of fatty acid beta-oxidation	0.037	0.21	1	7	90	16651	CPT1A
EPI	BP	go:0035518	histone H2A monoubiquitination	0.037	0.21	1	7	90	16651	BCOR
EPI	BP	go:0032525	somite rostral/caudal axis specification	0.037	0.21	1	7	90	16651	GDF3
EPI	BP	go:0005996	monosaccharide metabolic process	0.038	0.21	4	233	90	16651	CHST2;SLC25A12;CPT1A;FBP1
EPI	BP	go:0051270	regulation of cellular component movement	0.038	0.21	5	342	90	16651	IL23A;TDGF1;CXCL12;ACE;WNT3
EPI	BP	go:0032680	regulation of tumor necrosis factor production	0.038	0.21	2	57	90	16651	TNFRSF8;IL23A
EPI	BP	go:0090090	negative regulation of canonical Wnt receptor signaling pathway	0.039	0.21	2	58	90	16651	SOX2;LRP4
EPI	BP	go:0001667	ameboidal cell migration	0.039	0.21	2	58	90	16651	NODAL;CXCL12
EPI	BP	go:0034764	positive regulation of transmembrane transport	0.039	0.21	2	58	90	16651	POU5F1;IL23A
EPI	BP	go:0043123	positive regulation of I-kappaB kinase/NF-kappaB cascade	0.04	0.21	3	139	90	16651	CFLAR;PIM2;CASP8
EPI	BP	go:0006066	alcohol metabolic process	0.04	0.21	6	464	90	16651	CHST2;LDLRAP1;CPT1A;SLC25A12;GK;FBP1
EPI	BP	go:0040012	regulation of locomotion	0.04	0.21	5	348	90	16651	WNT3;ACE;TDGF1;IL23A;CXCL12
EPI	BP	go:0046824	positive regulation of nucleocytoplasmic transport	0.041	0.21	2	59	90	16651	POU5F1;IL23A
EPI	MF	go:0008234	cysteine-type peptidase activity	0.042	0.21	3	142	90	16651	CASP8;USP28;CFLAR
EPI	CC	go:0002102	podosome	0.042	0.21	1	8	90	16651	SH3PXD2A
EPI	CC	go:0005883	neurofilament	0.042	0.21	1	8	90	16651	LDLRAP1
EPI	MF	go:0004571	mannosyl-oligosaccharide 1,2-alpha-mannosidase activity	0.042	0.21	1	8	90	16651	MAN1C1
EPI	MF	go:0047498	calcium-dependent phospholipase A2 activity	0.042	0.21	1	8	90	16651	PLA2G4F
EPI	MF	go:0010851	cyclase regulator activity	0.042	0.21	1	8	90	16651	GUCA1A
EPI	BP	go:0002827	positive regulation of T-helper 1 type immune response	0.042	0.21	1	8	90	16651	IL23A
EPI	BP	go:0090025	regulation of monocyte chemotaxis	0.042	0.21	1	8	90	16651	CXCL12
EPI	BP	go:0051929	positive regulation of calcium ion transport via voltage-gated calcium channel activity	0.042	0.21	1	8	90	16651	CXCL12
EPI	BP	go:0006853	carnitine shuttle	0.042	0.21	1	8	90	16651	CPT1A
EPI	BP	go:0060391	positive regulation of SMAD protein import into nucleus	0.042	0.21	1	8	90	16651	POU5F1
EPI	BP	go:0060795	cell fate commitment involved in formation of primary germ layers	0.042	0.21	1	8	90	16651	POU5F1
EPI	BP	go:0071276	cellular response to cadmium ion	0.042	0.21	1	8	90	16651	MT1X
EPI	BP	go:0090009	primitive streak formation	0.042	0.21	1	8	90	16651	GDF3
EPI	BP	go:0048843	negative regulation of axon extension involved in axon guidance	0.042	0.21	1	8	90	16651	WNT3
EPI	BP	go:0043171	peptide catabolic process	0.042	0.21	1	8	90	16651	ACE
EPI	BP	go:0048935	peripheral nervous system neuron development	0.042	0.21	1	8	90	16651	ETV1
EPI	BP	go:0035413	positive regulation of catenin import into nucleus	0.042	0.21	1	8	90	16651	POU5F1
EPI	BP	go:0050921	positive regulation of chemotaxis	0.043	0.21	2	61	90	16651	IL23A;CXCL12
EPI	BP	go:0050729	positive regulation of inflammatory response	0.043	0.21	2	61	90	16651	IL23A;ACE
EPI	BP	go:0006917	induction of apoptosis	0.044	0.21	5	356	90	16651	CASP8;PRUNE2;NGEF;USP28;CFLAR
EPI	BP	go:0071248	cellular response to metal ion	0.044	0.21	2	62	90	16651	FBP1;MT1X
EPI	BP	go:0012502	induction of programmed cell death	0.045	0.21	5	358	90	16651	PRUNE2;CFLAR;CASP8;USP28;NGEF
EPI	BP	go:0006006	glucose metabolic process	0.045	0.21	3	147	90	16651	CPT1A;FBP1;SLC25A12
EPI	BP	go:0030111	regulation of Wnt receptor signaling pathway	0.045	0.21	3	147	90	16651	SOX2;POU5F1;LRP4
EPI	BP	go:0043281	regulation of cysteine-type endopeptidase activity involved in apoptotic process	0.045	0.21	3	147	90	16651	SOX2;CASP8;CFLAR
EPI	BP	go:0018209	peptidyl-serine modification	0.046	0.21	2	63	90	16651	TDGF1;MAP4K1
EPI	BP	go:0010769	regulation of cell morphogenesis involved in differentiation	0.046	0.21	3	148	90	16651	CXCL12;NGEF;WNT3
EPI	BP	go:2000116	regulation of cysteine-type endopeptidase activity	0.047	0.21	3	149	90	16651	SOX2;CASP8;CFLAR
EPI	BP	go:0046364	monosaccharide biosynthetic process	0.047	0.21	2	64	90	16651	SLC25A12;FBP1
EPI	BP	go:0090316	positive regulation of intracellular protein transport	0.047	0.21	2	64	90	16651	POU5F1;IL23A
EPI	CC	go:0030122	AP-2 adaptor complex	0.048	0.21	1	9	90	16651	LDLRAP1
EPI	CC	go:0048188	Set1C/COMPASS complex	0.048	0.21	1	9	90	16651	ASH2L
EPI	BP	go:0010463	mesenchymal cell proliferation	0.048	0.21	1	9	90	16651	FGF4
EPI	BP	go:0009299	mRNA transcription	0.048	0.21	1	9	90	16651	POU5F1
EPI	BP	go:0060363	cranial suture morphogenesis	0.048	0.21	1	9	90	16651	FGF4
EPI	BP	go:0060174	limb bud formation	0.048	0.21	1	9	90	16651	WNT3
EPI	BP	go:0031935	regulation of chromatin silencing	0.048	0.21	1	9	90	16651	POU5F1
EPI	BP	go:0008655	pyrimidine-containing compound salvage	0.048	0.21	1	9	90	16651	UPP1
EPI	BP	go:0002087	regulation of respiratory gaseous exchange by neurological system process	0.048	0.21	1	9	90	16651	PBX3
EPI	BP	go:0032645	regulation of granulocyte macrophage colony-stimulating factor production	0.048	0.21	1	9	90	16651	IL23A
EPI	BP	go:0042535	positive regulation of tumor necrosis factor biosynthetic process	0.048	0.21	1	9	90	16651	TNFRSF8
EPI	BP	go:0051569	regulation of histone H3-K4 methylation	0.048	0.21	1	9	90	16651	BCOR
EPI	BP	go:0071425	hemopoietic stem cell proliferation	0.048	0.21	1	9	90	16651	WNT3
EPI	BP	go:0061311	cell surface receptor linked signaling pathway involved in heart development	0.048	0.21	1	9	90	16651	POU5F1
EPI	BP	go:0003081	regulation of systemic arterial blood pressure by renin-angiotensin	0.048	0.21	1	9	90	16651	ACE
EPI	BP	go:0008354	germ cell migration	0.048	0.21	1	9	90	16651	CXCL12
EPI	BP	go:0043097	pyrimidine nucleoside salvage	0.048	0.21	1	9	90	16651	UPP1
EPI	BP	go:0060390	regulation of SMAD protein import into nucleus	0.048	0.21	1	9	90	16651	POU5F1
EPI	BP	go:0090102	cochlea development	0.048	0.21	1	9	90	16651	HEY2
EPI	BP	go:0097094	craniofacial suture morphogenesis	0.048	0.21	1	9	90	16651	FGF4
EPI	BP	go:0002685	regulation of leukocyte migration	0.048	0.21	2	65	90	16651	CXCL12;IL23A
EPI	BP	go:0034340	response to type I interferon	0.05	0.21	2	66	90	16651	IFITM1;TRIM56
EPI	BP	go:0071345	cellular response to cytokine stimulus	0.05	0.21	4	256	90	16651	MT1X;TNFRSF8;IFITM1;CXCL12
EPI	BP	go:0007507	heart development	0.05	0.21	3	153	90	16651	BCOR;CASP8;TDGF1
EPI	BP	go:0016051	carbohydrate biosynthetic process	0.05	0.21	3	153	90	16651	FBP1;SLC25A12;GK
EPI	BP	go:0001654	eye development	0.051	0.21	2	67	90	16651	GDF3;SOX2
EPI	BP	go:0001936	regulation of endothelial cell proliferation	0.051	0.21	2	67	90	16651	VASH2;CXCL12
EPI	BP	go:0006690	icosanoid metabolic process	0.051	0.21	2	67	90	16651	GGT1;PLA2G4F
EPI	BP	go:0032388	positive regulation of intracellular transport	0.051	0.21	2	67	90	16651	IL23A;POU5F1
EPI	BP	go:0043122	regulation of I-kappaB kinase/NF-kappaB cascade	0.052	0.21	3	155	90	16651	CASP8;CFLAR;PIM2
EPI	BP	go:0043066	negative regulation of apoptosis	0.052	0.21	6	496	90	16651	FGF4;NRBP2;CXCL12;TDGF1;PIM2;CFLAR
EPI	BP	go:0050680	negative regulation of epithelial cell proliferation	0.052	0.21	2	68	90	16651	ETV4;SOX2
EPI	CC	go:0005625	soluble fraction	0.052	0.21	5	375	90	16651	RASD1;SAT1;FBP1;PITPNM2;FGF4
EPI	BP	go:0035239	tube morphogenesis	0.052	0.21	3	156	90	16651	CXCL12;NODAL;ZIC3
EPI	CC	go:0070822	Sin3-type complex	0.053	0.21	1	10	90	16651	HEY2
EPI	CC	go:0016580	Sin3 complex	0.053	0.21	1	10	90	16651	HEY2
EPI	CC	go:0005614	interstitial matrix	0.053	0.21	1	10	90	16651	CCDC80
EPI	MF	go:0003840	gamma-glutamyltransferase activity	0.053	0.21	1	10	90	16651	GGT1
EPI	MF	go:0050308	sugar-phosphatase activity	0.053	0.21	1	10	90	16651	FBP1
EPI	MF	go:0019203	carbohydrate phosphatase activity	0.053	0.21	1	10	90	16651	FBP1
EPI	MF	go:0015924	mannosyl-oligosaccharide mannosidase activity	0.053	0.21	1	10	90	16651	MAN1C1
EPI	BP	go:0071294	cellular response to zinc ion	0.053	0.21	1	10	90	16651	MT1X
EPI	BP	go:0055015	ventricular cardiac muscle cell development	0.053	0.21	1	10	90	16651	HEY2
EPI	BP	go:0046321	positive regulation of fatty acid oxidation	0.053	0.21	1	10	90	16651	CPT1A
EPI	BP	go:0042510	regulation of tyrosine phosphorylation of Stat1 protein	0.053	0.21	1	10	90	16651	IL23A
EPI	BP	go:0044065	regulation of respiratory system process	0.053	0.21	1	10	90	16651	PBX3
EPI	BP	go:0045746	negative regulation of Notch signaling pathway	0.053	0.21	1	10	90	16651	HEY2
EPI	BP	go:0006596	polyamine biosynthetic process	0.053	0.21	1	10	90	16651	SAT1
EPI	BP	go:0007223	Wnt receptor signaling pathway, calcium modulating pathway	0.053	0.21	1	10	90	16651	WNT3
EPI	BP	go:0008595	anterior/posterior axis specification, embryo	0.053	0.21	1	10	90	16651	TDGF1
EPI	BP	go:0042074	cell migration involved in gastrulation	0.053	0.21	1	10	90	16651	NODAL
EPI	BP	go:0010623	developmental programmed cell death	0.053	0.21	1	10	90	16651	FGF4
EPI	BP	go:0003015	heart process	0.053	0.21	1	10	90	16651	ACE
EPI	BP	go:0010508	positive regulation of autophagy	0.053	0.21	1	10	90	16651	PIM2
EPI	BP	go:0030502	negative regulation of bone mineralization	0.053	0.21	1	10	90	16651	BCOR
EPI	BP	go:0032740	positive regulation of interleukin-17 production	0.053	0.21	1	10	90	16651	IL23A
EPI	BP	go:0030326	embryonic limb morphogenesis	0.054	0.21	2	69	90	16651	WNT3;FGF4
EPI	BP	go:0034612	response to tumor necrosis factor	0.054	0.21	2	69	90	16651	CASP8;TNFRSF8
EPI	BP	go:0035113	embryonic appendage morphogenesis	0.054	0.21	2	69	90	16651	FGF4;WNT3
EPI	BP	go:0043069	negative regulation of programmed cell death	0.054	0.21	6	501	90	16651	CFLAR;TDGF1;NRBP2;CXCL12;PIM2;FGF4
EPI	BP	go:0071241	cellular response to inorganic substance	0.055	0.21	2	70	90	16651	MT1X;FBP1
EPI	BP	go:0051302	regulation of cell division	0.055	0.21	2	70	90	16651	POU5F1;FGF4
EPI	BP	go:0033559	unsaturated fatty acid metabolic process	0.055	0.21	2	70	90	16651	GGT1;PLA2G4F
EPI	BP	go:0006518	peptide metabolic process	0.055	0.21	2	70	90	16651	GGT1;ACE
EPI	BP	go:0048520	positive regulation of behavior	0.055	0.21	2	70	90	16651	IL23A;CXCL12
EPI	BP	go:0009887	organ morphogenesis	0.056	0.21	5	382	90	16651	CXCL12;NODAL;FGF4;BCOR;LRP4
EPI	MF	go:0004197	cysteine-type endopeptidase activity	0.057	0.21	2	71	90	16651	CASP8;CFLAR
EPI	BP	go:0001558	regulation of cell growth	0.057	0.21	4	267	90	16651	WNT3;RRAD;CXCL12;FBP1
EPI	CC	go:0031105	septin complex	0.058	0.21	1	11	90	16651	2015-09-06
EPI	MF	go:0042800	histone methyltransferase activity (H3-K4 specific)	0.058	0.21	1	11	90	16651	ASH2L
EPI	MF	go:0030276	clathrin binding	0.058	0.21	1	11	90	16651	LDLRAP1
EPI	BP	go:0007140	male meiosis	0.058	0.21	1	11	90	16651	PIM2
EPI	BP	go:0002230	positive regulation of defense response to virus by host	0.058	0.21	1	11	90	16651	IL23A
EPI	BP	go:0001916	positive regulation of T cell mediated cytotoxicity	0.058	0.21	1	11	90	16651	IL23A
EPI	BP	go:0031998	regulation of fatty acid beta-oxidation	0.058	0.21	1	11	90	16651	CPT1A
EPI	BP	go:0009100	glycoprotein metabolic process	0.058	0.21	2	72	90	16651	LDLRAP1;ST6GALNAC3
EPI	BP	go:0060425	lung morphogenesis	0.058	0.21	1	11	90	16651	NODAL
EPI	BP	go:0033605	positive regulation of catecholamine secretion	0.058	0.21	1	11	90	16651	CXCL12
EPI	BP	go:0070168	negative regulation of biomineral tissue development	0.058	0.21	1	11	90	16651	BCOR
EPI	BP	go:0006641	triglyceride metabolic process	0.059	0.21	2	73	90	16651	CPT1A;GK
EPI	BP	go:0009166	nucleotide catabolic process	0.06	0.21	4	272	90	16651	ATP8B2;UPP1;RASD1;RRAD
EPI	BP	go:0007631	feeding behavior	0.061	0.21	2	74	90	16651	ACE;CPT1A
EPI	BP	go:0060548	negative regulation of cell death	0.062	0.21	6	519	90	16651	PIM2;FGF4;NRBP2;CFLAR;TDGF1;CXCL12
EPI	BP	go:0033044	regulation of chromosome organization	0.062	0.21	2	75	90	16651	POU5F1;BCOR
EPI	CC	go:0044462	external encapsulating structure part	0.063	0.21	1	12	90	16651	TDGF1P3
EPI	MF	go:0017091	AU-rich element binding	0.063	0.21	1	12	90	16651	DND1
EPI	MF	go:0005031	tumor necrosis factor-activated receptor activity	0.063	0.21	1	12	90	16651	TNFRSF8
EPI	MF	go:0005313	L-glutamate transmembrane transporter activity	0.063	0.21	1	12	90	16651	SLC25A12
EPI	BP	go:0046415	urate metabolic process	0.063	0.21	1	12	90	16651	SLC16A9
EPI	BP	go:0050930	induction of positive chemotaxis	0.063	0.21	1	12	90	16651	CXCL12
EPI	BP	go:0032026	response to magnesium ion	0.063	0.21	1	12	90	16651	FBP1
EPI	BP	go:0033522	histone H2A ubiquitination	0.063	0.21	1	12	90	16651	BCOR
EPI	BP	go:0033599	regulation of mammary gland epithelial cell proliferation	0.063	0.21	1	12	90	16651	ETV4
EPI	BP	go:0046641	positive regulation of alpha-beta T cell proliferation	0.063	0.21	1	12	90	16651	IL23A
EPI	BP	go:0060571	morphogenesis of an epithelial fold	0.063	0.21	1	12	90	16651	NODAL
EPI	BP	go:0061001	regulation of dendritic spine morphogenesis	0.063	0.21	1	12	90	16651	NGEF
EPI	BP	go:0006677	glycosylceramide metabolic process	0.063	0.21	1	12	90	16651	ST6GALNAC3
EPI	BP	go:0030225	macrophage differentiation	0.063	0.21	1	12	90	16651	CASP8
EPI	BP	go:0030889	negative regulation of B cell proliferation	0.063	0.21	1	12	90	16651	BTLA
EPI	BP	go:0080111	DNA demethylation	0.063	0.21	1	12	90	16651	APOBEC3C
EPI	BP	go:0015838	betaine transport	0.063	0.21	1	12	90	16651	CPT1A
EPI	BP	go:0015879	carnitine transport	0.063	0.21	1	12	90	16651	CPT1A
EPI	MF	go:0005509	calcium ion binding	0.065	0.22	7	657	90	16651	MAN1C1;VSNL1;PITPNM2;LRP4;GUCA1A;SLC25A12;CDHR1
EPI	BP	go:0071702	organic substance transport	0.065	0.22	5	399	90	16651	PLA2G4F;ATP8B2;CPT1A;SLC25A12;ACE
EPI	CC	go:0012505	endomembrane system	0.065	0.22	2	77	90	16651	LAPTM4B;PITPNM2
EPI	CC	go:0031300	intrinsic to organelle membrane	0.066	0.22	3	172	90	16651	MAN1C1;CHST2;ST6GALNAC3
EPI	BP	go:0006839	mitochondrial transport	0.067	0.22	2	78	90	16651	CPT1A;SLC25A12
EPI	BP	go:0008064	regulation of actin polymerization or depolymerization	0.067	0.22	2	78	90	16651	CAPG;CXCL12
EPI	BP	go:0045944	positive regulation of transcription from RNA polymerase II promoter	0.067	0.22	6	529	90	16651	SOX2;UTF1;NANOG;POU5F1;FGF4;ZIC3
EPI	MF	go:0001784	phosphotyrosine binding	0.068	0.22	1	13	90	16651	LDLRAP1
EPI	MF	go:0015172	acidic amino acid transmembrane transporter activity	0.068	0.22	1	13	90	16651	SLC25A12
EPI	MF	go:0001102	RNA polymerase II activating transcription factor binding	0.068	0.22	1	13	90	16651	HEY2
EPI	BP	go:0055013	cardiac muscle cell development	0.068	0.22	1	13	90	16651	HEY2
EPI	BP	go:2000142	regulation of transcription initiation, DNA-dependent	0.068	0.22	1	13	90	16651	HEY2
EPI	BP	go:2000677	regulation of transcription regulatory region DNA binding	0.068	0.22	1	13	90	16651	HEY2
EPI	BP	go:0051568	histone H3-K4 methylation	0.068	0.22	1	13	90	16651	ASH2L
EPI	BP	go:0055006	cardiac cell development	0.068	0.22	1	13	90	16651	HEY2
EPI	BP	go:0060260	regulation of transcription initiation from RNA polymerase II promoter	0.068	0.22	1	13	90	16651	HEY2
EPI	BP	go:0048873	homeostasis of number of cells within a tissue	0.068	0.22	1	13	90	16651	PRDM14
EPI	BP	go:0007263	nitric oxide mediated signal transduction	0.068	0.22	1	13	90	16651	RASD1
EPI	BP	go:0009070	serine family amino acid biosynthetic process	0.068	0.22	1	13	90	16651	GGT1
EPI	BP	go:0031060	regulation of histone methylation	0.068	0.22	1	13	90	16651	BCOR
EPI	BP	go:0032365	intracellular lipid transport	0.068	0.22	1	13	90	16651	CPT1A
EPI	BP	go:0032816	positive regulation of natural killer cell activation	0.068	0.22	1	13	90	16651	IL23A
EPI	BP	go:0043174	nucleoside salvage	0.068	0.22	1	13	90	16651	UPP1
EPI	BP	go:0001841	neural tube formation	0.068	0.22	1	13	90	16651	CASP8
EPI	BP	go:0048546	digestive tract morphogenesis	0.068	0.22	1	13	90	16651	NODAL
EPI	MF	go:0030247	polysaccharide binding	0.069	0.22	3	175	90	16651	FGF4;SUSD2;CCDC80
EPI	MF	go:0001871	pattern binding	0.069	0.22	3	175	90	16651	FGF4;SUSD2;CCDC80
EPI	BP	go:0045834	positive regulation of lipid metabolic process	0.07	0.22	2	80	90	16651	CPT1A;LDLRAP1
EPI	BP	go:0006639	acylglycerol metabolic process	0.07	0.22	2	80	90	16651	GK;CPT1A
EPI	BP	go:0030307	positive regulation of cell growth	0.07	0.22	2	80	90	16651	WNT3;CXCL12
EPI	BP	go:0030832	regulation of actin filament length	0.07	0.22	2	80	90	16651	CXCL12;CAPG
EPI	BP	go:0006638	neutral lipid metabolic process	0.071	0.22	2	81	90	16651	CPT1A;GK
EPI	BP	go:0030534	adult behavior	0.071	0.22	2	81	90	16651	CXCL12;PBX3
EPI	BP	go:0031331	positive regulation of cellular catabolic process	0.073	0.22	2	82	90	16651	CPT1A;PIM2
EPI	BP	go:0048598	embryonic morphogenesis	0.073	0.22	4	291	90	16651	FGF4;NODAL;WNT3;LRP4
EPI	MF	go:0004622	lysophospholipase activity	0.073	0.22	1	14	90	16651	PLA2G4F
EPI	MF	go:0005035	death receptor activity	0.073	0.22	1	14	90	16651	TNFRSF8
EPI	MF	go:0050750	low-density lipoprotein particle receptor binding	0.073	0.22	1	14	90	16651	LDLRAP1
EPI	BP	go:0030517	negative regulation of axon extension	0.073	0.22	1	14	90	16651	WNT3
EPI	BP	go:0003208	cardiac ventricle morphogenesis	0.073	0.22	1	14	90	16651	HEY2
EPI	BP	go:0001676	long-chain fatty acid metabolic process	0.073	0.22	1	14	90	16651	CPT1A
EPI	BP	go:0006750	glutathione biosynthetic process	0.073	0.22	1	14	90	16651	GGT1
EPI	BP	go:0035510	DNA dealkylation	0.073	0.22	1	14	90	16651	APOBEC3C
EPI	BP	go:0042659	regulation of cell fate specification	0.073	0.22	1	14	90	16651	POU5F1
EPI	BP	go:0060045	positive regulation of cardiac muscle cell proliferation	0.073	0.22	1	14	90	16651	HEY2
EPI	BP	go:0090181	regulation of cholesterol metabolic process	0.073	0.22	1	14	90	16651	LDLRAP1
EPI	BP	go:0042982	amyloid precursor protein metabolic process	0.073	0.22	1	14	90	16651	LDLRAP1
EPI	BP	go:0045672	positive regulation of osteoclast differentiation	0.073	0.22	1	14	90	16651	IL23A
EPI	BP	go:0046636	negative regulation of alpha-beta T cell activation	0.073	0.22	1	14	90	16651	BTLA
EPI	BP	go:0071496	cellular response to external stimulus	0.074	0.22	3	180	90	16651	TNFRSF8;WNT3;CASP8
EPI	BP	go:0035107	appendage morphogenesis	0.076	0.22	2	84	90	16651	FGF4;WNT3
EPI	BP	go:0035108	limb morphogenesis	0.076	0.22	2	84	90	16651	FGF4;WNT3
EPI	BP	go:0051094	positive regulation of developmental process	0.076	0.22	6	548	90	16651	VASH2;ACE;WNT3;IL23A;CXCL12;HEY2
EPI	MF	go:0001664	G-protein coupled receptor binding	0.077	0.22	3	183	90	16651	WNT3;CXCL12;ACE
EPI	BP	go:0034655	nucleobase-containing compound catabolic process	0.077	0.22	4	297	90	16651	RRAD;ATP8B2;UPP1;RASD1
EPI	BP	go:0048568	embryonic organ development	0.077	0.22	2	85	90	16651	GDF3;NODAL
EPI	BP	go:0030335	positive regulation of cell migration	0.078	0.22	3	184	90	16651	CXCL12;IL23A;TDGF1
EPI	MF	go:0015923	mannosidase activity	0.078	0.22	1	15	90	16651	MAN1C1
EPI	MF	go:0004012	phospholipid-translocating ATPase activity	0.078	0.22	1	15	90	16651	ATP8B2
EPI	BP	go:0043576	regulation of respiratory gaseous exchange	0.078	0.22	1	15	90	16651	PBX3
EPI	BP	go:0042534	regulation of tumor necrosis factor biosynthetic process	0.078	0.22	1	15	90	16651	TNFRSF8
EPI	BP	go:0035690	cellular response to drug	0.078	0.22	1	15	90	16651	FBP1
EPI	BP	go:0090023	positive regulation of neutrophil chemotaxis	0.078	0.22	1	15	90	16651	IL23A
EPI	BP	go:0032814	regulation of natural killer cell activation	0.078	0.22	1	15	90	16651	IL23A
EPI	BP	go:0050922	negative regulation of chemotaxis	0.078	0.22	1	15	90	16651	WNT3
EPI	BP	go:0001516	prostaglandin biosynthetic process	0.078	0.22	1	15	90	16651	PLA2G4F
EPI	BP	go:0001502	cartilage condensation	0.078	0.22	1	15	90	16651	FGF4
EPI	BP	go:0001914	regulation of T cell mediated cytotoxicity	0.078	0.22	1	15	90	16651	IL23A
EPI	BP	go:0015813	L-glutamate transport	0.078	0.22	1	15	90	16651	SLC25A12
EPI	BP	go:0046457	prostanoid biosynthetic process	0.078	0.22	1	15	90	16651	PLA2G4F
EPI	BP	go:0050829	defense response to Gram-negative bacterium	0.078	0.22	1	15	90	16651	IL23A
EPI	BP	go:0030178	negative regulation of Wnt receptor signaling pathway	0.079	0.22	2	86	90	16651	LRP4;SOX2
EPI	BP	go:0042129	regulation of T cell proliferation	0.079	0.22	2	86	90	16651	BTLA;IL23A
EPI	BP	go:0048666	neuron development	0.079	0.22	2	86	90	16651	ETV1;PBX3
EPI	BP	go:0050770	regulation of axonogenesis	0.081	0.22	2	87	90	16651	WNT3;CXCL12
EPI	BP	go:2000147	positive regulation of cell motility	0.081	0.22	3	187	90	16651	TDGF1;CXCL12;IL23A
EPI	BP	go:0034762	regulation of transmembrane transport	0.082	0.22	3	188	90	16651	CXCL12;IL23A;POU5F1
EPI	CC	go:0031362	anchored to external side of plasma membrane	0.083	0.22	1	16	90	16651	GGT1
EPI	BP	go:0060395	SMAD protein signal transduction	0.083	0.22	1	16	90	16651	NODAL
EPI	BP	go:0003206	cardiac chamber morphogenesis	0.083	0.22	1	16	90	16651	HEY2
EPI	BP	go:0000097	sulfur amino acid biosynthetic process	0.083	0.22	1	16	90	16651	GGT1
EPI	BP	go:0006111	regulation of gluconeogenesis	0.083	0.22	1	16	90	16651	FBP1
EPI	BP	go:0009950	dorsal/ventral axis specification	0.083	0.22	1	16	90	16651	WNT3
EPI	BP	go:0015800	acidic amino acid transport	0.083	0.22	1	16	90	16651	SLC25A12
EPI	BP	go:0032660	regulation of interleukin-17 production	0.083	0.22	1	16	90	16651	IL23A
EPI	BP	go:0032733	positive regulation of interleukin-10 production	0.083	0.22	1	16	90	16651	IL23A
EPI	BP	go:0035050	embryonic heart tube development	0.083	0.22	1	16	90	16651	NODAL
EPI	BP	go:0046134	pyrimidine nucleoside biosynthetic process	0.083	0.22	1	16	90	16651	UPP1
EPI	BP	go:0048736	appendage development	0.083	0.22	1	16	90	16651	WNT3
EPI	BP	go:0051954	positive regulation of amine transport	0.083	0.22	1	16	90	16651	CXCL12
EPI	BP	go:0060173	limb development	0.083	0.22	1	16	90	16651	WNT3
EPI	BP	go:0042523	positive regulation of tyrosine phosphorylation of Stat5 protein	0.083	0.22	1	16	90	16651	IL23A
EPI	BP	go:0030334	regulation of cell migration	0.083	0.22	4	305	90	16651	CXCL12;ACE;TDGF1;IL23A
EPI	BP	go:0019318	hexose metabolic process	0.084	0.22	3	190	90	16651	FBP1;SLC25A12;CPT1A
EPI	BP	go:0050731	positive regulation of peptidyl-tyrosine phosphorylation	0.085	0.23	2	90	90	16651	IL23A;TDGF1
EPI	BP	go:0008629	induction of apoptosis by intracellular signals	0.085	0.23	2	90	90	16651	CASP8;USP28
EPI	BP	go:0007423	sensory organ development	0.087	0.23	2	91	90	16651	SOX2;GDF3
EPI	BP	go:0040017	positive regulation of locomotion	0.088	0.23	3	194	90	16651	CXCL12;TDGF1;IL23A
EPI	MF	go:0043168	anion binding	0.088	0.23	1	17	90	16651	ACE
EPI	MF	go:0016409	palmitoyltransferase activity	0.088	0.23	1	17	90	16651	CPT1A
EPI	BP	go:0006000	fructose metabolic process	0.088	0.23	1	17	90	16651	FBP1
EPI	BP	go:0003333	amino acid transmembrane transport	0.088	0.23	1	17	90	16651	CPT1A
EPI	BP	go:0003044	regulation of systemic arterial blood pressure mediated by a chemical signal	0.088	0.23	1	17	90	16651	ACE
EPI	BP	go:0010390	histone monoubiquitination	0.088	0.23	1	17	90	16651	BCOR
EPI	BP	go:0031057	negative regulation of histone modification	0.088	0.23	1	17	90	16651	BCOR
EPI	BP	go:0014059	regulation of dopamine secretion	0.088	0.23	1	17	90	16651	CXCL12
EPI	BP	go:0001990	regulation of systemic arterial blood pressure by hormone	0.088	0.23	1	17	90	16651	ACE
EPI	BP	go:0050886	endocrine process	0.088	0.23	1	17	90	16651	ACE
EPI	BP	go:0060043	regulation of cardiac muscle cell proliferation	0.088	0.23	1	17	90	16651	HEY2
EPI	BP	go:0015697	quaternary ammonium group transport	0.088	0.23	1	17	90	16651	CPT1A
EPI	BP	go:0051145	smooth muscle cell differentiation	0.088	0.23	1	17	90	16651	HEY2
EPI	BP	go:0060998	regulation of dendritic spine development	0.088	0.23	1	17	90	16651	NGEF
EPI	BP	go:0051272	positive regulation of cellular component movement	0.089	0.23	3	195	90	16651	CXCL12;TDGF1;IL23A
EPI	BP	go:0003006	developmental process involved in reproduction	0.09	0.23	4	314	90	16651	UTF1;PRDM14;DND1;CXCL12
EPI	BP	go:0031349	positive regulation of defense response	0.091	0.23	3	197	90	16651	IL23A;ACE;CASP8
EPI	BP	go:0006865	amino acid transport	0.092	0.23	2	94	90	16651	SLC25A12;CPT1A
EPI	MF	go:0005212	structural constituent of eye lens	0.093	0.23	1	18	90	16651	LIM2
EPI	MF	go:0070325	lipoprotein particle receptor binding	0.093	0.23	1	18	90	16651	LDLRAP1
EPI	MF	go:0030159	receptor signaling complex scaffold activity	0.093	0.23	1	18	90	16651	LDLRAP1
EPI	BP	go:0001824	blastocyst development	0.093	0.23	1	18	90	16651	POU5F1
EPI	BP	go:0002088	lens development in camera-type eye	0.093	0.23	1	18	90	16651	LIM2
EPI	BP	go:0042481	regulation of odontogenesis	0.093	0.23	1	18	90	16651	BCOR
EPI	BP	go:0050996	positive regulation of lipid catabolic process	0.093	0.23	1	18	90	16651	CPT1A
EPI	BP	go:0043113	receptor clustering	0.093	0.23	1	18	90	16651	LRP4
EPI	BP	go:0090003	regulation of establishment of protein localization in plasma membrane	0.093	0.23	1	18	90	16651	LDLRAP1
EPI	BP	go:0003073	regulation of systemic arterial blood pressure	0.093	0.23	1	18	90	16651	ACE
EPI	BP	go:2000107	negative regulation of leukocyte apoptosis	0.093	0.23	1	18	90	16651	CXCL12
EPI	BP	go:0006595	polyamine metabolic process	0.093	0.23	1	18	90	16651	SAT1
EPI	BP	go:0009954	proximal/distal pattern formation	0.093	0.23	1	18	90	16651	LRP4
EPI	BP	go:0046486	glycerolipid metabolic process	0.094	0.23	3	200	90	16651	SERINC5;CPT1A;GK
EPI	MF	go:0005126	cytokine receptor binding	0.095	0.23	3	201	90	16651	IL23A;CASP8;CXCL12
EPI	BP	go:0019221	cytokine-mediated signaling pathway	0.095	0.23	3	201	90	16651	IFITM1;CXCL12;TNFRSF8
EPI	BP	go:2000145	regulation of cell motility	0.096	0.23	4	321	90	16651	CXCL12;IL23A;TDGF1;ACE
EPI	BP	go:0046700	heterocycle catabolic process	0.096	0.23	4	321	90	16651	RRAD;UPP1;RASD1;ATP8B2
EPI	BP	go:0003002	regionalization	0.096	0.23	3	202	90	16651	ZIC3;PBX3;LRP4
EPI	BP	go:0044270	cellular nitrogen compound catabolic process	0.098	0.23	4	323	90	16651	UPP1;RRAD;ATP8B2;RASD1
EPI	MF	go:0005104	fibroblast growth factor receptor binding	0.098	0.23	1	19	90	16651	FGF4
EPI	MF	go:0045309	protein phosphorylated amino acid binding	0.098	0.23	1	19	90	16651	LDLRAP1
EPI	MF	go:0001968	fibronectin binding	0.098	0.23	1	19	90	16651	CCDC80
EPI	BP	go:0032735	positive regulation of interleukin-12 production	0.098	0.23	1	19	90	16651	IL23A
EPI	BP	go:0034105	positive regulation of tissue remodeling	0.098	0.23	1	19	90	16651	IL23A
EPI	BP	go:0042104	positive regulation of activated T cell proliferation	0.098	0.23	1	19	90	16651	IL23A
EPI	BP	go:0090022	regulation of neutrophil chemotaxis	0.098	0.23	1	19	90	16651	IL23A
EPI	BP	go:0002825	regulation of T-helper 1 type immune response	0.098	0.23	1	19	90	16651	IL23A
EPI	BP	go:0006110	regulation of glycolysis	0.098	0.23	1	19	90	16651	FBP1
EPI	BP	go:0035412	regulation of catenin import into nucleus	0.098	0.23	1	19	90	16651	POU5F1
EPI	BP	go:0042522	regulation of tyrosine phosphorylation of Stat5 protein	0.098	0.23	1	19	90	16651	IL23A
EPI	BP	go:0055021	regulation of cardiac muscle tissue growth	0.098	0.23	1	19	90	16651	HEY2
EPI	BP	go:0042771	DNA damage response, signal transduction by p53 class mediator resulting in induction of apoptosis	0.098	0.23	1	19	90	16651	USP28
EPI	CC	go:0031233	intrinsic to external side of plasma membrane	0.1	0.24	1	20	90	16651	GGT1
EPI	MF	go:0008373	sialyltransferase activity	0.1	0.24	1	20	90	16651	ST6GALNAC3
EPI	BP	go:0046135	pyrimidine nucleoside catabolic process	0.1	0.24	1	20	90	16651	UPP1
EPI	BP	go:0045912	negative regulation of carbohydrate metabolic process	0.1	0.24	1	20	90	16651	FBP1
EPI	BP	go:0045940	positive regulation of steroid metabolic process	0.1	0.24	1	20	90	16651	LDLRAP1
EPI	BP	go:0007411	axon guidance	0.1	0.24	4	329	90	16651	UNC5B;CXCL12;ETV4;WNT3
EPI	BP	go:0007528	neuromuscular junction development	0.1	0.24	1	20	90	16651	LRP4
EPI	BP	go:0045622	regulation of T-helper cell differentiation	0.1	0.24	1	20	90	16651	IL23A
EPI	BP	go:0048701	embryonic cranial skeleton morphogenesis	0.1	0.24	1	20	90	16651	NODAL
EPI	BP	go:0010677	negative regulation of cellular carbohydrate metabolic process	0.1	0.24	1	20	90	16651	FBP1
EPI	BP	go:0001702	gastrulation with mouth forming second	0.1	0.24	1	20	90	16651	NODAL
EPI	BP	go:0050691	regulation of defense response to virus by host	0.1	0.24	1	20	90	16651	IL23A
EPI	BP	go:0050927	positive regulation of positive chemotaxis	0.1	0.24	1	20	90	16651	CXCL12
EPI	BP	go:2000027	regulation of organ morphogenesis	0.1	0.24	2	101	90	16651	ETV4;BCOR
EPI	CC	go:0033267	axon part	0.1	0.24	2	102	90	16651	LDLRAP1;SEPT6
EPI	BP	go:0048732	gland development	0.1	0.24	2	102	90	16651	SOX2;TDGF1
EPI	BP	go:0042306	regulation of protein import into nucleus	0.1	0.24	2	102	90	16651	IL23A;POU5F1
EPI	BP	go:0006662	glycerol ether metabolic process	0.1	0.24	2	102	90	16651	GK;CPT1A
EPI	BP	go:0007178	transmembrane receptor protein serine/threonine kinase signaling pathway	0.1	0.24	2	102	90	16651	POU5F1;NODAL
EPI	BP	go:0010035	response to inorganic substance	0.11	0.24	4	333	90	16651	MT1X;FBP1;CASP8;SLC25A12
EPI	BP	go:0009266	response to temperature stimulus	0.11	0.24	2	103	90	16651	CXCL12;CASP8
EPI	BP	go:0032535	regulation of cellular component size	0.11	0.24	2	103	90	16651	CXCL12;CAPG
EPI	CC	go:0043679	axon terminus	0.11	0.24	1	21	90	16651	2015-09-06
EPI	BP	go:0050926	regulation of positive chemotaxis	0.11	0.24	1	21	90	16651	CXCL12
EPI	BP	go:0002711	positive regulation of T cell mediated immunity	0.11	0.24	1	21	90	16651	IL23A
EPI	BP	go:0008593	regulation of Notch signaling pathway	0.11	0.24	1	21	90	16651	HEY2
EPI	BP	go:0032414	positive regulation of ion transmembrane transporter activity	0.11	0.24	1	21	90	16651	CXCL12
EPI	BP	go:0021983	pituitary gland development	0.11	0.24	1	21	90	16651	SOX2
EPI	BP	go:0042346	positive regulation of NF-kappaB import into nucleus	0.11	0.24	1	21	90	16651	IL23A
EPI	BP	go:0048640	negative regulation of developmental growth	0.11	0.24	1	21	90	16651	WNT3
EPI	MF	go:0005057	receptor signaling protein activity	0.11	0.24	2	104	90	16651	MAP4K1;IFITM1
EPI	BP	go:0009896	positive regulation of catabolic process	0.11	0.24	2	104	90	16651	PIM2;CPT1A
EPI	CC	go:0005578	proteinaceous extracellular matrix	0.11	0.24	3	214	90	16651	CCDC80;MUC4;WNT3
EPI	BP	go:0001822	kidney development	0.11	0.24	2	105	90	16651	LRP4;ACE
EPI	BP	go:0048646	anatomical structure formation involved in morphogenesis	0.11	0.24	5	470	90	16651	NODAL;SAT1;WNT3;CASP8;GDF3
EPI	BP	go:0050679	positive regulation of epithelial cell proliferation	0.11	0.24	2	105	90	16651	CXCL12;VASH2
EPI	BP	go:0030279	negative regulation of ossification	0.11	0.24	1	22	90	16651	BCOR
EPI	BP	go:0043043	peptide biosynthetic process	0.11	0.24	1	22	90	16651	GGT1
EPI	BP	go:0030879	mammary gland development	0.11	0.24	1	22	90	16651	TDGF1
EPI	BP	go:0032653	regulation of interleukin-10 production	0.11	0.24	1	22	90	16651	IL23A
EPI	BP	go:0045773	positive regulation of axon extension	0.11	0.24	1	22	90	16651	CXCL12
EPI	BP	go:0048521	negative regulation of behavior	0.11	0.24	1	22	90	16651	WNT3
EPI	BP	go:0001892	embryonic placenta development	0.11	0.24	1	22	90	16651	NODAL
EPI	BP	go:0048260	positive regulation of receptor-mediated endocytosis	0.11	0.24	1	22	90	16651	LDLRAP1
EPI	BP	go:0019637	organophosphate metabolic process	0.11	0.25	3	218	90	16651	PLA2G4F;GK;SERINC5
EPI	BP	go:0044242	cellular lipid catabolic process	0.11	0.25	2	107	90	16651	PLA2G4F;CPT1A
EPI	BP	go:0007610	behavior	0.11	0.25	4	342	90	16651	CPT1A;CXCL12;ACE;PBX3
EPI	BP	go:0071214	cellular response to abiotic stimulus	0.11	0.25	2	107	90	16651	CASP8;TNFRSF8
EPI	BP	go:0018904	organic ether metabolic process	0.12	0.25	2	108	90	16651	GK;CPT1A
EPI	BP	go:0006633	fatty acid biosynthetic process	0.12	0.25	2	108	90	16651	PLA2G4F;GGT1
EPI	CC	go:0009925	basal plasma membrane	0.12	0.25	1	23	90	16651	LDLRAP1
EPI	MF	go:0005164	tumor necrosis factor receptor binding	0.12	0.25	1	23	90	16651	CASP8
EPI	BP	go:0006693	prostaglandin metabolic process	0.12	0.25	1	23	90	16651	PLA2G4F
EPI	BP	go:0035567	non-canonical Wnt receptor signaling pathway	0.12	0.25	1	23	90	16651	WNT3
EPI	BP	go:0055024	regulation of cardiac muscle tissue development	0.12	0.25	1	23	90	16651	HEY2
EPI	BP	go:0060420	regulation of heart growth	0.12	0.25	1	23	90	16651	HEY2
EPI	BP	go:0001912	positive regulation of leukocyte mediated cytotoxicity	0.12	0.25	1	23	90	16651	IL23A
EPI	BP	go:0006041	glucosamine metabolic process	0.12	0.25	1	23	90	16651	CHST2
EPI	BP	go:0006044	N-acetylglucosamine metabolic process	0.12	0.25	1	23	90	16651	CHST2
EPI	BP	go:0042098	T cell proliferation	0.12	0.25	1	23	90	16651	CXCL12
EPI	BP	go:0042517	positive regulation of tyrosine phosphorylation of Stat3 protein	0.12	0.25	1	23	90	16651	IL23A
EPI	BP	go:0070534	protein K63-linked ubiquitination	0.12	0.25	1	23	90	16651	TRIM56
EPI	BP	go:0051693	actin filament capping	0.12	0.25	1	23	90	16651	CAPG
EPI	MF	go:0016746	transferase activity, transferring acyl groups	0.12	0.25	3	224	90	16651	SAT1;GGT1;CPT1A
EPI	BP	go:0010951	negative regulation of endopeptidase activity	0.12	0.25	2	111	90	16651	SERPINB6;CFLAR
EPI	BP	go:0007626	locomotory behavior	0.12	0.25	2	111	90	16651	CXCL12;PBX3
EPI	MF	go:0001540	beta-amyloid binding	0.12	0.25	1	24	90	16651	LDLRAP1
EPI	MF	go:0016755	transferase activity, transferring amino-acyl groups	0.12	0.25	1	24	90	16651	GGT1
EPI	BP	go:0022029	telencephalon cell migration	0.12	0.25	1	24	90	16651	CXCL12
EPI	BP	go:0009207	purine ribonucleoside triphosphate catabolic process	0.12	0.25	3	225	90	16651	RASD1;RRAD;ATP8B2
EPI	BP	go:0009395	phospholipid catabolic process	0.12	0.25	1	24	90	16651	PLA2G4F
EPI	BP	go:0000096	sulfur amino acid metabolic process	0.12	0.25	1	24	90	16651	GGT1
EPI	BP	go:0014910	regulation of smooth muscle cell migration	0.12	0.25	1	24	90	16651	ACE
EPI	BP	go:0016331	morphogenesis of embryonic epithelium	0.12	0.25	1	24	90	16651	NODAL
EPI	BP	go:0045494	photoreceptor cell maintenance	0.12	0.25	1	24	90	16651	CDHR1
EPI	BP	go:0048839	inner ear development	0.12	0.25	1	24	90	16651	SOX2
EPI	BP	go:0030835	negative regulation of actin filament depolymerization	0.12	0.25	1	24	90	16651	CAPG
EPI	BP	go:0006071	glycerol metabolic process	0.12	0.25	1	24	90	16651	GK
EPI	BP	go:0009203	ribonucleoside triphosphate catabolic process	0.12	0.25	3	225	90	16651	RRAD;RASD1;ATP8B2
EPI	BP	go:0033209	tumor necrosis factor-mediated signaling pathway	0.12	0.25	1	24	90	16651	TNFRSF8
EPI	BP	go:0046006	regulation of activated T cell proliferation	0.12	0.25	1	24	90	16651	IL23A
EPI	CC	go:0016585	chromatin remodeling complex	0.12	0.25	2	112	90	16651	ASH2L;HEY2
EPI	CC	go:0044463	cell projection part	0.12	0.25	5	486	90	16651	LDLRAP1;NGEF;CDHR1;SEPT6;PLA2G4F
EPI	BP	go:0003013	circulatory system process	0.12	0.25	2	112	90	16651	ACE;CXCL12
EPI	BP	go:0009146	purine nucleoside triphosphate catabolic process	0.12	0.25	3	226	90	16651	RASD1;RRAD;ATP8B2
EPI	MF	go:0016810	hydrolase activity, acting on carbon-nitrogen (but not peptide) bonds	0.12	0.25	2	113	90	16651	APOBEC3D;APOBEC3C
EPI	BP	go:0050730	regulation of peptidyl-tyrosine phosphorylation	0.13	0.25	2	114	90	16651	TDGF1;IL23A
EPI	BP	go:0000187	activation of MAPK activity	0.13	0.25	2	114	90	16651	MAP4K1;TDGF1
EPI	BP	go:0031347	regulation of defense response	0.13	0.25	4	355	90	16651	ACE;CASP8;IL23A;GGT1
EPI	MF	go:0005546	phosphatidylinositol-4,5-bisphosphate binding	0.13	0.25	1	25	90	16651	LDLRAP1
EPI	MF	go:0005109	frizzled binding	0.13	0.25	1	25	90	16651	WNT3
EPI	BP	go:0001974	blood vessel remodeling	0.13	0.25	1	25	90	16651	ACE
EPI	BP	go:0006915	apoptosis	0.13	0.25	6	632	90	16651	FGF4;PRUNE2;UNC5B;CASP8;PIM2;NGEF
EPI	BP	go:0009143	nucleoside triphosphate catabolic process	0.13	0.25	3	229	90	16651	ATP8B2;RRAD;RASD1
EPI	BP	go:0031623	receptor internalization	0.13	0.25	1	25	90	16651	LDLRAP1
EPI	BP	go:0043370	regulation of CD4-positive, alpha-beta T cell differentiation	0.13	0.25	1	25	90	16651	IL23A
EPI	BP	go:0050869	negative regulation of B cell activation	0.13	0.25	1	25	90	16651	BTLA
EPI	BP	go:0072332	signal transduction by p53 class mediator resulting in induction of apoptosis	0.13	0.25	1	25	90	16651	USP28
EPI	BP	go:0010466	negative regulation of peptidase activity	0.13	0.25	2	115	90	16651	CFLAR;SERPINB6
EPI	BP	go:0009154	purine ribonucleotide catabolic process	0.13	0.25	3	231	90	16651	RRAD;RASD1;ATP8B2
EPI	CC	go:0005769	early endosome	0.13	0.25	2	117	90	16651	WNT3;LDLRAP1
EPI	BP	go:0044243	multicellular organismal catabolic process	0.13	0.25	1	26	90	16651	ACE
EPI	BP	go:0045923	positive regulation of fatty acid metabolic process	0.13	0.25	1	26	90	16651	CPT1A
EPI	BP	go:0019400	alditol metabolic process	0.13	0.25	1	26	90	16651	GK
EPI	BP	go:0042312	regulation of vasodilation	0.13	0.25	1	26	90	16651	ACE
EPI	BP	go:0051259	protein oligomerization	0.13	0.25	3	233	90	16651	FBP1;CASP8;CPT1A
EPI	BP	go:0010506	regulation of autophagy	0.13	0.25	1	26	90	16651	PIM2
EPI	BP	go:0009261	ribonucleotide catabolic process	0.13	0.25	3	233	90	16651	RASD1;ATP8B2;RRAD
EPI	BP	go:0009409	response to cold	0.13	0.25	1	26	90	16651	CASP8
EPI	BP	go:0032411	positive regulation of transporter activity	0.13	0.25	1	26	90	16651	CXCL12
EPI	BP	go:0035115	embryonic forelimb morphogenesis	0.13	0.25	1	26	90	16651	WNT3
EPI	BP	go:0048013	ephrin receptor signaling pathway	0.13	0.25	1	26	90	16651	NGEF
EPI	BP	go:0070201	regulation of establishment of protein localization	0.13	0.25	3	233	90	16651	POU5F1;LDLRAP1;IL23A
EPI	BP	go:2000514	regulation of CD4-positive, alpha-beta T cell activation	0.13	0.25	1	26	90	16651	IL23A
EPI	BP	go:0021885	forebrain cell migration	0.13	0.25	1	26	90	16651	CXCL12
EPI	BP	go:0060341	regulation of cellular localization	0.13	0.26	5	499	90	16651	IL23A;CPT1A;LDLRAP1;POU5F1;CXCL12
EPI	CC	go:0044306	neuron projection terminus	0.14	0.26	1	27	90	16651	2015-09-06
EPI	CC	go:0044452	nucleolar part	0.14	0.26	1	27	90	16651	CASP8
EPI	MF	go:0004623	phospholipase A2 activity	0.14	0.26	1	27	90	16651	PLA2G4F
EPI	BP	go:0007492	endoderm development	0.14	0.26	1	27	90	16651	GDF3
EPI	BP	go:0001838	embryonic epithelial tube formation	0.14	0.26	1	27	90	16651	CASP8
EPI	BP	go:0002753	cytoplasmic pattern recognition receptor signaling pathway	0.14	0.26	1	27	90	16651	CASP8
EPI	BP	go:0006513	protein monoubiquitination	0.14	0.26	1	27	90	16651	BCOR
EPI	BP	go:0010977	negative regulation of neuron projection development	0.14	0.26	1	27	90	16651	CBFA2T2
EPI	BP	go:0031343	positive regulation of cell killing	0.14	0.26	1	27	90	16651	IL23A
EPI	BP	go:0035872	nucleotide-binding domain, leucine rich repeat containing receptor signaling pathway	0.14	0.26	1	27	90	16651	CASP8
EPI	BP	go:0046580	negative regulation of Ras protein signal transduction	0.14	0.26	1	27	90	16651	FBP1
EPI	BP	go:0070423	nucleotide-binding oligomerization domain containing signaling pathway	0.14	0.26	1	27	90	16651	CASP8
EPI	BP	go:0046131	pyrimidine ribonucleoside metabolic process	0.14	0.26	1	27	90	16651	UPP1
EPI	BP	go:0012501	programmed cell death	0.14	0.26	6	646	90	16651	CASP8;FGF4;PRUNE2;NGEF;PIM2;UNC5B
EPI	BP	go:0033157	regulation of intracellular protein transport	0.14	0.26	2	120	90	16651	IL23A;POU5F1
EPI	BP	go:0046822	regulation of nucleocytoplasmic transport	0.14	0.26	2	120	90	16651	POU5F1;IL23A
EPI	MF	go:0008201	heparin binding	0.14	0.26	2	122	90	16651	CCDC80;FGF4
EPI	BP	go:0006631	fatty acid metabolic process	0.14	0.26	3	240	90	16651	GGT1;PLA2G4F;CPT1A
EPI	BP	go:0009069	serine family amino acid metabolic process	0.14	0.26	1	28	90	16651	GGT1
EPI	BP	go:0016574	histone ubiquitination	0.14	0.26	1	28	90	16651	BCOR
EPI	BP	go:0030834	regulation of actin filament depolymerization	0.14	0.26	1	28	90	16651	CAPG
EPI	BP	go:0042516	regulation of tyrosine phosphorylation of Stat3 protein	0.14	0.26	1	28	90	16651	IL23A
EPI	BP	go:0042993	positive regulation of transcription factor import into nucleus	0.14	0.26	1	28	90	16651	IL23A
EPI	BP	go:0043470	regulation of carbohydrate catabolic process	0.14	0.26	1	28	90	16651	FBP1
EPI	BP	go:0043471	regulation of cellular carbohydrate catabolic process	0.14	0.26	1	28	90	16651	FBP1
EPI	BP	go:0045599	negative regulation of fat cell differentiation	0.14	0.26	1	28	90	16651	WNT3
EPI	BP	go:0072657	protein localization in membrane	0.14	0.26	1	28	90	16651	LRP4
EPI	BP	go:0006040	amino sugar metabolic process	0.14	0.26	1	28	90	16651	CHST2
EPI	BP	go:0032729	positive regulation of interferon-gamma production	0.14	0.26	1	28	90	16651	IL23A
EPI	BP	go:0032760	positive regulation of tumor necrosis factor production	0.14	0.26	1	28	90	16651	IL23A
EPI	BP	go:0050433	regulation of catecholamine secretion	0.14	0.26	1	28	90	16651	CXCL12
EPI	BP	go:0051058	negative regulation of small GTPase mediated signal transduction	0.14	0.26	1	28	90	16651	FBP1
EPI	BP	go:0072175	epithelial tube formation	0.14	0.26	1	28	90	16651	CASP8
EPI	BP	go:0051222	positive regulation of protein transport	0.14	0.26	2	123	90	16651	IL23A;POU5F1
EPI	BP	go:0031329	regulation of cellular catabolic process	0.14	0.26	4	374	90	16651	FBP1;PIM2;CPT1A;NGEF
EPI	BP	go:0051130	positive regulation of cellular component organization	0.14	0.26	4	374	90	16651	WNT3;LDLRAP1;CXCL12;CBFA2T2
EPI	MF	go:0005525	GTP binding	0.14	0.26	4	375	90	16651	SEPT6;RASD1;RRAD;DOCK6
EPI	BP	go:0045927	positive regulation of growth	0.14	0.26	2	124	90	16651	WNT3;CXCL12
EPI	MF	go:0016208	AMP binding	0.15	0.26	1	29	90	16651	FBP1
EPI	MF	go:0001085	RNA polymerase II transcription factor binding	0.15	0.26	1	29	90	16651	HEY2
EPI	BP	go:0051318	G1 phase	0.15	0.26	1	29	90	16651	PRUNE2
EPI	BP	go:0042130	negative regulation of T cell proliferation	0.15	0.26	1	29	90	16651	BTLA
EPI	BP	go:0043392	negative regulation of DNA binding	0.15	0.26	1	29	90	16651	HEY2
EPI	BP	go:0001569	patterning of blood vessels	0.15	0.26	1	29	90	16651	CXCL12
EPI	BP	go:0001942	hair follicle development	0.15	0.26	1	29	90	16651	LRP4
EPI	BP	go:0009164	nucleoside catabolic process	0.15	0.26	1	29	90	16651	UPP1
EPI	BP	go:0002763	positive regulation of myeloid leukocyte differentiation	0.15	0.26	1	29	90	16651	IL23A
EPI	BP	go:0022604	regulation of cell morphogenesis	0.15	0.26	3	245	90	16651	NGEF;WNT3;CXCL12
EPI	BP	go:0043408	regulation of MAPKKK cascade	0.15	0.26	3	247	90	16651	FGF4;MAP4K1;SOX2
EPI	BP	go:0050670	regulation of lymphocyte proliferation	0.15	0.26	2	126	90	16651	IL23A;BTLA
EPI	CC	go:0046658	anchored to plasma membrane	0.15	0.26	1	30	90	16651	GGT1
EPI	MF	go:0033613	activating transcription factor binding	0.15	0.26	1	30	90	16651	HEY2
EPI	MF	go:0005548	phospholipid transporter activity	0.15	0.26	1	30	90	16651	ATP8B2
EPI	MF	go:0000049	tRNA binding	0.15	0.26	1	30	90	16651	AARS2
EPI	BP	go:0001910	regulation of leukocyte mediated cytotoxicity	0.15	0.26	1	30	90	16651	IL23A
EPI	BP	go:0032944	regulation of mononuclear cell proliferation	0.15	0.26	2	127	90	16651	BTLA;IL23A
EPI	BP	go:0006687	glycosphingolipid metabolic process	0.15	0.26	1	30	90	16651	ST6GALNAC3
EPI	BP	go:0009163	nucleoside biosynthetic process	0.15	0.26	1	30	90	16651	UPP1
EPI	BP	go:0015695	organic cation transport	0.15	0.26	1	30	90	16651	CPT1A
EPI	BP	go:0050771	negative regulation of axonogenesis	0.15	0.26	1	30	90	16651	WNT3
EPI	BP	go:0006692	prostanoid metabolic process	0.15	0.26	1	30	90	16651	PLA2G4F
EPI	BP	go:0046686	response to cadmium ion	0.15	0.26	1	30	90	16651	MT1X
EPI	BP	go:0051050	positive regulation of transport	0.15	0.26	4	381	90	16651	IL23A;POU5F1;LDLRAP1;CXCL12
EPI	BP	go:0044255	cellular lipid metabolic process	0.15	0.26	6	666	90	16651	PLA2G4F;GGT1;CPT1A;SERINC5;ST6GALNAC3;GK
EPI	BP	go:0008610	lipid biosynthetic process	0.15	0.26	4	381	90	16651	GGT1;SERINC5;PLA2G4F;GK
EPI	BP	go:0033043	regulation of organelle organization	0.15	0.26	4	382	90	16651	POU5F1;CXCL12;CAPG;BCOR
EPI	BP	go:0015837	amine transport	0.15	0.26	2	129	90	16651	SLC25A12;CPT1A
EPI	BP	go:0019233	sensory perception of pain	0.15	0.26	1	31	90	16651	ACE
EPI	BP	go:0032655	regulation of interleukin-12 production	0.15	0.26	1	31	90	16651	IL23A
EPI	BP	go:0034968	histone lysine methylation	0.15	0.26	1	31	90	16651	ASH2L
EPI	BP	go:0043094	cellular metabolic compound salvage	0.15	0.26	1	31	90	16651	UPP1
EPI	BP	go:0072529	pyrimidine-containing compound catabolic process	0.15	0.26	1	31	90	16651	UPP1
EPI	BP	go:0006206	pyrimidine base metabolic process	0.15	0.26	1	31	90	16651	UPP1
EPI	BP	go:0043954	cellular component maintenance	0.15	0.26	1	31	90	16651	CDHR1
EPI	BP	go:0006801	superoxide metabolic process	0.15	0.26	1	31	90	16651	SH3PXD2A
EPI	BP	go:0009309	amine biosynthetic process	0.16	0.26	2	130	90	16651	SAT1;GGT1
EPI	MF	go:0032561	guanyl ribonucleotide binding	0.16	0.26	4	387	90	16651	RRAD;DOCK6;RASD1;SEPT6
EPI	MF	go:0019001	guanyl nucleotide binding	0.16	0.26	4	387	90	16651	RASD1;SEPT6;RRAD;DOCK6
EPI	BP	go:0045892	negative regulation of transcription, DNA-dependent	0.16	0.26	6	673	90	16651	RASD1;ZSCAN10;BCOR;HEY2;NODAL;CBFA2T2
EPI	BP	go:0006195	purine nucleotide catabolic process	0.16	0.26	3	254	90	16651	ATP8B2;RASD1;RRAD
EPI	BP	go:0070663	regulation of leukocyte proliferation	0.16	0.26	2	131	90	16651	BTLA;IL23A
EPI	CC	go:0030131	clathrin adaptor complex	0.16	0.26	1	32	90	16651	LDLRAP1
EPI	BP	go:0007257	activation of JUN kinase activity	0.16	0.26	1	32	90	16651	MAP4K1
EPI	BP	go:0019370	leukotriene biosynthetic process	0.16	0.26	1	32	90	16651	GGT1
EPI	BP	go:0030837	negative regulation of actin filament polymerization	0.16	0.26	1	32	90	16651	CAPG
EPI	BP	go:0043450	alkene biosynthetic process	0.16	0.26	1	32	90	16651	GGT1
EPI	BP	go:0048259	regulation of receptor-mediated endocytosis	0.16	0.26	1	32	90	16651	LDLRAP1
EPI	BP	go:0002709	regulation of T cell mediated immunity	0.16	0.26	1	32	90	16651	IL23A
EPI	BP	go:0015914	phospholipid transport	0.16	0.26	1	32	90	16651	ATP8B2
EPI	BP	go:2000106	regulation of leukocyte apoptosis	0.16	0.26	1	32	90	16651	CXCL12
EPI	BP	go:0008633	activation of pro-apoptotic gene products	0.16	0.26	1	32	90	16651	CASP8
EPI	BP	go:0048814	regulation of dendrite morphogenesis	0.16	0.26	1	32	90	16651	NGEF
EPI	BP	go:0001763	morphogenesis of a branching structure	0.16	0.27	2	132	90	16651	TDGF1;CXCL12
EPI	BP	go:0040007	growth	0.16	0.27	3	257	90	16651	GDF3;NODAL;LRP4
EPI	BP	go:0001944	vasculature development	0.16	0.27	1	33	90	16651	NODAL
EPI	BP	go:0019751	polyol metabolic process	0.16	0.27	1	33	90	16651	GK
EPI	BP	go:0009952	anterior/posterior pattern specification	0.16	0.27	2	134	90	16651	PBX3;ZIC3
EPI	BP	go:0050994	regulation of lipid catabolic process	0.16	0.27	1	33	90	16651	CPT1A
EPI	BP	go:0046320	regulation of fatty acid oxidation	0.16	0.27	1	33	90	16651	CPT1A
EPI	BP	go:0019432	triglyceride biosynthetic process	0.16	0.27	1	33	90	16651	GK
EPI	BP	go:0035136	forelimb morphogenesis	0.16	0.27	1	33	90	16651	WNT3
EPI	BP	go:0044259	multicellular organismal macromolecule metabolic process	0.16	0.27	1	33	90	16651	ACE
EPI	BP	go:0072523	purine-containing compound catabolic process	0.17	0.27	3	260	90	16651	RASD1;ATP8B2;RRAD
EPI	CC	go:0032154	cleavage furrow	0.17	0.27	1	34	90	16651	2015-09-06
EPI	CC	go:0030119	AP-type membrane coat adaptor complex	0.17	0.27	1	34	90	16651	LDLRAP1
EPI	BP	go:0042345	regulation of NF-kappaB import into nucleus	0.17	0.27	1	34	90	16651	IL23A
EPI	BP	go:0042733	embryonic digit morphogenesis	0.17	0.27	1	34	90	16651	LRP4
EPI	BP	go:0031330	negative regulation of cellular catabolic process	0.17	0.27	1	34	90	16651	FBP1
EPI	BP	go:0001816	cytokine production	0.17	0.27	1	34	90	16651	TRIM56
EPI	MF	go:0035091	phosphatidylinositol binding	0.17	0.27	2	137	90	16651	SH3PXD2A;LDLRAP1
EPI	BP	go:0045597	positive regulation of cell differentiation	0.17	0.28	4	401	90	16651	IL23A;WNT3;CXCL12;ACE
EPI	BP	go:0048585	negative regulation of response to stimulus	0.17	0.28	5	545	90	16651	HEY2;LRP4;WNT3;SOX2;FBP1
EPI	BP	go:0051253	negative regulation of RNA metabolic process	0.17	0.28	6	693	90	16651	RASD1;ZSCAN10;BCOR;HEY2;NODAL;CBFA2T2
EPI	CC	go:0009898	internal side of plasma membrane	0.17	0.28	1	35	90	16651	LDLRAP1
EPI	BP	go:0042398	cellular modified amino acid biosynthetic process	0.17	0.28	1	35	90	16651	GGT1
EPI	BP	go:0042401	cellular biogenic amine biosynthetic process	0.17	0.28	1	35	90	16651	SAT1
EPI	BP	go:0043410	positive regulation of MAPKKK cascade	0.17	0.28	2	139	90	16651	SOX2;FGF4
EPI	BP	go:0031341	regulation of cell killing	0.17	0.28	1	35	90	16651	IL23A
EPI	MF	go:0030246	carbohydrate binding	0.17	0.28	4	403	90	16651	CCDC80;SUSD2;FBP1;FGF4
EPI	BP	go:0010639	negative regulation of organelle organization	0.17	0.28	2	140	90	16651	CAPG;BCOR
EPI	CC	go:0032155	cell division site part	0.18	0.28	1	36	90	16651	2015-09-06
EPI	CC	go:0031519	PcG protein complex	0.18	0.28	1	36	90	16651	BCOR
EPI	CC	go:0055037	recycling endosome	0.18	0.28	1	36	90	16651	LDLRAP1
EPI	MF	go:0032813	tumor necrosis factor receptor superfamily binding	0.18	0.28	1	36	90	16651	CASP8
EPI	BP	go:0046463	acylglycerol biosynthetic process	0.18	0.28	1	36	90	16651	GK
EPI	BP	go:0070988	demethylation	0.18	0.28	1	36	90	16651	APOBEC3C
EPI	BP	go:0072528	pyrimidine-containing compound biosynthetic process	0.18	0.28	1	36	90	16651	UPP1
EPI	BP	go:0046460	neutral lipid biosynthetic process	0.18	0.28	1	36	90	16651	GK
EPI	BP	go:0071407	cellular response to organic cyclic compound	0.18	0.28	1	36	90	16651	PLA2G4F
EPI	BP	go:0045670	regulation of osteoclast differentiation	0.18	0.28	1	36	90	16651	IL23A
EPI	BP	go:0034103	regulation of tissue remodeling	0.18	0.28	1	36	90	16651	IL23A
EPI	BP	go:0032880	regulation of protein localization	0.18	0.28	3	269	90	16651	POU5F1;LDLRAP1;IL23A
EPI	CC	go:0031225	anchored to membrane	0.18	0.28	2	142	90	16651	GGT1;TDGF1
EPI	BP	go:0046578	regulation of Ras protein signal transduction	0.18	0.28	2	143	90	16651	NGEF;FBP1
EPI	CC	go:0005667	transcription factor complex	0.18	0.28	3	272	90	16651	PBX3;POU5F1;SOX2
EPI	BP	go:0006664	glycolipid metabolic process	0.18	0.28	1	37	90	16651	ST6GALNAC3
EPI	BP	go:0007585	respiratory gaseous exchange	0.18	0.28	1	37	90	16651	PBX3
EPI	BP	go:0006691	leukotriene metabolic process	0.18	0.28	1	37	90	16651	GGT1
EPI	BP	go:0007369	gastrulation	0.18	0.28	1	37	90	16651	NODAL
EPI	BP	go:0008630	DNA damage response, signal transduction resulting in induction of apoptosis	0.18	0.28	1	37	90	16651	USP28
EPI	BP	go:0010811	positive regulation of cell-substrate adhesion	0.18	0.28	1	37	90	16651	CCDC80
EPI	BP	go:0043449	cellular alkene metabolic process	0.18	0.28	1	37	90	16651	GGT1
EPI	BP	go:0046637	regulation of alpha-beta T cell differentiation	0.18	0.28	1	37	90	16651	IL23A
EPI	BP	go:0010043	response to zinc ion	0.18	0.28	1	37	90	16651	MT1X
EPI	BP	go:0032272	negative regulation of protein polymerization	0.18	0.28	1	37	90	16651	CAPG
EPI	BP	go:0032956	regulation of actin cytoskeleton organization	0.18	0.28	2	144	90	16651	CXCL12;CAPG
EPI	BP	go:0051260	protein homooligomerization	0.18	0.28	2	144	90	16651	CPT1A;FBP1
EPI	BP	go:0006790	sulfur compound metabolic process	0.18	0.28	2	144	90	16651	GGT1;CHST2
EPI	MF	go:0005083	small GTPase regulator activity	0.18	0.28	3	274	90	16651	MAP4K1;TBC1D16;NGEF
EPI	BP	go:0032386	regulation of intracellular transport	0.18	0.28	2	145	90	16651	IL23A;POU5F1
EPI	BP	go:0051098	regulation of binding	0.18	0.28	2	145	90	16651	LDLRAP1;HEY2
EPI	MF	go:0008374	O-acyltransferase activity	0.19	0.28	1	38	90	16651	CPT1A
EPI	MF	go:0018024	histone-lysine N-methyltransferase activity	0.19	0.28	1	38	90	16651	ASH2L
EPI	BP	go:0006220	pyrimidine nucleotide metabolic process	0.19	0.28	1	38	90	16651	UPP1
EPI	BP	go:0006635	fatty acid beta-oxidation	0.19	0.28	1	38	90	16651	CPT1A
EPI	BP	go:0007416	synapse assembly	0.19	0.28	1	38	90	16651	LRP4
EPI	MF	go:0005516	calmodulin binding	0.19	0.28	2	146	90	16651	CAMKV;RRAD
EPI	BP	go:0010565	regulation of cellular ketone metabolic process	0.19	0.28	2	146	90	16651	CPT1A;FBP1
EPI	BP	go:0043254	regulation of protein complex assembly	0.19	0.28	2	146	90	16651	HEY2;CAPG
EPI	BP	go:0002708	positive regulation of lymphocyte mediated immunity	0.19	0.29	1	39	90	16651	IL23A
EPI	BP	go:0032970	regulation of actin filament-based process	0.19	0.29	2	148	90	16651	CAPG;CXCL12
EPI	BP	go:0046635	positive regulation of alpha-beta T cell activation	0.19	0.29	1	39	90	16651	IL23A
EPI	BP	go:0050672	negative regulation of lymphocyte proliferation	0.19	0.29	1	39	90	16651	BTLA
EPI	BP	go:0002705	positive regulation of leukocyte mediated immunity	0.19	0.29	1	39	90	16651	IL23A
EPI	BP	go:0010976	positive regulation of neuron projection development	0.19	0.29	1	39	90	16651	CBFA2T2
EPI	BP	go:0032945	negative regulation of mononuclear cell proliferation	0.19	0.29	1	39	90	16651	BTLA
EPI	BP	go:0002824	positive regulation of adaptive immune response based on somatic recombination of immune receptors built from immunoglobulin superfamily domains	0.19	0.29	1	39	90	16651	IL23A
EPI	BP	go:0042531	positive regulation of tyrosine phosphorylation of STAT protein	0.19	0.29	1	39	90	16651	IL23A
EPI	BP	go:0044236	multicellular organismal metabolic process	0.19	0.29	1	39	90	16651	ACE
EPI	BP	go:0009894	regulation of catabolic process	0.19	0.29	4	420	90	16651	FBP1;CPT1A;PIM2;NGEF
EPI	BP	go:0043627	response to estrogen stimulus	0.19	0.29	2	149	90	16651	CASP8;ASH2L
EPI	MF	go:0016278	lysine N-methyltransferase activity	0.2	0.29	1	40	90	16651	ASH2L
EPI	MF	go:0015179	L-amino acid transmembrane transporter activity	0.2	0.29	1	40	90	16651	SLC25A12
EPI	MF	go:0002020	protease binding	0.2	0.29	1	40	90	16651	SERPINB6
EPI	MF	go:0016279	protein-lysine N-methyltransferase activity	0.2	0.29	1	40	90	16651	ASH2L
EPI	BP	go:0002821	positive regulation of adaptive immune response	0.2	0.29	1	40	90	16651	IL23A
EPI	BP	go:0051925	regulation of calcium ion transport via voltage-gated calcium channel activity	0.2	0.29	1	40	90	16651	CXCL12
EPI	BP	go:0090066	regulation of anatomical structure size	0.2	0.29	2	150	90	16651	CXCL12;CAPG
EPI	CC	go:0031301	integral to organelle membrane	0.2	0.29	2	151	90	16651	ST6GALNAC3;MAN1C1
EPI	BP	go:0006351	transcription, DNA-dependent	0.2	0.29	4	424	90	16651	POU5F1;CREBL2;ETV1;ASH2L
EPI	BP	go:0009205	purine ribonucleoside triphosphate metabolic process	0.2	0.29	3	283	90	16651	RRAD;RASD1;ATP8B2
EPI	BP	go:0006184	GTP catabolic process	0.2	0.29	2	152	90	16651	RASD1;RRAD
EPI	MF	go:0004843	ubiquitin-specific protease activity	0.2	0.29	1	41	90	16651	USP28
EPI	MF	go:0032947	protein complex scaffold	0.2	0.29	1	41	90	16651	LDLRAP1
EPI	BP	go:0009199	ribonucleoside triphosphate metabolic process	0.2	0.29	3	284	90	16651	RRAD;ATP8B2;RASD1
EPI	BP	go:0006749	glutathione metabolic process	0.2	0.29	1	41	90	16651	GGT1
EPI	BP	go:0001649	osteoblast differentiation	0.2	0.29	1	41	90	16651	SOX2
EPI	BP	go:0002443	leukocyte mediated immunity	0.2	0.29	1	41	90	16651	ACE
EPI	BP	go:0043112	receptor metabolic process	0.2	0.29	1	41	90	16651	LDLRAP1
EPI	BP	go:0046504	glycerol ether biosynthetic process	0.2	0.29	1	41	90	16651	GK
EPI	BP	go:0043406	positive regulation of MAP kinase activity	0.2	0.29	2	153	90	16651	TDGF1;MAP4K1
EPI	BP	go:0009144	purine nucleoside triphosphate metabolic process	0.2	0.29	3	287	90	16651	RRAD;ATP8B2;RASD1
EPI	BP	go:0009790	embryo development	0.2	0.29	3	287	90	16651	GDF3;TDGF1;NANOG
EPI	MF	go:0004180	carboxypeptidase activity	0.2	0.29	1	42	90	16651	ACE
EPI	BP	go:0046651	lymphocyte proliferation	0.2	0.29	1	42	90	16651	CXCL12
EPI	BP	go:0051952	regulation of amine transport	0.2	0.29	1	42	90	16651	CXCL12
EPI	BP	go:0060429	epithelium development	0.2	0.29	1	42	90	16651	WNT3
EPI	BP	go:0060688	regulation of morphogenesis of a branching structure	0.2	0.29	1	42	90	16651	ETV4
EPI	BP	go:0070664	negative regulation of leukocyte proliferation	0.2	0.29	1	42	90	16651	BTLA
EPI	MF	go:0030695	GTPase regulator activity	0.21	0.3	4	433	90	16651	MAP4K1;NGEF;TBC1D16;DOCK6
EPI	BP	go:0080134	regulation of response to stress	0.21	0.3	5	582	90	16651	GGT1;MAP4K1;ACE;CASP8;IL23A
EPI	MF	go:0051219	phosphoprotein binding	0.21	0.3	1	43	90	16651	LDLRAP1
EPI	MF	go:0005044	scavenger receptor activity	0.21	0.3	1	43	90	16651	SUSD2
EPI	BP	go:0055001	muscle cell development	0.21	0.3	1	43	90	16651	HEY2
EPI	BP	go:0030182	neuron differentiation	0.21	0.3	2	157	90	16651	NRBP2;WNT3
EPI	BP	go:0071300	cellular response to retinoic acid	0.21	0.3	1	43	90	16651	WNT3
EPI	BP	go:0043242	negative regulation of protein complex disassembly	0.21	0.3	1	44	90	16651	CAPG
EPI	BP	go:0043255	regulation of carbohydrate biosynthetic process	0.21	0.3	1	44	90	16651	FBP1
EPI	BP	go:0019229	regulation of vasoconstriction	0.21	0.3	1	44	90	16651	ACE
EPI	BP	go:0071705	nitrogen compound transport	0.21	0.3	2	159	90	16651	CPT1A;SLC25A12
EPI	BP	go:0071299	cellular response to vitamin A	0.21	0.3	1	44	90	16651	WNT3
EPI	MF	go:0005539	glycosaminoglycan binding	0.21	0.3	2	160	90	16651	CCDC80;FGF4
EPI	MF	go:0000981	sequence-specific DNA binding RNA polymerase II transcription factor activity	0.21	0.3	2	160	90	16651	POU5F1;HEY2
EPI	MF	go:0003714	transcription corepressor activity	0.21	0.3	2	160	90	16651	CBFA2T2;BCOR
EPI	BP	go:0009141	nucleoside triphosphate metabolic process	0.21	0.3	3	295	90	16651	RRAD;RASD1;ATP8B2
EPI	BP	go:0006366	transcription from RNA polymerase II promoter	0.21	0.3	3	296	90	16651	ASH2L;ETV1;POU5F1
EPI	CC	go:0045121	membrane raft	0.22	0.3	2	161	90	16651	CASP8;WNT3
EPI	BP	go:0050870	positive regulation of T cell activation	0.22	0.3	2	161	90	16651	BTLA;IL23A
EPI	CC	go:0031012	extracellular matrix	0.22	0.3	3	297	90	16651	WNT3;MUC4;CCDC80
EPI	BP	go:0050773	regulation of dendrite development	0.22	0.3	1	45	90	16651	NGEF
EPI	BP	go:0031056	regulation of histone modification	0.22	0.3	1	45	90	16651	BCOR
EPI	BP	go:0046427	positive regulation of JAK-STAT cascade	0.22	0.3	1	45	90	16651	IL23A
EPI	BP	go:0009968	negative regulation of signal transduction	0.22	0.31	4	443	90	16651	FBP1;LRP4;SOX2;HEY2
EPI	MF	go:0060589	nucleoside-triphosphatase regulator activity	0.22	0.31	4	445	90	16651	TBC1D16;NGEF;DOCK6;MAP4K1
EPI	BP	go:0046039	GTP metabolic process	0.22	0.31	2	163	90	16651	RASD1;RRAD
EPI	BP	go:0032989	cellular component morphogenesis	0.22	0.31	3	299	90	16651	PRDM14;WNT3;NODAL
EPI	CC	go:0031966	mitochondrial membrane	0.22	0.31	4	446	90	16651	SLC25A12;CASP8;GK;CPT1A
EPI	MF	go:0019783	small conjugating protein-specific protease activity	0.22	0.31	1	46	90	16651	USP28
EPI	MF	go:0000988	protein binding transcription factor activity	0.22	0.31	4	446	90	16651	CBFA2T2;UTF1;HEY2;BCOR
EPI	BP	go:0007498	mesoderm development	0.22	0.31	1	46	90	16651	GDF3
EPI	BP	go:0008015	blood circulation	0.22	0.31	1	46	90	16651	CXCL12
EPI	BP	go:0006486	protein glycosylation	0.22	0.31	2	165	90	16651	ST6GALNAC3;MAN1C1
EPI	BP	go:0043413	macromolecule glycosylation	0.22	0.31	2	165	90	16651	ST6GALNAC3;MAN1C1
EPI	CC	go:0000118	histone deacetylase complex	0.23	0.31	1	47	90	16651	HEY2
EPI	MF	go:0008009	chemokine activity	0.23	0.31	1	47	90	16651	CXCL12
EPI	MF	go:0042054	histone methyltransferase activity	0.23	0.31	1	47	90	16651	ASH2L
EPI	BP	go:0006213	pyrimidine nucleoside metabolic process	0.23	0.31	1	47	90	16651	UPP1
EPI	BP	go:0007167	enzyme linked receptor protein signaling pathway	0.23	0.31	5	601	90	16651	FGF4;NGEF;TDGF1;POU5F1;NODAL
EPI	BP	go:0016571	histone methylation	0.23	0.31	1	47	90	16651	ASH2L
EPI	BP	go:0030500	regulation of bone mineralization	0.23	0.31	1	47	90	16651	BCOR
EPI	BP	go:0030888	regulation of B cell proliferation	0.23	0.31	1	47	90	16651	BTLA
EPI	BP	go:0043154	negative regulation of cysteine-type endopeptidase activity involved in apoptotic process	0.23	0.31	1	47	90	16651	CFLAR
EPI	BP	go:0046620	regulation of organ growth	0.23	0.31	1	47	90	16651	HEY2
EPI	BP	go:0051607	defense response to virus	0.23	0.31	1	47	90	16651	TRIM56
EPI	BP	go:0042509	regulation of tyrosine phosphorylation of STAT protein	0.23	0.31	1	47	90	16651	IL23A
EPI	BP	go:0051289	protein homotetramerization	0.23	0.31	1	47	90	16651	FBP1
EPI	MF	go:0016747	transferase activity, transferring acyl groups other than amino-acyl groups	0.23	0.31	2	167	90	16651	CPT1A;SAT1
EPI	BP	go:0070085	glycosylation	0.23	0.31	2	167	90	16651	ST6GALNAC3;MAN1C1
EPI	BP	go:0001525	angiogenesis	0.23	0.31	2	167	90	16651	CASP8;SAT1
EPI	BP	go:0007420	brain development	0.23	0.31	2	167	90	16651	NODAL;CXCL12
EPI	CC	go:0032587	ruffle membrane	0.23	0.31	1	48	90	16651	PLA2G4F
EPI	MF	go:0016763	transferase activity, transferring pentosyl groups	0.23	0.31	1	48	90	16651	UPP1
EPI	BP	go:0006418	tRNA aminoacylation for protein translation	0.23	0.31	1	48	90	16651	AARS2
EPI	BP	go:0071356	cellular response to tumor necrosis factor	0.23	0.31	1	48	90	16651	TNFRSF8
EPI	BP	go:0009150	purine ribonucleotide metabolic process	0.23	0.31	3	308	90	16651	RRAD;RASD1;ATP8B2
EPI	MF	go:0004812	aminoacyl-tRNA ligase activity	0.23	0.31	1	49	90	16651	AARS2
EPI	MF	go:0004702	receptor signaling protein serine/threonine kinase activity	0.23	0.31	1	49	90	16651	MAP4K1
EPI	MF	go:0016876	ligase activity, forming aminoacyl-tRNA and related compounds	0.23	0.31	1	49	90	16651	AARS2
EPI	MF	go:0016875	ligase activity, forming carbon-oxygen bonds	0.23	0.31	1	49	90	16651	AARS2
EPI	BP	go:0043467	regulation of generation of precursor metabolites and energy	0.23	0.31	1	49	90	16651	FBP1
EPI	BP	go:0030509	BMP signaling pathway	0.23	0.31	1	49	90	16651	POU5F1
EPI	BP	go:0009953	dorsal/ventral pattern formation	0.23	0.31	1	49	90	16651	LRP4
EPI	BP	go:0042632	cholesterol homeostasis	0.23	0.31	1	49	90	16651	LDLRAP1
EPI	BP	go:0045582	positive regulation of T cell differentiation	0.23	0.31	1	49	90	16651	IL23A
EPI	BP	go:0055092	sterol homeostasis	0.23	0.31	1	49	90	16651	LDLRAP1
EPI	BP	go:0030163	protein catabolic process	0.23	0.31	1	49	90	16651	ACE
EPI	BP	go:0001570	vasculogenesis	0.23	0.31	1	49	90	16651	HEY2
EPI	BP	go:0006730	one-carbon metabolic process	0.23	0.31	2	170	90	16651	APOBEC3C;ASH2L
EPI	BP	go:2000117	negative regulation of cysteine-type endopeptidase activity	0.23	0.31	1	49	90	16651	CFLAR
EPI	BP	go:0019216	regulation of lipid metabolic process	0.24	0.31	2	171	90	16651	CPT1A;LDLRAP1
EPI	MF	go:0005085	guanyl-nucleotide exchange factor activity	0.24	0.31	2	172	90	16651	DOCK6;NGEF
EPI	BP	go:0051291	protein heterooligomerization	0.24	0.31	1	50	90	16651	CASP8
EPI	BP	go:0031100	organ regeneration	0.24	0.31	1	50	90	16651	CXCL12
EPI	BP	go:0032496	response to lipopolysaccharide	0.24	0.31	2	172	90	16651	ACE;CASP8
EPI	BP	go:0045665	negative regulation of neuron differentiation	0.24	0.31	1	50	90	16651	SOX2
EPI	BP	go:0043507	positive regulation of JUN kinase activity	0.24	0.31	1	50	90	16651	MAP4K1
EPI	BP	go:0045087	innate immune response	0.24	0.32	3	313	90	16651	IL23A;CASP8;IFITM1
EPI	MF	go:0008146	sulfotransferase activity	0.24	0.32	1	51	90	16651	CHST2
EPI	BP	go:0043038	amino acid activation	0.24	0.32	1	51	90	16651	AARS2
EPI	BP	go:0009062	fatty acid catabolic process	0.24	0.32	1	51	90	16651	CPT1A
EPI	BP	go:0043039	tRNA aminoacylation	0.24	0.32	1	51	90	16651	AARS2
EPI	BP	go:0045598	regulation of fat cell differentiation	0.24	0.32	1	51	90	16651	WNT3
EPI	BP	go:0045639	positive regulation of myeloid cell differentiation	0.24	0.32	1	51	90	16651	IL23A
EPI	BP	go:0048771	tissue remodeling	0.24	0.32	1	51	90	16651	ACE
EPI	BP	go:0050821	protein stabilization	0.24	0.32	1	51	90	16651	PIM2
EPI	MF	go:0005097	Rab GTPase activator activity	0.25	0.32	1	52	90	16651	TBC1D16
EPI	MF	go:0015662	ATPase activity, coupled to transmembrane movement of ions, phosphorylative mechanism	0.25	0.32	1	52	90	16651	ATP8B2
EPI	MF	go:0004672	protein kinase activity	0.25	0.32	5	622	90	16651	MAP4K1;FGF4;NRBP2;CAMKV;PIM2
EPI	BP	go:0007043	cell-cell junction assembly	0.25	0.32	1	52	90	16651	LIM2
EPI	BP	go:0002573	myeloid leukocyte differentiation	0.25	0.32	1	52	90	16651	CASP8
EPI	BP	go:0060021	palate development	0.25	0.32	1	52	90	16651	BCOR
EPI	BP	go:0070167	regulation of biomineral tissue development	0.25	0.32	1	52	90	16651	BCOR
EPI	BP	go:0006921	cellular component disassembly involved in apoptosis	0.25	0.32	1	52	90	16651	CASP8
EPI	BP	go:0019395	fatty acid oxidation	0.25	0.32	1	52	90	16651	CPT1A
EPI	BP	go:0042472	inner ear morphogenesis	0.25	0.32	1	52	90	16651	WNT3
EPI	BP	go:0009259	ribonucleotide metabolic process	0.25	0.32	3	318	90	16651	ATP8B2;RRAD;RASD1
EPI	BP	go:0032649	regulation of interferon-gamma production	0.25	0.32	1	53	90	16651	IL23A
EPI	BP	go:0048610	cellular process involved in reproduction	0.25	0.32	3	320	90	16651	CXCL12;DND1;PRDM14
EPI	BP	go:0071295	cellular response to vitamin	0.25	0.32	1	53	90	16651	WNT3
EPI	BP	go:0034440	lipid oxidation	0.25	0.32	1	53	90	16651	CPT1A
EPI	BP	go:0051781	positive regulation of cell division	0.25	0.33	1	54	90	16651	FGF4
EPI	CC	go:0017053	transcriptional repressor complex	0.26	0.33	1	55	90	16651	HEY2
EPI	MF	go:0042379	chemokine receptor binding	0.26	0.33	1	55	90	16651	CXCL12
EPI	BP	go:0050868	negative regulation of T cell activation	0.26	0.33	1	55	90	16651	BTLA
EPI	BP	go:0051928	positive regulation of calcium ion transport	0.26	0.33	1	55	90	16651	CXCL12
EPI	BP	go:0044272	sulfur compound biosynthetic process	0.26	0.33	1	55	90	16651	GGT1
EPI	BP	go:0030900	forebrain development	0.26	0.33	1	55	90	16651	SOX2
EPI	BP	go:0042990	regulation of transcription factor import into nucleus	0.26	0.33	1	55	90	16651	IL23A
EPI	BP	go:0009566	fertilization	0.26	0.33	1	55	90	16651	PRDM14
EPI	BP	go:0007219	Notch signaling pathway	0.26	0.33	1	55	90	16651	HEY2
EPI	BP	go:0010648	negative regulation of cell communication	0.26	0.33	4	480	90	16651	FBP1;LRP4;HEY2;SOX2
EPI	BP	go:0023057	negative regulation of signaling	0.26	0.33	4	480	90	16651	HEY2;LRP4;SOX2;FBP1
EPI	CC	go:0035097	histone methyltransferase complex	0.26	0.33	1	56	90	16651	ASH2L
EPI	CC	go:0008021	synaptic vesicle	0.26	0.33	1	56	90	16651	2015-09-06
EPI	CC	go:0034708	methyltransferase complex	0.26	0.33	1	56	90	16651	ASH2L
EPI	MF	go:0048029	monosaccharide binding	0.26	0.33	1	56	90	16651	FBP1
EPI	BP	go:0032869	cellular response to insulin stimulus	0.26	0.33	2	184	90	16651	FGF4;FBP1
EPI	BP	go:0045621	positive regulation of lymphocyte differentiation	0.26	0.33	1	56	90	16651	IL23A
EPI	BP	go:0045807	positive regulation of endocytosis	0.26	0.33	1	56	90	16651	LDLRAP1
EPI	BP	go:0002237	response to molecule of bacterial origin	0.26	0.33	2	184	90	16651	CASP8;ACE
EPI	BP	go:0045666	positive regulation of neuron differentiation	0.26	0.33	1	56	90	16651	CXCL12
EPI	BP	go:0050688	regulation of defense response to virus	0.26	0.33	1	56	90	16651	IL23A
EPI	BP	go:0072329	monocarboxylic acid catabolic process	0.26	0.33	1	56	90	16651	CPT1A
EPI	BP	go:0016579	protein deubiquitination	0.26	0.33	1	56	90	16651	USP28
EPI	BP	go:0019218	regulation of steroid metabolic process	0.26	0.33	1	56	90	16651	LDLRAP1
EPI	BP	go:0071902	positive regulation of protein serine/threonine kinase activity	0.26	0.33	2	185	90	16651	MAP4K1;TDGF1
EPI	BP	go:0042108	positive regulation of cytokine biosynthetic process	0.27	0.33	1	57	90	16651	TNFRSF8
EPI	BP	go:0090100	positive regulation of transmembrane receptor protein serine/threonine kinase signaling pathway	0.27	0.33	1	57	90	16651	POU5F1
EPI	BP	go:0048872	homeostasis of number of cells	0.27	0.33	1	57	90	16651	PRDM14
EPI	BP	go:0009895	negative regulation of catabolic process	0.27	0.33	1	57	90	16651	FBP1
EPI	BP	go:0006672	ceramide metabolic process	0.27	0.33	1	57	90	16651	ST6GALNAC3
EPI	BP	go:0045995	regulation of embryonic development	0.27	0.33	1	58	90	16651	NODAL
EPI	BP	go:0048704	embryonic skeletal system morphogenesis	0.27	0.33	1	58	90	16651	NODAL
EPI	BP	go:0009117	nucleotide metabolic process	0.27	0.33	4	487	90	16651	RRAD;RASD1;UPP1;ATP8B2
EPI	BP	go:0006304	DNA modification	0.27	0.33	1	58	90	16651	APOBEC3C
EPI	BP	go:0006753	nucleoside phosphate metabolic process	0.27	0.33	4	487	90	16651	RASD1;ATP8B2;UPP1;RRAD
EPI	BP	go:0051101	regulation of DNA binding	0.27	0.33	1	58	90	16651	HEY2
EPI	BP	go:0009725	response to hormone stimulus	0.28	0.34	5	650	90	16651	CASP8;CXCL12;ASH2L;FBP1;FGF4
EPI	BP	go:0002684	positive regulation of immune system process	0.28	0.34	4	492	90	16651	CASP8;BTLA;CXCL12;IL23A
EPI	MF	go:0038024	cargo receptor activity	0.28	0.34	1	60	90	16651	SUSD2
EPI	MF	go:0016782	transferase activity, transferring sulfur-containing groups	0.28	0.34	1	60	90	16651	CHST2
EPI	BP	go:0043244	regulation of protein complex disassembly	0.28	0.34	1	60	90	16651	CAPG
EPI	BP	go:0043506	regulation of JUN kinase activity	0.28	0.34	1	60	90	16651	MAP4K1
EPI	BP	go:0022404	molting cycle process	0.28	0.34	1	60	90	16651	LRP4
EPI	BP	go:0000077	DNA damage checkpoint	0.28	0.34	1	60	90	16651	USP28
EPI	BP	go:0022405	hair cycle process	0.28	0.34	1	60	90	16651	LRP4
EPI	BP	go:0046425	regulation of JAK-STAT cascade	0.28	0.34	1	60	90	16651	IL23A
EPI	BP	go:0051100	negative regulation of binding	0.28	0.34	1	60	90	16651	HEY2
EPI	BP	go:0032787	monocarboxylic acid metabolic process	0.28	0.34	3	340	90	16651	GGT1;PLA2G4F;CPT1A
EPI	BP	go:0050776	regulation of immune response	0.28	0.34	4	495	90	16651	CASP8;IL23A;BTLA;IFITM1
EPI	BP	go:0046483	heterocycle metabolic process	0.28	0.34	5	654	90	16651	SLC16A9;ATP8B2;UPP1;RRAD;RASD1
EPI	MF	go:0022804	active transmembrane transporter activity	0.28	0.34	3	341	90	16651	SLC25A12;SLC16A9;ATP8B2
EPI	BP	go:0070848	response to growth factor stimulus	0.28	0.34	2	193	90	16651	SOX2;FGF4
EPI	BP	go:0002009	morphogenesis of an epithelium	0.28	0.34	2	194	90	16651	CXCL12;NODAL
EPI	BP	go:0042102	positive regulation of T cell proliferation	0.28	0.34	1	61	90	16651	IL23A
EPI	BP	go:0006461	protein complex assembly	0.28	0.34	4	499	90	16651	CPT1A;CASP8;CAPG;FBP1
EPI	BP	go:0002252	immune effector process	0.28	0.34	2	195	90	16651	ACE;TRIM56
EPI	CC	go:0000777	condensed chromosome kinetochore	0.29	0.34	1	62	90	16651	2015-09-06
EPI	MF	go:0008170	N-methyltransferase activity	0.29	0.34	1	62	90	16651	ASH2L
EPI	BP	go:0002764	immune response-regulating signaling pathway	0.29	0.34	2	196	90	16651	BTLA;CASP8
EPI	BP	go:0015711	organic anion transport	0.29	0.34	1	62	90	16651	SLC25A12
EPI	BP	go:0031670	cellular response to nutrient	0.29	0.34	1	62	90	16651	WNT3
EPI	CC	go:0044433	cytoplasmic vesicle part	0.29	0.35	3	346	90	16651	CAMKV;GPRC5C;LDLRAP1
EPI	BP	go:0051347	positive regulation of transferase activity	0.29	0.35	3	346	90	16651	MAP4K1;SERINC5;TDGF1
EPI	MF	go:0008276	protein methyltransferase activity	0.29	0.35	1	63	90	16651	ASH2L
EPI	MF	go:0035591	signaling adaptor activity	0.29	0.35	1	63	90	16651	LDLRAP1
EPI	BP	go:0010906	regulation of glucose metabolic process	0.29	0.35	1	63	90	16651	FBP1
EPI	BP	go:0042303	molting cycle	0.29	0.35	1	63	90	16651	LRP4
EPI	BP	go:0002761	regulation of myeloid leukocyte differentiation	0.29	0.35	1	63	90	16651	IL23A
EPI	BP	go:0046519	sphingoid metabolic process	0.29	0.35	1	63	90	16651	ST6GALNAC3
EPI	BP	go:0051251	positive regulation of lymphocyte activation	0.29	0.35	2	200	90	16651	IL23A;BTLA
EPI	BP	go:0045766	positive regulation of angiogenesis	0.29	0.35	1	64	90	16651	VASH2
EPI	BP	go:0006479	protein methylation	0.29	0.35	1	64	90	16651	ASH2L
EPI	BP	go:0006644	phospholipid metabolic process	0.29	0.35	2	200	90	16651	SERINC5;PLA2G4F
EPI	BP	go:0070374	positive regulation of ERK1 and ERK2 cascade	0.29	0.35	1	64	90	16651	FGF4
EPI	BP	go:0008213	protein alkylation	0.29	0.35	1	64	90	16651	ASH2L
EPI	BP	go:0019217	regulation of fatty acid metabolic process	0.29	0.35	1	64	90	16651	CPT1A
EPI	BP	go:0032412	regulation of ion transmembrane transporter activity	0.29	0.35	1	64	90	16651	CXCL12
EPI	BP	go:0043434	response to peptide hormone stimulus	0.29	0.35	3	350	90	16651	FGF4;CXCL12;FBP1
EPI	CC	go:0005604	basement membrane	0.3	0.35	1	65	90	16651	CCDC80
EPI	MF	go:0015171	amino acid transmembrane transporter activity	0.3	0.35	1	65	90	16651	SLC25A12
EPI	MF	go:0005319	lipid transporter activity	0.3	0.35	1	65	90	16651	ATP8B2
EPI	BP	go:0008584	male gonad development	0.3	0.35	1	65	90	16651	UTF1
EPI	BP	go:0060070	canonical Wnt receptor signaling pathway	0.3	0.35	1	65	90	16651	WNT3
EPI	BP	go:0009112	nucleobase metabolic process	0.3	0.35	1	65	90	16651	UPP1
EPI	BP	go:0071357	cellular response to type I interferon	0.3	0.35	1	65	90	16651	IFITM1
EPI	BP	go:0001764	neuron migration	0.3	0.35	1	65	90	16651	CXCL12
EPI	BP	go:0007179	transforming growth factor beta receptor signaling pathway	0.3	0.35	1	65	90	16651	NODAL
EPI	BP	go:0060337	type I interferon-mediated signaling pathway	0.3	0.35	1	65	90	16651	IFITM1
EPI	BP	go:0051336	regulation of hydrolase activity	0.3	0.35	5	672	90	16651	CASP8;SERPINB6;CFLAR;NGEF;SOX2
EPI	BP	go:0001666	response to hypoxia	0.3	0.35	2	202	90	16651	ACE;CXCL12
EPI	BP	go:0006935	chemotaxis	0.3	0.35	4	513	90	16651	CXCL12;UNC5B;WNT3;ETV4
EPI	BP	go:0009408	response to heat	0.3	0.35	1	66	90	16651	CXCL12
EPI	BP	go:0042330	taxis	0.3	0.35	4	513	90	16651	ETV4;WNT3;CXCL12;UNC5B
EPI	BP	go:0044419	interspecies interaction between organisms	0.3	0.35	3	355	90	16651	CFLAR;SEPT6;APOBEC3C
EPI	BP	go:0072527	pyrimidine-containing compound metabolic process	0.3	0.35	1	66	90	16651	UPP1
EPI	BP	go:0072593	reactive oxygen species metabolic process	0.3	0.35	1	66	90	16651	SH3PXD2A
EPI	BP	go:0016042	lipid catabolic process	0.3	0.35	2	204	90	16651	PLA2G4F;CPT1A
EPI	BP	go:0014070	response to organic cyclic compound	0.3	0.35	2	204	90	16651	PLA2G4F;CPT1A
EPI	BP	go:0051346	negative regulation of hydrolase activity	0.3	0.35	2	205	90	16651	SERPINB6;CFLAR
EPI	BP	go:0009119	ribonucleoside metabolic process	0.3	0.35	1	67	90	16651	UPP1
EPI	BP	go:0035295	tube development	0.3	0.35	1	67	90	16651	NODAL
EPI	BP	go:0001894	tissue homeostasis	0.3	0.35	1	67	90	16651	PRDM14
EPI	BP	go:0031570	DNA integrity checkpoint	0.3	0.35	1	67	90	16651	USP28
EPI	BP	go:0043524	negative regulation of neuron apoptosis	0.3	0.35	1	67	90	16651	NRBP2
EPI	CC	go:0005802	trans-Golgi network	0.31	0.35	1	68	90	16651	CHST2
EPI	BP	go:0030833	regulation of actin filament polymerization	0.31	0.35	1	68	90	16651	CAPG
EPI	BP	go:0002706	regulation of lymphocyte mediated immunity	0.31	0.35	1	68	90	16651	IL23A
EPI	BP	go:0000910	cytokinesis	0.31	0.35	1	68	90	16651	2015-09-06
EPI	BP	go:0050808	synapse organization	0.31	0.35	1	68	90	16651	LRP4
EPI	BP	go:0070646	protein modification by small protein removal	0.31	0.35	1	68	90	16651	USP28
EPI	BP	go:0050863	regulation of T cell activation	0.31	0.35	2	208	90	16651	BTLA;IL23A
EPI	BP	go:0001934	positive regulation of protein phosphorylation	0.31	0.36	2	209	90	16651	IL23A;TDGF1
EPI	MF	go:0042625	ATPase activity, coupled to transmembrane movement of ions	0.31	0.36	1	69	90	16651	ATP8B2
EPI	BP	go:0051494	negative regulation of cytoskeleton organization	0.31	0.36	1	69	90	16651	CAPG
EPI	BP	go:0022898	regulation of transmembrane transporter activity	0.31	0.36	1	69	90	16651	CXCL12
EPI	BP	go:0055088	lipid homeostasis	0.31	0.36	1	69	90	16651	LDLRAP1
EPI	BP	go:0016570	histone modification	0.31	0.36	2	210	90	16651	ASH2L;BCOR
EPI	BP	go:0044271	cellular nitrogen compound biosynthetic process	0.31	0.36	3	364	90	16651	UPP1;SAT1;GGT1
EPI	MF	go:0008080	N-acetyltransferase activity	0.32	0.36	1	70	90	16651	SAT1
EPI	BP	go:0001889	liver development	0.32	0.36	1	70	90	16651	NODAL
EPI	BP	go:0043270	positive regulation of ion transport	0.32	0.36	1	70	90	16651	CXCL12
EPI	BP	go:0009628	response to abiotic stimulus	0.32	0.36	4	528	90	16651	USP28;TNFRSF8;CXCL12;CASP8
EPI	CC	go:0005770	late endosome	0.32	0.36	1	71	90	16651	WNT3
EPI	MF	go:0008134	transcription factor binding	0.32	0.36	3	368	90	16651	HEY2;POU5F1;BCOR
EPI	BP	go:0002831	regulation of response to biotic stimulus	0.32	0.36	1	71	90	16651	IL23A
EPI	BP	go:0016569	covalent chromatin modification	0.32	0.36	2	213	90	16651	BCOR;ASH2L
EPI	BP	go:0043405	regulation of MAP kinase activity	0.32	0.36	2	214	90	16651	TDGF1;MAP4K1
EPI	BP	go:0051223	regulation of protein transport	0.32	0.36	2	214	90	16651	IL23A;POU5F1
EPI	CC	go:0030427	site of polarized growth	0.32	0.36	1	72	90	16651	NGEF
EPI	CC	go:0030426	growth cone	0.32	0.36	1	72	90	16651	NGEF
EPI	CC	go:0030496	midbody	0.32	0.36	1	72	90	16651	2015-09-06
EPI	BP	go:0006898	receptor-mediated endocytosis	0.32	0.36	1	72	90	16651	LDLRAP1
EPI	BP	go:0006109	regulation of carbohydrate metabolic process	0.32	0.36	1	72	90	16651	FBP1
EPI	BP	go:0006955	immune response	0.32	0.36	5	696	90	16651	IL23A;IFITM1;SUSD2;CASP8;CXCL12
EPI	BP	go:0010675	regulation of cellular carbohydrate metabolic process	0.32	0.36	1	72	90	16651	FBP1
EPI	BP	go:0030324	lung development	0.32	0.36	1	72	90	16651	NODAL
EPI	BP	go:0031294	lymphocyte costimulation	0.32	0.36	1	72	90	16651	BTLA
EPI	BP	go:0007160	cell-matrix adhesion	0.32	0.36	1	72	90	16651	MUC4
EPI	BP	go:0031295	T cell costimulation	0.32	0.36	1	72	90	16651	BTLA
EPI	BP	go:0051262	protein tetramerization	0.32	0.36	1	72	90	16651	FBP1
EPI	BP	go:0006897	endocytosis	0.33	0.36	2	216	90	16651	LRP4;LDLRAP1
EPI	MF	go:0005089	Rho guanyl-nucleotide exchange factor activity	0.33	0.36	1	73	90	16651	NGEF
EPI	BP	go:0043393	regulation of protein binding	0.33	0.36	1	73	90	16651	LDLRAP1
EPI	BP	go:0006200	ATP catabolic process	0.33	0.36	1	73	90	16651	ATP8B2
EPI	BP	go:0010810	regulation of cell-substrate adhesion	0.33	0.36	1	73	90	16651	CCDC80
EPI	BP	go:0051250	negative regulation of lymphocyte activation	0.33	0.36	1	73	90	16651	BTLA
EPI	BP	go:0002696	positive regulation of leukocyte activation	0.33	0.36	2	218	90	16651	IL23A;BTLA
EPI	MF	go:0004221	ubiquitin thiolesterase activity	0.33	0.36	1	74	90	16651	USP28
EPI	BP	go:0006163	purine nucleotide metabolic process	0.33	0.36	3	375	90	16651	RRAD;ATP8B2;RASD1
EPI	BP	go:0034765	regulation of ion transmembrane transport	0.33	0.36	1	74	90	16651	CXCL12
EPI	BP	go:0070482	response to oxygen levels	0.33	0.36	2	219	90	16651	ACE;CXCL12
EPI	BP	go:0051493	regulation of cytoskeleton organization	0.33	0.36	2	219	90	16651	CAPG;CXCL12
EPI	BP	go:0016202	regulation of striated muscle tissue development	0.34	0.37	1	75	90	16651	HEY2
EPI	BP	go:0007173	epidermal growth factor receptor signaling pathway	0.34	0.37	1	75	90	16651	TDGF1
EPI	BP	go:0006916	anti-apoptosis	0.34	0.37	2	221	90	16651	CFLAR;PIM2
EPI	CC	go:0019897	extrinsic to plasma membrane	0.34	0.37	1	76	90	16651	TDGF1
EPI	BP	go:0002822	regulation of adaptive immune response based on somatic recombination of immune receptors built from immunoglobulin superfamily domains	0.34	0.37	1	76	90	16651	IL23A
EPI	BP	go:0045580	regulation of T cell differentiation	0.34	0.37	1	76	90	16651	IL23A
EPI	BP	go:0055086	nucleobase-containing small molecule metabolic process	0.34	0.37	4	543	90	16651	RRAD;UPP1;RASD1;ATP8B2
EPI	CC	go:0044448	cell cortex part	0.34	0.37	1	77	90	16651	2015-09-06
EPI	MF	go:0005543	phospholipid binding	0.34	0.37	2	224	90	16651	SH3PXD2A;LDLRAP1
EPI	BP	go:0035148	tube formation	0.34	0.37	1	77	90	16651	CASP8
EPI	BP	go:0048634	regulation of muscle organ development	0.34	0.37	1	77	90	16651	HEY2
EPI	BP	go:0050768	negative regulation of neurogenesis	0.34	0.37	1	77	90	16651	WNT3
EPI	BP	go:0050864	regulation of B cell activation	0.34	0.37	1	77	90	16651	BTLA
EPI	BP	go:0050867	positive regulation of cell activation	0.34	0.37	2	224	90	16651	BTLA;IL23A
EPI	BP	go:0010324	membrane invagination	0.34	0.37	2	225	90	16651	LDLRAP1;LRP4
EPI	BP	go:0000122	negative regulation of transcription from RNA polymerase II promoter	0.34	0.37	3	384	90	16651	HEY2;BCOR;NODAL
EPI	CC	go:0044441	cilium part	0.34	0.37	1	78	90	16651	CDHR1
EPI	MF	go:0070011	peptidase activity, acting on L-amino acid peptides	0.34	0.37	4	549	90	16651	CFLAR;CASP8;ACE;USP28
EPI	BP	go:0032774	RNA biosynthetic process	0.34	0.37	4	549	90	16651	ASH2L;POU5F1;ETV1;CREBL2
EPI	BP	go:0007264	small GTPase mediated signal transduction	0.35	0.37	3	387	90	16651	RASD1;RRAD;NGEF
EPI	CC	go:0031256	leading edge membrane	0.35	0.37	1	79	90	16651	PLA2G4F
EPI	MF	go:0005201	extracellular matrix structural constituent	0.35	0.37	1	79	90	16651	MUC4
EPI	MF	go:0005275	amine transmembrane transporter activity	0.35	0.37	1	79	90	16651	SLC25A12
EPI	BP	go:0002819	regulation of adaptive immune response	0.35	0.37	1	79	90	16651	IL23A
EPI	BP	go:0008543	fibroblast growth factor receptor signaling pathway	0.35	0.37	1	79	90	16651	FGF4
EPI	BP	go:0051592	response to calcium ion	0.35	0.37	1	79	90	16651	SLC25A12
EPI	BP	go:0042327	positive regulation of phosphorylation	0.35	0.37	2	228	90	16651	TDGF1;IL23A
EPI	MF	go:0003924	GTPase activity	0.35	0.38	2	229	90	16651	RASD1;RRAD
EPI	BP	go:0006919	activation of caspase activity	0.35	0.38	1	80	90	16651	CASP8
EPI	BP	go:0032409	regulation of transporter activity	0.35	0.38	1	80	90	16651	CXCL12
EPI	BP	go:0046394	carboxylic acid biosynthetic process	0.35	0.38	2	230	90	16651	PLA2G4F;GGT1
EPI	BP	go:0016053	organic acid biosynthetic process	0.35	0.38	2	230	90	16651	GGT1;PLA2G4F
EPI	BP	go:0007126	meiosis	0.36	0.38	1	81	90	16651	PIM2
EPI	BP	go:0031647	regulation of protein stability	0.36	0.38	1	81	90	16651	PIM2
EPI	CC	go:0000776	kinetochore	0.36	0.38	1	82	90	16651	2015-09-06
EPI	BP	go:0048705	skeletal system morphogenesis	0.36	0.38	1	82	90	16651	NODAL
EPI	BP	go:0051092	positive regulation of NF-kappaB transcription factor activity	0.36	0.38	1	82	90	16651	TNFRSF8
EPI	BP	go:0032868	response to insulin stimulus	0.36	0.39	2	235	90	16651	FBP1;FGF4
EPI	BP	go:0010562	positive regulation of phosphorus metabolic process	0.36	0.39	2	236	90	16651	TDGF1;IL23A
EPI	BP	go:0045937	positive regulation of phosphate metabolic process	0.36	0.39	2	236	90	16651	IL23A;TDGF1
EPI	MF	go:0031072	heat shock protein binding	0.37	0.39	1	84	90	16651	BCOR
EPI	MF	go:0008144	drug binding	0.37	0.39	1	84	90	16651	ACE
EPI	MF	go:0016407	acetyltransferase activity	0.37	0.39	1	84	90	16651	SAT1
EPI	BP	go:0071375	cellular response to peptide hormone stimulus	0.37	0.39	2	237	90	16651	FGF4;FBP1
EPI	MF	go:0008233	peptidase activity	0.37	0.39	4	568	90	16651	ACE;CASP8;USP28;CFLAR
EPI	BP	go:0018193	peptidyl-amino acid modification	0.37	0.39	3	401	90	16651	MAN1C1;MAP4K1;TDGF1
EPI	MF	go:0016410	N-acyltransferase activity	0.37	0.39	1	85	90	16651	SAT1
EPI	BP	go:0032526	response to retinoic acid	0.37	0.39	1	85	90	16651	WNT3
EPI	BP	go:0032271	regulation of protein polymerization	0.37	0.39	1	85	90	16651	CAPG
EPI	BP	go:0030097	hemopoiesis	0.37	0.39	1	85	90	16651	ASH2L
EPI	MF	go:0004842	ubiquitin-protein ligase activity	0.37	0.39	2	239	90	16651	TRIM56;BCOR
EPI	BP	go:0002695	negative regulation of leukocyte activation	0.37	0.39	1	86	90	16651	BTLA
EPI	BP	go:0032102	negative regulation of response to external stimulus	0.37	0.39	1	86	90	16651	WNT3
EPI	BP	go:0042692	muscle cell differentiation	0.37	0.39	1	86	90	16651	HEY2
EPI	BP	go:0002703	regulation of leukocyte mediated immunity	0.37	0.39	1	86	90	16651	IL23A
EPI	BP	go:0042035	regulation of cytokine biosynthetic process	0.38	0.39	1	87	90	16651	TNFRSF8
EPI	BP	go:0018196	peptidyl-asparagine modification	0.38	0.39	1	87	90	16651	MAN1C1
EPI	BP	go:0018279	protein N-linked glycosylation via asparagine	0.38	0.39	1	87	90	16651	MAN1C1
EPI	BP	go:0007399	nervous system development	0.38	0.39	3	406	90	16651	NRBP2;NODAL;NGEF
EPI	BP	go:0044344	cellular response to fibroblast growth factor stimulus	0.38	0.39	1	87	90	16651	FGF4
EPI	BP	go:0071774	response to fibroblast growth factor stimulus	0.38	0.39	1	87	90	16651	FGF4
EPI	BP	go:0070372	regulation of ERK1 and ERK2 cascade	0.38	0.39	1	88	90	16651	FGF4
EPI	BP	go:0045785	positive regulation of cell adhesion	0.38	0.39	1	88	90	16651	CCDC80
EPI	BP	go:0035023	regulation of Rho protein signal transduction	0.38	0.39	1	88	90	16651	NGEF
EPI	BP	go:0002699	positive regulation of immune effector process	0.38	0.39	1	88	90	16651	IL23A
EPI	BP	go:0070647	protein modification by small protein conjugation or removal	0.38	0.39	3	409	90	16651	BCOR;USP28;TRIM56
EPI	CC	go:0042470	melanosome	0.38	0.39	1	89	90	16651	CAPG
EPI	CC	go:0048770	pigment granule	0.38	0.39	1	89	90	16651	CAPG
EPI	MF	go:0004553	hydrolase activity, hydrolyzing O-glycosyl compounds	0.38	0.39	1	89	90	16651	MAN1C1
EPI	BP	go:0030258	lipid modification	0.38	0.39	1	89	90	16651	CPT1A
EPI	BP	go:0043900	regulation of multi-organism process	0.38	0.39	1	89	90	16651	IL23A
EPI	BP	go:0040029	regulation of gene expression, epigenetic	0.39	0.4	1	90	90	16651	APOBEC3C
EPI	BP	go:0050671	positive regulation of lymphocyte proliferation	0.39	0.4	1	90	90	16651	IL23A
EPI	BP	go:0048562	embryonic organ morphogenesis	0.39	0.4	1	90	90	16651	NODAL
EPI	BP	go:0072521	purine-containing compound metabolic process	0.39	0.4	3	413	90	16651	ATP8B2;RASD1;RRAD
EPI	BP	go:0045619	regulation of lymphocyte differentiation	0.39	0.4	1	90	90	16651	IL23A
EPI	MF	go:0004867	serine-type endopeptidase inhibitor activity	0.39	0.4	1	91	90	16651	SERPINB6
EPI	MF	go:0070851	growth factor receptor binding	0.39	0.4	1	91	90	16651	FGF4
EPI	BP	go:0006487	protein N-linked glycosylation	0.39	0.4	1	91	90	16651	MAN1C1
EPI	BP	go:0032946	positive regulation of mononuclear cell proliferation	0.39	0.4	1	91	90	16651	IL23A
EPI	BP	go:0048729	tissue morphogenesis	0.39	0.4	2	249	90	16651	NODAL;CXCL12
EPI	BP	go:0044087	regulation of cellular component biogenesis	0.39	0.4	2	250	90	16651	HEY2;CAPG
EPI	BP	go:0000904	cell morphogenesis involved in differentiation	0.39	0.4	1	92	90	16651	NODAL
EPI	BP	go:0030330	DNA damage response, signal transduction by p53 class mediator	0.39	0.4	1	92	90	16651	USP28
EPI	MF	go:0005088	Ras guanyl-nucleotide exchange factor activity	0.4	0.4	1	93	90	16651	NGEF
EPI	BP	go:0045471	response to ethanol	0.4	0.4	1	93	90	16651	CASP8
EPI	BP	go:0032355	response to estradiol stimulus	0.4	0.4	1	93	90	16651	CASP8
EPI	BP	go:0070665	positive regulation of leukocyte proliferation	0.4	0.4	1	93	90	16651	IL23A
EPI	BP	go:0009611	response to wounding	0.4	0.4	3	420	90	16651	POU5F1;CHST2;SOX2
EPI	BP	go:0050866	negative regulation of cell activation	0.4	0.4	1	93	90	16651	BTLA
EPI	MF	go:0019787	small conjugating protein ligase activity	0.4	0.4	2	253	90	16651	TRIM56;BCOR
EPI	BP	go:0009116	nucleoside metabolic process	0.4	0.4	1	94	90	16651	UPP1
EPI	BP	go:0071822	protein complex subunit organization	0.4	0.4	4	594	90	16651	CPT1A;FBP1;CASP8;CAPG
EPI	MF	go:0003712	transcription cofactor activity	0.4	0.41	3	424	90	16651	BCOR;CBFA2T2;UTF1
EPI	BP	go:0010721	negative regulation of cell development	0.4	0.41	1	95	90	16651	WNT3
EPI	BP	go:0008652	cellular amino acid biosynthetic process	0.4	0.41	1	95	90	16651	GGT1
EPI	BP	go:0008406	gonad development	0.4	0.41	1	95	90	16651	UTF1
EPI	BP	go:0006468	protein phosphorylation	0.41	0.41	4	598	90	16651	NRBP2;TDGF1;MAP4K1;PIM2
EPI	MF	go:0046943	carboxylic acid transmembrane transporter activity	0.41	0.41	1	96	90	16651	SLC25A12
EPI	BP	go:0002221	pattern recognition receptor signaling pathway	0.41	0.41	1	96	90	16651	CASP8
EPI	BP	go:0043280	positive regulation of cysteine-type endopeptidase activity involved in apoptotic process	0.41	0.41	1	96	90	16651	CASP8
EPI	BP	go:2001056	positive regulation of cysteine-type endopeptidase activity	0.41	0.41	1	96	90	16651	CASP8
EPI	BP	go:0044106	cellular amine metabolic process	0.41	0.41	3	427	90	16651	SAT1;GGT1;AARS2
EPI	BP	go:0008203	cholesterol metabolic process	0.41	0.41	1	96	90	16651	LDLRAP1
PE	BP	go:0003006	developmental process involved in reproduction	1.5e-10	2.7e-07	15	314	91	16651	BMP6;FRZB;NOG;HNF4A;IGF1;HNF1B;SMAD9;PTK2B;KIT;PDGFRA;FST;GATA6;SALL1;GATA4;HMGCR
PE	BP	go:0051094	positive regulation of developmental process	5.9e-09	5.4e-06	17	548	91	16651	OTX2;FRZB;FST;FOXA2;NOG;ID2;MAP2K6;CDH2;GATA4;ROBO1;SERPINE2;GATA6;BMP2;BMP6;IGF1;SMAD9;SALL1
PE	BP	go:0022603	regulation of anatomical structure morphogenesis	3.2e-08	1.6e-05	15	467	91	16651	PDPN;GNA13;VIL1;BMP2;ROBO1;COL4A2;FOXA2;NOG;CDH2;OTX2;HNF4A;GATA4;GATA6;HNF1B;FN1
PE	BP	go:0045597	positive regulation of cell differentiation	3.5e-08	1.6e-05	14	401	91	16651	MAP2K6;CDH2;GATA4;SMAD9;FOXA2;FRZB;SALL1;ROBO1;BMP6;BMP2;ID2;GATA6;IGF1;SERPINE2
PE	BP	go:0008406	gonad development	4.8e-08	1.8e-05	8	95	91	16651	FST;HMGCR;KIT;PDGFRA;FRZB;GATA6;GATA4;SALL1
PE	BP	go:0048608	reproductive structure development	1.5e-07	4.6e-05	8	110	91	16651	SALL1;PDGFRA;FST;FRZB;HMGCR;GATA4;GATA6;KIT
PE	BP	go:0035239	tube morphogenesis	1.8e-07	4.7e-05	9	156	91	16651	HNF1B;GATA4;SALL1;GNA13;IGF1;FOXA2;GATA6;BMP2;PDPN
PE	BP	go:0023019	signal transduction involved in regulation of gene expression	8e-07	0.00015	4	14	91	16651	PDGFRA;HNF4A;FOXA2;GATA4
PE	BP	go:0045944	positive regulation of transcription from RNA polymerase II promoter	1e-06	0.00015	14	529	91	16651	HNF1B;SALL1;BMP6;OTX2;FOXA2;GATA4;NOG;PITX2;BMP2;IGF1;POMC;HNF4A;ANKRD1;GATA6
PE	BP	go:0048729	tissue morphogenesis	1e-06	0.00015	10	249	91	16651	RSPO3;ANKRD1;FOXA2;IGF1;GNA13;BMP2;FRZB;NOG;HNF1B;SALL1
PE	BP	go:0007596	blood coagulation	1.1e-06	0.00015	13	455	91	16651	FN1;PIK3R1;PRCP;GNA13;GATA6;IGF1;PROS1;LRRC16A;APOA1;FGG;HNF4A;GATA4;KIFAP3
PE	BP	go:0009887	organ morphogenesis	1.1e-06	0.00015	12	382	91	16651	PDGFRA;HNF1B;COL18A1;GATA6;GATA4;NOG;AMBN;ID2;BMP2;PITX2;APOA2;FST
PE	BP	go:0050817	coagulation	1.1e-06	0.00015	13	455	91	16651	LRRC16A;GATA6;FGG;PIK3R1;GNA13;GATA4;PRCP;IGF1;KIFAP3;HNF4A;PROS1;FN1;APOA1
PE	BP	go:0002009	morphogenesis of an epithelium	1.1e-06	0.00015	9	194	91	16651	FRZB;IGF1;GNA13;FOXA2;RSPO3;SALL1;NOG;HNF1B;BMP2
PE	BP	go:0007599	hemostasis	1.2e-06	0.00015	13	459	91	16651	PIK3R1;LRRC16A;GATA6;GATA4;PROS1;IGF1;HNF4A;APOA1;FN1;KIFAP3;FGG;PRCP;GNA13
PE	BP	go:0048557	embryonic digestive tract morphogenesis	1.4e-06	0.00016	4	16	91	16651	GATA4;PDGFRA;ID2;HNF1B
PE	BP	go:0060395	SMAD protein signal transduction	1.4e-06	0.00016	4	16	91	16651	BMP6;BMP2;GATA4;HNF4A
PE	BP	go:0040012	regulation of locomotion	3e-06	0.00026	11	348	91	16651	ABHD6;IGF1;PDPN;ROBO1;VIL1;PDGFRA;GNA13;BMP2;SERPINE2;NOG;PTK2B
PE	BP	go:0048710	regulation of astrocyte differentiation	3e-06	0.00026	4	19	91	16651	ID2;SERPINE2;NOG;BMP2
PE	BP	go:0010470	regulation of gastrulation	3e-06	0.00026	4	19	91	16651	OTX2;HNF4A;FOXA2;HNF1B
PE	BP	go:0051241	negative regulation of multicellular organismal process	3.1e-06	0.00026	10	281	91	16651	SERPINE2;NOG;ABHD6;POMC;APOA2;APOA1;GATA6;PDGFRA;PTK2B;FRZB
PE	BP	go:0051336	regulation of hydrolase activity	3.3e-06	0.00026	15	672	91	16651	CALCR;PDGFRA;APOA2;ALDH1A1;GNA13;MYL4;BMP2;ROBO1;KIT;PROS1;PTK2B;SERPINE2;VIL1;RGS5;APOA1
PE	BP	go:0042476	odontogenesis	3.4e-06	0.00026	6	75	91	16651	GATA6;BMP2;FST;AMBN;PITX2;PDGFRA
PE	BP	go:0051960	regulation of nervous system development	3.4e-06	0.00026	11	352	91	16651	BMP2;CDH2;FOXA2;IGF1;SERPINE2;ID2;SALL1;BMP6;NOG;ROBO1;PTK2B
PE	BP	go:0045834	positive regulation of lipid metabolic process	4.9e-06	0.00034	6	80	91	16651	BMP6;PDGFRA;KIT;APOA1;APOA2;HNF4A
PE	BP	go:0042475	odontogenesis of dentine-containing tooth	5e-06	0.00034	5	46	91	16651	GATA6;AMBN;FST;BMP2;PDGFRA
PE	CC	go:0031012	extracellular matrix	5e-06	0.00034	10	297	91	16651	GPC3;NID1;FN1;COL4A2;SERPINE2;NID2;LEPRE1;FLRT3;COL18A1;AMBN
PE	BP	go:0050878	regulation of body fluid levels	6.3e-06	0.0004	13	533	91	16651	FGG;GATA4;LRRC16A;GNA13;FN1;HNF4A;PROS1;APOA1;IGF1;PRCP;KIFAP3;GATA6;PIK3R1
PE	BP	go:0030334	regulation of cell migration	6.4e-06	0.0004	10	305	91	16651	ABHD6;PDGFRA;SERPINE2;PTK2B;IGF1;GNA13;BMP2;VIL1;NOG;PDPN
PE	BP	go:0030509	BMP signaling pathway	6.9e-06	0.00042	5	49	91	16651	NOG;BMP2;SMAD9;FST;BMP6
PE	BP	go:0001763	morphogenesis of a branching structure	7.8e-06	0.00046	7	132	91	16651	RSPO3;HNF1B;SALL1;FOXA2;BMP2;GNA13;IGF1
PE	BP	go:0048711	positive regulation of astrocyte differentiation	8.7e-06	0.0005	3	8	91	16651	BMP2;ID2;SERPINE2
PE	BP	go:0048646	anatomical structure formation involved in morphogenesis	9.3e-06	0.00052	12	470	91	16651	HNF1B;FN1;PDGFRA;GATA6;FOXA2;GATA4;SALL1;COL4A1;OTX2;PTK2B;NOG;DUSP4
PE	BP	go:0016477	cell migration	9.7e-06	0.00052	12	472	91	16651	PDGFRA;FN1;PITX2;CDH2;PTK2B;HMGCR;APOA1;LRRC16A;ROBO1;PIK3R1;PROS1;DPP4
PE	BP	go:2000145	regulation of cell motility	9.9e-06	0.00052	10	321	91	16651	NOG;BMP2;SERPINE2;VIL1;PTK2B;PDPN;PDGFRA;GNA13;IGF1;ABHD6
PE	BP	go:0050767	regulation of neurogenesis	1e-05	0.00052	10	323	91	16651	FOXA2;ID2;BMP2;NOG;SERPINE2;ROBO1;BMP6;PTK2B;CDH2;SALL1
PE	BP	go:0070848	response to growth factor stimulus	1e-05	0.00052	8	193	91	16651	GATA6;PIK3R1;NOG;PTK2B;VIL1;ANKRD1;PDGFRA;BMP2
PE	BP	go:0051345	positive regulation of hydrolase activity	1.1e-05	0.00055	11	400	91	16651	ALDH1A1;GNA13;CALCR;PDGFRA;ROBO1;PTK2B;MYL4;BMP2;RGS5;KIT;APOA1
PE	BP	go:0060284	regulation of cell development	1.3e-05	0.00061	11	406	91	16651	NOG;FOXA2;BMP6;PTK2B;ID2;FRZB;BMP2;SALL1;ROBO1;SERPINE2;CDH2
PE	BP	go:0007492	endoderm development	1.3e-05	0.00061	4	27	91	16651	FOXA2;HNF1B;GATA4;GATA6
PE	BP	go:0045664	regulation of neuron differentiation	1.5e-05	0.00067	9	267	91	16651	ROBO1;ID2;PTK2B;CDH2;SALL1;NOG;BMP6;BMP2;FOXA2
PE	BP	go:0009888	tissue development	1.5e-05	0.00067	12	494	91	16651	IGF1;GATA6;HNF1B;BMP2;BMP6;AMBN;ID2;FRZB;FOXA2;SALL1;GATA4;NOG
PE	BP	go:0051270	regulation of cellular component movement	1.7e-05	0.00072	10	342	91	16651	PTK2B;SERPINE2;ABHD6;GNA13;PDGFRA;VIL1;PDPN;IGF1;NOG;BMP2
PE	BP	go:0061041	regulation of wound healing	1.7e-05	0.00072	5	59	91	16651	SERPINE2;PDGFRA;PDPN;VIL1;FOXA2
PE	BP	go:0001501	skeletal system development	2.1e-05	0.00087	7	154	91	16651	NOG;IGF1;BMP6;CDH11;FRZB;PAPSS1;BMP2
PE	BP	go:0048870	cell motility	2.4e-05	0.00096	12	517	91	16651	PDGFRA;CDH2;DPP4;PIK3R1;PITX2;FN1;HMGCR;APOA1;ROBO1;LRRC16A;PROS1;PTK2B
PE	BP	go:0048754	branching morphogenesis of a tube	2.5e-05	0.00097	6	106	91	16651	GNA13;FOXA2;IGF1;SALL1;HNF1B;BMP2
PE	MF	go:0000981	sequence-specific DNA binding RNA polymerase II transcription factor activity	2.7e-05	0.001	7	160	91	16651	OTX2;HNF4A;PITX2;GATA4;GATA6;FOXA2;HNF1B
PE	BP	go:0061138	morphogenesis of a branching epithelium	2.9e-05	0.0011	6	109	91	16651	IGF1;GNA13;RSPO3;SALL1;FOXA2;BMP2
PE	BP	go:0048598	embryonic morphogenesis	3e-05	0.0011	9	291	91	16651	PDGFRA;ID2;NOG;FRZB;HNF1B;GATA4;SALL1;SP8;RSPO3
PE	BP	go:0001701	in utero embryonic development	3.1e-05	0.0011	7	163	91	16651	NOG;PDGFRA;GATA6;FOXA2;BMP2;GNA13;GATA4
PE	BP	go:0043009	chordate embryonic development	3.5e-05	0.0012	7	166	91	16651	FOXA2;GATA4;GNA13;NOG;GATA6;PDGFRA;BMP2
PE	BP	go:0055088	lipid homeostasis	3.7e-05	0.0013	5	69	91	16651	HNF4A;GCKR;MTTP;APOA2;APOA1
PE	BP	go:0019216	regulation of lipid metabolic process	4.2e-05	0.0014	7	171	91	16651	PDGFRA;HNF4A;APOA1;KIT;ID2;APOA2;BMP6
PE	BP	go:0045667	regulation of osteoblast differentiation	4.3e-05	0.0014	5	71	91	16651	NOG;BMP2;BMP6;IGF1;ID2
PE	BP	go:0009792	embryo development ending in birth or egg hatching	4.3e-05	0.0014	7	172	91	16651	PDGFRA;FOXA2;GATA6;BMP2;GATA4;GNA13;NOG
PE	BP	go:0030278	regulation of ossification	4.6e-05	0.0015	6	118	91	16651	ID2;BMP6;BMP2;NOG;IGF1;PTK2B
PE	BP	go:0071363	cellular response to growth factor stimulus	4.7e-05	0.0015	7	174	91	16651	PDGFRA;PTK2B;PIK3R1;BMP2;NOG;ANKRD1;VIL1
PE	BP	go:0043542	endothelial cell migration	5.3e-05	0.0017	4	38	91	16651	ROBO1;DPP4;APOA1;PTK2B
PE	BP	go:0010543	regulation of platelet activation	5.5e-05	0.0017	3	14	91	16651	PDGFRA;PDPN;SERPINE2
PE	BP	go:0001706	endoderm formation	5.5e-05	0.0017	3	14	91	16651	GATA4;DUSP4;NOG
PE	BP	go:0022604	regulation of cell morphogenesis	5.8e-05	0.0017	8	245	91	16651	BMP2;PDPN;VIL1;GNA13;FOXA2;ROBO1;FN1;CDH2
PE	BP	go:0045685	regulation of glial cell differentiation	6.6e-05	0.0019	4	40	91	16651	ID2;BMP2;SERPINE2;NOG
PE	MF	go:0042803	protein homodimerization activity	6.6e-05	0.0019	11	485	91	16651	PDGFRA;VIL1;CADM1;KIT;NOG;APOA2;BMP2;HNF4A;HNF1B;DPP4;PITX2
PE	BP	go:0008283	cell proliferation	6.6e-05	0.0019	11	485	91	16651	HNF1B;CADM1;KIT;PTK2B;AMBN;APOA1;ID2;IGF1;PITX2;FST;PDPN
PE	BP	go:0090092	regulation of transmembrane receptor protein serine/threonine kinase signaling pathway	6.9e-05	0.0019	6	127	91	16651	BMP2;NOG;BMP6;GATA6;FST;GATA4
PE	BP	go:0002576	platelet degranulation	7.6e-05	0.0021	5	80	91	16651	APOA1;PROS1;FN1;IGF1;FGG
PE	BP	go:0001775	cell activation	7.8e-05	0.0021	11	494	91	16651	DPP4;PIK3R1;GNA13;ID2;FGG;IGF1;PROS1;APOA1;PDGFRA;CADM1;FN1
PE	BP	go:0060429	epithelium development	8e-05	0.0021	4	42	91	16651	SALL1;BMP2;HNF1B;FRZB
PE	BP	go:0060341	regulation of cellular localization	8.5e-05	0.0022	11	499	91	16651	APOA2;FOXA2;ANKRD1;HNF4A;IGF1;CADM1;CAMK2D;MARCKS;FST;PIK3R1;APOA1
PE	BP	go:0007389	pattern specification process	8.9e-05	0.0023	9	335	91	16651	FOXA2;HNF1B;FST;GNA13;SP8;PITX2;GATA4;BMP2;NOG
PE	BP	go:0060487	lung epithelial cell differentiation	0.0001	0.0025	3	17	91	16651	GATA6;FOXA2;IGF1
PE	BP	go:0060043	regulation of cardiac muscle cell proliferation	0.0001	0.0025	3	17	91	16651	GATA6;GATA4;NOG
PE	BP	go:0030855	epithelial cell differentiation	0.0001	0.0025	6	137	91	16651	GATA6;ID2;IGF1;FOXA2;GATA4;COL4A1
PE	MF	go:0005518	collagen binding	0.00011	0.0025	4	45	91	16651	NID2;DPP4;NID1;FN1
PE	BP	go:0001704	formation of primary germ layer	0.00011	0.0025	4	45	91	16651	GATA4;NOG;DUSP4;FOXA2
PE	BP	go:0042692	muscle cell differentiation	0.00011	0.0026	5	86	91	16651	GATA6;IGF1;GATA4;CDH2;MAP2K6
PE	BP	go:0032880	regulation of protein localization	0.00011	0.0026	8	269	91	16651	CADM1;HNF4A;APOA2;CDH2;PIK3R1;APOA1;ANKRD1;IGF1
PE	BP	go:0060479	lung cell differentiation	0.00012	0.0028	3	18	91	16651	GATA6;FOXA2;IGF1
PE	CC	go:0031093	platelet alpha granule lumen	0.00012	0.0028	4	47	91	16651	FGG;FN1;PROS1;IGF1
PE	BP	go:0009746	response to hexose stimulus	0.00013	0.0029	5	89	91	16651	PTK2B;HNF4A;GCKR;APOA2;HNF1B
PE	BP	go:0048562	embryonic organ morphogenesis	0.00013	0.003	5	90	91	16651	ID2;GATA4;HNF1B;PDGFRA;NOG
PE	CC	go:0034774	secretory granule lumen	0.00014	0.003	4	48	91	16651	FGG;FN1;PROS1;IGF1
PE	CC	go:0030027	lamellipodium	0.00014	0.003	5	91	91	16651	DPP4;CDH2;PDPN;LRRC16A;VIL1
PE	BP	go:0034284	response to monosaccharide stimulus	0.00014	0.003	5	91	91	16651	APOA2;HNF1B;PTK2B;GCKR;HNF4A
PE	BP	go:0042522	regulation of tyrosine phosphorylation of Stat5 protein	0.00014	0.003	3	19	91	16651	IGF1;HNF4A;KIT
PE	BP	go:0055021	regulation of cardiac muscle tissue growth	0.00014	0.003	3	19	91	16651	NOG;GATA4;GATA6
PE	BP	go:0043534	blood vessel endothelial cell migration	0.00014	0.003	3	19	91	16651	PTK2B;APOA1;ROBO1
PE	BP	go:0048762	mesenchymal cell differentiation	0.00014	0.003	3	19	91	16651	FRZB;BMP2;NOG
PE	BP	go:0022407	regulation of cell-cell adhesion	0.00015	0.003	4	49	91	16651	SERPINE2;KIFAP3;DPP4;FOXA2
PE	BP	go:0014013	regulation of gliogenesis	0.00016	0.0032	4	50	91	16651	ID2;NOG;BMP2;SERPINE2
PE	BP	go:0060048	cardiac muscle contraction	0.00017	0.0033	3	20	91	16651	MYL4;CAMK2D;MAP2K6
PE	BP	go:0045940	positive regulation of steroid metabolic process	0.00017	0.0033	3	20	91	16651	BMP6;APOA2;APOA1
PE	BP	go:0008285	negative regulation of cell proliferation	0.00017	0.0033	10	449	91	16651	BMP2;LEPRE1;ROBO1;FRZB;IGF1;NOG;COL18A1;HNF4A;KIFAP3;ID2
PE	CC	go:0060205	cytoplasmic membrane-bounded vesicle lumen	0.00017	0.0033	4	51	91	16651	FGG;IGF1;PROS1;FN1
PE	BP	go:0030193	regulation of blood coagulation	0.00017	0.0033	4	51	91	16651	SERPINE2;FOXA2;PDGFRA;PDPN
PE	BP	go:0009790	embryo development	0.00017	0.0033	8	287	91	16651	PDPN;NOG;GATA6;GATA4;GNA13;BMP2;FOXA2;PDGFRA
PE	BP	go:0008203	cholesterol metabolic process	0.00018	0.0034	5	96	91	16651	HMGCR;CELA3B;APOA1;APOA2;CELA3A
PE	BP	go:0070482	response to oxygen levels	0.0002	0.0036	7	219	91	16651	PDPN;BMP2;PDGFRA;DPP4;SMAD9;GATA6;PTK2B
PE	CC	go:0031983	vesicle lumen	0.0002	0.0037	4	53	91	16651	FGG;IGF1;PROS1;FN1
PE	BP	go:0045687	positive regulation of glial cell differentiation	0.00023	0.0041	3	22	91	16651	SERPINE2;ID2;BMP2
PE	BP	go:0048732	gland development	0.00024	0.0043	5	102	91	16651	NOG;IGF1;SALL1;PDGFRA;APOA1
PE	BP	go:0007178	transmembrane receptor protein serine/threonine kinase signaling pathway	0.00024	0.0043	5	102	91	16651	BMP2;SMAD9;FST;NOG;BMP6
PE	BP	go:0045666	positive regulation of neuron differentiation	0.00025	0.0043	4	56	91	16651	FOXA2;SALL1;BMP2;BMP6
PE	BP	go:0000122	negative regulation of transcription from RNA polymerase II promoter	0.00025	0.0043	9	384	91	16651	SALL1;FST;HNF1B;ID2;GATA6;NOG;PITX2;BMP2;FOXA2
PE	BP	go:0016125	sterol metabolic process	0.00025	0.0043	5	103	91	16651	CELA3A;HMGCR;APOA1;CELA3B;APOA2
PE	BP	go:0048806	genitalia development	0.00026	0.0043	3	23	91	16651	BMP6;HNF1B;PDGFRA
PE	BP	go:0055024	regulation of cardiac muscle tissue development	0.00026	0.0043	3	23	91	16651	GATA6;NOG;GATA4
PE	BP	go:0060420	regulation of heart growth	0.00026	0.0043	3	23	91	16651	NOG;GATA4;GATA6
PE	BP	go:0090100	positive regulation of transmembrane receptor protein serine/threonine kinase signaling pathway	0.00026	0.0044	4	57	91	16651	GATA6;BMP6;BMP2;GATA4
PE	BP	go:0050818	regulation of coagulation	0.00026	0.0044	4	57	91	16651	FOXA2;PDPN;SERPINE2;PDGFRA
PE	BP	go:0045995	regulation of embryonic development	0.00028	0.0044	4	58	91	16651	OTX2;FOXA2;HNF1B;HNF4A
PE	BP	go:0070201	regulation of establishment of protein localization	0.00029	0.0044	7	233	91	16651	APOA1;ANKRD1;IGF1;CADM1;PIK3R1;APOA2;HNF4A
PE	BP	go:0030168	platelet activation	0.00029	0.0044	7	233	91	16651	FGG;APOA1;PROS1;GNA13;PIK3R1;FN1;IGF1
PE	MF	go:0060228	phosphatidylcholine-sterol O-acyltransferase activator activity	0.00029	0.0044	2	5	91	16651	APOA1;APOA2
PE	MF	go:0070700	BMP receptor binding	0.00029	0.0044	2	5	91	16651	BMP6;BMP2
PE	BP	go:0010901	regulation of very-low-density lipoprotein particle remodeling	0.00029	0.0044	2	5	91	16651	APOA2;APOA1
PE	BP	go:0002740	negative regulation of cytokine secretion involved in immune response	0.00029	0.0044	2	5	91	16651	APOA1;APOA2
PE	BP	go:0061037	negative regulation of cartilage development	0.00029	0.0044	2	5	91	16651	FRZB;NOG
PE	BP	go:0034380	high-density lipoprotein particle assembly	0.00029	0.0044	2	5	91	16651	APOA1;APOA2
PE	BP	go:0051891	positive regulation of cardioblast differentiation	0.00029	0.0044	2	5	91	16651	GATA4;GATA6
PE	BP	go:0060510	Type II pneumocyte differentiation	0.00029	0.0044	2	5	91	16651	IGF1;GATA6
PE	BP	go:0030325	adrenal gland development	0.00029	0.0044	3	24	91	16651	APOA1;SALL1;PDGFRA
PE	BP	go:0009743	response to carbohydrate stimulus	0.0003	0.0044	5	107	91	16651	HNF1B;APOA2;GCKR;PTK2B;HNF4A
PE	BP	go:0030282	bone mineralization	0.00038	0.0055	3	26	91	16651	IGF1;AMBN;BMP2
PE	BP	go:0010906	regulation of glucose metabolic process	0.00039	0.0057	4	63	91	16651	IGF1;FOXA2;HNF4A;GCKR
PE	BP	go:0007167	enzyme linked receptor protein signaling pathway	0.00043	0.006	11	601	91	16651	DUSP4;PIK3R1;PDGFRA;SMAD9;VIL1;FST;KIT;PTK2B;BMP2;NOG;BMP6
PE	CC	go:0005587	collagen type IV	0.00044	0.006	2	6	91	16651	COL4A1;COL4A2
PE	MF	go:0070696	transmembrane receptor protein serine/threonine kinase binding	0.00044	0.006	2	6	91	16651	BMP6;BMP2
PE	BP	go:0003181	atrioventricular valve morphogenesis	0.00044	0.006	2	6	91	16651	GATA4;BMP2
PE	BP	go:0033131	regulation of glucokinase activity	0.00044	0.006	2	6	91	16651	FOXA2;GCKR
PE	BP	go:0034384	high-density lipoprotein particle clearance	0.00044	0.006	2	6	91	16651	APOA2;APOA1
PE	BP	go:0030300	regulation of intestinal cholesterol absorption	0.00044	0.006	2	6	91	16651	APOA1;APOA2
PE	BP	go:0040019	positive regulation of embryonic development	0.00044	0.006	2	6	91	16651	FOXA2;OTX2
PE	MF	go:0005319	lipid transporter activity	0.00044	0.006	4	65	91	16651	APOA2;MTTP;SLCO2A1;APOA1
PE	BP	go:0014015	positive regulation of gliogenesis	0.00047	0.0063	3	28	91	16651	ID2;SERPINE2;BMP2
PE	BP	go:0035051	cardiac cell differentiation	0.00047	0.0063	3	28	91	16651	BMP2;GATA6;GATA4
PE	BP	go:0035295	tube development	0.00049	0.0065	4	67	91	16651	SMAD9;HNF1B;NOG;SALL1
PE	BP	go:0030335	positive regulation of cell migration	0.00051	0.0068	6	184	91	16651	PDGFRA;PDPN;PTK2B;BMP2;VIL1;IGF1
PE	MF	go:0001085	RNA polymerase II transcription factor binding	0.00052	0.0068	3	29	91	16651	ANKRD1;PITX2;GATA6
PE	BP	go:2000147	positive regulation of cell motility	0.00056	0.0073	6	187	91	16651	VIL1;IGF1;PDPN;PDGFRA;BMP2;PTK2B
PE	MF	go:0033613	activating transcription factor binding	0.00058	0.0074	3	30	91	16651	PITX2;HNF4A;GATA4
PE	BP	go:0044092	negative regulation of molecular function	0.0006	0.0074	11	626	91	16651	APOA1;HNF4A;GCKR;VIL1;ID2;APOA2;DUSP4;SERPINE2;PROS1;NOG;FOXA2
PE	CC	go:0005577	fibrinogen complex	0.00061	0.0074	2	7	91	16651	FN1;FGG
PE	CC	go:0030935	sheet-forming collagen	0.00061	0.0074	2	7	91	16651	COL4A2;COL4A1
PE	MF	go:0033612	receptor serine/threonine kinase binding	0.00061	0.0074	2	7	91	16651	BMP6;BMP2
PE	MF	go:0008035	high-density lipoprotein particle binding	0.00061	0.0074	2	7	91	16651	APOA2;APOA1
PE	MF	go:0019798	procollagen-proline dioxygenase activity	0.00061	0.0074	2	7	91	16651	P4HA1;LEPRE1
PE	BP	go:2000543	positive regulation of gastrulation	0.00061	0.0074	2	7	91	16651	OTX2;FOXA2
PE	BP	go:0061053	somite development	0.00061	0.0074	2	7	91	16651	NOG;FRZB
PE	BP	go:0010873	positive regulation of cholesterol esterification	0.00061	0.0074	2	7	91	16651	APOA2;APOA1
PE	BP	go:0002739	regulation of cytokine secretion involved in immune response	0.00061	0.0074	2	7	91	16651	APOA2;APOA1
PE	BP	go:2000177	regulation of neural precursor cell proliferation	0.00064	0.0076	3	31	91	16651	IGF1;ID2;SALL1
PE	BP	go:0006109	regulation of carbohydrate metabolic process	0.00065	0.0077	4	72	91	16651	HNF4A;GCKR;FOXA2;IGF1
PE	BP	go:0010675	regulation of cellular carbohydrate metabolic process	0.00065	0.0077	4	72	91	16651	HNF4A;GCKR;FOXA2;IGF1
PE	BP	go:0040017	positive regulation of locomotion	0.00068	0.008	6	194	91	16651	VIL1;PTK2B;BMP2;PDPN;PDGFRA;IGF1
PE	BP	go:0051272	positive regulation of cellular component movement	0.0007	0.0081	6	195	91	16651	PDPN;IGF1;PDGFRA;PTK2B;BMP2;VIL1
PE	BP	go:0014068	positive regulation of phosphatidylinositol 3-kinase cascade	0.0007	0.0081	3	32	91	16651	IGF1;PDGFRA;KIT
PE	CC	go:0005667	transcription factor complex	0.00072	0.0083	7	272	91	16651	HNF1B;PITX2;SMAD9;FOXA2;ANKRD1;HNF4A;GATA6
PE	BP	go:0001944	vasculature development	0.00076	0.0088	3	33	91	16651	FRZB;IGF1;PDGFRA
PE	CC	go:0034366	spherical high-density lipoprotein particle	0.00081	0.009	2	8	91	16651	APOA1;APOA2
PE	MF	go:0031543	peptidyl-proline dioxygenase activity	0.00081	0.009	2	8	91	16651	P4HA1;LEPRE1
PE	BP	go:0090009	primitive streak formation	0.00081	0.009	2	8	91	16651	FOXA2;OTX2
PE	BP	go:0010613	positive regulation of cardiac muscle hypertrophy	0.00081	0.009	2	8	91	16651	IGF1;CAMK2D
PE	BP	go:0014742	positive regulation of muscle hypertrophy	0.00081	0.009	2	8	91	16651	IGF1;CAMK2D
PE	BP	go:0040008	regulation of growth	0.00084	0.0092	9	454	91	16651	GATA6;CAMK2D;NOG;HNF4A;IGF1;HNF1B;FRZB;GATA4;PTK2B
PE	BP	go:0003002	regionalization	0.00084	0.0092	6	202	91	16651	NOG;SP8;BMP2;FOXA2;GATA4;HNF1B
PE	BP	go:0000902	cell morphogenesis	0.00087	0.0095	5	135	91	16651	BMP2;NOG;SALL1;FN1;PDPN
PE	BP	go:0008284	positive regulation of cell proliferation	0.00089	0.0097	10	555	91	16651	PDGFRA;ID2;GATA6;BMP2;BMP6;PTK2B;GATA4;NOG;DPP4;IGF1
PE	MF	go:0005201	extracellular matrix structural constituent	0.00092	0.0099	4	79	91	16651	AMBN;FN1;COL4A1;COL4A2
PE	BP	go:0010872	regulation of cholesterol esterification	0.001	0.011	2	9	91	16651	APOA2;APOA1
PE	BP	go:0051890	regulation of cardioblast differentiation	0.001	0.011	2	9	91	16651	GATA6;GATA4
PE	BP	go:0008360	regulation of cell shape	0.001	0.011	4	82	91	16651	GNA13;FN1;PDPN;VIL1
PE	BP	go:0051046	regulation of secretion	0.0011	0.011	8	377	91	16651	CADM1;ANKRD1;MARCKS;APOA1;FST;APOA2;FOXA2;HNF4A
PE	BP	go:0044057	regulation of system process	0.0011	0.011	8	377	91	16651	ABHD6;APOA2;FST;APOA1;MYL4;CDH2;IGF1;CAMK2D
PE	BP	go:0060191	regulation of lipase activity	0.0011	0.011	5	142	91	16651	APOA2;CALCR;GNA13;PDGFRA;KIT
PE	BP	go:0051223	regulation of protein transport	0.0011	0.012	6	214	91	16651	APOA1;ANKRD1;CADM1;APOA2;IGF1;HNF4A
PE	BP	go:0009749	response to glucose stimulus	0.0011	0.012	4	84	91	16651	HNF4A;PTK2B;APOA2;HNF1B
PE	BP	go:0034332	adherens junction organization	0.0012	0.012	3	38	91	16651	CDH11;CADM1;CDH2
PE	BP	go:0001657	ureteric bud development	0.0012	0.012	3	38	91	16651	NOG;SALL1;SMAD9
PE	BP	go:0061035	regulation of cartilage development	0.0012	0.012	3	38	91	16651	NOG;FRZB;BMP2
PE	BP	go:0023057	negative regulation of signaling	0.0012	0.012	9	480	91	16651	SALL1;ROBO1;NOG;HNF4A;ABHD6;FST;IGF1;RGS5;FRZB
PE	BP	go:0010648	negative regulation of cell communication	0.0012	0.012	9	480	91	16651	HNF4A;SALL1;RGS5;FRZB;NOG;ROBO1;FST;IGF1;ABHD6
PE	BP	go:0045669	positive regulation of osteoblast differentiation	0.0013	0.012	3	39	91	16651	IGF1;BMP6;BMP2
PE	BP	go:0080134	regulation of response to stress	0.0013	0.013	10	582	91	16651	SERPINE2;PTK2B;DUSP4;FOXA2;CADM1;ANKRD1;PDPN;PDGFRA;VIL1;MAP2K6
PE	MF	go:0043395	heparan sulfate proteoglycan binding	0.0013	0.013	2	10	91	16651	FST;GPC3
PE	BP	go:0002065	columnar/cuboidal epithelial cell differentiation	0.0013	0.013	2	10	91	16651	GATA6;GATA4
PE	BP	go:0033700	phospholipid efflux	0.0013	0.013	2	10	91	16651	APOA1;APOA2
PE	BP	go:0048638	regulation of developmental growth	0.0013	0.013	4	87	91	16651	NOG;GATA4;GATA6;HNF1B
PE	BP	go:0042493	response to drug	0.0013	0.013	7	302	91	16651	GATA4;MAP2K6;HNF4A;PTK2B;ADD3;GATA6;APOA2
PE	CC	go:0044463	cell projection part	0.0013	0.013	9	486	91	16651	VIL1;FRZB;OTX2;DPP4;GNA13;MTTP;PDPN;PTK2B;CNIH3
PE	BP	go:0014066	regulation of phosphatidylinositol 3-kinase cascade	0.0014	0.013	3	40	91	16651	PDGFRA;KIT;IGF1
PE	BP	go:0006941	striated muscle contraction	0.0015	0.015	3	42	91	16651	CAMK2D;MYL4;MAP2K6
PE	BP	go:0042157	lipoprotein metabolic process	0.0015	0.015	3	42	91	16651	APOA1;MTTP;APOA2
PE	CC	go:0031091	platelet alpha granule	0.0016	0.015	2	11	91	16651	SERPINE2;FGG
PE	MF	go:0048407	platelet-derived growth factor binding	0.0016	0.015	2	11	91	16651	PDGFRA;COL4A1
PE	BP	go:0003281	ventricular septum development	0.0016	0.015	2	11	91	16651	SALL1;GATA4
PE	BP	go:0045165	cell fate commitment	0.0016	0.015	4	92	91	16651	BMP2;ID2;FOXA2;GATA4
PE	BP	go:0000904	cell morphogenesis involved in differentiation	0.0016	0.015	4	92	91	16651	SALL1;NOG;FN1;BMP2
PE	BP	go:0051240	positive regulation of multicellular organismal process	0.0016	0.015	8	403	91	16651	NOG;FST;GATA4;BMP2;CAMK2D;IGF1;BMP6;GATA6
PE	BP	go:0034330	cell junction organization	0.0016	0.015	5	156	91	16651	PTK2B;CDH11;HNF4A;CDH2;CADM1
PE	BP	go:0008202	steroid metabolic process	0.0017	0.015	6	231	91	16651	CELA3B;APOA2;CELA3A;APOA1;PDGFRA;HMGCR
PE	CC	go:0031253	cell projection membrane	0.0017	0.015	5	157	91	16651	GNA13;PDPN;MTTP;FRZB;DPP4
PE	BP	go:0050865	regulation of cell activation	0.0017	0.015	7	316	91	16651	SERPINE2;PDPN;PIK3R1;DPP4;PDGFRA;ID2;IGF1
PE	BP	go:0051093	negative regulation of developmental process	0.0018	0.016	8	409	91	16651	NOG;KIT;COL4A2;IGF1;FRZB;ID2;FST;FOXA2
PE	MF	go:0003705	sequence-specific distal enhancer binding RNA polymerase II transcription factor activity	0.0018	0.016	4	95	91	16651	HNF4A;HNF1B;GATA6;FOXA2
PE	BP	go:0050708	regulation of protein secretion	0.0018	0.016	4	95	91	16651	APOA1;APOA2;CADM1;ANKRD1
PE	BP	go:0010721	negative regulation of cell development	0.0018	0.016	4	95	91	16651	NOG;ID2;FRZB;FOXA2
PE	MF	go:0017127	cholesterol transporter activity	0.0019	0.016	2	12	91	16651	APOA2;APOA1
PE	BP	go:0046415	urate metabolic process	0.0019	0.016	2	12	91	16651	LRRC16A;GCKR
PE	BP	go:0065005	protein-lipid complex assembly	0.0019	0.016	2	12	91	16651	APOA2;APOA1
PE	BP	go:0034377	plasma lipoprotein particle assembly	0.0019	0.016	2	12	91	16651	APOA2;APOA1
PE	CC	go:0043233	organelle lumen	0.0019	0.017	8	415	91	16651	MTTP;IGF1;FGG;APOA1;P4HA1;FN1;PROS1;APOA2
PE	BP	go:0045596	negative regulation of cell differentiation	0.0019	0.017	7	323	91	16651	FOXA2;NOG;FRZB;KIT;FST;ID2;IGF1
PE	CC	go:0031988	membrane-bounded vesicle	0.002	0.017	9	515	91	16651	MTTP;APOA1;POMC;SYT13;DPP4;BMP2;FGG;GNA13;SERPINE2
PE	BP	go:0050673	epithelial cell proliferation	0.002	0.017	3	46	91	16651	HNF1B;ID2;APOA1
PE	MF	go:0030414	peptidase inhibitor activity	0.0021	0.017	5	164	91	16651	PROS1;ITIH5;VIL1;GPC3;SERPINE2
PE	MF	go:0019900	kinase binding	0.0021	0.018	7	328	91	16651	GATA6;MAP2K6;ADD3;PDGFRA;PTK2B;MARCKS;CDH2
PE	BP	go:0042509	regulation of tyrosine phosphorylation of STAT protein	0.0022	0.018	3	47	91	16651	HNF4A;IGF1;KIT
PE	BP	go:0046620	regulation of organ growth	0.0022	0.018	3	47	91	16651	GATA6;GATA4;NOG
PE	BP	go:0045216	cell-cell junction organization	0.0022	0.018	4	100	91	16651	CDH11;CADM1;CDH2;HNF4A
PE	BP	go:0071371	cellular response to gonadotropin stimulus	0.0022	0.018	2	13	91	16651	GATA4;GATA6
PE	BP	go:0019827	stem cell maintenance	0.0023	0.019	3	48	91	16651	NOG;KIT;IGF1
PE	BP	go:0055092	sterol homeostasis	0.0024	0.02	3	49	91	16651	APOA2;MTTP;APOA1
PE	BP	go:0042632	cholesterol homeostasis	0.0024	0.02	3	49	91	16651	APOA2;MTTP;APOA1
PE	BP	go:0009953	dorsal/ventral pattern formation	0.0024	0.02	3	49	91	16651	FOXA2;SP8;NOG
PE	BP	go:0050769	positive regulation of neurogenesis	0.0025	0.02	4	104	91	16651	SERPINE2;BMP2;ID2;ROBO1
PE	BP	go:0031214	biomineral tissue development	0.0026	0.02	3	50	91	16651	AMBN;BMP2;IGF1
PE	CC	go:0031258	lamellipodium membrane	0.0026	0.02	2	14	91	16651	PDPN;DPP4
PE	MF	go:0005159	insulin-like growth factor receptor binding	0.0026	0.02	2	14	91	16651	IGF1;PIK3R1
PE	MF	go:0015248	sterol transporter activity	0.0026	0.02	2	14	91	16651	APOA1;APOA2
PE	MF	go:0043394	proteoglycan binding	0.0026	0.02	2	14	91	16651	FST;GPC3
PE	BP	go:0034375	high-density lipoprotein particle remodeling	0.0026	0.02	2	14	91	16651	APOA2;APOA1
PE	BP	go:0033158	regulation of protein import into nucleus, translocation	0.0026	0.02	2	14	91	16651	HNF4A;IGF1
PE	BP	go:0060045	positive regulation of cardiac muscle cell proliferation	0.0026	0.02	2	14	91	16651	GATA6;GATA4
PE	CC	go:0044420	extracellular matrix part	0.0026	0.02	5	173	91	16651	NID1;COL18A1;COL4A2;NID2;COL4A1
PE	BP	go:0006887	exocytosis	0.0026	0.02	5	173	91	16651	FN1;PROS1;IGF1;APOA1;FGG
PE	BP	go:0050678	regulation of epithelial cell proliferation	0.0026	0.02	5	173	91	16651	BMP2;ROBO1;IGF1;NOG;BMP6
PE	BP	go:0001822	kidney development	0.0026	0.02	4	105	91	16651	BMP6;HNF1B;SALL1;ID2
PE	BP	go:0050679	positive regulation of epithelial cell proliferation	0.0026	0.02	4	105	91	16651	IGF1;BMP2;BMP6;NOG
PE	MF	go:0008236	serine-type peptidase activity	0.0028	0.021	5	176	91	16651	CELA3A;PRCP;HABP2;CELA3B;DPP4
PE	BP	go:0040007	growth	0.0029	0.022	6	257	91	16651	HNF1B;LEPRE1;BMP2;IGF1;BMP6;SALL1
PE	MF	go:0017171	serine hydrolase activity	0.0029	0.022	5	178	91	16651	PRCP;CELA3B;HABP2;CELA3A;DPP4
PE	BP	go:0048585	negative regulation of response to stimulus	0.0029	0.022	9	545	91	16651	FOXA2;SALL1;FST;ROBO1;HNF4A;FRZB;IGF1;RGS5;NOG
PE	BP	go:0009968	negative regulation of signal transduction	0.0029	0.022	8	443	91	16651	FST;IGF1;FRZB;RGS5;NOG;SALL1;HNF4A;ROBO1
PE	MF	go:0001190	RNA polymerase II transcription factor binding transcription factor activity involved in positive regulation of transcription	0.003	0.022	2	15	91	16651	ANKRD1;PITX2
PE	MF	go:0001105	RNA polymerase II transcription coactivator activity	0.003	0.022	2	15	91	16651	ANKRD1;PITX2
PE	BP	go:0010611	regulation of cardiac muscle hypertrophy	0.003	0.022	2	15	91	16651	CAMK2D;IGF1
PE	BP	go:0003279	cardiac septum development	0.003	0.022	2	15	91	16651	GATA4;SALL1
PE	MF	go:0000982	RNA polymerase II core promoter proximal region sequence-specific DNA binding transcription factor activity	0.003	0.022	3	53	91	16651	OTX2;PITX2;HNF4A
PE	BP	go:0051129	negative regulation of cellular component organization	0.0031	0.022	6	261	91	16651	VIL1;DPP4;APOA1;IGF1;APOA2;FOXA2
PE	CC	go:0005788	endoplasmic reticulum lumen	0.0031	0.023	4	110	91	16651	APOA2;APOA1;MTTP;P4HA1
PE	BP	go:0030510	regulation of BMP signaling pathway	0.0032	0.023	3	54	91	16651	NOG;GATA4;GATA6
PE	BP	go:0010518	positive regulation of phospholipase activity	0.0033	0.023	4	112	91	16651	GNA13;CALCR;KIT;PDGFRA
PE	BP	go:0030198	extracellular matrix organization	0.0033	0.023	4	112	91	16651	PDGFRA;P4HA1;COL4A2;NID1
PE	BP	go:0043062	extracellular structure organization	0.0033	0.023	4	112	91	16651	NID1;COL4A2;P4HA1;PDGFRA
PE	CC	go:0031528	microvillus membrane	0.0034	0.023	2	16	91	16651	MTTP;PDPN
PE	MF	go:0046332	SMAD binding	0.0034	0.023	3	55	91	16651	ANKRD1;FOXA2;BMP2
PE	BP	go:0072073	kidney epithelium development	0.0034	0.023	2	16	91	16651	SALL1;HNF1B
PE	BP	go:0042523	positive regulation of tyrosine phosphorylation of Stat5 protein	0.0034	0.023	2	16	91	16651	IGF1;KIT
PE	BP	go:0048736	appendage development	0.0034	0.023	2	16	91	16651	SALL1;NOG
PE	BP	go:0060173	limb development	0.0034	0.023	2	16	91	16651	NOG;SALL1
PE	BP	go:0048645	organ formation	0.0034	0.023	2	16	91	16651	GATA6;NOG
PE	BP	go:0021533	cell differentiation in hindbrain	0.0034	0.023	2	16	91	16651	FOXA2;NOG
PE	BP	go:0008585	female gonad development	0.0034	0.023	2	16	91	16651	PDGFRA;FST
PE	BP	go:0006656	phosphatidylcholine biosynthetic process	0.0034	0.023	2	16	91	16651	APOA1;APOA2
PE	BP	go:0014743	regulation of muscle hypertrophy	0.0034	0.023	2	16	91	16651	CAMK2D;IGF1
PE	BP	go:0021510	spinal cord development	0.0034	0.023	2	16	91	16651	ROBO1;NOG
PE	BP	go:0044255	cellular lipid metabolic process	0.0034	0.023	10	666	91	16651	CERS6;HMGCR;KIT;ANKRD1;APOA2;GATA6;PIK3R1;MTTP;APOA1;PDPN
PE	BP	go:0050730	regulation of peptidyl-tyrosine phosphorylation	0.0035	0.024	4	114	91	16651	HNF4A;PTK2B;KIT;IGF1
PE	BP	go:0018108	peptidyl-tyrosine phosphorylation	0.0036	0.024	3	56	91	16651	PTK2B;KIT;PDGFRA
PE	BP	go:0019218	regulation of steroid metabolic process	0.0036	0.024	3	56	91	16651	BMP6;APOA2;APOA1
PE	CC	go:0031974	membrane-enclosed lumen	0.0036	0.024	8	459	91	16651	IGF1;MTTP;FN1;FGG;P4HA1;APOA2;PROS1;APOA1
PE	BP	go:0009967	positive regulation of signal transduction	0.0036	0.024	9	563	91	16651	ANKRD1;GATA6;IGF1;KIT;BMP2;GATA4;BMP6;PDGFRA;SALL1
PE	MF	go:0042562	hormone binding	0.0037	0.025	3	57	91	16651	ALDH1A1;PIK3R1;CALCR
PE	BP	go:0070328	triglyceride homeostasis	0.0038	0.025	2	17	91	16651	GCKR;HNF4A
PE	BP	go:0045600	positive regulation of fat cell differentiation	0.0038	0.025	2	17	91	16651	FRZB;ID2
PE	BP	go:0043691	reverse cholesterol transport	0.0038	0.025	2	17	91	16651	APOA2;APOA1
PE	BP	go:0050710	negative regulation of cytokine secretion	0.0038	0.025	2	17	91	16651	APOA1;APOA2
PE	BP	go:0030539	male genitalia development	0.0038	0.025	2	17	91	16651	BMP6;PDGFRA
PE	BP	go:0010862	positive regulation of pathway-restricted SMAD protein phosphorylation	0.0038	0.025	2	17	91	16651	BMP6;BMP2
PE	BP	go:0003179	heart valve morphogenesis	0.0038	0.025	2	17	91	16651	BMP2;GATA4
PE	BP	go:0018212	peptidyl-tyrosine modification	0.0039	0.025	3	58	91	16651	PTK2B;PDGFRA;KIT
PE	BP	go:0050707	regulation of cytokine secretion	0.0039	0.025	3	58	91	16651	APOA2;CADM1;APOA1
PE	BP	go:0010517	regulation of phospholipase activity	0.0041	0.026	4	119	91	16651	KIT;GNA13;PDGFRA;CALCR
PE	BP	go:0060193	positive regulation of lipase activity	0.0042	0.027	4	120	91	16651	PDGFRA;CALCR;KIT;GNA13
PE	MF	go:0070325	lipoprotein particle receptor binding	0.0043	0.027	2	18	91	16651	APOA2;APOA1
PE	BP	go:0034381	plasma lipoprotein particle clearance	0.0043	0.027	2	18	91	16651	APOA1;APOA2
PE	BP	go:0044058	regulation of digestive system process	0.0043	0.027	2	18	91	16651	APOA2;APOA1
PE	BP	go:0046425	regulation of JAK-STAT cascade	0.0043	0.027	3	60	91	16651	KIT;IGF1;HNF4A
PE	BP	go:0051130	positive regulation of cellular component organization	0.0044	0.028	7	374	91	16651	IGF1;PIK3R1;PTK2B;ROBO1;BMP2;VIL1;HNF1B
PE	MF	go:0061134	peptidase regulator activity	0.0044	0.028	5	196	91	16651	PROS1;SERPINE2;VIL1;ITIH5;GPC3
PE	MF	go:0044212	transcription regulatory region DNA binding	0.0045	0.028	6	282	91	16651	GATA6;HNF4A;GATA4;HNF1B;PITX2;FOXA2
PE	BP	go:0032844	regulation of homeostatic process	0.0047	0.029	5	199	91	16651	ID2;CDH2;CAMK2D;HNF4A;FOXA2
PE	MF	go:0051015	actin filament binding	0.0047	0.029	3	62	91	16651	MYL4;MARCKS;VIL1
PE	BP	go:0048878	chemical homeostasis	0.0047	0.029	9	587	91	16651	IGF1;CALCR;APOA2;APOA1;PTK2B;HNF4A;MTTP;PDGFRA;GCKR
PE	CC	go:0034361	very-low-density lipoprotein particle	0.0048	0.029	2	19	91	16651	APOA1;APOA2
PE	CC	go:0034385	triglyceride-rich lipoprotein particle	0.0048	0.029	2	19	91	16651	APOA2;APOA1
PE	BP	go:0002244	hemopoietic progenitor cell differentiation	0.0048	0.029	2	19	91	16651	KIT;FST
PE	BP	go:0055007	cardiac muscle cell differentiation	0.0048	0.029	2	19	91	16651	GATA4;GATA6
PE	BP	go:0031344	regulation of cell projection organization	0.0049	0.03	5	201	91	16651	CDH2;ROBO1;VIL1;PTK2B;HNF4A
PE	MF	go:0019901	protein kinase binding	0.005	0.03	6	288	91	16651	MARCKS;PTK2B;GATA6;MAP2K6;ADD3;CDH2
PE	BP	go:0001666	response to hypoxia	0.005	0.03	5	202	91	16651	GATA6;DPP4;PTK2B;BMP2;SMAD9
PE	MF	go:0000975	regulatory region DNA binding	0.0051	0.031	6	290	91	16651	GATA6;HNF1B;GATA4;PITX2;HNF4A;FOXA2
PE	MF	go:0001067	regulatory region nucleic acid binding	0.0051	0.031	6	290	91	16651	PITX2;GATA4;FOXA2;HNF4A;HNF1B;GATA6
PE	BP	go:0010647	positive regulation of cell communication	0.0052	0.031	9	595	91	16651	IGF1;GATA6;KIT;BMP6;GATA4;BMP2;SALL1;ANKRD1;PDGFRA
PE	BP	go:0030155	regulation of cell adhesion	0.0052	0.031	5	204	91	16651	DPP4;SERPINE2;FOXA2;KIFAP3;NID1
PE	BP	go:0030902	hindbrain development	0.0053	0.031	2	20	91	16651	HNF1B;SMAD9
PE	BP	go:0045686	negative regulation of glial cell differentiation	0.0053	0.031	2	20	91	16651	ID2;NOG
PE	BP	go:0090189	regulation of branching involved in ureteric bud morphogenesis	0.0053	0.031	2	20	91	16651	NOG;HNF1B
PE	BP	go:0043552	positive regulation of phosphatidylinositol 3-kinase activity	0.0053	0.031	2	20	91	16651	PDGFRA;KIT
PE	BP	go:0040036	regulation of fibroblast growth factor receptor signaling pathway	0.0053	0.031	2	20	91	16651	OTX2;NOG
PE	MF	go:0004857	enzyme inhibitor activity	0.0053	0.031	6	292	91	16651	GPC3;VIL1;ITIH5;SERPINE2;APOA2;PROS1
PE	BP	go:0023056	positive regulation of signaling	0.0053	0.031	9	597	91	16651	BMP6;KIT;ANKRD1;PDGFRA;IGF1;SALL1;GATA6;BMP2;GATA4
PE	BP	go:0051346	negative regulation of hydrolase activity	0.0053	0.031	5	205	91	16651	SERPINE2;APOA1;VIL1;APOA2;PROS1
PE	BP	go:0008584	male gonad development	0.0054	0.031	3	65	91	16651	GATA6;GATA4;KIT
PE	BP	go:0051591	response to cAMP	0.0054	0.031	3	65	91	16651	GATA6;PTK2B;HNF4A
PE	BP	go:0048545	response to steroid hormone stimulus	0.0055	0.032	6	294	91	16651	CPN1;GATA4;GATA6;APOA2;CALCR;PDGFRA
PE	BP	go:0001934	positive regulation of protein phosphorylation	0.0058	0.032	5	209	91	16651	BMP2;IGF1;KIT;PTK2B;BMP6
PE	MF	go:0071814	protein-lipid complex binding	0.0058	0.032	2	21	91	16651	APOA2;APOA1
PE	MF	go:0031418	L-ascorbic acid binding	0.0058	0.032	2	21	91	16651	P4HA1;LEPRE1
PE	MF	go:0071813	lipoprotein particle binding	0.0058	0.032	2	21	91	16651	APOA1;APOA2
PE	MF	go:0015485	cholesterol binding	0.0058	0.032	2	21	91	16651	APOA1;APOA2
PE	BP	go:0090218	positive regulation of lipid kinase activity	0.0058	0.032	2	21	91	16651	KIT;PDGFRA
PE	BP	go:0033344	cholesterol efflux	0.0058	0.032	2	21	91	16651	APOA1;APOA2
PE	BP	go:0060740	prostate gland epithelium morphogenesis	0.0058	0.032	2	21	91	16651	NOG;IGF1
PE	BP	go:0043551	regulation of phosphatidylinositol 3-kinase activity	0.0058	0.032	2	21	91	16651	KIT;PDGFRA
PE	BP	go:0034698	response to gonadotropin stimulus	0.0058	0.032	2	21	91	16651	GATA4;GATA6
PE	BP	go:0043502	regulation of muscle adaptation	0.0058	0.032	2	21	91	16651	CAMK2D;IGF1
PE	BP	go:0060393	regulation of pathway-restricted SMAD protein phosphorylation	0.0058	0.032	2	21	91	16651	BMP2;BMP6
PE	BP	go:0021983	pituitary gland development	0.0058	0.032	2	21	91	16651	SALL1;NOG
PE	BP	go:0032989	cellular component morphogenesis	0.0059	0.033	6	299	91	16651	BMP2;NOG;FRZB;SALL1;FN1;PDPN
PE	BP	go:0071495	cellular response to endogenous stimulus	0.006	0.033	7	397	91	16651	PIK3R1;GATA6;COL4A1;VIL1;GATA4;ANKRD1;PDGFRA
PE	BP	go:0043086	negative regulation of catalytic activity	0.0061	0.033	8	501	91	16651	SERPINE2;VIL1;APOA2;GCKR;APOA1;FOXA2;PROS1;DUSP4
PE	BP	go:0010720	positive regulation of cell development	0.0061	0.033	4	133	91	16651	BMP2;ID2;SERPINE2;ROBO1
PE	BP	go:0009952	anterior/posterior pattern specification	0.0063	0.034	4	134	91	16651	GATA4;BMP2;HNF1B;FOXA2
PE	BP	go:0016337	cell-cell adhesion	0.0063	0.034	6	303	91	16651	ROBO1;PDPN;CADM1;CDH11;CDH2;PDGFRA
PE	CC	go:0005578	proteinaceous extracellular matrix	0.0064	0.035	5	214	91	16651	FLRT3;AMBN;FN1;GPC3;LEPRE1
PE	BP	go:0010827	regulation of glucose transport	0.0064	0.035	3	69	91	16651	GCKR;PIK3R1;IGF1
PE	BP	go:0032940	secretion by cell	0.0065	0.035	6	305	91	16651	IGF1;PROS1;FN1;APOA1;FGG;HNF1B
PE	BP	go:0001817	regulation of cytokine production	0.0068	0.037	6	308	91	16651	APOA1;GATA4;APOA2;GATA6;CADM1;POMC
PE	MF	go:0070491	repressing transcription factor binding	0.0069	0.037	2	23	91	16651	HNF4A;GATA6
PE	BP	go:0034367	macromolecular complex remodeling	0.0069	0.037	2	23	91	16651	APOA2;APOA1
PE	BP	go:0034368	protein-lipid complex remodeling	0.0069	0.037	2	23	91	16651	APOA1;APOA2
PE	BP	go:0034369	plasma lipoprotein particle remodeling	0.0069	0.037	2	23	91	16651	APOA2;APOA1
PE	BP	go:0022409	positive regulation of cell-cell adhesion	0.0069	0.037	2	23	91	16651	KIFAP3;FOXA2
PE	BP	go:0055093	response to hyperoxia	0.0069	0.037	2	23	91	16651	PDGFRA;PDPN
PE	BP	go:0034329	cell junction assembly	0.0071	0.037	4	139	91	16651	PTK2B;CDH2;CADM1;CDH11
PE	BP	go:0030324	lung development	0.0072	0.038	3	72	91	16651	FOXA2;PDPN;PDGFRA
PE	BP	go:0007156	homophilic cell adhesion	0.0073	0.038	4	140	91	16651	ROBO1;CDH2;CDH11;CADM1
PE	MF	go:0005496	steroid binding	0.0075	0.039	3	73	91	16651	APOA2;ALDH1A1;APOA1
PE	BP	go:0030029	actin filament-based process	0.0075	0.039	6	314	91	16651	MYL4;PTK2B;PDGFRA;VIL1;LRRC16A;ANKRD1
PE	CC	go:0034364	high-density lipoprotein particle	0.0075	0.039	2	24	91	16651	APOA2;APOA1
PE	BP	go:0060411	cardiac septum morphogenesis	0.0075	0.039	2	24	91	16651	GATA4;GATA6
PE	BP	go:0048010	vascular endothelial growth factor receptor signaling pathway	0.0075	0.039	2	24	91	16651	PTK2B;PDGFRA
PE	BP	go:0060325	face morphogenesis	0.0075	0.039	2	24	91	16651	NOG;PDGFRA
PE	BP	go:0045668	negative regulation of osteoblast differentiation	0.0075	0.039	2	24	91	16651	NOG;ID2
PE	BP	go:0046326	positive regulation of glucose import	0.0075	0.039	2	24	91	16651	IGF1;PIK3R1
PE	BP	go:0007157	heterophilic cell-cell adhesion	0.0075	0.039	2	24	91	16651	CDH2;CADM1
PE	BP	go:0016202	regulation of striated muscle tissue development	0.008	0.041	3	75	91	16651	GATA4;GATA6;NOG
PE	BP	go:0007173	epidermal growth factor receptor signaling pathway	0.008	0.041	3	75	91	16651	PIK3R1;PTK2B;VIL1
PE	BP	go:0009611	response to wounding	0.0081	0.041	7	420	91	16651	PDPN;PDGFRA;BMP6;BMP2;APOA2;NOG;FN1
PE	BP	go:0030513	positive regulation of BMP signaling pathway	0.0082	0.041	2	25	91	16651	GATA4;GATA6
PE	BP	go:0021915	neural tube development	0.0082	0.041	2	25	91	16651	SALL1;NOG
PE	BP	go:0030901	midbrain development	0.0082	0.041	2	25	91	16651	SMAD9;OTX2
PE	BP	go:0046470	phosphatidylcholine metabolic process	0.0082	0.041	2	25	91	16651	APOA2;APOA1
PE	BP	go:0042327	positive regulation of phosphorylation	0.0083	0.041	5	228	91	16651	IGF1;KIT;BMP2;BMP6;PTK2B
PE	CC	go:0019897	extrinsic to plasma membrane	0.0083	0.042	3	76	91	16651	SERPINE2;GNA13;CDH2
PE	CC	go:0030141	stored secretory granule	0.0086	0.043	4	147	91	16651	SERPINE2;FGG;APOA1;POMC
PE	BP	go:0030111	regulation of Wnt receptor signaling pathway	0.0086	0.043	4	147	91	16651	FRZB;SALL1;HNF1B;BMP2
PE	BP	go:0048634	regulation of muscle organ development	0.0086	0.043	3	77	91	16651	NOG;GATA6;GATA4
PE	BP	go:0035148	tube formation	0.0086	0.043	3	77	91	16651	SALL1;HNF1B;NOG
PE	BP	go:0010769	regulation of cell morphogenesis involved in differentiation	0.0088	0.043	4	148	91	16651	BMP2;CDH2;ROBO1;FOXA2
PE	BP	go:0033865	nucleoside bisphosphate metabolic process	0.0088	0.043	2	26	91	16651	HMGCR;PAPSS1
PE	BP	go:0043550	regulation of lipid kinase activity	0.0088	0.043	2	26	91	16651	PDGFRA;KIT
PE	BP	go:0014014	negative regulation of gliogenesis	0.0088	0.043	2	26	91	16651	NOG;ID2
PE	BP	go:0010828	positive regulation of glucose transport	0.0088	0.043	2	26	91	16651	PIK3R1;IGF1
PE	BP	go:0010226	response to lithium ion	0.0088	0.043	2	26	91	16651	ID2;PTK2B
PE	BP	go:0051224	negative regulation of protein transport	0.0089	0.043	3	78	91	16651	HNF4A;APOA1;APOA2
PE	BP	go:0043627	response to estrogen stimulus	0.009	0.044	4	149	91	16651	GATA6;PDGFRA;APOA2;GATA4
PE	BP	go:0009725	response to hormone stimulus	0.0091	0.044	9	650	91	16651	CPN1;PIK3R1;PTK2B;PDGFRA;GATA6;CALCR;GATA4;FOXA2;APOA2
PE	CC	go:0031256	leading edge membrane	0.0093	0.044	3	79	91	16651	DPP4;FRZB;PDPN
PE	BP	go:0051592	response to calcium ion	0.0093	0.044	3	79	91	16651	FGG;PTK2B;MTTP
PE	BP	go:0051338	regulation of transferase activity	0.0095	0.045	8	541	91	16651	FOXA2;KIT;APOA1;PTK2B;DUSP4;GCKR;MAP2K6;PDGFRA
PE	BP	go:0071825	protein-lipid complex subunit organization	0.0095	0.045	2	27	91	16651	APOA2;APOA1
PE	BP	go:0071827	plasma lipoprotein particle organization	0.0095	0.045	2	27	91	16651	APOA2;APOA1
PE	BP	go:0030501	positive regulation of bone mineralization	0.0095	0.045	2	27	91	16651	BMP2;BMP6
PE	BP	go:0032374	regulation of cholesterol transport	0.0095	0.045	2	27	91	16651	APOA1;APOA2
PE	BP	go:0032371	regulation of sterol transport	0.0095	0.045	2	27	91	16651	APOA2;APOA1
PE	BP	go:0045937	positive regulation of phosphate metabolic process	0.0095	0.045	5	236	91	16651	BMP6;IGF1;BMP2;KIT;PTK2B
PE	BP	go:0010562	positive regulation of phosphorus metabolic process	0.0095	0.045	5	236	91	16651	BMP2;PTK2B;IGF1;BMP6;KIT
PE	BP	go:0006869	lipid transport	0.0097	0.045	4	152	91	16651	APOA1;MTTP;APOA2;SLCO2A1
PE	BP	go:0031647	regulation of protein stability	0.0099	0.046	3	81	91	16651	BMP2;APOA2;APOA1
PE	MF	go:0004252	serine-type endopeptidase activity	0.01	0.047	4	154	91	16651	CELA3A;CELA3B;DPP4;HABP2
PE	MF	go:0005158	insulin receptor binding	0.01	0.047	2	28	91	16651	IGF1;PIK3R1
PE	MF	go:0032934	sterol binding	0.01	0.047	2	28	91	16651	APOA1;APOA2
PE	BP	go:0035924	cellular response to vascular endothelial growth factor stimulus	0.01	0.047	2	28	91	16651	PDGFRA;PTK2B
PE	BP	go:0050709	negative regulation of protein secretion	0.01	0.047	2	28	91	16651	APOA2;APOA1
PE	BP	go:0010907	positive regulation of glucose metabolic process	0.01	0.047	2	28	91	16651	HNF4A;IGF1
PE	BP	go:0035019	somatic stem cell maintenance	0.01	0.047	2	28	91	16651	NOG;IGF1
PE	BP	go:0048015	phosphatidylinositol-mediated signaling	0.01	0.047	3	82	91	16651	IGF1;PDGFRA;PIK3R1
PE	BP	go:0048017	inositol lipid-mediated signaling	0.01	0.047	3	82	91	16651	IGF1;PIK3R1;PDGFRA
PE	MF	go:0004866	endopeptidase inhibitor activity	0.011	0.048	4	156	91	16651	ITIH5;SERPINE2;PROS1;VIL1
PE	BP	go:0001932	regulation of protein phosphorylation	0.011	0.049	9	669	91	16651	PTK2B;DUSP4;HNF4A;IGF1;APOA1;BMP2;KIT;MAP2K6;BMP6
PE	BP	go:0070169	positive regulation of biomineral tissue development	0.011	0.049	2	29	91	16651	BMP6;BMP2
PE	BP	go:0033628	regulation of cell adhesion mediated by integrin	0.011	0.049	2	29	91	16651	FOXA2;DPP4
PE	BP	go:0045892	negative regulation of transcription, DNA-dependent	0.011	0.051	9	673	91	16651	FOXA2;SALL1;NOG;HNF1B;GATA6;PITX2;FST;ID2;BMP2
PE	MF	go:0019199	transmembrane receptor protein kinase activity	0.011	0.051	3	85	91	16651	PDGFRA;KIT;BMP2
PE	MF	go:0008083	growth factor activity	0.011	0.051	4	160	91	16651	BMP2;AMBN;IGF1;BMP6
PE	MF	go:0005539	glycosaminoglycan binding	0.011	0.051	4	160	91	16651	HABP2;FN1;SERPINE2;RSPO3
PE	MF	go:0061135	endopeptidase regulator activity	0.011	0.051	4	160	91	16651	ITIH5;PROS1;VIL1;SERPINE2
PE	BP	go:0048286	lung alveolus development	0.012	0.051	2	30	91	16651	IGF1;PDPN
PE	BP	go:0030195	negative regulation of blood coagulation	0.012	0.051	2	30	91	16651	SERPINE2;PDGFRA
PE	BP	go:0001658	branching involved in ureteric bud morphogenesis	0.012	0.051	2	30	91	16651	BMP2;SALL1
PE	MF	go:0004713	protein tyrosine kinase activity	0.012	0.052	4	161	91	16651	PDGFRA;KIT;MAP2K6;PTK2B
PE	BP	go:0051347	positive regulation of transferase activity	0.012	0.052	6	346	91	16651	KIT;MAP2K6;PTK2B;APOA1;PDGFRA;GCKR
PE	BP	go:0046883	regulation of hormone secretion	0.012	0.053	4	162	91	16651	HNF4A;FOXA2;MARCKS;FST
PE	BP	go:0045785	positive regulation of cell adhesion	0.012	0.054	3	88	91	16651	NID1;KIFAP3;FOXA2
PE	BP	go:0010717	regulation of epithelial to mesenchymal transition	0.012	0.054	2	31	91	16651	BMP2;FOXA2
PE	CC	go:0005581	collagen	0.013	0.056	3	89	91	16651	COL4A2;COL18A1;COL4A1
PE	MF	go:0017046	peptide hormone binding	0.013	0.057	2	32	91	16651	PIK3R1;CALCR
PE	MF	go:0032403	protein complex binding	0.013	0.057	5	256	91	16651	FST;IGF1;PIK3R1;NOG;GNA13
PE	BP	go:0050731	positive regulation of peptidyl-tyrosine phosphorylation	0.013	0.057	3	90	91	16651	IGF1;KIT;PTK2B
PE	BP	go:0060562	epithelial tube morphogenesis	0.013	0.057	2	32	91	16651	HNF1B;FOXA2
PE	BP	go:0015914	phospholipid transport	0.013	0.057	2	32	91	16651	APOA1;APOA2
PE	BP	go:0051253	negative regulation of RNA metabolic process	0.013	0.058	9	693	91	16651	BMP2;GATA6;PITX2;HNF1B;ID2;NOG;FST;SALL1;FOXA2
PE	BP	go:0006066	alcohol metabolic process	0.013	0.058	7	464	91	16651	PGM1;HMGCR;ALDH1A1;APOA1;CELA3A;APOA2;CELA3B
PE	MF	go:0046982	protein heterodimerization activity	0.014	0.059	5	259	91	16651	BMP2;HNF1B;BMP6;APOA2;MTTP
PE	BP	go:0010676	positive regulation of cellular carbohydrate metabolic process	0.014	0.059	2	33	91	16651	IGF1;HNF4A
PE	BP	go:0043433	negative regulation of sequence-specific DNA binding transcription factor activity	0.014	0.059	3	92	91	16651	ID2;FOXA2;HNF4A
PE	BP	go:0001837	epithelial to mesenchymal transition	0.014	0.059	2	33	91	16651	BMP2;NOG
PE	BP	go:0008589	regulation of smoothened signaling pathway	0.014	0.059	2	33	91	16651	SALL1;OTX2
PE	BP	go:0006695	cholesterol biosynthetic process	0.014	0.059	2	33	91	16651	APOA1;HMGCR
PE	BP	go:0045913	positive regulation of carbohydrate metabolic process	0.014	0.059	2	33	91	16651	IGF1;HNF4A
PE	BP	go:0051146	striated muscle cell differentiation	0.014	0.059	2	33	91	16651	GATA6;GATA4
PE	BP	go:0006140	regulation of nucleotide metabolic process	0.015	0.061	6	363	91	16651	GNA13;MYL4;RGS5;ALDH1A1;CALCR;PTK2B
PE	MF	go:0001077	RNA polymerase II core promoter proximal region sequence-specific DNA binding transcription factor activity involved in positive regulation of transcription	0.015	0.062	2	34	91	16651	OTX2;HNF4A
PE	BP	go:0050819	negative regulation of coagulation	0.015	0.062	2	34	91	16651	SERPINE2;PDGFRA
PE	BP	go:0007015	actin filament organization	0.015	0.062	3	94	91	16651	PTK2B;VIL1;LRRC16A
PE	BP	go:0042733	embryonic digit morphogenesis	0.015	0.062	2	34	91	16651	NOG;SALL1
PE	BP	go:0046324	regulation of glucose import	0.015	0.062	2	34	91	16651	PIK3R1;IGF1
PE	MF	go:0031406	carboxylic acid binding	0.015	0.063	4	174	91	16651	VIL1;P4HA1;LEPRE1;HNF4A
PE	MF	go:0030247	polysaccharide binding	0.015	0.064	4	175	91	16651	SERPINE2;RSPO3;FN1;HABP2
PE	MF	go:0001871	pattern binding	0.015	0.064	4	175	91	16651	HABP2;RSPO3;FN1;SERPINE2
PE	MF	go:0008134	transcription factor binding	0.015	0.064	6	368	91	16651	PITX2;GATA6;ANKRD1;HNF4A;FOXA2;GATA4
PE	CC	go:0034358	plasma lipoprotein particle	0.016	0.064	2	35	91	16651	APOA2;APOA1
PE	CC	go:0032994	protein-lipid complex	0.016	0.064	2	35	91	16651	APOA2;APOA1
PE	BP	go:0002718	regulation of cytokine production involved in immune response	0.016	0.064	2	35	91	16651	APOA1;APOA2
PE	BP	go:0031032	actomyosin structure organization	0.016	0.064	2	35	91	16651	PDGFRA;ANKRD1
PE	BP	go:0048146	positive regulation of fibroblast proliferation	0.016	0.064	2	35	91	16651	IGF1;PDGFRA
PE	MF	go:0008289	lipid binding	0.017	0.066	7	483	91	16651	HNF4A;PIK3R1;APOA1;VIL1;ALDH1A1;APOA2;MTTP
PE	MF	go:0008238	exopeptidase activity	0.017	0.066	3	98	91	16651	PRCP;CPN1;DPP4
PE	BP	go:0048661	positive regulation of smooth muscle cell proliferation	0.017	0.066	2	36	91	16651	ID2;IGF1
PE	BP	go:0046889	positive regulation of lipid biosynthetic process	0.017	0.066	2	36	91	16651	HNF4A;BMP6
PE	BP	go:0071230	cellular response to amino acid stimulus	0.017	0.066	2	36	91	16651	COL4A1;PDGFRA
PE	BP	go:0071407	cellular response to organic cyclic compound	0.017	0.066	2	36	91	16651	BMP2;SMAD9
PE	BP	go:0002697	regulation of immune effector process	0.017	0.067	4	179	91	16651	CADM1;APOA1;DPP4;APOA2
PE	BP	go:0007169	transmembrane receptor protein tyrosine kinase signaling pathway	0.017	0.067	7	484	91	16651	PDGFRA;NOG;KIT;PTK2B;DUSP4;VIL1;PIK3R1
PE	BP	go:0031589	cell-substrate adhesion	0.017	0.068	3	99	91	16651	NID1;FN1;NID2
PE	BP	go:0051048	negative regulation of secretion	0.017	0.068	3	99	91	16651	FST;APOA1;APOA2
PE	BP	go:0030036	actin cytoskeleton organization	0.017	0.069	5	274	91	16651	ANKRD1;PDGFRA;LRRC16A;VIL1;PTK2B
PE	CC	go:0005938	cell cortex	0.017	0.069	3	100	91	16651	FGG;PTK2B;MARCKS
PE	BP	go:0045778	positive regulation of ossification	0.017	0.069	2	37	91	16651	BMP6;BMP2
PE	BP	go:0003012	muscle system process	0.017	0.069	4	181	91	16651	IGF1;MAP2K6;CAMK2D;MYL4
PE	BP	go:2000027	regulation of organ morphogenesis	0.018	0.071	3	101	91	16651	BMP2;HNF1B;NOG
PE	BP	go:0032101	regulation of response to external stimulus	0.018	0.071	5	277	91	16651	FOXA2;ROBO1;SERPINE2;PDPN;PDGFRA
PE	CC	go:0031594	neuromuscular junction	0.018	0.071	2	38	91	16651	CAMK2D;SERPINE2
PE	CC	go:0031526	brush border membrane	0.018	0.071	2	38	91	16651	MTTP;GNA13
PE	BP	go:0010817	regulation of hormone levels	0.018	0.071	4	184	91	16651	POMC;PDGFRA;APOA1;HNF1B
PE	BP	go:0030301	cholesterol transport	0.018	0.071	2	38	91	16651	APOA1;APOA2
PE	BP	go:0046903	secretion	0.018	0.072	6	383	91	16651	HNF1B;FN1;IGF1;FGG;APOA1;PROS1
PE	BP	go:0050776	regulation of immune response	0.019	0.073	7	495	91	16651	MAP2K6;DPP4;APOA2;APOA1;PIK3R1;CADM1;DUSP4
PE	BP	go:0040013	negative regulation of locomotion	0.019	0.073	3	103	91	16651	ABHD6;NOG;ROBO1
PE	CC	go:0030175	filopodium	0.019	0.073	2	39	91	16651	VIL1;PDPN
PE	BP	go:0042531	positive regulation of tyrosine phosphorylation of STAT protein	0.019	0.073	2	39	91	16651	KIT;IGF1
PE	BP	go:0015918	sterol transport	0.019	0.073	2	39	91	16651	APOA2;APOA1
PE	BP	go:0016126	sterol biosynthetic process	0.019	0.073	2	39	91	16651	HMGCR;APOA1
PE	BP	go:0042439	ethanolamine-containing compound metabolic process	0.019	0.073	2	39	91	16651	APOA2;APOA1
PE	BP	go:0007243	intracellular protein kinase cascade	0.019	0.073	5	282	91	16651	KIT;MAP2K6;GNA13;PTK2B;DUSP4
PE	BP	go:0045740	positive regulation of DNA replication	0.019	0.073	2	39	91	16651	IGF1;PDGFRA
PE	MF	go:0005057	receptor signaling protein activity	0.019	0.074	3	104	91	16651	FLRT3;SMAD9;KIT
PE	BP	go:0010863	positive regulation of phospholipase C activity	0.019	0.074	3	104	91	16651	PDGFRA;KIT;CALCR
PE	BP	go:0034762	regulation of transmembrane transport	0.02	0.075	4	188	91	16651	HNF4A;IGF1;CAMK2D;APOA2
PE	CC	go:0016023	cytoplasmic membrane-bounded vesicle	0.02	0.076	7	502	91	16651	SERPINE2;GNA13;POMC;FGG;APOA1;DPP4;SYT13
PE	BP	go:0055008	cardiac muscle tissue morphogenesis	0.02	0.076	2	40	91	16651	ANKRD1;BMP2
PE	BP	go:0070252	actin-mediated cell contraction	0.02	0.076	2	40	91	16651	MYL4;VIL1
PE	BP	go:0006954	inflammatory response	0.021	0.077	5	287	91	16651	BMP2;FN1;PDPN;APOA2;BMP6
PE	BP	go:0001818	negative regulation of cytokine production	0.021	0.078	3	107	91	16651	APOA1;GATA6;POMC
PE	BP	go:0001649	osteoblast differentiation	0.021	0.079	2	41	91	16651	BMP2;NOG
PE	BP	go:0071229	cellular response to acid	0.021	0.079	2	41	91	16651	COL4A1;PDGFRA
PE	BP	go:0071418	cellular response to amine stimulus	0.021	0.079	2	41	91	16651	COL4A1;PDGFRA
PE	MF	go:0005080	protein kinase C binding	0.022	0.082	2	42	91	16651	MARCKS;ADD3
PE	MF	go:0004180	carboxypeptidase activity	0.022	0.082	2	42	91	16651	PRCP;CPN1
PE	BP	go:0071417	cellular response to organic nitrogen	0.022	0.082	2	42	91	16651	PDGFRA;COL4A1
PE	BP	go:0060688	regulation of morphogenesis of a branching structure	0.022	0.082	2	42	91	16651	HNF1B;NOG
PE	BP	go:0071702	organic substance transport	0.022	0.082	6	399	91	16651	GCKR;MTTP;PDPN;SLCO2A1;APOA1;APOA2
PE	BP	go:0018193	peptidyl-amino acid modification	0.023	0.083	6	401	91	16651	PDGFRA;PROS1;PTK2B;EDEM1;P4HA1;KIT
PE	BP	go:0010951	negative regulation of endopeptidase activity	0.023	0.084	3	111	91	16651	SERPINE2;PROS1;VIL1
PE	BP	go:0010001	glial cell differentiation	0.023	0.085	2	43	91	16651	IGF1;FOXA2
PE	BP	go:0046486	glycerolipid metabolic process	0.024	0.088	4	200	91	16651	APOA1;PIK3R1;APOA2;MTTP
PE	BP	go:0006644	phospholipid metabolic process	0.024	0.088	4	200	91	16651	APOA2;GATA6;PIK3R1;APOA1
PE	MF	go:0005504	fatty acid binding	0.024	0.088	2	44	91	16651	VIL1;HNF4A
PE	BP	go:0001843	neural tube closure	0.024	0.088	2	44	91	16651	SALL1;NOG
PE	BP	go:0043255	regulation of carbohydrate biosynthetic process	0.024	0.088	2	44	91	16651	IGF1;HNF4A
PE	CC	go:0019898	extrinsic to membrane	0.025	0.089	3	114	91	16651	CDH2;GNA13;SERPINE2
PE	BP	go:0043549	regulation of kinase activity	0.025	0.089	7	524	91	16651	KIT;PDGFRA;FOXA2;MAP2K6;GCKR;DUSP4;PTK2B
PE	MF	go:0043565	sequence-specific DNA binding	0.025	0.089	8	645	91	16651	OTX2;GATA6;GATA4;PITX2;HNF1B;CERS6;HNF4A;FOXA2
PE	MF	go:0016706	oxidoreductase activity, acting on paired donors, with incorporation or reduction of molecular oxygen, 2-oxoglutarate as one donor, and incorporation of one atom each of oxygen into both donors	0.025	0.089	2	45	91	16651	LEPRE1;P4HA1
PE	BP	go:0060606	tube closure	0.025	0.089	2	45	91	16651	NOG;SALL1
PE	BP	go:0010466	negative regulation of peptidase activity	0.025	0.089	3	115	91	16651	PROS1;VIL1;SERPINE2
PE	BP	go:0032368	regulation of lipid transport	0.025	0.089	2	45	91	16651	APOA1;APOA2
PE	BP	go:0046427	positive regulation of JAK-STAT cascade	0.025	0.089	2	45	91	16651	KIT;IGF1
PE	BP	go:0051149	positive regulation of muscle cell differentiation	0.025	0.089	2	45	91	16651	MAP2K6;CDH2
PE	BP	go:0060415	muscle tissue morphogenesis	0.025	0.089	2	45	91	16651	ANKRD1;BMP2
PE	BP	go:0009612	response to mechanical stimulus	0.025	0.089	3	115	91	16651	BMP2;PTK2B;ANKRD1
PE	BP	go:0007266	Rho protein signal transduction	0.025	0.089	2	45	91	16651	APOA1;GNA13
PE	BP	go:0070661	leukocyte proliferation	0.026	0.089	2	46	91	16651	CADM1;KIT
PE	CC	go:0031232	extrinsic to external side of plasma membrane	0.027	0.089	1	5	91	16651	SERPINE2
PE	CC	go:0010369	chromocenter	0.027	0.089	1	5	91	16651	SALL1
PE	MF	go:0030618	transforming growth factor beta receptor, pathway-specific cytoplasmic mediator activity	0.027	0.089	1	5	91	16651	SMAD9
PE	MF	go:0005497	androgen binding	0.027	0.089	1	5	91	16651	ALDH1A1
PE	MF	go:0043559	insulin binding	0.027	0.089	1	5	91	16651	PIK3R1
PE	MF	go:0043125	ErbB-3 class receptor binding	0.027	0.089	1	5	91	16651	PIK3R1
PE	MF	go:0004185	serine-type carboxypeptidase activity	0.027	0.089	1	5	91	16651	PRCP
PE	MF	go:0008330	protein tyrosine/threonine phosphatase activity	0.027	0.089	1	5	91	16651	DUSP4
PE	MF	go:0008190	eukaryotic initiation factor 4E binding	0.027	0.089	1	5	91	16651	OTX2
PE	MF	go:0070095	fructose-6-phosphate binding	0.027	0.089	1	5	91	16651	GCKR
PE	MF	go:0008517	folic acid transporter activity	0.027	0.089	1	5	91	16651	PDPN
PE	MF	go:0019211	phosphatase activator activity	0.027	0.089	1	5	91	16651	BMP2
PE	MF	go:0032036	myosin heavy chain binding	0.027	0.089	1	5	91	16651	MYL4
PE	BP	go:0045722	positive regulation of gluconeogenesis	0.027	0.089	1	5	91	16651	HNF4A
PE	BP	go:2000739	regulation of mesenchymal stem cell differentiation	0.027	0.089	1	5	91	16651	PDGFRA
PE	BP	go:0042473	outer ear morphogenesis	0.027	0.089	1	5	91	16651	SALL1
PE	BP	go:0042158	lipoprotein biosynthetic process	0.027	0.089	1	5	91	16651	APOA1
PE	BP	go:0090031	positive regulation of steroid hormone biosynthetic process	0.027	0.089	1	5	91	16651	BMP6
PE	BP	go:0010755	regulation of plasminogen activation	0.027	0.089	1	5	91	16651	SERPINE2
PE	BP	go:0016199	axon midline choice point recognition	0.027	0.089	1	5	91	16651	ROBO1
PE	BP	go:0072386	plus-end-directed organelle transport along microtubule	0.027	0.089	1	5	91	16651	KIFAP3
PE	BP	go:0045990	carbon catabolite regulation of transcription	0.027	0.089	1	5	91	16651	FOXA2
PE	BP	go:0060572	morphogenesis of an epithelial bud	0.027	0.089	1	5	91	16651	NOG
PE	BP	go:0072178	nephric duct morphogenesis	0.027	0.089	1	5	91	16651	HNF1B
PE	BP	go:0072383	plus-end-directed vesicle transport along microtubule	0.027	0.089	1	5	91	16651	KIFAP3
PE	BP	go:0050654	chondroitin sulfate proteoglycan metabolic process	0.027	0.089	1	5	91	16651	IGF1
PE	BP	go:0010880	regulation of release of sequestered calcium ion into cytosol by sarcoplasmic reticulum	0.027	0.089	1	5	91	16651	CAMK2D
PE	BP	go:0014009	glial cell proliferation	0.027	0.089	1	5	91	16651	PTK2B
PE	BP	go:0014896	muscle hypertrophy	0.027	0.089	1	5	91	16651	IGF1
PE	BP	go:0045578	negative regulation of B cell differentiation	0.027	0.089	1	5	91	16651	ID2
PE	BP	go:0050798	activated T cell proliferation	0.027	0.089	1	5	91	16651	CADM1
PE	BP	go:0035315	hair cell differentiation	0.027	0.089	1	5	91	16651	PITX2
PE	BP	go:0035564	regulation of kidney size	0.027	0.089	1	5	91	16651	HNF1B
PE	BP	go:0014033	neural crest cell differentiation	0.027	0.089	1	5	91	16651	FRZB
PE	BP	go:0021936	regulation of cerebellar granule cell precursor proliferation	0.027	0.089	1	5	91	16651	IGF1
PE	BP	go:0046015	regulation of transcription by glucose	0.027	0.089	1	5	91	16651	FOXA2
PE	BP	go:0060463	lung lobe morphogenesis	0.027	0.089	1	5	91	16651	IGF1
PE	BP	go:0033600	negative regulation of mammary gland epithelial cell proliferation	0.027	0.089	1	5	91	16651	ROBO1
PE	BP	go:0002377	immunoglobulin production	0.027	0.089	1	5	91	16651	GCNT3
PE	BP	go:0032277	negative regulation of gonadotropin secretion	0.027	0.089	1	5	91	16651	FST
PE	BP	go:0033133	positive regulation of glucokinase activity	0.027	0.089	1	5	91	16651	GCKR
PE	BP	go:0032926	negative regulation of activin receptor signaling pathway	0.027	0.089	1	5	91	16651	FST
PE	MF	go:0005509	calcium ion binding	0.027	0.089	8	657	91	16651	NID2;VIL1;NID1;MYL4;CDH2;EDEM1;PROS1;CDH11
PE	BP	go:0016310	phosphorylation	0.027	0.089	8	657	91	16651	MAP2K6;PIK3R1;PTK2B;SMAD9;PDGFRA;CAMK2D;KIT;BMP2
PE	BP	go:0090183	regulation of kidney development	0.027	0.089	2	47	91	16651	NOG;HNF1B
PE	BP	go:0030500	regulation of bone mineralization	0.027	0.089	2	47	91	16651	BMP2;BMP6
PE	BP	go:0009894	regulation of catabolic process	0.028	0.09	6	420	91	16651	APOA2;RGS5;ALDH1A1;PTK2B;MYL4;IGF1
PE	CC	go:0030139	endocytic vesicle	0.028	0.091	2	48	91	16651	DPP4;APOA1
PE	BP	go:0010579	positive regulation of adenylate cyclase activity by G-protein signaling pathway	0.028	0.091	2	48	91	16651	CALCR;GNA13
PE	BP	go:0010578	regulation of adenylate cyclase activity involved in G-protein signaling pathway	0.028	0.091	2	48	91	16651	GNA13;CALCR
PE	BP	go:0007189	activation of adenylate cyclase activity by G-protein signaling pathway	0.028	0.091	2	48	91	16651	CALCR;GNA13
PE	BP	go:0031018	endocrine pancreas development	0.029	0.092	3	121	91	16651	HNF4A;FOXA2;HNF1B
PE	BP	go:0007265	Ras protein signal transduction	0.029	0.092	3	121	91	16651	GNA13;IGF1;APOA1
PE	MF	go:0008201	heparin binding	0.029	0.094	3	122	91	16651	SERPINE2;RSPO3;FN1
PE	BP	go:0006650	glycerophospholipid metabolic process	0.029	0.094	3	122	91	16651	PIK3R1;APOA2;APOA1
PE	BP	go:0007204	elevation of cytosolic calcium ion concentration	0.029	0.094	3	122	91	16651	PTK2B;CALCR;PDGFRA
PE	BP	go:0001938	positive regulation of endothelial cell proliferation	0.029	0.094	2	49	91	16651	BMP2;BMP6
PE	BP	go:0043405	regulation of MAP kinase activity	0.03	0.095	4	214	91	16651	DUSP4;MAP2K6;KIT;PTK2B
PE	BP	go:0045765	regulation of angiogenesis	0.03	0.095	3	123	91	16651	GATA6;COL4A2;GATA4
PE	BP	go:0051222	positive regulation of protein transport	0.03	0.095	3	123	91	16651	CADM1;ANKRD1;IGF1
PE	BP	go:0045665	negative regulation of neuron differentiation	0.03	0.096	2	50	91	16651	ID2;FOXA2
PE	BP	go:0050796	regulation of insulin secretion	0.03	0.096	3	124	91	16651	MARCKS;FOXA2;HNF4A
PE	MF	go:0070011	peptidase activity, acting on L-amino acid peptides	0.031	0.096	7	549	91	16651	CTSE;PRCP;CELA3A;DPP4;HABP2;CPN1;CELA3B
PE	BP	go:0048610	cellular process involved in reproduction	0.031	0.096	5	320	91	16651	KIT;PTK2B;HMGCR;PDGFRA;GATA4
PE	BP	go:0052548	regulation of endopeptidase activity	0.031	0.096	4	217	91	16651	ROBO1;SERPINE2;PROS1;VIL1
PE	BP	go:0019637	organophosphate metabolic process	0.032	0.096	4	218	91	16651	APOA1;GATA6;APOA2;PIK3R1
PE	BP	go:0051051	negative regulation of transport	0.032	0.096	4	218	91	16651	APOA1;APOA2;FST;HNF4A
PE	BP	go:0048771	tissue remodeling	0.032	0.096	2	51	91	16651	FRZB;IGF1
PE	BP	go:0048145	regulation of fibroblast proliferation	0.032	0.096	2	51	91	16651	IGF1;PDGFRA
PE	BP	go:0045598	regulation of fat cell differentiation	0.032	0.096	2	51	91	16651	ID2;FRZB
PE	CC	go:0031672	A band	0.032	0.096	1	6	91	16651	MYL4
PE	MF	go:0030345	structural constituent of tooth enamel	0.032	0.096	1	6	91	16651	AMBN
PE	MF	go:0042153	RPTP-like protein binding	0.032	0.096	1	6	91	16651	CDH2
PE	MF	go:0016362	activin receptor activity, type II	0.032	0.096	1	6	91	16651	BMP2
PE	MF	go:0030021	extracellular matrix structural constituent conferring compression resistance	0.032	0.096	1	6	91	16651	AMBN
PE	MF	go:0031702	type 1 angiotensin receptor binding	0.032	0.096	1	6	91	16651	GNA13
PE	MF	go:0035014	phosphatidylinositol 3-kinase regulator activity	0.032	0.096	1	6	91	16651	PIK3R1
PE	MF	go:0050291	sphingosine N-acyltransferase activity	0.032	0.096	1	6	91	16651	CERS6
PE	BP	go:0072132	mesenchyme morphogenesis	0.032	0.096	1	6	91	16651	BMP2
PE	BP	go:2000144	positive regulation of transcription initiation, DNA-dependent	0.032	0.096	1	6	91	16651	HNF1B
PE	BP	go:0042511	positive regulation of tyrosine phosphorylation of Stat1 protein	0.032	0.096	1	6	91	16651	KIT
PE	BP	go:0046880	regulation of follicle-stimulating hormone secretion	0.032	0.096	1	6	91	16651	FST
PE	BP	go:0051798	positive regulation of hair follicle development	0.032	0.096	1	6	91	16651	FST
PE	BP	go:0072080	nephron tubule development	0.032	0.096	1	6	91	16651	HNF1B
PE	BP	go:0032836	glomerular basement membrane development	0.032	0.096	1	6	91	16651	NID1
PE	BP	go:0002495	antigen processing and presentation of peptide antigen via MHC class II	0.032	0.096	1	6	91	16651	CTSE
PE	BP	go:0032908	regulation of transforming growth factor beta1 production	0.032	0.096	1	6	91	16651	GATA6
PE	BP	go:0042482	positive regulation of odontogenesis	0.032	0.096	1	6	91	16651	BMP2
PE	BP	go:0043149	stress fiber assembly	0.032	0.096	1	6	91	16651	PTK2B
PE	BP	go:0060008	Sertoli cell differentiation	0.032	0.096	1	6	91	16651	GATA4
PE	BP	go:0060261	positive regulation of transcription initiation from RNA polymerase II promoter	0.032	0.096	1	6	91	16651	HNF1B
PE	BP	go:0061072	iris morphogenesis	0.032	0.096	1	6	91	16651	PITX2
PE	BP	go:0061326	renal tubule development	0.032	0.096	1	6	91	16651	HNF1B
PE	BP	go:0070099	regulation of chemokine-mediated signaling pathway	0.032	0.096	1	6	91	16651	ROBO1
PE	BP	go:0072009	nephron epithelium development	0.032	0.096	1	6	91	16651	HNF1B
PE	BP	go:0002478	antigen processing and presentation of exogenous peptide antigen	0.032	0.096	1	6	91	16651	CTSE
PE	BP	go:0032288	myelin assembly	0.032	0.096	1	6	91	16651	FOXA2
PE	BP	go:0006975	DNA damage induced protein phosphorylation	0.032	0.096	1	6	91	16651	MAP2K6
PE	BP	go:0010715	regulation of extracellular matrix disassembly	0.032	0.096	1	6	91	16651	DPP4
PE	BP	go:0016198	axon choice point recognition	0.032	0.096	1	6	91	16651	ROBO1
PE	BP	go:0019388	galactose catabolic process	0.032	0.096	1	6	91	16651	PGM1
PE	BP	go:0033690	positive regulation of osteoblast proliferation	0.032	0.096	1	6	91	16651	BMP2
PE	BP	go:0045793	positive regulation of cell size	0.032	0.096	1	6	91	16651	TMEM123
PE	BP	go:0060029	convergent extension involved in organogenesis	0.032	0.096	1	6	91	16651	FRZB
PE	BP	go:0003197	endocardial cushion development	0.032	0.096	1	6	91	16651	GATA4
PE	MF	go:0001104	RNA polymerase II transcription cofactor activity	0.033	0.096	2	52	91	16651	ANKRD1;PITX2
PE	BP	go:0051258	protein polymerization	0.033	0.096	2	52	91	16651	FGG;VIL1
PE	BP	go:0051403	stress-activated MAPK cascade	0.033	0.096	2	52	91	16651	DUSP4;MAP2K6
PE	BP	go:0070167	regulation of biomineral tissue development	0.033	0.096	2	52	91	16651	BMP6;BMP2
PE	MF	go:0042277	peptide binding	0.034	0.099	3	129	91	16651	CALCR;DPP4;PIK3R1
PE	MF	go:0019955	cytokine binding	0.034	0.099	2	53	91	16651	NOG;KIT
PE	BP	go:0007411	axon guidance	0.034	0.1	5	329	91	16651	ROBO1;COL4A2;COL4A1;NOG;OTX2
PE	MF	go:0005543	phospholipid binding	0.034	0.1	4	224	91	16651	APOA2;APOA1;PIK3R1;VIL1
PE	BP	go:0000165	MAPKKK cascade	0.034	0.1	3	130	91	16651	PTK2B;DUSP4;MAP2K6
PE	BP	go:0050867	positive regulation of cell activation	0.034	0.1	4	224	91	16651	PDPN;IGF1;PIK3R1;DPP4
PE	BP	go:0052547	regulation of peptidase activity	0.034	0.1	4	224	91	16651	VIL1;ROBO1;PROS1;SERPINE2
PE	BP	go:0010243	response to organic nitrogen	0.035	0.1	3	131	91	16651	PDGFRA;PTK2B;COL4A1
PE	MF	go:0001948	glycoprotein binding	0.035	0.1	2	54	91	16651	GPC3;FST
PE	BP	go:0002526	acute inflammatory response	0.035	0.1	2	54	91	16651	APOA2;FN1
PE	BP	go:0030048	actin filament-based movement	0.035	0.1	2	54	91	16651	VIL1;MYL4
PE	BP	go:0090276	regulation of peptide hormone secretion	0.036	0.1	3	132	91	16651	FOXA2;HNF4A;MARCKS
PE	BP	go:0051384	response to glucocorticoid stimulus	0.036	0.1	3	132	91	16651	CPN1;CALCR;APOA2
PE	CC	go:0005911	cell-cell junction	0.036	0.1	4	227	91	16651	AMOTL1;CDH2;CADM1;DPP4
PE	MF	go:0008233	peptidase activity	0.036	0.1	7	568	91	16651	PRCP;CTSE;CELA3A;CPN1;DPP4;CELA3B;HABP2
PE	BP	go:0010035	response to inorganic substance	0.036	0.1	5	333	91	16651	MTTP;PTK2B;PDGFRA;FGG;ID2
PE	BP	go:0010038	response to metal ion	0.036	0.1	4	228	91	16651	FGG;PTK2B;ID2;MTTP
PE	MF	go:0008013	beta-catenin binding	0.036	0.1	2	55	91	16651	SALL1;CDH2
PE	BP	go:0030177	positive regulation of Wnt receptor signaling pathway	0.036	0.1	2	55	91	16651	BMP2;SALL1
PE	BP	go:0060560	developmental growth involved in morphogenesis	0.036	0.1	2	55	91	16651	HNF1B;SALL1
PE	BP	go:0030900	forebrain development	0.036	0.1	2	55	91	16651	NOG;OTX2
PE	BP	go:0030811	regulation of nucleotide catabolic process	0.037	0.1	4	229	91	16651	ALDH1A1;RGS5;MYL4;PTK2B
PE	BP	go:0033121	regulation of purine nucleotide catabolic process	0.037	0.1	4	229	91	16651	MYL4;ALDH1A1;RGS5;PTK2B
PE	BP	go:0033674	positive regulation of kinase activity	0.037	0.1	5	336	91	16651	PTK2B;GCKR;KIT;MAP2K6;PDGFRA
PE	BP	go:0090087	regulation of peptide transport	0.037	0.1	3	134	91	16651	MARCKS;HNF4A;FOXA2
PE	BP	go:0002791	regulation of peptide secretion	0.037	0.1	3	134	91	16651	MARCKS;HNF4A;FOXA2
PE	MF	go:0008046	axon guidance receptor activity	0.038	0.1	1	7	91	16651	ROBO1
PE	MF	go:0047372	acylglycerol lipase activity	0.038	0.1	1	7	91	16651	ABHD6
PE	MF	go:0004614	phosphoglucomutase activity	0.038	0.1	1	7	91	16651	PGM1
PE	MF	go:0016290	palmitoyl-CoA hydrolase activity	0.038	0.1	1	7	91	16651	HNF4A
PE	MF	go:0050780	dopamine receptor binding	0.038	0.1	1	7	91	16651	GNA13
PE	MF	go:0070061	fructose binding	0.038	0.1	1	7	91	16651	GCKR
PE	MF	go:0045294	alpha-catenin binding	0.038	0.1	1	7	91	16651	CDH2
PE	BP	go:0061333	renal tubule morphogenesis	0.038	0.1	1	7	91	16651	HNF1B
PE	BP	go:0060527	prostate epithelial cord arborization involved in prostate glandular acinus morphogenesis	0.038	0.1	1	7	91	16651	IGF1
PE	BP	go:0060670	branching involved in embryonic placenta morphogenesis	0.038	0.1	1	7	91	16651	RSPO3
PE	BP	go:0060413	atrial septum morphogenesis	0.038	0.1	1	7	91	16651	GATA4
PE	BP	go:0042532	negative regulation of tyrosine phosphorylation of STAT protein	0.038	0.1	1	7	91	16651	HNF4A
PE	BP	go:0034110	regulation of homotypic cell-cell adhesion	0.038	0.1	1	7	91	16651	SERPINE2
PE	BP	go:0003215	cardiac right ventricle morphogenesis	0.038	0.1	1	7	91	16651	GATA4
PE	BP	go:0032909	regulation of transforming growth factor beta2 production	0.038	0.1	1	7	91	16651	GATA6
PE	BP	go:0005984	disaccharide metabolic process	0.038	0.1	1	7	91	16651	PGM1
PE	BP	go:0009750	response to fructose stimulus	0.038	0.1	1	7	91	16651	GCKR
PE	BP	go:0021781	glial cell fate commitment	0.038	0.1	1	7	91	16651	FOXA2
PE	BP	go:0031017	exocrine pancreas development	0.038	0.1	1	7	91	16651	IGF1
PE	BP	go:0032276	regulation of gonadotropin secretion	0.038	0.1	1	7	91	16651	FST
PE	BP	go:0051261	protein depolymerization	0.038	0.1	1	7	91	16651	VIL1
PE	BP	go:0060292	long term synaptic depression	0.038	0.1	1	7	91	16651	ABHD6
PE	BP	go:0090201	negative regulation of release of cytochrome c from mitochondria	0.038	0.1	1	7	91	16651	IGF1
PE	BP	go:0033632	regulation of cell-cell adhesion mediated by integrin	0.038	0.1	1	7	91	16651	DPP4
PE	BP	go:0010544	negative regulation of platelet activation	0.038	0.1	1	7	91	16651	PDGFRA
PE	BP	go:0032525	somite rostral/caudal axis specification	0.038	0.1	1	7	91	16651	FOXA2
PE	BP	go:0032691	negative regulation of interleukin-1 beta production	0.038	0.1	1	7	91	16651	APOA1
PE	BP	go:0045945	positive regulation of transcription from RNA polymerase III promoter	0.038	0.1	1	7	91	16651	FOXA2
PE	BP	go:0048541	Peyer's patch development	0.038	0.1	1	7	91	16651	ID2
PE	BP	go:0060033	anatomical structure regression	0.038	0.1	1	7	91	16651	SMAD9
PE	BP	go:0070527	platelet aggregation	0.038	0.1	1	7	91	16651	PDGFRA
PE	BP	go:0071372	cellular response to follicle-stimulating hormone stimulus	0.038	0.1	1	7	91	16651	GATA4
PE	BP	go:0048793	pronephros development	0.038	0.1	1	7	91	16651	HNF1B
PE	BP	go:0045416	positive regulation of interleukin-8 biosynthetic process	0.038	0.1	1	7	91	16651	APOA2
PE	BP	go:0055091	phospholipid homeostasis	0.038	0.1	1	7	91	16651	HNF4A
PE	CC	go:0009897	external side of plasma membrane	0.038	0.1	3	135	91	16651	TMEM123;FGG;KIT
PE	BP	go:0090068	positive regulation of cell cycle process	0.038	0.1	3	135	91	16651	IGF1;ID2;GATA6
PE	BP	go:0042445	hormone metabolic process	0.038	0.1	3	135	91	16651	PDGFRA;POMC;APOA1
PE	MF	go:0001076	RNA polymerase II transcription factor binding transcription factor activity	0.039	0.1	2	57	91	16651	PITX2;ANKRD1
PE	BP	go:0051480	cytosolic calcium ion homeostasis	0.039	0.1	3	137	91	16651	PDGFRA;CALCR;PTK2B
PE	BP	go:0002700	regulation of production of molecular mediator of immune response	0.04	0.11	2	58	91	16651	APOA1;APOA2
PE	BP	go:0048660	regulation of smooth muscle cell proliferation	0.04	0.11	2	58	91	16651	ID2;IGF1
PE	BP	go:0048704	embryonic skeletal system morphogenesis	0.04	0.11	2	58	91	16651	PDGFRA;NOG
PE	BP	go:0051101	regulation of DNA binding	0.04	0.11	2	58	91	16651	IGF1;ID2
PE	BP	go:0043410	positive regulation of MAPKKK cascade	0.041	0.11	3	139	91	16651	IGF1;PDGFRA;KIT
PE	BP	go:0033673	negative regulation of kinase activity	0.041	0.11	3	139	91	16651	FOXA2;DUSP4;GCKR
PE	BP	go:0046777	protein autophosphorylation	0.041	0.11	3	139	91	16651	PDGFRA;KIT;CAMK2D
PE	CC	go:0044433	cytoplasmic vesicle part	0.041	0.11	5	346	91	16651	CAMK2D;IGF1;FN1;FGG;PROS1
PE	BP	go:0042060	wound healing	0.041	0.11	2	59	91	16651	PDGFRA;NOG
PE	BP	go:0031960	response to corticosteroid stimulus	0.041	0.11	3	140	91	16651	APOA2;CPN1;CALCR
PE	BP	go:0051100	negative regulation of binding	0.043	0.11	2	60	91	16651	ID2;NOG
PE	BP	go:0090101	negative regulation of transmembrane receptor protein serine/threonine kinase signaling pathway	0.043	0.11	2	60	91	16651	NOG;FST
PE	CC	go:0016342	catenin complex	0.043	0.11	1	8	91	16651	CDH2
PE	CC	go:0046581	intercellular canaliculus	0.043	0.11	1	8	91	16651	DPP4
PE	MF	go:0005021	vascular endothelial growth factor-activated receptor activity	0.043	0.11	1	8	91	16651	PDGFRA
PE	MF	go:0051787	misfolded protein binding	0.043	0.11	1	8	91	16651	EDEM1
PE	MF	go:0070008	serine-type exopeptidase activity	0.043	0.11	1	8	91	16651	PRCP
PE	MF	go:0004571	mannosyl-oligosaccharide 1,2-alpha-mannosidase activity	0.043	0.11	1	8	91	16651	EDEM1
PE	MF	go:0031701	angiotensin receptor binding	0.043	0.11	1	8	91	16651	GNA13
PE	MF	go:0043237	laminin-1 binding	0.043	0.11	1	8	91	16651	NID1
PE	BP	go:0001553	luteinization	0.043	0.11	1	8	91	16651	PDGFRA
PE	BP	go:0019255	glucose 1-phosphate metabolic process	0.043	0.11	1	8	91	16651	PGM1
PE	BP	go:0048537	mucosal-associated lymphoid tissue development	0.043	0.11	1	8	91	16651	ID2
PE	BP	go:0002456	T cell mediated immunity	0.043	0.11	1	8	91	16651	CADM1
PE	BP	go:0072163	mesonephric epithelium development	0.043	0.11	1	8	91	16651	HNF1B
PE	BP	go:0019884	antigen processing and presentation of exogenous antigen	0.043	0.11	1	8	91	16651	CTSE
PE	BP	go:0045603	positive regulation of endothelial cell differentiation	0.043	0.11	1	8	91	16651	BMP6
PE	BP	go:0046886	positive regulation of hormone biosynthetic process	0.043	0.11	1	8	91	16651	BMP6
PE	BP	go:0003337	mesenchymal to epithelial transition involved in metanephros morphogenesis	0.043	0.11	1	8	91	16651	SALL1
PE	BP	go:0010823	negative regulation of mitochondrion organization	0.043	0.11	1	8	91	16651	IGF1
PE	BP	go:0010955	negative regulation of protein processing	0.043	0.11	1	8	91	16651	SERPINE2
PE	BP	go:0015884	folic acid transport	0.043	0.11	1	8	91	16651	PDPN
PE	BP	go:0051797	regulation of hair follicle development	0.043	0.11	1	8	91	16651	FST
PE	BP	go:0060039	pericardium development	0.043	0.11	1	8	91	16651	BMP2
PE	BP	go:0072164	mesonephric tubule development	0.043	0.11	1	8	91	16651	HNF1B
PE	BP	go:2000278	regulation of DNA biosynthetic process	0.043	0.11	1	8	91	16651	ANKRD1
PE	BP	go:0007172	signal complex assembly	0.043	0.11	1	8	91	16651	PTK2B
PE	BP	go:0071378	cellular response to growth hormone stimulus	0.043	0.11	1	8	91	16651	PIK3R1
PE	BP	go:0034391	regulation of smooth muscle cell apoptosis	0.043	0.11	1	8	91	16651	IGF1
PE	BP	go:0060601	lateral sprouting from an epithelium	0.043	0.11	1	8	91	16651	NOG
PE	BP	go:0071364	cellular response to epidermal growth factor stimulus	0.043	0.11	1	8	91	16651	VIL1
PE	BP	go:0060426	lung vasculature development	0.043	0.11	1	8	91	16651	IGF1
PE	BP	go:0032692	negative regulation of interleukin-1 production	0.043	0.11	1	8	91	16651	APOA1
PE	BP	go:0060396	growth hormone receptor signaling pathway	0.043	0.11	1	8	91	16651	PIK3R1
PE	BP	go:0033160	positive regulation of protein import into nucleus, translocation	0.043	0.11	1	8	91	16651	IGF1
PE	BP	go:0032863	activation of Rac GTPase activity	0.043	0.11	1	8	91	16651	PTK2B
PE	BP	go:0032878	regulation of establishment or maintenance of cell polarity	0.043	0.11	1	8	91	16651	IGF1
PE	BP	go:0060272	embryonic skeletal joint morphogenesis	0.043	0.11	1	8	91	16651	NOG
PE	BP	go:0006805	xenobiotic metabolic process	0.044	0.11	3	143	91	16651	HNF4A;PAPSS1;ALDH1A1
PE	BP	go:0043547	positive regulation of GTPase activity	0.044	0.11	3	143	91	16651	PTK2B;RGS5;ALDH1A1
PE	BP	go:0048589	developmental growth	0.044	0.11	3	143	91	16651	SALL1;IGF1;HNF1B
PE	BP	go:0031401	positive regulation of protein modification process	0.045	0.11	5	354	91	16651	BMP2;BMP6;PTK2B;IGF1;KIT
PE	BP	go:0051098	regulation of binding	0.045	0.11	3	145	91	16651	IGF1;NOG;ID2
PE	BP	go:0032386	regulation of intracellular transport	0.045	0.11	3	145	91	16651	IGF1;HNF4A;CAMK2D
PE	BP	go:0045089	positive regulation of innate immune response	0.045	0.11	3	145	91	16651	MAP2K6;CADM1;DUSP4
PE	BP	go:0006468	protein phosphorylation	0.045	0.11	7	598	91	16651	PTK2B;KIT;MAP2K6;CAMK2D;BMP2;PDGFRA;SMAD9
PE	BP	go:0007190	activation of adenylate cyclase activity	0.045	0.11	2	62	91	16651	GNA13;CALCR
PE	BP	go:0031670	cellular response to nutrient	0.045	0.11	2	62	91	16651	PTK2B;FOXA2
PE	BP	go:0034097	response to cytokine stimulus	0.045	0.11	5	356	91	16651	KIT;FOXA2;ANKRD1;PDGFRA;CAMK2D
PE	MF	go:0005516	calmodulin binding	0.046	0.11	3	146	91	16651	MARCKS;ADD3;CAMK2D
PE	BP	go:0043408	regulation of MAPKKK cascade	0.046	0.11	4	247	91	16651	KIT;PTK2B;IGF1;PDGFRA
PE	BP	go:0034138	toll-like receptor 3 signaling pathway	0.046	0.11	2	63	91	16651	MAP2K6;DUSP4
PE	BP	go:0045762	positive regulation of adenylate cyclase activity	0.046	0.11	2	63	91	16651	CALCR;GNA13
PE	BP	go:0046474	glycerophospholipid biosynthetic process	0.046	0.11	2	63	91	16651	APOA2;APOA1
PE	BP	go:0051348	negative regulation of transferase activity	0.048	0.11	3	148	91	16651	FOXA2;DUSP4;GCKR
PE	BP	go:0031281	positive regulation of cyclase activity	0.048	0.11	2	64	91	16651	CALCR;GNA13
PE	BP	go:0045766	positive regulation of angiogenesis	0.048	0.11	2	64	91	16651	GATA4;GATA6
PE	MF	go:0031210	phosphatidylcholine binding	0.048	0.11	1	9	91	16651	APOA2
PE	MF	go:0015245	fatty acid transporter activity	0.048	0.11	1	9	91	16651	SLCO2A1
PE	MF	go:0031432	titin binding	0.048	0.11	1	9	91	16651	ANKRD1
PE	BP	go:0002320	lymphoid progenitor cell differentiation	0.048	0.11	1	9	91	16651	KIT
PE	BP	go:0060192	negative regulation of lipase activity	0.048	0.11	1	9	91	16651	APOA2
PE	BP	go:0048712	negative regulation of astrocyte differentiation	0.048	0.11	1	9	91	16651	NOG
PE	BP	go:0043568	positive regulation of insulin-like growth factor receptor signaling pathway	0.048	0.11	1	9	91	16651	IGF1
PE	BP	go:0002440	production of molecular mediator of immune response	0.048	0.11	1	9	91	16651	GCNT3
PE	BP	go:0008354	germ cell migration	0.048	0.11	1	9	91	16651	HMGCR
PE	BP	go:0009649	entrainment of circadian clock	0.048	0.11	1	9	91	16651	ID2
PE	BP	go:0042698	ovulation cycle	0.048	0.11	1	9	91	16651	BMP2
PE	BP	go:0043517	positive regulation of DNA damage response, signal transduction by p53 class mediator	0.048	0.11	1	9	91	16651	ANKRD1
PE	BP	go:0045821	positive regulation of glycolysis	0.048	0.11	1	9	91	16651	IGF1
PE	BP	go:0061311	cell surface receptor linked signaling pathway involved in heart development	0.048	0.11	1	9	91	16651	BMP2
PE	BP	go:0001946	lymphangiogenesis	0.048	0.11	1	9	91	16651	PDPN
PE	BP	go:0030212	hyaluronan metabolic process	0.048	0.11	1	9	91	16651	ITIH5
PE	BP	go:0032372	negative regulation of sterol transport	0.048	0.11	1	9	91	16651	APOA2
PE	BP	go:0032375	negative regulation of cholesterol transport	0.048	0.11	1	9	91	16651	APOA2
PE	BP	go:0042634	regulation of hair cycle	0.048	0.11	1	9	91	16651	FST
PE	BP	go:0046426	negative regulation of JAK-STAT cascade	0.048	0.11	1	9	91	16651	HNF4A
PE	BP	go:0060314	regulation of ryanodine-sensitive calcium-release channel activity	0.048	0.11	1	9	91	16651	CAMK2D
PE	BP	go:0016137	glycoside metabolic process	0.048	0.11	1	9	91	16651	PGM1
PE	BP	go:0034370	triglyceride-rich lipoprotein particle remodeling	0.048	0.11	1	9	91	16651	APOA2
PE	BP	go:0045414	regulation of interleukin-8 biosynthetic process	0.048	0.11	1	9	91	16651	APOA2
PE	BP	go:0072079	nephron tubule formation	0.048	0.11	1	9	91	16651	HNF1B
PE	BP	go:0003148	outflow tract septum morphogenesis	0.048	0.11	1	9	91	16651	GATA6
PE	BP	go:0051247	positive regulation of protein metabolic process	0.049	0.11	6	482	91	16651	BMP2;KIT;BMP6;IGF1;APOA2;PTK2B
PE	BP	go:0090066	regulation of anatomical structure size	0.049	0.11	3	150	91	16651	TMEM123;VIL1;HNF1B
PE	BP	go:0060070	canonical Wnt receptor signaling pathway	0.049	0.11	2	65	91	16651	GATA4;RSPO3
PE	BP	go:0007586	digestion	0.049	0.11	2	65	91	16651	CELA3A;CTSE
PE	BP	go:0043200	response to amino acid stimulus	0.049	0.11	2	65	91	16651	PDGFRA;COL4A1
PE	BP	go:0002756	MyD88-independent toll-like receptor signaling pathway	0.049	0.11	2	65	91	16651	DUSP4;MAP2K6
PE	MF	go:0019903	protein phosphatase binding	0.051	0.12	2	66	91	16651	PIK3R1;CDH2
PE	BP	go:0051349	positive regulation of lyase activity	0.051	0.12	2	66	91	16651	CALCR;GNA13
PE	BP	go:0050714	positive regulation of protein secretion	0.051	0.12	2	66	91	16651	CADM1;ANKRD1
PE	MF	go:0005198	structural molecule activity	0.051	0.12	7	616	91	16651	COL4A2;COL18A1;ADD3;FN1;COL4A1;AMBN;MYL4
PE	BP	go:0043406	positive regulation of MAP kinase activity	0.051	0.12	3	153	91	16651	PTK2B;KIT;MAP2K6
PE	MF	go:0004714	transmembrane receptor protein tyrosine kinase activity	0.052	0.12	2	67	91	16651	KIT;PDGFRA
PE	BP	go:0001936	regulation of endothelial cell proliferation	0.052	0.12	2	67	91	16651	BMP2;BMP6
PE	BP	go:0008277	regulation of G-protein coupled receptor protein signaling pathway	0.052	0.12	2	67	91	16651	RGS5;ABHD6
PE	BP	go:0001654	eye development	0.052	0.12	2	67	91	16651	BMP6;PITX2
PE	CC	go:0070013	intracellular organelle lumen	0.052	0.12	5	370	91	16651	APOA2;MTTP;P4HA1;PROS1;APOA1
PE	BP	go:0002684	positive regulation of immune system process	0.053	0.12	6	492	91	16651	DPP4;DUSP4;IGF1;MAP2K6;CADM1;PIK3R1
PE	CC	go:0031527	filopodium membrane	0.053	0.12	1	10	91	16651	PDPN
PE	MF	go:0001191	RNA polymerase II transcription factor binding transcription factor activity involved in negative regulation of transcription	0.053	0.12	1	10	91	16651	PITX2
PE	MF	go:0015924	mannosyl-oligosaccharide mannosidase activity	0.053	0.12	1	10	91	16651	EDEM1
PE	MF	go:0005072	transforming growth factor beta receptor, cytoplasmic mediator activity	0.053	0.12	1	10	91	16651	SMAD9
PE	MF	go:0017002	activin-activated receptor activity	0.053	0.12	1	10	91	16651	BMP2
PE	MF	go:0004029	aldehyde dehydrogenase (NAD) activity	0.053	0.12	1	10	91	16651	ALDH1A1
PE	MF	go:0031369	translation initiation factor binding	0.053	0.12	1	10	91	16651	OTX2
PE	BP	go:0006012	galactose metabolic process	0.053	0.12	1	10	91	16651	PGM1
PE	BP	go:0008037	cell recognition	0.053	0.12	2	68	91	16651	ROBO1;CADM1
PE	BP	go:0002042	cell migration involved in sprouting angiogenesis	0.053	0.12	1	10	91	16651	ROBO1
PE	BP	go:2000249	regulation of actin cytoskeleton reorganization	0.053	0.12	1	10	91	16651	PDGFRA
PE	BP	go:0002706	regulation of lymphocyte mediated immunity	0.053	0.12	2	68	91	16651	CADM1;DPP4
PE	BP	go:0090030	regulation of steroid hormone biosynthetic process	0.053	0.12	1	10	91	16651	BMP6
PE	BP	go:0010719	negative regulation of epithelial to mesenchymal transition	0.053	0.12	1	10	91	16651	FOXA2
PE	BP	go:0010623	developmental programmed cell death	0.053	0.12	1	10	91	16651	KIT
PE	BP	go:0031641	regulation of myelination	0.053	0.12	1	10	91	16651	CDH2
PE	BP	go:0032352	positive regulation of hormone metabolic process	0.053	0.12	1	10	91	16651	BMP6
PE	BP	go:0032354	response to follicle-stimulating hormone stimulus	0.053	0.12	1	10	91	16651	GATA4
PE	BP	go:0042510	regulation of tyrosine phosphorylation of Stat1 protein	0.053	0.12	1	10	91	16651	KIT
PE	BP	go:0046339	diacylglycerol metabolic process	0.053	0.12	1	10	91	16651	APOA2
PE	BP	go:0048617	embryonic foregut morphogenesis	0.053	0.12	1	10	91	16651	GATA4
PE	BP	go:0050808	synapse organization	0.053	0.12	2	68	91	16651	COL4A1;CDH2
PE	BP	go:0060056	mammary gland involution	0.053	0.12	1	10	91	16651	FRZB
PE	BP	go:0060736	prostate gland growth	0.053	0.12	1	10	91	16651	IGF1
[truncated: 2,198 more rows]
