# Supplementary material for: Single-Cell RNA-Seq Reveals Lineage and X Chromosome Dynamics in Human Preimplantation Embryos
Source: Cell. 2016 May 5;165(4):1012–26. doi: 10.1016/j.cell.2016.03.023 (PMC4868821; doi:10.1016/j.cell.2016.03.023)
Supplement: Table S4. Differential Gene Expression and Gene Ontology Analysis of TE Subpopulation Differences, Related to Figure 3 — Differential expression test-statistica per sub-population and embryonic day (E6 and E7), for all RefSeq genes, with respect to contrasting TE sub-populations. Rightmost columns contain Gene Ontology gene set enrichment analysis results of 129 polar genes (Supplemental Experimental Procedures). [file mmc5.xlsx]

## Sheet: scde.prettified.tab
Abbreviations, SCDE analysis (column A-Y)							Abbreviations, GO analysis (column AA-AJ)
log2.fc	Fold-change, maximum likelihood estimate from SCDE						BH	Benjamini-Hochberg multiple testing adjusted p-value
lb, ub	Lower and upper bound indicating the 95% confidence interval of the log2.fc						Input hits	Number of input (polar-TE) genes annotated with the term
Z	Z-score test-statistic obtained from SCDE						Input	Number of input (polar-TE) genes
cZ	Benjamini-Hochberg multiple testing corrected Z-score						Bg hits	Number of background genes annotated with the term
cZ.p	P-value obtained from cZ						Bg total	Number of background genes in the category
E5andE6.p	P-value obtained by combining the E6 and E7 p-values by Stouffer's method
			E6											E7												GO analysis
gene	E6andE7.rank	E6andE7.p	rank	cZ.p	log2.fc	log2.fc.lb	log2.fc.ub	mural.rpkm.mean	polar.rpkm.mean	mural.rpkm.sd	polar.rpkm.sd	Z	cZ	rank	cZ.p	log2.fc	log2.fc.lb	log2.fc.ub	mural.rpkm.mean	polar.rpkm.mean	mural.rpkm.sd	polar.rpkm.sd	Z	cZ		Category	Term	Rank	BH P-value	Nominal P-value	Genes	Input hits	Input	Bg hits	Bg
CCR7	1	4.39611e-19	4	2.90552e-10	2.77127	3.38711	2.18965	9.51478	52.317	23.4115	60.4247	7.16085	6.30374	2	1.31127e-10	2.81196	3.36741	2.25651	29.3369	151.669	49.6951	169.172	7.16085	6.42586		MF	GO:0004888~transmembrane receptor activity	1	6.39081e-09	1.81556e-11	AMHR2, IL1R1, NRP1, PTPRE, ENDOU, TGFBR2, GPR78, TINAGL1, EPHB4, CLEC1A, GPR32, FZD10, CCR7, MRGPRX1, MRGPRX2, CSF3R	16	99	89	5631
CGA	2	4.39611e-19	22	2.90552e-10	2.73706	4.55036	1.88173	39.9062	287.97	106.854	784.667	7.16081	6.30374	45	1.31127e-10	2.32594	3.40213	1.83993	982.63	5757.43	2149.93	8963.17	7.16081	6.42586		BP	GO:0007166~cell surface receptor linked signal transduction	2	3.71258e-08	2.97244e-11	CGA, IL1R1, NRP1, GNAI1, ADCY5, GNA12, FST, GAST, GREM2, EPHB4, APOA1, MRGPRX1, MRGPRX2, NOS2, AMHR2, PTPRE, MYO1E, TGFBR2, GPR78, ANXA1, ITGA1, CLEC1A, GPR32, CCR7, CBLB, FZD10	26	95	302	5332
CSF3R	3	4.39611e-19	7	2.90552e-10	2.49757	3.07919	1.95016	0.491056	5.56297	1.44574	8.17414	7.16085	6.30374	6	1.31127e-10	2.63838	3.19383	2.18708	3.71451	20.6747	7.95119	31.9871	7.16085	6.42586		MF	GO:0004871~signal transducer activity	3	5.54875e-09	3.15269e-11	IL1R1, TSPO, NRP1, GNAI1, ENDOU, GNA12, FST, EPHB4, MRGPRX1, MRGPRX2, MAP3K8, CSF3R, EPO, AMHR2, C10ORF54, PTPRE, TGFBR2, ITGA1, GPR78, TINAGL1, CLEC1A, GPR32, CCR7, CBLB, FZD10, PLK2, ANTXR2, TREM1, PHLDB2	29	99	387	5631
CYP19A1	4	4.39611e-19	20	2.90552e-10	3.07919	3.79767	2.22386	2.37808	15.3177	7.9596	24.486	7.16081	6.30374	40	1.31127e-10	2.98554	3.64513	2.46481	11.2515	75.6588	19.6753	161.027	7.16081	6.42586		MF	GO:0060089~molecular transducer activity	4	5.54875e-09	3.15269e-11	IL1R1, TSPO, NRP1, GNAI1, ENDOU, GNA12, FST, EPHB4, MRGPRX1, MRGPRX2, MAP3K8, CSF3R, EPO, AMHR2, C10ORF54, PTPRE, TGFBR2, ITGA1, GPR78, TINAGL1, CLEC1A, GPR32, CCR7, CBLB, FZD10, PLK2, ANTXR2, TREM1, PHLDB2	29	99	387	5631
DLX5	5	4.39611e-19	8	2.90552e-10	2.25808	2.80549	1.74488	10.3784	46.7261	16.8152	48.3295	7.16085	6.30374	29	1.31127e-10	2.04822	2.60367	1.59692	20.017	75.195	27.4915	99.8927	7.16085	6.42586		CC	GO:0005886~plasma membrane	5	5.16162e-08	3.01849e-10	IL1R1, SLC38A3, CAV1, CPM, NRP1, GLDN, GNAI1, TRPV2, ADCY5, ENDOU, GNA12, SLC22A11, TSPAN9, EPHB4, PVRL4, APOA1, MRGPRX1, MRGPRX2, CSF3R, MUC15, AMHR2, PTPRE, LGALS3, TGFBR2, ITGA1, ANXA1, GPR78, PRKCH, ATP1A4, ARHGAP24, ELMO1, CLEC1A, GPR32, FZD10, CCR7, SDC1, HSPB1, ANTXR2, SLC13A4, TREM1, LCP1, SGCB	42	105	848	5833
ERVFRD-1	6	4.39611e-19	38	2.90552e-10	2.3265	3.18183	1.64224	1.11242	4.01659	7.10246	9.13135	7.16047	6.30374	7	1.31127e-10	2.63838	3.33269	2.0135	5.02465	28.8817	10.19	59.3149	7.16085	6.42586		CC	GO:0005576~extracellular region	6	6.29975e-08	7.36813e-10	CGA, PLA2G15, NRP1, LGALS3, PGF, PGC, ENDOU, FST, C2ORF72, TIMP4, GAST, TINAGL1, GREM2, PVRL4, APOA2, APOA1, SMPDL3B, CSF3R, ANTXR2, TREM1, MUC15, QSOX1, TNFAIP2, EPO	24	105	289	5833
GCM1	7	4.39611e-19	1	2.90552e-10	3.11341	3.62661	2.60021	18.5796	113.932	32.7967	101.556	7.16085	6.30374	24	1.31127e-10	2.25651	2.74253	1.73578	71.3621	259.251	94.599	224.355	7.16085	6.42586		BP	GO:0007186~G-protein coupled receptor protein signaling pathway	7	1.26658e-06	2.02816e-09	CGA, GNAI1, ADCY5, GNA12, GPR78, GAST, GPR32, FZD10, CCR7, APOA1, MRGPRX1, MRGPRX2, NOS2	13	95	70	5332
GREM2	8	4.39611e-19	3	2.90552e-10	2.97655	3.52397	2.42914	4.83251	30.189	8.09154	31.2621	7.16085	6.30374	5	1.31127e-10	2.6731	3.19383	2.18708	9.74403	47.9271	14.9544	46.804	7.16085	6.42586		MF	GO:0004872~receptor activity	8	3.94568e-07	3.3628e-09	AMHR2, C10ORF54, TSPO, IL1R1, NRP1, PTPRE, ENDOU, TGFBR2, ITGA1, GPR78, TINAGL1, EPHB4, CLEC1A, GPR32, FZD10, CCR7, MRGPRX1, MRGPRX2, CSF3R, ANTXR2, TREM1	21	99	241	5631
KRT23	9	4.39611e-19	2	2.90552e-10	3.07919	3.90031	2.29229	3.04147	21.7272	13.8024	35.645	7.16085	6.30374	1	1.31127e-10	2.98554	3.61042	2.39537	12.046	75.8117	22.9339	98.9845	7.16085	6.42586		BP	GO:0007275~multicellular organismal development	9	2.78061e-06	6.67881e-09	CGA, CAV1, NRP1, GLDN, PGF, FST, GNA12, TFEB, TIMP4, EPHB4, APOA2, APOA1, B3GNT5, PAK3, POU2F3, OVOL1, NOS2, EPO, MDFI, AMHR2, CYP11A1, LGALS3, MYO1E, TGFBR2, ITGA1, ANXA1, GRHL3, MXD1, ARHGAP24, CDKN1C, FZD10, SDC1, GCM1, NAV1, ST8SIA4, DLX5, KIAA1217, TNFAIP2, SGCB	39	95	844	5332
LOC100506655	10	4.39611e-19	40	2.90552e-10	1.50538	2.08701	1.0264	9.23151	23.0652	14.4088	30.121	7.16009	6.30374	19	1.31127e-10	2.36066	2.81196	1.90936	15.0452	60.5836	20.9748	101.293	7.16085	6.42586		BP	GO:0007165~signal transduction	10	2.09245e-06	6.70119e-09	CGA, IL1R1, TSPO, CAV1, NRP1, PGF, GNAI1, ADCY5, GNA12, GAST, APOA1, MRGPRX1, MRGPRX2, MAP3K8, RHOBTB1, CSF3R, NOS2, EPO, NET1, MDFI, FYB, AMHR2, ITGA1, GPR78, ANXA1, PRKCH, ARHGAP24, ELMO1, SERPINB9, GPR32, MYO10, CCR7, CBLB, FZD10, TREM1, PHLDB2	36	95	729	5332
MLLT11	11	4.39611e-19	35	2.90552e-10	1.77909	2.39493	1.19746	2.56907	9.96271	6.34344	13.2102	7.16081	6.30374	63	1.31127e-10	1.83993	2.43009	1.31919	14.3546	41.6096	31.8653	61.6642	7.16081	6.42586		BP	GO:0048856~anatomical structure development	11	4.89375e-06	1.95907e-08	CGA, CAV1, CPM, NRP1, GLDN, PGF, FST, GNA12, TFEB, TIMP4, EPHB4, APOA2, APOA1, B3GNT5, POU2F3, OVOL1, NOS2, EPO, AMHR2, LGALS3, CYP11A1, MYO1E, TGFBR2, ITGA1, ANXA1, GRHL3, ARHGAP24, CDKN1C, SDC1, GCM1, NAV1, DLX5, ST8SIA4, KIAA1217, TNFAIP2, SGCB	36	95	759	5332
MRGPRX1	12	4.39611e-19	25	2.90552e-10	2.25808	2.8397	1.67645	14.1003	65.6191	25.2997	108.14	7.16081	6.30374	31	1.31127e-10	2.0135	2.49952	1.52749	34.0665	120.58	41.1916	151.253	7.16085	6.42586		CC	GO:0005887~integral to plasma membrane	12	1.22315e-06	2.14588e-08	AMHR2, CAV1, SLC38A3, IL1R1, TRPV2, TGFBR2, ITGA1, ATP1A4, SLC22A11, TSPAN9, EPHB4, CLEC1A, GPR32, SDC1, FZD10, CCR7, CSF3R, SLC13A4, SGCB	19	105	210	5833
MUC15	13	4.39611e-19	30	2.90552e-10	1.95016	2.73706	1.33432	2.9216	12.493	6.89728	20.5797	7.16081	6.30374	14	1.31127e-10	2.53424	3.08969	2.0135	10.4163	45.0381	17.0272	60.194	7.16085	6.42586		CC	GO:0031226~intrinsic to plasma membrane	13	1.42705e-06	3.33813e-08	AMHR2, CAV1, SLC38A3, IL1R1, TRPV2, TGFBR2, ITGA1, ATP1A4, SLC22A11, TSPAN9, EPHB4, CLEC1A, GPR32, SDC1, FZD10, CCR7, CSF3R, SLC13A4, SGCB	19	105	216	5833
MYO10	14	4.39611e-19	34	2.90552e-10	1.8133	2.3265	1.33432	1.93268	5.70115	2.77112	4.69826	7.16081	6.30374	69	1.31127e-10	1.66635	2.11765	1.24976	4.46412	11.9656	4.85707	11.4464	7.16081	6.42586		BP	GO:0048731~system development	14	8.22477e-06	3.95107e-08	CGA, CAV1, NRP1, GLDN, PGF, FST, TFEB, TIMP4, EPHB4, APOA2, APOA1, B3GNT5, POU2F3, OVOL1, NOS2, EPO, LGALS3, CYP11A1, MYO1E, TGFBR2, ITGA1, ANXA1, GRHL3, ARHGAP24, CDKN1C, SDC1, GCM1, NAV1, DLX5, ST8SIA4, KIAA1217, TNFAIP2, SGCB	33	95	666	5332
NRP1	15	4.39611e-19	19	2.90552e-10	3.14762	3.83189	2.39493	1.24154	9.33544	3.61936	18.7722	7.16081	6.30374	20	1.31127e-10	2.36066	2.98554	1.77049	4.28948	19.4444	10.7115	34.2156	7.16085	6.42586		BP	GO:0032502~developmental process	15	1.67713e-05	9.39952e-08	CGA, CAV1, CPM, NRP1, GLDN, PGF, FST, GNA12, TFEB, TIMP4, EPHB4, APOA2, APOA1, B3GNT5, PAK3, POU2F3, OVOL1, NOS2, EPO, MDFI, AMHR2, CYP11A1, LGALS3, MYO1E, TGFBR2, ITGA1, ANXA1, GRHL3, MXD1, ARHGAP24, CDKN1C, FZD10, SDC1, GCM1, NAV1, ST8SIA4, DLX5, KIAA1217, TNFAIP2, SGCB	40	95	969	5332
OVOL1	16	4.39611e-19	12	2.90552e-10	2.01858	2.56599	1.50538	16.6488	61.8321	21.4895	75.8295	7.16085	6.30374	59	1.31127e-10	1.94407	2.43009	1.45805	40.963	124.277	45.5721	135.688	7.16081	6.42586		BP	GO:0032501~multicellular organismal process	16	2.67911e-05	1.71603e-07	CGA, CAV1, NRP1, GLDN, PGF, TRPV2, PGC, FST, GNA12, TFEB, TIMP4, EPHB4, APOA2, APOA1, B3GNT5, PAK3, POU2F3, MRGPRX2, OVOL1, NOS2, EPO, MDFI, AMHR2, CYP11A1, LGALS3, MYO1E, TGFBR2, ITGA1, ANXA1, GRHL3, MXD1, ARHGAP24, CDKN1C, FZD10, SDC1, GCM1, NAV1, ST8SIA4, DLX5, KIAA1217, TNFAIP2, SGCB	42	95	1076	5332
PGF	17	4.39611e-19	5	2.90552e-10	2.73706	3.38711	2.01858	32.7705	179.17	46.8398	253.837	7.16085	6.30374	21	1.31127e-10	2.32594	2.84668	1.80521	158.342	615.798	189.874	593.482	7.16085	6.42586		MF	GO:0015485~cholesterol binding	17	0.000894507	1.01693e-05	APOA2, CAV1, TSPO, APOA1, CYP11A1	5	99	9	5631
PTPRE	18	4.39611e-19	41	2.90552e-10	2.18965	2.8397	1.40274	0.32325	2.37383	1.12426	4.17779	7.15836	6.30374	58	1.31127e-10	1.97879	2.70781	1.35391	1.76103	6.3227	6.31714	12.593	7.16081	6.42586		CC	GO:0005615~extracellular space	18	0.000506155	1.48035e-05	APOA2, APOA1, SMPDL3B, PGF, PGC, ENDOU, TIMP4, GREM2, TNFAIP2, QSOX1, EPO	11	105	105	5833
S1PR2	19	4.39611e-19	24	2.90552e-10	2.60021	3.18183	2.12122	4.28643	22.1939	6.00695	24.5485	7.16081	6.30374	74	1.31127e-10	1.83993	2.32594	1.38862	21.4862	61.3453	26.1865	53.8056	7.16077	6.42586		MF	GO:0032934~sterol binding	19	0.00117661	1.67229e-05	APOA2, CAV1, TSPO, APOA1, CYP11A1	5	99	10	5631
SDC1	20	4.39611e-19	6	2.90552e-10	2.53178	3.21605	1.77909	3.59557	16.2389	9.07833	26.7222	7.16085	6.30374	43	1.31127e-10	2.46481	3.05497	1.83993	16.882	76.3489	25.3741	137.913	7.16081	6.42586		CC	GO:0044421~extracellular region part	20	0.00110503	3.87937e-05	APOA2, APOA1, SMPDL3B, LGALS3, PGF, PGC, ENDOU, TIMP4, GREM2, TNFAIP2, QSOX1, EPO	12	105	142	5833
SERPINB9	21	4.39611e-19	23	2.90552e-10	2.63442	3.21605	2.08701	19.1918	92.3324	28.2327	131.199	7.16081	6.30374	48	1.31127e-10	2.2218	2.77725	1.77049	53.5078	189.197	62.1894	192.266	7.16081	6.42586		BP	GO:0048513~organ development	21	0.00705166	5.09913e-05	CGA, CAV1, NRP1, CYP11A1, PGF, MYO1E, TGFBR2, FST, TFEB, ANXA1, GRHL3, ARHGAP24, EPHB4, APOA2, SDC1, APOA1, DLX5, POU2F3, OVOL1, NOS2, TNFAIP2, EPO, SGCB	23	95	509	5332
SLCO4A1	22	4.39611e-19	18	2.90552e-10	3.28447	3.93453	2.53178	1.78159	19.5241	4.34857	28.9132	7.16081	6.30374	71	1.31127e-10	2.95082	3.5757	2.36066	5.50562	39.6596	11.7647	62.8738	7.16077	6.42586		MF	GO:0005102~receptor binding	22	0.00331909	5.66679e-05	FYB, CGA, IL1R1, PGF, GNA12, TGFBR2, ENDOU, ANXA1, ITGA1, GAST, GREM2, WIPI1, APOA2, APOA1, EPO	15	99	239	5631
SMPDL3B	23	4.39611e-19	21	2.90552e-10	2.97655	3.90031	2.18965	0.47277	7.13691	3.40782	15.3848	7.16081	6.30374	8	1.31127e-10	2.63838	3.22855	2.08293	5.91963	35.633	15.4734	47.8246	7.16085	6.42586		CC	GO:0044459~plasma membrane part	23	0.00153563	6.29083e-05	AMHR2, CAV1, SLC38A3, IL1R1, GNAI1, TRPV2, TGFBR2, ITGA1, ANXA1, ATP1A4, SLC22A11, TSPAN9, ARHGAP24, EPHB4, CLEC1A, PVRL4, GPR32, SDC1, FZD10, CCR7, CSF3R, SLC13A4, LCP1, SGCB	24	105	544	5833
ST8SIA4	24	4.39611e-19	10	2.90552e-10	2.08701	2.66863	1.5396	0.484207	2.62744	2.61019	3.79178	7.16085	6.30374	26	1.31127e-10	2.2218	2.70781	1.73578	1.94116	9.56173	4.93063	10.0704	7.16085	6.42586		MF	GO:0004930~G-protein coupled receptor activity	24	0.00517143	0.000103102	GPR32, CCR7, FZD10, MRGPRX1, MRGPRX2, GPR78	6	99	28	5631
PVRL4	25	4.39767e-19	46	2.90655e-10	1.36853	1.8133	0.992185	7.27106	17.6079	10.0327	12.4975	7.14275	6.30368	78	1.31127e-10	1.59692	2.04822	1.18033	13.3925	34.7814	17.1966	31.0792	7.16069	6.42586		BP	GO:0030154~cell differentiation	25	0.0151087	0.000121882	MDFI, CAV1, NRP1, GLDN, LGALS3, CYP11A1, PGF, MYO1E, GNA12, TGFBR2, ITGA1, ANXA1, ARHGAP24, CDKN1C, SDC1, GCM1, NAV1, DLX5, POU2F3, TNFAIP2, EPO	21	95	463	5332
TFEB	26	5.48841e-19	33	2.90552e-10	1.91594	2.42914	1.43696	7.96123	29.203	13.3102	40.2716	7.16081	6.30374	102	1.64438e-10	1.52749	2.0135	1.1109	20.6245	49.0041	29.8681	52.1018	7.11176	6.39134		BP	GO:0009653~anatomical structure morphogenesis	26	0.0145479	0.000129057	AMHR2, CPM, CAV1, NRP1, PGF, MYO1E, GNA12, FST, TGFBR2, ITGA1, ARHGAP24, EPHB4, APOA2, SDC1, GCM1, DLX5, NOS2, TNFAIP2	18	95	356	5332
GPR32	27	6.01474e-19	47	3.97569e-10	1.91594	2.56599	1.33432	0.102967	3.70163	0.6849	7.40032	7.09661	6.25498	79	1.31127e-10	1.63163	2.15237	1.18033	1.29734	8.98291	3.40446	18.7006	7.16062	6.42586		BP	GO:0009605~response to external stimulus	27	0.0141623	0.00013703	CAV1, NRP1, CYP11A1, GNA12, TGFBR2, ANXA1, ITGA1, GRHL3, APOA2, CCR7, SDC1, POU2F3, BHLHE40, EPO	14	95	225	5332
ANXA1	28	6.11974e-19	48	4.04498e-10	2.42914	3.38711	1.47117	12.0061	67.2895	48.8214	132.683	7.09131	6.25228	9	1.31127e-10	2.56895	3.15912	2.0135	36.6936	176.328	56.7264	215.387	7.16085	6.42586		MF	GO:0005496~steroid binding	28	0.0095867	0.000218907	APOA2, CAV1, TSPO, APOA1, CYP11A1	5	99	18	5631
SP6	29	7.54477e-19	49	4.98367e-10	1.43696	1.91594	0.992185	16.4903	38.8251	17.6186	24.1852	7.05951	6.21962	37	1.31127e-10	1.5622	2.0135	1.18033	32.9648	75.0448	38.4126	63.7253	7.16085	6.42586		BP	GO:0009611~response to wounding	29	0.0208592	0.000219381	APOA2, CCR7, SDC1, NRP1, POU2F3, GNA12, TGFBR2, ANXA1, GRHL3, EPO	10	95	119	5332
TMEM154	30	8.63646e-19	26	2.90552e-10	2.22386	2.73706	1.71066	1.34784	8.56969	2.5522	10.1348	7.16081	6.30374	103	2.6064e-10	1.52749	1.94407	1.04147	5.54227	15.6196	8.43454	15.7919	7.04657	6.32055		BP	GO:0050896~response to stimulus	30	0.0198322	0.000224507	CGA, IL1R1, CAV1, NRP1, PGF, TRPV2, ADCY5, ENDOU, GNA12, TFEB, TIMP4, APOA2, POU2F3, MRGPRX2, CSF3R, NOS2, BHLHE40, EPO, MDFI, FYB, CYP11A1, TGFBR2, ITGA1, ANXA1, GRHL3, TINAGL1, CLEC1A, SDC1, CCR7, CBLB, HSPB8, HSPB1, TREM1, LCP1	34	95	1034	5332
TGFBR2	31	1.16854e-18	50	7.69498e-10	1.74488	2.29229	1.16325	0.427311	2.27561	1.88822	3.60786	6.99606	6.1511	53	1.31127e-10	2.08293	2.56895	1.63163	1.44251	7.73284	2.65286	8.31038	7.16081	6.42586		BP	GO:0002376~immune system process	31	0.0233011	0.000283108	FYB, CCR7, IL1R1, CBLB, MYO1E, ENDOU, TGFBR2, ITGA1, TFEB, NOS2, TREM1, TINAGL1, LCP1, EPO	14	95	242	5332
LGALS3	32	1.74399e-18	9	2.90552e-10	2.08701	2.63442	1.47117	21.3365	86.2874	36.5124	103.532	7.16085	6.30374	112	5.29659e-10	1.38862	1.83993	0.972036	111.734	241.873	125.276	294.656	6.93534	6.21006		BP	GO:0048869~cellular developmental process	32	0.0227108	0.000294243	MDFI, CAV1, NRP1, GLDN, LGALS3, CYP11A1, PGF, MYO1E, GNA12, TGFBR2, ITGA1, ANXA1, ARHGAP24, CDKN1C, SDC1, GCM1, NAV1, DLX5, POU2F3, TNFAIP2, EPO	21	95	494	5332
TIMP4	33	2.12662e-18	27	2.90552e-10	2.18965	3.01077	1.60802	2.5323	19.4085	5.30348	39.2542	7.16081	6.30374	114	6.4631e-10	1.59692	2.15237	1.07618	8.87146	28.329	18.3807	34.9453	6.90464	6.1787		CC	GO:0016020~membrane	33	0.00789306	0.000370662	TSPO, NRP1, GLDN, PGF, TRPV2, ADCY5, GNA12, SLC22A11, ATP10D, TSPAN9, APOA1, MRGPRX1, MRGPRX2, CSF3R, MUC15, HPD, C10ORF54, CYP11A1, SLCO4A1, PRKCH, ARHGAP24, ELMO1, CLEC1A, SDC1, CCR7, PLXDC2, HSPB1, TREM1, LCP1, SGCB, CPM, CAV1, SLC38A3, IL1R1, GNAI1, ENDOU, EPHB4, PVRL4, B3GNT5, TMEM154, QSOX1, CYP19A1, AMHR2, PTPRE, LGALS3, TGFBR2, ITGA1, ANXA1, GPR78, ATP1A4, WIPI1, GPR32, FZD10, ST8SIA4, AN…	57	105	2172	5833
PID1	34	2.48415e-18	53	1.61806e-09	1.47117	1.98437	0.992185	5.46856	16.0541	8.50619	13.8278	6.88282	6.03214	65	1.31127e-10	1.77049	2.25651	1.31919	8.77444	27.5992	11.2849	29.7292	7.16081	6.42586		BP	GO:0006955~immune response	34	0.0291214	0.000402173	FYB, CCR7, IL1R1, CBLB, ENDOU, TFEB, NOS2, TREM1, TINAGL1, LCP1	10	95	129	5332
KIAA1217	35	3.32845e-18	29	2.90552e-10	2.0528	2.60021	1.50538	3.30863	10.478	5.47684	9.92245	7.16081	6.30374	118	1.01129e-09	1.35391	1.77049	0.93732	9.3783	20.17	8.85025	15.5328	6.83586	6.10762		BP	GO:0048514~blood vessel morphogenesis	35	0.0297954	0.000435829	CAV1, NRP1, PGF, MYO1E, TGFBR2, NOS2, ARHGAP24, TNFAIP2	8	95	79	5332
LCP1	36	5.39271e-18	32	2.90552e-10	1.91594	2.39493	1.43696	32.8922	108.067	37.2671	80.6845	7.16081	6.30374	124	1.63336e-09	1.38862	1.87464	0.93732	37.1751	81.4603	43.856	71.391	6.75962	6.03062		CC	GO:0031224~intrinsic to membrane	36	0.00975463	0.000515789	IL1R1, SLC38A3, TSPO, CAV1, CPM, NRP1, GLDN, TRPV2, ADCY5, GNA12, SLC22A11, ATP10D, TSPAN9, EPHB4, PVRL4, B3GNT5, MRGPRX1, TMEM154, MRGPRX2, CSF3R, MUC15, QSOX1, AMHR2, C10ORF54, PTPRE, SLCO4A1, TGFBR2, ITGA1, GPR78, ATP1A4, CLEC1A, GPR32, FZD10, CCR7, SDC1, ST8SIA4, PLXDC2, ANTXR2, SLC13A4, TREM1, SGCB	41	105	1385	5833
C5orf30	37	5.47074e-18	58	3.49551e-09	1.67645	2.25808	1.0264	2.67655	9.21415	6.78429	11.1052	6.75924	5.90645	32	1.31127e-10	1.94407	2.43009	1.49277	5.8194	19.0269	9.59486	20.7545	7.16085	6.42586		CC	GO:0009986~cell surface	37	0.0108759	0.000639297	CAV1, SDC1, TGFBR2, ITGA1, PDLIM2, HSPB1, SLC22A11, EPHB4	8	105	83	5833
CLMP	38	1.07646e-17	13	2.90552e-10	1.88173	2.46335	1.36853	0.614576	3.18351	2.74688	4.43674	7.16085	6.30374	131	3.22877e-09	1.59692	2.11765	1.1109	1.27166	6.35856	3.17653	11.3413	6.6521	5.91952		MF	GO:0019955~cytokine binding	38	0.0385062	0.00100349	CCR7, IL1R1, TGFBR2, CSF3R	4	99	12	5631
NOS2	39	1.16667e-17	37	2.90552e-10	2.60021	3.42133	1.57381	0.765296	6.71044	2.41045	16.1515	7.16073	6.30374	132	3.49395e-09	1.63163	2.15237	1.1109	3.17198	10.9812	6.98584	27.1546	6.63936	5.90653		BP	GO:0001568~blood vessel development	39	0.0694164	0.00109382	CAV1, NRP1, PGF, MYO1E, TGFBR2, NOS2, ARHGAP24, TNFAIP2	8	95	92	5332
PHLDB3	40	2.70933e-17	61	1.62317e-08	1.43696	1.98437	0.923758	2.39466	9.3184	4.62498	18.6994	6.52556	5.64801	81	1.31127e-10	1.87464	2.39537	1.38862	7.33053	27.2484	9.70446	37.8397	7.16054	6.42586		CC	GO:0016021~integral to membrane	40	0.0180918	0.00117377	IL1R1, SLC38A3, TSPO, CAV1, NRP1, GLDN, TRPV2, ADCY5, SLC22A11, ATP10D, TSPAN9, EPHB4, PVRL4, B3GNT5, MRGPRX1, TMEM154, MRGPRX2, CSF3R, MUC15, QSOX1, AMHR2, C10ORF54, PTPRE, SLCO4A1, TGFBR2, ITGA1, GPR78, ATP1A4, CLEC1A, GPR32, FZD10, CCR7, SDC1, ST8SIA4, PLXDC2, ANTXR2, SLC13A4, TREM1, SGCB	39	105	1343	5833
PGC	41	3.61228e-17	63	2.13126e-08	1.91594	2.87391	0.992185	2.58383	12.9115	8.40595	34.8351	6.47976	5.60099	15	1.31127e-10	2.49952	3.36741	1.87464	9.54011	49.9741	23.346	108.331	7.16085	6.42586		BP	GO:0001944~vasculature development	41	0.0746781	0.00124204	CAV1, NRP1, PGF, MYO1E, TGFBR2, NOS2, ARHGAP24, TNFAIP2	8	95	94	5332
BHLHE40	42	5.18313e-17	66	2.99489e-08	1.5396	2.18965	0.957971	2.80762	9.3539	6.40054	14.7408	6.42115	5.54174	87	1.31127e-10	1.73578	2.32594	1.21504	9.71651	30.4251	18.7404	37.3949	7.15956	6.42586		BP	GO:0065007~biological regulation	42	0.0848352	0.00148942	CGA, TSPO, NRP1, PGF, ADCY5, FST, GNA12, APOA2, APOA1, MRGPRX1, MRGPRX2, MAP3K8, CSF3R, NOS2, NET1, CYP11A1, SLCO4A1, PRKCH, GRHL3, ARHGAP24, MXD1, ELMO1, SERPINB9, CCR7, HSPB1, TREM1, TNFAIP3, SPATA13, LCP1, CAV1, IL1R1, GNAI1, TFEB, GAST, EPHB4, MED12L, KRT7, POU2F3, OVOL1, RHOBTB1, BHLHE40, QSOX1, EPO, FYB, AMHR2, MDFI, TGFBR2, ITGA1, ANXA1, GPR78, ATP1A4, CDKN1C, GPR32, CBLB, FZD10, MYO10, GC…	61	95	2569	5332
TNFAIP3	43	5.44803e-17	67	3.13844e-08	1.8133	2.42914	0.992185	1.03503	4.47599	2.17872	8.67071	6.41173	5.53353	49	1.31127e-10	2.18708	2.77725	1.66635	1.73379	9.3996	4.06341	15.1718	7.16081	6.42586		BP	GO:0050794~regulation of cellular process	43	0.0937403	0.00173224	CGA, TSPO, NRP1, PGF, ADCY5, FST, GNA12, APOA2, APOA1, MRGPRX1, MRGPRX2, MAP3K8, CSF3R, NOS2, NET1, PRKCH, GRHL3, ARHGAP24, MXD1, ELMO1, SERPINB9, CCR7, HSPB1, TREM1, TNFAIP3, SPATA13, LCP1, CAV1, IL1R1, GNAI1, TFEB, GAST, MED12L, KRT7, POU2F3, OVOL1, RHOBTB1, BHLHE40, QSOX1, EPO, FYB, AMHR2, MDFI, TGFBR2, ITGA1, GPR78, ANXA1, CDKN1C, GPR32, CBLB, FZD10, MYO10, GCM1, PLK2, DLX5, SP6, PHLDB2	57	95	2354	5332
MYO1E	44	7.33527e-17	69	4.12876e-08	1.26589	1.74488	0.855332	3.05203	7.09942	4.89885	6.08997	6.36529	5.48525	95	1.318e-10	1.42334	1.94407	1.00675	5.66161	13.7477	7.67988	12.7767	7.15199	6.42508		CC	GO:0044425~membrane part	44	0.0275389	0.00195774	TSPO, NRP1, GLDN, TRPV2, ADCY5, GNA12, ATP10D, SLC22A11, TSPAN9, MRGPRX1, MRGPRX2, CSF3R, MUC15, HPD, C10ORF54, CYP11A1, SLCO4A1, ARHGAP24, CLEC1A, SDC1, CCR7, PLXDC2, TREM1, LCP1, SGCB, CAV1, SLC38A3, IL1R1, CPM, GNAI1, EPHB4, PVRL4, B3GNT5, TMEM154, QSOX1, CYP19A1, AMHR2, PTPRE, TGFBR2, GPR78, ANXA1, ITGA1, ATP1A4, GPR32, FZD10, ST8SIA4, ANTXR2, SLC13A4, PHLDB2	49	105	1881	5833
FHDC1	45	1.21171e-16	71	6.61676e-08	1.5396	2.18965	0.992185	1.203	3.45459	3.49169	6.49438	6.28807	5.40128	42	1.31127e-10	2.46481	3.02025	1.90936	3.4717	14.4947	6.69835	22.2589	7.16081	6.42586		BP	GO:0009725~response to hormone stimulus	45	0.13581	0.00268425	CGA, APOA2, CAV1, SDC1, CYP11A1, PGF, ADCY5, TGFBR2, TIMP4	9	95	137	5332
GRHL3	46	1.24399e-16	52	1.42432e-09	1.67645	2.22386	1.09482	5.96175	19.9485	11.4475	33.1447	6.90367	6.05271	140	7.99384e-09	1.31919	1.80521	0.902605	19.1808	40.9761	24.0206	42.898	6.50743	5.76859		BP	GO:0050789~regulation of biological process	46	0.140572	0.00290668	CGA, TSPO, NRP1, PGF, ADCY5, FST, GNA12, APOA2, APOA1, MRGPRX1, MRGPRX2, MAP3K8, CSF3R, NOS2, NET1, PRKCH, GRHL3, ARHGAP24, MXD1, ELMO1, SERPINB9, CCR7, HSPB1, TREM1, TNFAIP3, SPATA13, LCP1, CAV1, IL1R1, GNAI1, TFEB, GAST, EPHB4, MED12L, KRT7, POU2F3, OVOL1, RHOBTB1, BHLHE40, QSOX1, EPO, FYB, AMHR2, MDFI, TGFBR2, ITGA1, GPR78, ANXA1, CDKN1C, GPR32, CBLB, FZD10, MYO10, GCM1, PLK2, DLX5, SP6, PHLDB2	58	95	2455	5332
RHOBTB1	47	1.4758e-16	74	7.94179e-08	1.40274	2.01858	0.923758	7.03813	18.0934	9.48072	17.8016	6.2532	5.36845	34	1.31127e-10	1.94407	2.43009	1.45805	12.2247	37.9076	16.6358	35.8742	7.16085	6.42586		MF	GO:0008289~lipid binding	47	0.108534	0.00325854	APOA2, CAV1, TSPO, PLA2G15, APOA1, CYP11A1, ANXA1, PRKCH, WIPI1	9	99	143	5631
DUSP5	48	2.51728e-16	45	2.90552e-10	1.60802	2.29229	1.06061	5.59133	20.1815	9.80321	31.2296	7.14582	6.30374	166	6.6475e-08	1.49277	2.08293	0.972036	17.3143	38.3526	25.0036	51.8966	6.15436	5.40045		BP	GO:0007167~enzyme linked receptor protein signaling pathway	48	0.156504	0.00340093	AMHR2, NRP1, PTPRE, MYO1E, FST, TGFBR2, GREM2, EPHB4	8	95	112	5332
TRPV2	49	3.69644e-16	76	1.84383e-07	1.8133	2.46335	0.992185	1.48878	6.49457	6.26719	13.0723	6.11612	5.21443	12	1.31127e-10	2.56895	3.1244	1.97879	6.36751	32.3817	13.3949	42.3475	7.16085	6.42586		BP	GO:0022414~reproductive process	49	0.173667	0.00396307	AMHR2, CGA, CAV1, SDC1, CYP11A1, PGF, FST, OVOL1, ENDOU, TGFBR2, TIMP4, EPO	12	95	248	5332
PRKCH	50	6.08722e-16	81	2.8979e-07	1.71066	2.3265	1.09482	0.578111	2.848	1.74908	4.46733	6.03323	5.12997	64	1.31127e-10	1.83993	2.32594	1.42334	2.81169	10.8951	5.35123	11.0976	7.16081	6.42586		BP	GO:0000003~reproduction	50	0.17741	0.0042129	AMHR2, CGA, CAV1, SDC1, CYP11A1, PGF, FST, OVOL1, ENDOU, TGFBR2, TIMP4, EPO	12	95	250	5332
APOA2	51	1.39215e-15	55	2.13916e-09	1.67645	2.22386	1.06061	12.2157	41.9927	37.2098	56.4271	6.83765	5.98687	160	5.80505e-08	1.63163	2.2218	1.00675	18.2196	55.5095	45.8731	106.92	6.18162	5.4247		BP	GO:0044057~regulation of system process	51	0.181622	0.00448317	APOA2, CAV1, APOA1, FST, NOS2, BHLHE40	6	95	62	5332
GNA12	52	1.71553e-15	17	2.90552e-10	1.71066	2.18965	1.26589	10.5587	29.5806	14.5633	18.5781	7.16085	6.30374	184	3.90138e-07	1.07618	1.49277	0.694311	30.5986	53.9286	34.3638	43.9008	5.85041	5.07371		BP	GO:0009719~response to endogenous stimulus	52	0.211024	0.00548814	CGA, APOA2, CAV1, SDC1, CYP11A1, PGF, ADCY5, TGFBR2, TIMP4	9	95	154	5332
HSPB8	53	2.38108e-15	90	9.77614e-07	1.74488	2.42914	1.06061	14.599	39.1811	33.2108	58.4786	5.8162	4.89609	16	1.31127e-10	2.46481	3.08969	1.90936	21.2493	94.4166	36.0256	130.813	7.16085	6.42586		BP	GO:0008544~epidermis development	53	0.207533	0.00557139	POU2F3, FST, OVOL1, ANXA1, GRHL3	5	95	41	5332
CLEC1A	54	2.52326e-15	91	1.02879e-06	1.60802	2.18965	1.09482	0.192332	3.02169	0.822423	5.58677	5.8058	4.88605	72	1.31127e-10	2.53424	3.1244	1.90936	3.75627	20.598	11.314	31.6608	7.16077	6.42586		BP	GO:0007398~ectoderm development	54	0.269692	0.00777026	POU2F3, FST, OVOL1, ANXA1, GRHL3	5	95	45	5332
SGCB	55	2.9464e-15	82	2.8979e-07	1.16325	1.67645	0.752692	3.45244	7.37302	5.322	6.65764	6.03135	5.12997	115	7.62189e-10	1.38862	1.80521	1.00675	6.40658	15.1057	7.92527	13.8795	6.87898	6.15261		BP	GO:0006950~response to stress	55	0.265898	0.00788822	MDFI, CAV1, IL1R1, NRP1, CYP11A1, PGF, TRPV2, GNA12, TGFBR2, ANXA1, GRHL3, CLEC1A, APOA2, SDC1, CCR7, HSPB8, POU2F3, CSF3R, HSPB1, NOS2, EPO	21	95	647	5332
MAP3K8	56	4.55798e-15	85	5.90861e-07	1.16325	1.64224	0.752692	5.05771	11.2703	5.5797	8.65067	5.90782	4.99418	111	5.20755e-10	1.24976	1.63163	0.867889	5.89781	13.9595	6.0052	10.8286	6.93901	6.21272		BP	GO:0060341~regulation of cellular localization	56	0.261263	0.00796877	MDFI, APOA2, APOA1, FST, NOS2, LCP1	6	95	71	5332
PDLIM2	57	1.14257e-14	101	3.80687e-06	1.47117	2.12122	0.821118	2.91312	10.8891	9.02811	22.2593	5.56438	4.62166	23	1.31127e-10	2.29123	2.81196	1.80521	8.88969	51.4022	14.5659	96.6764	7.16085	6.42586		MF	GO:0030246~carbohydrate binding	57	0.251265	0.00900204	CLEC1A, LGALS3, PGF, ENDOU, TGFBR2, TINAGL1	6	99	74	5631
GAST	58	5.92207e-14	112	1.51121e-05	2.39493	3.28447	1.43696	4.57431	36.4038	17.1655	94.0028	5.29999	4.32705	10	1.31127e-10	2.56895	3.26326	1.80521	40.0931	210.976	83.4233	397.252	7.16085	6.42586		BP	GO:0007399~nervous system development	58	0.288614	0.00922726	CDKN1C, NRP1, GCM1, B3GNT5, GLDN, CYP11A1, NAV1, ST8SIA4, DLX5, TGFBR2, ITGA1, TIMP4	12	95	278	5332
FST	59	6.21006e-14	113	1.57135e-05	1.57381	2.15544	1.0264	1.79457	7.52659	5.39144	9.51442	5.29011	4.31844	61	1.31127e-10	1.87464	2.36066	1.45805	4.98339	19.1462	11.6427	20.8536	7.16081	6.42586		BP	GO:0051049~regulation of transport	59	0.285397	0.00937214	MDFI, APOA2, CAV1, TSPO, APOA1, FST, NOS2, LCP1	8	95	135	5332
ELMO1	60	6.75357e-14	89	7.96697e-07	1.47117	1.95016	0.992185	2.73727	7.60439	5.00821	6.2117	5.85218	4.93617	138	7.24183e-09	1.24976	1.70106	0.867889	4.47808	10.2046	5.65482	9.85596	6.52441	5.78522		BP	GO:0007187~G-protein signaling, coupled to cyclic nucleotide second messenger	60	0.299646	0.0102134	GNAI1, ADCY5, NOS2	3	95	9	5332
ZNF750	61	8.96516e-14	122	2.12173e-05	1.3001	1.74488	0.786905	6.82304	16.931	9.34709	16.0781	5.22073	4.25168	38	1.31127e-10	1.5622	1.97879	1.18033	9.4677	25.8612	11.3064	26.5993	7.16085	6.42586		BP	GO:0032371~regulation of sterol transport	61	0.299646	0.0102134	APOA2, TSPO, APOA1	3	95	9	5332
PHKG2	62	1.08427e-13	124	2.47614e-05	0.957971	1.36853	0.615839	25.1877	47.9587	18.8797	31.0428	5.19018	4.21696	70	1.31127e-10	1.66635	2.08293	1.24976	36.8285	96.7659	32.9618	87.3425	7.16081	6.42586		BP	GO:0032374~regulation of cholesterol transport	62	0.299646	0.0102134	APOA2, TSPO, APOA1	3	95	9	5332
IL1R1	63	1.39589e-13	130	3.03682e-05	1.47117	2.0528	0.855332	0.273081	1.49028	1.13483	2.65479	5.14315	4.17069	50	1.31127e-10	2.15237	2.70781	1.63163	1.21974	6.23938	3.03218	8.34497	7.16081	6.42586		BP	GO:0042060~wound healing	63	0.299166	0.0104755	SDC1, POU2F3, GNA12, TGFBR2, GRHL3	5	95	49	5332
TSPAN9	64	1.77991e-13	75	1.13485e-07	1.26589	1.71066	0.855332	1.13353	3.60304	2.02772	3.99364	6.19513	5.30369	176	1.63284e-07	1.18033	1.63163	0.798458	3.21938	7.92912	4.56907	7.86251	6.00083	5.23691		BP	GO:0006468~protein amino acid phosphorylation	64	0.307793	0.0111298	MDFI, FYB, AMHR2, PTPRE, PLK2, PAK3, MAP3K8, TGFBR2, ITGA1, PRKCH, EPHB4	11	95	247	5332
CBLB	65	1.85375e-13	80	2.0918e-07	1.33432	1.8133	0.923758	16.5455	39.2775	17.1922	32.5536	6.08776	5.19099	169	9.18944e-08	1.14561	1.59692	0.798458	36.1359	72.7672	28.1555	46.6269	6.09997	5.34206		BP	GO:0010646~regulation of cell communication	65	0.313618	0.0116818	MDFI, CDKN1C, CAV1, CBLB, PLK2, FST, ITGA1, BHLHE40, NOS2, TNFAIP3, SPATA13, EPO, NET1	13	95	327	5332
TINAGL1	66	2.72832e-13	16	2.90552e-10	1.74488	2.22386	1.3001	2.71135	12.481	4.68093	15.738	7.16085	6.30374	250	3.08994e-05	1.07618	1.52749	0.62488	12.2269	24.0165	17.8854	38.6081	5.01596	4.16673		BP	GO:0033344~cholesterol efflux	66	0.3274	0.0126212	APOA2, CAV1, APOA1	3	95	10	5332
MDFI	67	2.73605e-13	39	2.90552e-10	1.91594	2.49757	1.33432	1.04019	7.3916	3.27651	11.7126	7.16013	6.30374	251	3.09707e-05	1.31919	1.97879	0.729027	3.78883	10.9694	12.8332	16.775	5.01475	4.16621		BP	GO:0046470~phosphatidylcholine metabolic process	67	0.3274	0.0126212	APOA2, PLA2G15, APOA1	3	95	10	5332
C10orf54	68	3.95179e-13	149	6.94383e-05	1.77909	2.46335	1.06061	0.067342	0.825137	0.452247	2.19649	4.95918	3.9782	56	1.31127e-10	2.0135	2.6731	1.38862	0.403927	2.55157	1.39758	5.21464	7.16081	6.42586		BP	GO:0055092~sterol homeostasis	68	0.3274	0.0126212	APOA2, CAV1, APOA1	3	95	10	5332
GPR56	69	6.08863e-13	28	2.90552e-10	2.0528	2.60021	1.50538	0.95405	4.91046	3.5758	9.22844	7.16081	6.30374	270	5.90168e-05	1.14561	1.66635	0.694311	2.98465	6.4329	7.95578	9.6499	4.87492	4.01671		BP	GO:0042632~cholesterol homeostasis	69	0.3274	0.0126212	APOA2, CAV1, APOA1	3	95	10	5332
CDKN1C	70	6.88905e-13	64	2.81522e-08	1.71066	2.39493	1.0264	7.75055	28.9299	19.2046	47.9737	6.43524	5.55256	206	2.20212e-06	2.0135	2.6731	1.14561	42.5036	111.039	154.19	238.73	5.53576	4.73393		BP	GO:0042445~hormone metabolic process	70	0.321176	0.0126361	CGA, APOA1, CYP11A1, SLCO4A1	4	95	28	5332
PLA2G15	71	7.10974e-13	129	2.90472e-05	1.0264	1.50538	0.615839	8.20414	18.8719	10.8979	18.1684	5.15297	4.18081	119	1.01809e-09	1.35391	1.80521	0.93732	11.9806	27.3504	14.6367	24.8813	6.83369	6.10655		BP	GO:0042127~regulation of cell proliferation	71	0.323485	0.0130554	CDKN1C, CAV1, CBLB, NRP1, PGF, DLX5, TGFBR2, ANXA1, SP6, NOS2, QSOX1, EPO	12	95	292	5332
FYB	72	7.25651e-13	14	2.90552e-10	1.88173	2.39493	1.36853	5.73379	17.0432	9.98974	14.6211	7.16085	6.30374	276	6.7861e-05	1.00675	1.52749	0.590165	17.7656	29.1925	20.4031	20.8365	4.84292	3.98366		BP	GO:0009887~organ morphogenesis	72	0.318044	0.0130921	APOA2, SDC1, NRP1, PGF, DLX5, FST, TGFBR2, EPHB4	8	95	144	5332
BCAR4	73	7.39582e-13	159	0.000113017	1.23168	1.74488	0.718479	7.8596	27.4837	13.8408	40.8671	4.85082	3.8608	25	1.31127e-10	2.2218	2.70781	1.77049	27.4049	107.289	47.6139	108.236	7.16085	6.42586		MF	GO:0030247~polysaccharide binding	73	0.327969	0.0134581	PGF, ENDOU, TGFBR2, TINAGL1	4	99	29	5631
SPATA13	74	8.26837e-13	163	0.000123139	1.26589	1.84752	0.752692	2.02404	6.54819	3.95173	7.98451	4.82883	3.83979	36	1.31127e-10	1.90936	2.36066	1.42334	4.60542	13.6469	11.9903	15.2845	7.16085	6.42586		MF	GO:0001871~pattern binding	74	0.327969	0.0134581	PGF, ENDOU, TGFBR2, TINAGL1	4	99	29	5631
FAM89A	75	9.01862e-13	98	2.04698e-06	1.33432	1.88173	0.821118	2.09692	8.34523	4.75068	13.0969	5.67677	4.74873	155	4.11397e-08	1.35391	1.83993	0.867889	7.81024	18.0908	14.8579	24.0576	6.24071	5.48589		BP	GO:0006952~defense response	75	0.323683	0.013683	CLEC1A, APOA2, CCR7, IL1R1, ANXA1, CSF3R, NOS2	7	95	112	5332
WIPI1	76	9.06213e-13	164	0.000132108	1.26589	1.84752	0.718479	1.47473	5.29711	3.88957	7.8932	4.81359	3.8225	66	1.31127e-10	1.77049	2.25651	1.35391	4.06558	14.6362	7.98887	19.0564	7.16081	6.42586		BP	GO:0007389~pattern specification process	76	0.318625	0.0137271	MDFI, NRP1, FST, TGFBR2, GRHL3	5	95	53	5332
MED12L	77	9.15332e-13	96	1.95236e-06	1.09482	1.50538	0.684265	4.92737	9.80401	3.96143	7.1766	5.68839	4.75829	157	4.41467e-08	1.24976	1.66635	0.833174	6.29021	13.4572	6.43832	9.55152	6.22766	5.47341		BP	GO:0006869~lipid transport	77	0.329786	0.0146295	APOA2, CAV1, APOA1, ANXA1, ATP10D	5	95	54	5332
FAM49A	78	1.00878e-12	166	0.000143397	1.19746	1.91594	0.650052	0.360159	1.7813	1.05019	3.10535	4.79476	3.80223	27	1.31127e-10	2.18708	2.6731	1.77049	2.70003	12.7036	4.62413	15.6422	7.16085	6.42586		BP	GO:0006811~ion transport	78	0.327939	0.0148432	CAV1, SLC38A3, TSPO, SLCO4A1, TRPV2, ATP1A4, ATP10D, SLC22A11, SLC13A4	9	95	183	5332
ARHGAP24	79	2.02397e-12	114	1.57135e-05	1.12904	1.57381	0.684265	1.9263	5.11052	2.9732	5.44047	5.28962	4.31844	141	8.23975e-09	1.24976	1.66635	0.833174	3.25944	8.01088	4.30744	9.46971	6.5018	5.76348		BP	GO:0007242~intracellular signaling cascade	79	0.323348	0.0148989	MDFI, FYB, CAV1, GNAI1, ADCY5, GNA12, ITGA1, PRKCH, ELMO1, CBLB, APOA1, RHOBTB1, TREM1, NOS2, PHLDB2, NET1	16	95	464	5332
PAK3	80	2.07792e-12	99	2.4183e-06	1.60802	2.18965	0.957971	0.208895	1.96636	0.939648	4.15293	5.64643	4.7149	168	8.41788e-08	1.77049	2.39537	1.14561	0.851713	4.39683	3.53547	7.66551	6.11492	5.35793		BP	GO:0010876~lipid localization	80	0.346401	0.0165452	APOA2, CAV1, APOA1, ANXA1, ATP10D	5	95	56	5332
GRAMD3	81	2.39043e-12	191	0.000274779	0.992185	1.47117	0.547412	7.39644	15.5314	10.5457	18.253	4.63375	3.63799	39	1.31127e-10	1.52749	1.97879	1.14561	9.47478	25.1586	10.8821	24.0904	7.16085	6.42586		BP	GO:0001525~angiogenesis	81	0.346401	0.0165452	NRP1, PGF, TGFBR2, ARHGAP24, TNFAIP2	5	95	56	5332
NET1	82	2.40598e-12	36	2.90552e-10	1.71066	2.22386	1.19746	16.7327	47.0033	16.2117	42.6203	7.16081	6.30374	304	0.000172998	1.04147	1.52749	0.62488	36.0367	64.0598	35.3476	46.7445	4.63366	3.7555		BP	GO:0042439~ethanolamine and derivative metabolic process	82	0.366239	0.0180923	APOA2, PLA2G15, APOA1	3	95	12	5332
NATD1	83	3.43619e-12	209	0.00035939	1.12904	1.64224	0.581625	2.64161	5.20862	6.0065	6.00715	4.55902	3.56824	83	1.31127e-10	1.63163	2.08293	1.18033	5.20199	14.9288	6.67235	27.8694	7.16043	6.42586		BP	GO:0032879~regulation of localization	83	0.396632	0.0204184	MDFI, APOA2, CAV1, TSPO, NRP1, APOA1, FST, NOS2, LCP1	9	95	194	5332
TEAD3	84	4.26343e-12	157	0.000105468	0.957971	1.40274	0.547412	12.0575	23.4442	12.3338	23.3934	4.86701	3.87766	120	1.31887e-09	1.24976	1.66635	0.867889	29.2832	56.1574	27.6265	35.5525	6.79527	6.06508		BP	GO:0051048~negative regulation of secretion	84	0.401415	0.021139	APOA2, APOA1, FST	3	95	13	5332
ITGA1	85	5.20137e-12	155	9.80741e-05	1.67645	2.29229	0.957971	0.046286	0.868727	0.304012	1.98587	4.88338	3.89531	127	1.88614e-09	1.59692	2.11765	1.07618	0.182467	1.3708	0.718694	2.66755	6.73527	6.00732		BP	GO:0015918~sterol transport	85	0.401415	0.021139	APOA2, CAV1, APOA1	3	95	13	5332
CPM	86	8.34668e-12	233	0.000683804	1.57381	2.3265	0.855332	0.103004	0.63704	0.372308	1.38006	4.39847	3.39599	54	1.31127e-10	2.04822	2.56895	1.52749	0.671285	4.03172	1.57443	10.6152	7.16081	6.42586		BP	GO:0030301~cholesterol transport	86	0.401415	0.021139	APOA2, CAV1, APOA1	3	95	13	5332
2016-03-02	87	8.5176e-12	11	2.90552e-10	2.0528	2.63442	1.43696	0.308774	4.30698	2.38274	9.36891	7.16085	6.30374	339	0.000447914	0.93732	1.38862	0.520734	1.11147	4.12297	3.07515	8.54725	4.40926	3.51011		BP	GO:0032368~regulation of lipid transport	87	0.401415	0.021139	APOA2, TSPO, APOA1	3	95	13	5332
SLC22A11	88	8.65814e-12	236	0.000701915	1.26589	1.8133	0.718479	1.16749	4.62591	2.85307	7.32883	4.38931	3.38883	76	1.31127e-10	1.77049	2.25651	1.28448	2.81996	8.97068	6.77534	11.9114	7.16069	6.42586		BP	GO:0007565~female pregnancy	88	0.423651	0.0231116	PGF, ENDOU, TGFBR2, EPO	4	95	35	5332
GPRC5A	89	9.14939e-12	206	0.00035939	-0.957971	-0.513199	-1.43696	78.0777	45.2257	76.5006	44.7825	-4.56183	-3.56824	109	4.68542e-10	-1.63163	-1.04147	-2.25651	32.982	12.5076	68.0696	18.9691	-6.95648	-6.22929		BP	GO:0048545~response to steroid hormone stimulus	89	0.41907	0.0232083	APOA2, CAV1, SDC1, CYP11A1, TGFBR2	5	95	62	5332
ADM	90	9.59478e-12	242	0.000755158	0.957971	1.40274	0.547412	55.5992	115.191	43.877	124.571	4.36819	3.36873	67	1.31127e-10	1.70106	2.18708	1.24976	90.7889	239.364	94.3428	209.344	7.16081	6.42586		BP	GO:0015914~phospholipid transport	90	0.429115	0.0243825	APOA2, APOA1, ATP10D	3	95	14	5332
CYP11A1	91	1.00945e-11	78	1.97743e-07	1.09482	1.47117	0.718479	46.7054	101.655	37.1028	64.7328	6.10081	5.20145	219	5.1521e-06	1.04147	1.49277	0.62488	77.4589	143.255	61.3687	98.7262	5.37384	4.5585		MF	GO:0005543~phospholipid binding	91	0.49246	0.0247353	APOA2, PLA2G15, APOA1, ANXA1, WIPI1	5	99	64	5631
ATP1A4	92	1.20005e-11	200	0.00033172	1.19746	1.74488	0.684265	0.300863	2.50957	1.50716	4.52166	4.58502	3.58918	116	7.62189e-10	1.52749	2.0135	1.04147	1.77211	8.18279	5.90122	12.4162	6.87871	6.15261		BP	GO:0007178~transmembrane receptor protein serine/threonine kinase signaling pathway	92	0.430124	0.0248977	AMHR2, FST, TGFBR2, GREM2	4	95	36	5332
PHLDB2	93	1.33583e-11	255	0.00095401	1.23168	1.77909	0.650052	0.943614	2.129	3.1086	2.75927	4.30571	3.30375	93	1.31127e-10	1.66635	2.11765	1.21504	0.998122	3.60167	2.49795	4.55346	7.15523	6.42586		BP	GO:0043627~response to estrogen stimulus	93	0.430124	0.0248977	APOA2, CAV1, CYP11A1, TGFBR2	4	95	36	5332
LINC00643	94	1.59658e-11	44	2.90552e-10	1.98437	2.77127	1.26589	0.410335	2.5951	1.42693	5.78215	7.14816	6.30374	358	0.000708428	1.49277	2.18708	0.798458	1.40692	5.00537	3.96713	7.70488	4.29684	3.3863		CC	GO:0005856~cytoskeleton	94	0.290294	0.0257319	FYB, GNE, MYO1E, ANXA1, PDLIM2, ARHGAP24, KRT23, ELMO1, MYO10, KRT80, NAV1, KRT7, HSPB1, NOS2, TNFAIP3, LCP1, SGCB	17	105	533	5833
S100A16	95	1.60345e-11	128	2.81745e-05	-0.923758	-0.547412	-1.23168	1097.23	756.278	388.02	351.269	-5.16015	-4.18774	156	4.20341e-08	-1.18033	-0.763743	-1.5622	774.636	435.109	468.479	297.427	-6.23634	-5.48209		BP	GO:0009888~tissue development	95	0.444568	0.0264779	CAV1, PGF, POU2F3, DLX5, FST, OVOL1, ANXA1, GRHL3	8	95	166	5332
APOA1	96	1.74821e-11	110	1.10215e-05	1.67645	2.53178	0.923758	29.9801	62.043	118.237	106.204	5.36058	4.3961	174	1.49081e-07	1.63163	2.25651	1.04147	27.1144	69.9288	53.9779	97.3248	6.01744	5.25369		MF	GO:0005179~hormone activity	96	0.499685	0.0271674	CGA, GAST, EPO	3	99	15	5631
EPHB4	97	2.27065e-11	116	1.7632e-05	1.12904	1.57381	0.684265	6.07968	11.2818	7.68528	8.43001	5.26532	4.29294	171	1.13078e-07	1.14561	1.52749	0.763743	10.5229	21.2162	11.2457	16.4	6.06408	5.30435		BP	GO:0055088~lipid homeostasis	97	0.455275	0.0278152	APOA2, CAV1, APOA1	3	95	15	5332
TMEM171	98	2.51034e-11	65	2.98271e-08	-1.5396	-0.992185	-2.08701	11.9926	4.32034	19.176	8.83768	-6.4241	-5.54245	266	5.39723e-05	-1.31919	-0.763743	-1.80521	16.4312	7.23723	27.0175	12.2963	-4.89505	-4.03772		BP	GO:0010033~response to organic substance	98	0.460819	0.0287573	CGA, APOA2, CAV1, SDC1, IL1R1, CYP11A1, PGF, ADCY5, TGFBR2, HSPB1, TIMP4	11	95	287	5332
NUCB2	99	2.56909e-11	282	0.00150178	0.992185	1.57381	0.513199	3.14394	8.68112	5.33091	11.2983	4.18136	3.17434	33	1.31127e-10	1.94407	2.49952	1.38862	8.79333	32.742	13.4989	40.3522	7.16085	6.42586		BP	GO:0065008~regulation of biological quality	99	0.461077	0.0292599	MDFI, CGA, CAV1, NRP1, CYP11A1, SLCO4A1, GNA12, ITGA1, ATP1A4, APOA2, CCR7, APOA1, NOS2, BHLHE40, QSOX1, EPO	16	95	504	5332
ATP10D	100	3.07563e-11	289	0.00169816	1.33432	1.91594	0.684265	0.034598	0.291995	0.194921	0.702394	4.14772	3.1385	86	1.31127e-10	1.80521	2.43009	1.28448	0.249716	1.18709	1.18526	2.22308	7.15971	6.42586		BP	GO:0051347~positive regulation of transferase activity	100	0.462321	0.0298498	MDFI, APOA1, ADCY5, TGFBR2, ITGA1	5	95	67	5332
QSOX1	101	3.47035e-11	293	0.00184324	1.0264	1.57381	0.547412	3.619	6.86563	6.59857	8.16838	4.12575	3.11439	85	1.31127e-10	1.59692	2.08293	1.14561	9.7002	24.3582	12.3464	25.5406	7.15979	6.42586		MF	GO:0030234~enzyme regulator activity	101	0.514479	0.0303206	CDKN1C, SERPINB9, APOA2, CAV1, APOA1, ANXA1, TIMP4, NOS2, ARHGAP24, SPATA13, NET1	11	99	293	5631
MSRB1	102	4.31458e-11	57	2.37405e-09	1.40274	1.84752	0.957971	10.9102	28.7377	13.5662	24.971	6.81757	5.9699	340	0.000447914	0.93732	1.35391	0.555449	23.1721	40.8336	27.0693	32.8899	4.40862	3.51011		BP	GO:0010817~regulation of hormone levels	102	0.466317	0.0306906	CGA, APOA1, CYP11A1, SLCO4A1	4	95	39	5332
SLC13A4	103	5.01946e-11	314	0.00236236	1.47117	2.0528	0.786905	0.945579	3.17654	3.4466	5.77149	4.05212	3.04044	30	1.31127e-10	2.04822	2.63838	1.45805	3.82476	13.8134	7.52437	21.151	7.16085	6.42586		BP	GO:0006629~lipid metabolic process	103	0.46778	0.031312	APOA2, CAV1, TSPO, PLA2G15, APOA1, B3GNT5, CYP11A1, SMPDL3B, GNE, ANXA1, PHLDB2, CYP19A1	12	95	333	5332
RGS16	104	5.10743e-11	15	2.90552e-10	1.88173	2.46335	1.36853	22.2819	70.5148	34.7235	75.4099	7.16085	6.30374	414	0.00161148	0.833174	1.31919	0.416587	67.9346	104.602	80.4622	96.8467	4.07724	3.15382		BP	GO:0042325~regulation of phosphorylation	104	0.462805	0.0313393	MDFI, CDKN1C, CAV1, APOA1, ADCY5, TGFBR2, ITGA1, EPO	8	95	172	5332
LOC100129935	105	7.96182e-11	335	0.00320462	1.19746	1.84752	0.650052	0.591691	3.62186	3.80388	15.2624	3.96481	2.9474	51	1.31127e-10	2.11765	2.70781	1.49277	6.83223	29.1503	15.9252	53.1557	7.16081	6.42586		BP	GO:0019935~cyclic-nucleotide-mediated signaling	105	0.458613	0.0314293	GNAI1, ADCY5, NOS2	3	95	16	5332
PPM1B	106	9.12022e-11	220	0.000485162	0.923758	1.40274	0.513199	19.2087	31.0322	17.0821	27.4796	4.48466	3.48882	136	5.4121e-09	1.28448	1.70106	0.902605	30.0976	60.2678	27.8291	59.2666	6.57011	5.83398		MF	GO:0004497~monooxygenase activity	106	0.537117	0.0344069	CYP11A1, NOS2, CYP19A1	3	99	17	5631
CPEB4	107	1.06911e-10	266	0.00115224	1.06061	1.67645	0.547412	0.745028	1.9095	1.62891	2.90101	4.25429	3.25045	123	1.47935e-09	1.31919	1.77049	0.902605	1.20338	3.52611	1.67899	4.33169	6.77513	6.0466		MF	GO:0034190~apolipoprotein receptor binding	107	0.516704	0.0345075	APOA2, APOA1	2	99	2	5631
PLIN2	108	1.27055e-10	51	1.01956e-09	1.16325	1.57381	0.821118	149.395	331.756	100.811	183.714	6.95372	6.10632	411	0.00159152	0.798458	1.24976	0.416587	313.218	533.266	224.229	427.113	4.08183	3.15746		MF	GO:0005026~transforming growth factor beta receptor activity, type II	108	0.516704	0.0345075	AMHR2, TGFBR2	2	99	2	5631
GPR78	109	1.5973e-10	196	0.000321986	1.43696	2.22386	0.786905	0.423013	1.98651	1.83383	3.94877	4.5944	3.59694	145	2.10695e-08	1.80521	2.39537	1.18033	1.45548	5.45103	5.1934	12.0902	6.3548	5.60298		BP	GO:0051239~regulation of multicellular organismal process	109	0.488287	0.0347845	APOA2, CAV1, NRP1, APOA1, DLX5, FST, TGFBR2, NOS2, BHLHE40, EPHB4	10	95	255	5332
PLK2	110	1.60353e-10	369	0.00454491	1.5396	2.36072	0.718479	1.91328	5.83979	6.33897	14.6528	3.85708	2.83763	100	1.64438e-10	1.73578	2.32594	1.18033	5.89905	17.8477	12.5158	32.0515	7.1138	6.39134		BP	GO:0003013~circulatory system process	110	0.484424	0.0349128	CAV1, ITGA1, NOS2, EPO	4	95	41	5332
GNE	111	1.81709e-10	385	0.00544693	1.16325	1.8133	0.547412	0.597251	1.88061	2.20191	3.6015	3.80208	2.77934	77	1.31127e-10	1.66635	2.15237	1.18033	1.82042	6.38859	3.80225	8.55891	7.16069	6.42586		BP	GO:0008015~blood circulation	111	0.484424	0.0349128	CAV1, ITGA1, NOS2, EPO	4	95	41	5332
C2orf72	112	1.82035e-10	386	0.00545309	1.09482	1.67645	0.478986	0.343687	1.64996	0.999735	3.42637	3.80116	2.77897	92	1.31127e-10	1.63163	2.15237	1.14561	1.62524	6.33619	5.49035	13.9552	7.15703	6.42586		BP	GO:0002739~regulation of cytokine secretion during immune response	112	0.479757	0.0349513	APOA2, APOA1	2	95	2	5332
GNAI1	113	1.96842e-10	148	6.94383e-05	1.74488	2.60021	0.821118	0.659384	2.49258	2.91253	5.3035	4.95946	3.9782	178	2.35354e-07	1.28448	1.80521	0.833174	2.98723	8.50271	5.36069	11.0295	5.93934	5.169		BP	GO:0050710~negative regulation of cytokine secretion	113	0.479757	0.0349513	APOA2, APOA1	2	95	2	5332
ZNF277	114	2.23413e-10	404	0.00618425	0.718479	1.16325	0.342133	9.9866	17.3909	10.6046	14.9308	3.75751	2.73785	97	1.31964e-10	1.31919	1.73578	0.972036	14.0709	30.8242	11.878	21.5547	7.14895	6.42489		BP	GO:0002740~negative regulation of cytokine secretion during immune response	114	0.479757	0.0349513	APOA2, APOA1	2	95	2	5332
HEXIM1	115	2.23858e-10	397	0.00582711	0.684265	1.09482	0.342133	11.4857	17.9584	7.55272	10.2676	3.77769	2.75735	98	1.51559e-10	1.31919	1.77049	0.972036	15.4163	35.3617	13.386	27.9519	7.1281	6.4038		BP	GO:0030300~regulation of intestinal cholesterol absorption	115	0.479757	0.0349513	APOA2, APOA1	2	95	2	5332
LGALS16	116	2.25821e-10	408	0.00624312	1.50538	2.36072	0.650052	5.49183	22.6235	23.7816	55.7416	3.75364	2.73473	18	1.31127e-10	2.36066	3.02025	1.73578	39.4634	182.116	86.8681	329.697	7.16085	6.42586		BP	GO:0048754~branching morphogenesis of a tube	116	0.477426	0.0352177	NRP1, PGF, TGFBR2	3	95	17	5332
LURAP1L	117	2.37406e-10	414	0.00644102	1.23168	1.91594	0.581625	0.0276559	0.542884	0.217014	1.7067	3.74215	2.72444	62	1.31127e-10	1.87464	2.39537	1.35391	0.637419	4.14021	1.98851	8.71929	7.16081	6.42586		BP	GO:0006928~cell motion	117	0.473086	0.0352719	NRP1, APOA1, ANXA1, ITGA1, HSPB1, ATP1A4, ELMO1	7	95	139	5332
SLC38A3	118	2.88188e-10	427	0.00726375	1.16325	1.91594	0.513199	0.0628275	0.463399	0.528873	1.32874	3.70401	2.6845	52	1.31127e-10	2.11765	2.81196	1.5622	2.0738	9.23063	6.39269	18.7225	7.16081	6.42586		BP	GO:0051046~regulation of secretion	118	0.486049	0.037131	APOA2, APOA1, FST, NOS2	4	95	42	5332
CAV1	119	3.08798e-10	435	0.0075796	1.23168	1.91594	0.547412	0.560921	2.28518	1.931	4.90899	3.68848	2.67024	41	1.31127e-10	2.49952	3.19383	1.97879	2.8057	18.6203	8.67587	31.6851	7.16081	6.42586		BP	GO:0001763~morphogenesis of a branching structure	119	0.500034	0.0391732	NRP1, PGF, TGFBR2	3	95	18	5332
GNG12	120	1.0143e-09	547	0.0154124	0.855332	1.43696	0.342133	2.37359	4.86374	4.73461	6.7733	3.44214	2.42254	89	1.31127e-10	1.35391	1.77049	0.972036	4.84653	10.7806	6.17112	9.6007	7.15915	6.42586		BP	GO:0051174~regulation of phosphorus metabolic process	120	0.500053	0.0397085	MDFI, CDKN1C, CAV1, APOA1, ADCY5, TGFBR2, ITGA1, EPO	8	95	181	5332
TREM1	121	1.08812e-09	555	0.0160498	2.12122	3.04498	0.923758	0.950449	8.42861	3.61353	31.2099	3.42736	2.40778	60	1.31127e-10	1.90936	2.53424	1.42334	5.85336	26.8193	13.0046	48.2436	7.16081	6.42586		BP	GO:0019220~regulation of phosphate metabolic process	121	0.500053	0.0397085	MDFI, CDKN1C, CAV1, APOA1, ADCY5, TGFBR2, ITGA1, EPO	8	95	181	5332
KRT80	122	1.29727e-09	574	0.0177504	1.43696	2.63442	0.650052	0.102828	0.921438	0.405955	2.75021	3.39044	2.37078	22	1.31127e-10	2.29123	2.98554	1.49277	0.98241	7.88021	3.58463	26.1275	7.16085	6.42586		CC	GO:0005882~intermediate filament	122	0.392714	0.0400113	KRT80, KRT7, KRT23	3	105	18	5833
GRAMD2	123	1.35816e-09	253	0.000920172	0.957971	1.40274	0.513199	8.13768	15.1966	8.51149	12.7929	4.31543	3.31386	161	5.89501e-08	1.1109	1.49277	0.729027	19.4486	35.9032	17.9322	23.2837	6.17821	5.42196		BP	GO:0042221~response to chemical stimulus	123	0.501723	0.0404316	CGA, CAV1, IL1R1, CYP11A1, PGF, ADCY5, TGFBR2, ITGA1, TIMP4, APOA2, CCR7, SDC1, HSPB1, NOS2, EPO	15	95	480	5332
DHX58	124	1.50514e-09	31	2.90552e-10	1.91594	2.49757	1.3001	0.492771	3.87538	2.11606	6.41781	7.16081	6.30374	634	0.0141796	0.833174	1.42334	0.347156	0.552946	2.2713	2.72068	6.46255	3.42531	2.45268		BP	GO:0001822~kidney development	124	0.52144	0.0432889	SDC1, PGF, MYO1E	3	95	19	5332
HIP1	125	1.63044e-09	93	1.45449e-06	-1.0264	-0.650052	-1.40274	13.9454	7.24726	9.94755	4.92281	-5.74384	-4.81739	290	0.000111238	-0.833174	-0.451302	-1.14561	8.85237	5.08727	6.86146	4.19321	-4.73379	-3.86467		CC	GO:0045111~intermediate filament cytoskeleton	125	0.402772	0.0442085	KRT80, KRT7, KRT23	3	105	19	5833
PAPOLA	126	1.8743e-09	276	0.00130761	0.752692	1.16325	0.410559	75.712	122.12	34.7443	69.4127	4.21758	3.2143	158	4.9925e-08	1.18033	1.59692	0.833174	121.452	244.78	79.9999	136.178	6.20735	5.45158		BP	GO:0001666~response to hypoxia	126	0.524356	0.0442087	CAV1, PGF, NOS2, EPO	4	95	45	5332
DNAJB9	127	1.87956e-09	367	0.00452868	0.718479	1.12904	0.342133	12.21	18.6294	12.1913	12.3717	3.85928	2.83878	135	5.13701e-09	1.24976	1.70106	0.867889	16.8098	35.4924	17.5218	30.7057	6.57897	5.84267		BP	GO:0051223~regulation of protein transport	127	0.524356	0.0442087	MDFI, APOA2, APOA1, LCP1	4	95	45	5332
NAV1	128	1.93972e-09	83	2.97484e-07	1.40274	1.95016	0.855332	0.5715	1.95464	1.00849	2.61497	6.02516	5.12503	335	0.000425243	1.00675	1.45805	0.555449	1.32975	2.70524	2.19448	3.84084	4.42306	3.5239		BP	GO:0051338~regulation of transferase activity	128	0.521618	0.0444392	MDFI, CDKN1C, CAV1, APOA1, ADCY5, TGFBR2, ITGA1	7	95	147	5332
CD274	129	2.09304e-09	269	0.00119818	0.855332	1.3001	0.444772	4.82565	8.52977	6.99992	8.07824	4.24302	3.23931	165	6.6475e-08	1.42334	1.90936	0.972036	6.53934	15.916	8.33864	18.3478	6.15442	5.40045		BP	GO:0051704~multi-organism process	129	0.525569	0.0454976	APOA2, CAV1, CYP11A1, PGF, KRT7, ENDOU, TGFBR2, TIMP4, NOS2, EPO	10	95	268	5332
GLRX	130	2.1963e-09	108	8.16789e-06	-1.09482	-0.650052	-1.5396	52.5649	27.3568	53.9981	24.5333	-5.41774	-4.46074	255	3.30762e-05	-1.07618	-0.590165	-1.52749	21.3987	10.6567	26.7986	17.6929	-4.99904	-4.15118		BP	GO:0001932~regulation of protein amino acid phosphorylation	130	0.530576	0.0467072	MDFI, CAV1, APOA1, EPO	4	95	46	5332
HDAC5	131	2.25802e-09	228	0.000562192	0.957971	1.36853	0.513199	3.01037	6.10801	3.88901	5.43016	4.44546	3.44923	179	2.38082e-07	1.1109	1.5622	0.729027	5.81057	12.4225	7.99109	14.5717	5.93653	5.16684		BP	GO:0001570~vasculogenesis	131	0.532677	0.047558	CAV1, MYO1E, TGFBR2	3	95	20	5332
MPP1	132	2.59468e-09	461	0.00917708	0.752692	1.19746	0.376346	80.5022	134.473	50.0472	83.3258	3.62419	2.60539	126	1.79557e-09	1.28448	1.73578	0.902605	86.3266	184.66	65.0371	149.153	6.74356	6.0153		BP	GO:0008202~steroid metabolic process	132	0.532155	0.048069	APOA2, TSPO, APOA1, CYP11A1, CYP19A1	5	95	78	5332
TRABD2A	133	3.13326e-09	150	7.1925e-05	1.50538	2.22386	0.718479	0.510844	3.16065	1.88038	7.79459	4.95104	3.96983	218	5.06452e-06	1.18033	1.73578	0.763743	1.4986	5.19152	4.25591	10.5303	5.37776	4.5621		MF	GO:0008035~high-density lipoprotein binding	133	0.64306	0.0513165	APOA2, APOA1	2	99	3	5631
CITED4	134	5.06961e-09	137	4.47388e-05	-1.06061	-0.615839	-1.50538	32.3327	15.9889	70.3455	24.5293	-5.05994	-4.08154	236	1.43419e-05	-1.14561	-0.62488	-1.5622	22.3939	8.05861	47.7963	11.8716	-5.17232	-4.33856		MF	GO:0070653~high-density lipoprotein receptor binding	134	0.64306	0.0513165	APOA2, APOA1	2	99	3	5631
CXorf57	135	5.24127e-09	438	0.00759642	1.0264	1.67645	0.513199	0.257725	1.19017	1.25585	2.33069	3.68616	2.6695	139	7.3335e-09	1.66635	2.32594	1.07618	0.122844	1.41727	0.517017	4.07911	6.52145	5.7831		BP	GO:0007548~sex differentiation	135	0.555998	0.0519092	AMHR2, CGA, SDC1, FST	4	95	48	5332
B3GNT5	136	5.67734e-09	254	0.000943655	1.09482	1.60802	0.547412	2.11298	5.49434	3.29267	6.19362	4.30899	3.30681	182	3.40805e-07	1.1109	1.5622	0.763743	6.44298	13.3852	6.76235	13.8939	5.87466	5.09936		BP	GO:0044058~regulation of digestive system process	136	0.552072	0.0519709	APOA2, APOA1	2	95	3	5332
SLC40A1	137	5.75109e-09	769	0.0399517	0.718479	1.23168	0.239493	8.28225	14.0837	10.9445	24.3756	3.07541	2.05425	3	1.31127e-10	2.81196	3.43684	2.18708	17.8284	89.8518	31.6925	114.749	7.16085	6.42586		BP	GO:0002666~positive regulation of T cell tolerance induction	137	0.552072	0.0519709	CBLB, TGFBR2	2	95	3	5332
FABP3	138	5.85748e-09	285	0.00154858	-0.786905	-0.376346	-1.12904	926.388	694.897	437.231	409.411	-4.17197	-3.16542	175	1.62365e-07	-1.24976	-0.763743	-1.63163	507.519	266.548	489.271	209.065	-6.00267	-5.23796		BP	GO:0010903~negative regulation of very-low-density lipoprotein particle remodeling	138	0.552072	0.0519709	APOA2, APOA1	2	95	3	5332
AHNAK	139	5.88353e-09	109	8.36059e-06	-1.06061	-0.650052	-1.43696	21.5757	14.6234	15.6146	10.537	-5.41192	-4.45574	285	8.47347e-05	-0.93732	-0.520734	-1.35391	15.7254	10.1981	14.6883	10.574	-4.7922	-3.9306		BP	GO:0002645~positive regulation of tolerance induction	139	0.552072	0.0519709	CBLB, TGFBR2	2	95	3	5332
FAM131A	140	6.05523e-09	774	0.0410325	0.821118	1.5396	0.307919	1.03691	2.17752	4.69331	5.06984	3.0655	2.0432	84	1.31127e-10	1.5622	2.04822	1.14561	1.7517	7.35091	4.69547	10.6626	7.16032	6.42586		BP	GO:0002643~regulation of tolerance induction	140	0.552072	0.0519709	CBLB, TGFBR2	2	95	3	5332
AK4	141	6.15264e-09	146	6.85056e-05	-0.889545	-0.513199	-1.23168	33.3579	21.2424	16.146	17.8307	-4.96575	-3.98142	234	1.11229e-05	-1.14561	-0.659596	-1.5622	13.0034	6.57592	13.2827	7.34129	-5.22117	-4.39411		BP	GO:0034380~high-density lipoprotein particle assembly	141	0.552072	0.0519709	APOA2, APOA1	2	95	3	5332
AES	142	6.58196e-09	519	0.0135238	0.923758	1.47117	0.376346	1.23719	3.81809	3.03684	6.62127	3.49154	2.46967	129	2.81401e-09	1.49277	2.08293	1.00675	3.4944	11.807	8.98733	23.3567	6.67456	5.9421		BP	GO:0042522~regulation of tyrosine phosphorylation of Stat5 protein	142	0.552072	0.0519709	CAV1, EPO	2	95	3	5332
MXD1	143	7.36765e-09	804	0.0453815	1.09482	1.64224	0.478986	3.65825	7.4923	6.36817	12.1244	3.02376	2.0011	55	1.31127e-10	2.04822	2.56895	1.59692	5.8056	20.6529	7.32954	30.7445	7.16081	6.42586		BP	GO:0042403~thyroid hormone metabolic process	143	0.552072	0.0519709	CGA, SLCO4A1	2	95	3	5332
CCNE1	144	7.91166e-09	195	0.000304245	0.889545	1.33432	0.513199	36.2834	66.9923	28.4715	41.4418	4.60832	3.61166	210	2.48698e-06	1.21504	1.70106	0.763743	74.2305	145.689	112.869	171.514	5.51102	4.70919		BP	GO:0010901~regulation of very-low-density lipoprotein particle remodeling	144	0.552072	0.0519709	APOA2, APOA1	2	95	3	5332
ADAP2	145	8.6088e-09	88	7.81487e-07	1.33432	1.88173	0.855332	3.29334	8.11361	7.00063	8.23875	5.85727	4.93993	362	0.000761859	0.902605	1.35391	0.486018	8.88008	16.3553	12.6063	17.4469	4.27822	3.36629		BP	GO:0002664~regulation of T cell tolerance induction	145	0.552072	0.0519709	CBLB, TGFBR2	2	95	3	5332
TNFAIP2	146	1.11419e-08	248	0.00083536	1.74488	2.49757	0.889545	0.381952	2.23386	1.24542	5.37216	4.34113	3.3408	192	9.35862e-07	1.42334	2.0135	0.902605	2.1378	5.20884	4.56767	7.18784	5.69587	4.90467		BP	GO:0002697~regulation of immune effector process	146	0.547791	0.0519739	APOA2, APOA1, NOS2	3	95	21	5332
LOC284379	147	1.23639e-08	54	2.08154e-09	1.64224	2.18965	1.06061	0.276738	3.55098	1.23507	6.90803	6.84419	5.99131	710	0.0223795	0.867889	1.38862	0.347156	3.369	8.16332	10.3975	11.9248	3.2674	2.28386		BP	GO:0009408~response to heat	147	0.547791	0.0519739	TRPV2, HSPB8, HSPB1	3	95	21	5332
PDLIM1	148	1.57797e-08	188	0.000255639	-0.855332	-0.478986	-1.19746	216.39	145.161	82.387	68.1434	-4.65095	-3.65654	222	6.82422e-06	-0.972036	-0.590165	-1.35391	207.026	125.407	110.023	91.0247	-5.32049	-4.4991		CC	GO:0034366~spherical high-density lipoprotein particle	148	0.438374	0.0525496	APOA2, APOA1	2	105	3	5833
VGLL1	149	1.73353e-08	319	0.00261269	0.992185	1.47117	0.513199	45.2922	82.0382	41.996	64.2239	4.02479	3.00998	180	2.74892e-07	1.18033	1.63163	0.763743	104.714	205.79	87.6138	227.837	5.91199	5.13989		BP	GO:0070482~response to oxygen levels	149	0.561857	0.0546114	CAV1, PGF, NOS2, EPO	4	95	49	5332
TSPO	150	1.74521e-08	363	0.00436107	1.09482	1.67645	0.547412	5.33021	14.6055	12.7832	20.0863	3.87116	2.85079	172	1.13078e-07	1.18033	1.70106	0.763743	10.2818	31.3509	16.8709	42.3304	6.0639	5.30435		BP	GO:0051051~negative regulation of transport	150	0.561857	0.0546114	MDFI, APOA2, APOA1, FST	4	95	49	5332
CGB8	151	1.93513e-08	981	0.0729905	0.786905	1.40274	0.239493	0.166663	1.92142	0.734622	6.82201	2.81358	1.79289	57	1.31127e-10	2.0135	2.60367	1.38862	3.55721	19.395	8.31854	34.8091	7.16081	6.42586		MF	GO:0004620~phospholipase activity	151	0.651198	0.0552657	PLA2G15, SMPDL3B, PHLDB2	3	99	22	5631
ANTXR2	152	2.16103e-08	364	0.00440022	1.23168	1.8133	0.650052	0.186106	0.661076	0.813527	1.28142	3.86831	2.84795	173	1.47853e-07	1.49277	2.11765	0.972036	0.115028	1.07374	0.520411	2.42707	6.01971	5.25521		MF	GO:0005319~lipid transporter activity	152	0.651198	0.0552657	APOA2, APOA1, ATP10D	3	99	22	5631
KATNBL1	153	2.16394e-08	1013	0.0769421	0.513199	0.889545	0.171066	6.20076	9.36631	5.45289	6.49983	2.78603	1.76871	91	1.31127e-10	1.38862	1.80521	1.00675	10.0082	24.1579	7.81901	21.275	7.15769	6.42586		BP	GO:0051224~negative regulation of protein transport	153	0.570496	0.0565304	MDFI, APOA2, APOA1	3	95	22	5332
ZFAT	154	2.16952e-08	1016	0.0770352	0.581625	1.16325	0.171066	2.39845	4.10254	4.67388	4.41755	2.78485	1.76815	82	1.31127e-10	1.66635	2.18708	1.18033	3.28736	9.72674	5.34426	10.9129	7.16051	6.42586		BP	GO:0070201~regulation of establishment of protein localization	154	0.571877	0.0573801	MDFI, APOA2, APOA1, LCP1	4	95	50	5332
CREB3L2	155	2.28774e-08	1034	0.0789743	0.684265	1.19746	0.20528	1.23453	2.82004	2.68125	4.37023	2.77106	1.75667	80	1.31127e-10	1.59692	2.08293	1.14561	2.24837	9.95362	4.39912	20.1105	7.16058	6.42586		MF	GO:0031402~sodium ion binding	155	0.662563	0.0598594	SLC38A3, ATP1A4, SLC13A4	3	99	23	5631
KLF4	156	2.30763e-08	488	0.011333	0.855332	1.33432	0.376346	6.92936	9.14454	16.985	11.0125	3.5547	2.53226	148	2.51269e-08	1.49277	2.0135	0.972036	6.49904	17.8944	10.7657	25.5329	6.32451	5.57239		BP	GO:0001655~urogenital system development	156	0.592069	0.0612211	SDC1, PGF, MYO1E	3	95	23	5332
ERBB3	157	2.51712e-08	1057	0.0825672	0.581625	1.06061	0.171066	9.59067	12.4104	10.8857	11.909	2.74934	1.73598	68	1.31127e-10	1.70106	2.18708	1.24976	10.1545	22.6674	19.0427	24.5597	7.16081	6.42586		MF	GO:0004672~protein kinase activity	157	0.660343	0.0623899	AMHR2, NRP1, PLK2, PAK3, HSPB8, MAP3K8, TGFBR2, PRKCH, EPHB4	9	99	245	5631
ALAS1	158	2.85053e-08	498	0.0120352	0.650052	1.06061	0.307919	68.9889	103.739	43.8352	56.7747	3.5335	2.51111	151	2.97576e-08	1.14561	1.5622	0.763743	74.4519	144.391	55.645	125.643	6.29523	5.54286		BP	GO:0048583~regulation of response to stimulus	158	0.611535	0.0651575	MDFI, APOA2, CAV1, APOA1, TGFBR2, NOS2	6	95	123	5332
SMARCA2	159	3.20788e-08	216	0.000468409	0.923758	1.36853	0.513199	7.29225	13.7361	7.49716	12.8913	4.49605	3.4982	226	7.20441e-06	1.00675	1.42334	0.62488	10.9548	20.3581	12.8304	21.8489	5.30736	4.48756		BP	GO:0048646~anatomical structure formation involved in morphogenesis	159	0.617963	0.0669875	NRP1, PGF, DLX5, TGFBR2, ARHGAP24, TNFAIP2	6	95	124	5332
KLF5	160	3.73672e-08	120	2.08404e-05	-0.992185	-0.581625	-1.33432	60.476	35.3266	43.8765	27.5578	-5.22826	-4.25569	310	0.000224339	-1.00675	-0.555449	-1.42334	39.3662	19.9199	39.985	18.0655	-4.57551	-3.6899		MF	GO:0017127~cholesterol transporter activity	160	0.675004	0.0678359	APOA2, APOA1	2	99	4	5631
CAPN6	161	4.22395e-08	1183	0.10442	1.09482	1.77909	0.307919	0.0043991	0.13103	0.0452273	0.598138	2.63334	1.62379	44	1.31127e-10	2.39537	3.15912	1.73578	0.581007	4.4907	3.70536	12.8841	7.16081	6.42586		MF	GO:0060228~phosphatidylcholine-sterol O-acyltransferase activator activity	161	0.675004	0.0678359	APOA2, APOA1	2	99	4	5631
IFRD1	162	4.27409e-08	1194	0.104967	0.547412	0.992185	0.171066	25.9417	38.4629	21.2756	42.1131	2.62853	1.62123	75	1.31127e-10	1.5622	1.97879	1.14561	31.9258	77.9186	26.3143	64.9226	7.16077	6.42586		BP	GO:0009966~regulation of signal transduction	162	0.621367	0.0683137	MDFI, CDKN1C, CAV1, CBLB, PLK2, ITGA1, TNFAIP3, SPATA13, EPO, NET1	10	95	290	5332
RGCC	163	4.50077e-08	84	4.95417e-07	-1.33432	-0.855332	-1.77909	34.0452	16.361	33.553	20.8074	-5.94016	-5.02808	478	0.00383044	-0.972036	-0.451302	-1.42334	9.3986	3.97239	17.8866	8.02793	-3.83596	-2.8918		BP	GO:0050709~negative regulation of protein secretion	163	0.619461	0.0686935	APOA2, APOA1	2	95	4	5332
CD74	164	5.42604e-08	1040	0.0798781	1.09482	1.74488	0.478986	0.419086	1.93495	2.0373	7.30637	2.76522	1.75139	110	5.10182e-10	1.83993	2.43009	1.21504	0.686329	8.35634	2.93025	25.756	6.94318	6.21594		BP	GO:0010873~positive regulation of cholesterol esterification	164	0.619461	0.0686935	APOA2, APOA1	2	95	4	5332
ABCC4	165	5.4583e-08	125	2.62579e-05	-1.09482	-0.650052	-1.47117	12.9408	6.74503	12.2829	5.59198	-5.17775	-4.20371	317	0.000263722	-1.00675	-0.520734	-1.49277	5.79862	3.38204	8.55508	5.34623	-4.53682	-3.64855		BP	GO:0034384~high-density lipoprotein particle clearance	165	0.619461	0.0686935	APOA2, APOA1	2	95	4	5332
CGB	166	5.62466e-08	1267	0.118361	0.718479	1.3001	0.171066	0.505929	2.39277	1.88464	6.94379	2.56691	1.56169	46	1.31127e-10	2.32594	2.95082	1.66635	4.64362	27.0349	10.6436	53.6886	7.16081	6.42586		BP	GO:0010872~regulation of cholesterol esterification	166	0.619461	0.0686935	APOA2, APOA1	2	95	4	5332
CRIP1	167	5.72196e-08	214	0.000423248	-0.889545	-0.478986	-1.26589	755.488	512.165	405.285	491.961	-4.51954	-3.52515	239	1.58246e-05	-1.07618	-0.62488	-1.45805	873.337	504.042	705.966	397.944	-5.15154	-4.31689		BP	GO:0045940~positive regulation of steroid metabolic process	167	0.619461	0.0686935	APOA2, APOA1	2	95	4	5332
PLCE1	168	6.27805e-08	43	2.90552e-10	-1.50538	-1.0264	-1.91594	2.50791	0.862409	3.6277	1.35899	-7.15029	-6.30374	1198	0.100459	-0.694311	-0.173578	-1.14561	1.48152	0.744923	2.78911	1.46322	-2.64285	-1.64263		MF	GO:0004857~enzyme inhibitor activity	168	0.663672	0.0687243	CDKN1C, SERPINB9, APOA2, ANXA1, TIMP4	5	99	89	5631
LRP2	169	7.19934e-08	143	5.73056e-05	-1.0264	-0.581625	-1.43696	63.7724	40.3911	53.9622	31.2841	-5.00428	-4.02364	302	0.000170806	-0.867889	-0.486018	-1.24976	35.9474	23.0986	25.3432	14.2236	-4.63766	-3.75869		BP	GO:0060429~epithelium development	169	0.634438	0.0721916	PGF, POU2F3, DLX5, ANXA1	4	95	55	5332
NABP1	170	7.26786e-08	183	0.000202958	0.821118	1.26589	0.478986	29.5205	48.5272	21.5483	27.5975	4.70479	3.71531	263	4.80534e-05	0.972036	1.38862	0.590165	52.5663	92.1977	44.7174	61.9943	4.92048	4.0649		MF	GO:0000287~magnesium ion binding	170	0.682489	0.07524	AMHR2, PAK3, ADCY5, MAP3K8, TGFBR2, ITGA1, ATP1A4, ATP10D	8	99	212	5631
ERVV-1	171	7.95433e-08	1406	0.137127	0.615839	1.12904	0.136853	0.533988	1.49584	1.9067	4.11572	2.47854	1.48658	17	1.31127e-10	2.36066	2.95082	1.77049	4.88657	21.6636	11.0176	34.1863	7.16085	6.42586		BP	GO:0032880~regulation of protein localization	171	0.646828	0.0753414	MDFI, APOA2, APOA1, LCP1	4	95	56	5332
TP73	172	8.76303e-08	928	0.0654061	0.821118	1.33432	0.307919	0.0244247	0.141062	0.301814	0.686454	2.8663	1.84247	128	2.09259e-09	1.45805	2.04822	0.972036	0.22151	1.50308	1.18519	3.43505	6.719	5.99045		BP	GO:0051384~response to glucocorticoid stimulus	172	0.646464	0.0760392	APOA2, CAV1, SDC1	3	95	26	5332
CGB5	173	1.00698e-07	1507	0.151141	0.684265	1.26589	0.136853	0.421482	2.25068	1.87717	7.34092	2.4185	1.43551	28	1.31127e-10	2.11765	2.70781	1.45805	7.38737	30.4029	19.0028	53.7161	7.16085	6.42586		BP	GO:0006814~sodium ion transport	173	0.646464	0.0760392	SLC38A3, ATP1A4, SLC13A4	3	95	26	5332
GLDN	174	1.01072e-07	138	5.21816e-05	1.67645	2.49757	0.923758	0.311215	1.01343	1.87771	2.89578	5.02913	4.04563	316	0.000260274	1.04147	1.5622	0.555449	0.427999	1.69388	1.24512	3.35657	4.54027	3.65193		MF	GO:0015291~secondary active transmembrane transporter activity	174	0.672728	0.0762648	SLC38A3, SLCO4A1, SLC22A11, SLC13A4	4	99	57	5631
SGK1	175	1.08556e-07	1534	0.155824	0.718479	1.26589	0.136853	37.5526	55.1024	50.424	57.9223	2.40089	1.41926	4	1.31127e-10	2.70781	3.26326	2.15237	44.4628	212.963	59.6051	311.252	7.16085	6.42586		MF	GO:0022804~active transmembrane transporter activity	175	0.66367	0.0773326	SLC38A3, SLCO4A1, ATP1A4, ATP10D, SLC22A11, SLC13A4	6	99	131	5631
PRR9	176	1.19743e-07	1564	0.162098	2.22386	3.59239	0.478986	2.43569	13.7944	10	63.545	2.37928	1.39805	90	1.31127e-10	2.2218	3.1244	1.49277	27.2587	91.5832	67.6323	154.448	7.1584	6.42586		BP	GO:0045860~positive regulation of protein kinase activity	176	0.655052	0.0785516	MDFI, ADCY5, TGFBR2, ITGA1	4	95	57	5332
PLXNA2	177	1.22101e-07	79	1.98238e-07	1.5396	2.01858	1.0264	1.68648	3.85259	3.87441	3.87939	6.09837	5.20098	623	0.012885	0.763743	1.21504	0.347156	4.33329	6.8309	6.48042	7.43314	3.45595	2.48693		MF	GO:0016773~phosphotransferase activity, alcohol group as acceptor	177	0.65596	0.0785838	AMHR2, NRP1, PLK2, PAK3, GNE, HSPB8, MAP3K8, TGFBR2, PRKCH, EPHB4	10	99	302	5631
GALNT10	178	1.31178e-07	77	1.92714e-07	-1.16325	-0.752692	-1.5396	16.3821	8.60463	11.5876	7.27862	-6.10698	-5.20623	629	0.013717	-0.729027	-0.277725	-1.14561	7.23635	4.64286	7.0221	5.52814	-3.43645	-2.46459		MF	GO:0020037~heme binding	178	0.646768	0.079444	CYP11A1, NOS2, CYP19A1	3	99	27	5631
BPGM	179	1.68317e-07	292	0.00180133	0.889545	1.3001	0.478986	11.8955	21.1461	15.5309	17.7008	4.13182	3.12117	230	8.39193e-06	0.972036	1.38862	0.62488	20.5358	38.6438	18.6297	28.5102	5.27626	4.45493		BP	GO:0045859~regulation of protein kinase activity	179	0.661082	0.0805966	MDFI, CDKN1C, CAV1, ADCY5, TGFBR2, ITGA1	6	95	131	5332
ZFAND2A	180	1.92502e-07	182	0.000201884	0.923758	1.40274	0.547412	39.1718	74.0073	40.8708	59.7153	4.70699	3.71665	296	0.000135653	1.00675	1.45805	0.590165	58.063	103.392	59.1769	109.223	4.68919	3.81596		BP	GO:0007243~protein kinase cascade	180	0.666965	0.0826539	MDFI, FYB, CAV1, GNA12, ITGA1, NOS2	6	95	132	5332
SMOX	181	1.96106e-07	103	3.95758e-06	-1.06061	-0.650052	-1.47117	69.1196	38.0833	54.7336	28.1004	-5.55418	-4.6136	469	0.0034007	-0.729027	-0.347156	-1.14561	81.7141	51.4548	74.9304	35.66	-3.86974	-2.92899		MF	GO:0004675~transmembrane receptor protein serine/threonine kinase activity	181	0.655583	0.0840705	AMHR2, TGFBR2	2	99	5	5631
GJA5	182	2.17791e-07	703	0.0318059	1.8133	2.80549	0.855332	2.76612	13.6491	6.78657	37.9029	3.16895	2.14684	163	6.09173e-08	1.73578	2.56895	1.07618	16.1097	50.4296	37.7221	92.8973	6.17107	5.41609		MF	GO:0004896~cytokine receptor activity	182	0.655583	0.0840705	IL1R1, CSF3R	2	99	5	5631
DLX6	183	2.20273e-07	1849	0.204986	0.581625	1.06061	0.0684265	7.46942	12.5646	9.09015	13.7983	2.22721	1.26747	96	1.31964e-10	1.70106	2.29123	1.14561	7.05936	22.0407	13.3424	36.4285	7.14909	6.42489		MF	GO:0005024~transforming growth factor beta receptor activity	183	0.655583	0.0840705	AMHR2, TGFBR2	2	99	5	5631
HOPX	184	2.348e-07	1877	0.210211	1.09482	2.08701	0.171066	2.58458	6.72919	8.58815	19.9478	2.21156	1.25299	11	1.31127e-10	2.56895	3.19383	1.94407	8.43084	45.1793	16.2774	84.0638	7.16085	6.42586		BP	GO:0016310~phosphorylation	184	0.671955	0.0845572	MDFI, FYB, AMHR2, PTPRE, PLK2, PAK3, MAP3K8, TGFBR2, ITGA1, PRKCH, EPHB4	11	95	348	5332
SLC15A2	185	2.4908e-07	62	1.88343e-08	-1.64224	-1.06061	-2.15544	8.168	2.83194	11.2291	3.9541	-6.50079	-5.62238	949	0.053936	-0.867889	-0.277725	-1.42334	4.44591	2.93778	7.65278	6.2559	-2.92034	-1.92735		MF	GO:0016298~lipase activity	185	0.645609	0.0846152	PLA2G15, SMPDL3B, PHLDB2	3	99	28	5631
SLC7A6	186	2.67273e-07	508	0.0126641	0.650052	1.0264	0.307919	10.3772	15.7245	7.80686	8.57942	3.51428	2.49308	190	6.05685e-07	1.00675	1.38862	0.659596	13.511	24.933	10.0268	20.7472	5.77141	4.9894		BP	GO:0043691~reverse cholesterol transport	186	0.670835	0.0851242	APOA2, APOA1	2	95	5	5332
NEDD4L	187	2.73947e-07	843	0.0531156	0.650052	1.12904	0.239493	0.909565	1.37567	1.78847	1.59766	2.96095	1.93398	146	2.27505e-08	1.45805	1.94407	0.972036	1.55061	4.00494	2.6749	5.94829	6.34193	5.58967		BP	GO:0007193~inhibition of adenylate cyclase activity by G-protein signaling	187	0.670835	0.0851242	GNAI1, ADCY5	2	95	5	5332
P2RY6	188	2.76307e-07	42	2.90552e-10	1.50538	2.01858	1.0264	19.8164	53.0861	25.4176	43.7842	7.15306	6.30374	1753	0.187914	0.486018	0.902605	0.0694311	43.3387	56.8995	38.0258	39.0334	2.28169	1.31678		BP	GO:0033700~phospholipid efflux	188	0.670835	0.0851242	APOA2, APOA1	2	95	5	5332
NIM1K	189	3.04029e-07	73	7.83117e-08	-1.36853	-0.855332	-1.95016	10.5268	4.00545	13.6642	5.2168	-6.25752	-5.37098	811	0.0351166	-0.93732	-0.347156	-1.42334	7.42595	4.00227	11.1876	7.44331	-3.09844	-2.10701		BP	GO:0006576~biogenic amine metabolic process	189	0.673256	0.0864831	APOA2, PLA2G15, APOA1	3	95	28	5332
PRODH	190	3.11449e-07	87	7.1666e-07	-1.19746	-0.752692	-1.57381	45.6139	24.2173	31.3085	17.0695	-5.87353	-4.95679	625	0.012937	-0.729027	-0.31244	-1.14561	19.9777	12.9246	21.2962	15.0125	-3.454	-2.4855		BP	GO:0031960~response to corticosteroid stimulus	190	0.673256	0.0864831	APOA2, CAV1, SDC1	3	95	28	5332
ZNF292	191	3.34228e-07	1130	0.0962977	0.581625	1.19746	0.171066	5.17962	8.72249	6.33667	17.1326	2.6759	1.66307	134	5.13701e-09	1.38862	1.87464	0.93732	8.53284	17.9236	9.57366	21.2878	6.57958	5.84267		BP	GO:0048732~gland development	191	0.673256	0.0864831	CGA, CAV1, APOA1	3	95	28	5332
S100A6	192	3.46175e-07	506	0.0126321	-0.684265	-0.273706	-1.0264	777.695	628.521	365.8	500.02	-3.51639	-2.49398	191	8.67346e-07	-1.07618	-0.659596	-1.45805	855.717	501.028	638.661	353.832	-5.70971	-4.91957		BP	GO:0042493~response to drug	192	0.678626	0.0885353	APOA2, CAV1, PGF, TGFBR2, TIMP4	5	95	96	5332
SP7	193	3.57903e-07	70	5.6523e-08	2.15544	3.07919	1.43696	0.174376	2.11353	0.911167	4.50395	6.31468	5.42947	885	0.0440138	0.93732	1.5622	0.347156	0.929073	1.95822	6.23792	4.55713	3.00415	2.01396		BP	GO:0009308~amine metabolic process	193	0.678616	0.0893609	CGA, APOA2, PLA2G15, APOA1, SLCO4A1, NOS2, HPD	7	95	176	5332
TREML2	194	3.60095e-07	2126	0.245405	1.06061	2.08701	0.10264	0.0248859	0.468115	0.250579	2.30262	2.10016	1.16158	73	1.31127e-10	2.18708	2.88139	1.38862	0.9773	5.78554	3.52879	12.7122	7.16077	6.42586		MF	GO:0042802~identical protein binding	194	0.659456	0.0905071	APOA2, CAV1, NRP1, APOA1, PTPRE, PGF, HSPB8, HSPB1, NOS2, LCP1	10	99	311	5631
CNTNAP2	195	4.11726e-07	56	2.37405e-09	1.77909	2.46335	1.19746	0.260966	1.23111	1.21976	2.5072	6.8181	5.9699	1383	0.132229	0.833174	1.49277	0.173578	0.618966	1.06047	2.50791	2.30185	2.49793	1.50537		BP	GO:0044092~negative regulation of molecular function	195	0.683047	0.0912394	MDFI, CDKN1C, APOA2, CAV1, APOA1, GNAI1, ADCY5	7	95	177	5332
LMO2	196	4.89433e-07	1905	0.216681	0.684265	1.40274	0.10264	0.405173	1.70708	2.40315	3.40997	2.19382	1.2354	105	4.11793e-10	1.52749	2.11765	1.04147	1.08188	5.76237	4.42007	10.8988	6.97991	6.24949		BP	GO:0009266~response to temperature stimulus	196	0.682146	0.0918584	TRPV2, HSPB8, HSPB1	3	95	29	5332
ZC2HC1C	197	4.94778e-07	2342	0.27387	0.547412	1.09482	0.0342133	0.977519	1.61058	3.07911	2.32737	2.01517	1.09419	35	1.31127e-10	1.94407	2.53424	1.38862	2.86922	11.219	5.66193	20.076	7.16085	6.42586		BP	GO:0033674~positive regulation of kinase activity	197	0.679178	0.0919753	MDFI, ADCY5, TGFBR2, ITGA1	4	95	61	5332
WNT10B	198	5.12794e-07	1712	0.186428	0.786905	1.43696	0.136853	0.425089	1.12654	1.55658	3.0349	2.29317	1.32122	117	8.73971e-10	1.83993	2.53424	1.21504	1.03469	5.89047	3.77795	9.95921	6.85796	6.13087		BP	GO:0043549~regulation of kinase activity	198	0.681466	0.0933576	MDFI, CDKN1C, CAV1, ADCY5, TGFBR2, ITGA1	6	95	137	5332
EMP2	199	5.41654e-07	226	0.000542262	-0.923758	-0.478986	-1.40274	64.7113	40.6484	45.8897	31.1353	-4.4551	-3.45896	297	0.000142874	-0.902605	-0.486018	-1.24976	91.0127	58.7512	55.3814	48.0591	-4.67787	-3.80314		CC	GO:0009897~external side of plasma membrane	199	0.628185	0.093675	TGFBR2, ITGA1, SLC22A11	3	105	29	5833
AMHR2	200	5.45887e-07	283	0.00154081	1.40274	2.01858	0.786905	0.395383	2.98374	1.6172	8.67163	4.17427	3.16689	259	4.17947e-05	1.24976	1.87464	0.694311	2.17982	6.03718	8.69693	12.1428	4.95071	4.09733		BP	GO:0030001~metal ion transport	200	0.679932	0.0938111	CAV1, SLC38A3, TRPV2, ATP1A4, SLC13A4	5	95	98	5332
TCF7L1	201	5.53975e-07	117	2.00033e-05	-1.06061	-0.650052	-1.47117	22.1797	10.5146	20.9855	9.44899	-5.24013	-4.26485	446	0.00270294	-0.867889	-0.381871	-1.24976	16.2547	8.23304	21.1347	9.19873	-3.93738	-2.99965		MF	GO:0046906~tetrapyrrole binding	201	0.66749	0.0952517	CYP11A1, NOS2, CYP19A1	3	99	30	5631
RAB8B	202	6.01781e-07	479	0.0102141	0.821118	1.3001	0.376346	2.46458	4.45469	3.36037	4.744	3.5868	2.5685	212	2.71192e-06	1.28448	1.70106	0.833174	4.61	9.82768	5.35739	9.68428	5.49409	4.69151		BP	GO:0016042~lipid catabolic process	202	0.683297	0.095472	APOA2, PLA2G15, SMPDL3B, PHLDB2	4	95	62	5332
CD53	203	6.4991e-07	119	2.04928e-05	-1.09482	-0.650052	-1.47117	327.077	208.033	225.308	182.72	-5.23291	-4.25945	462	0.00304745	-0.833174	-0.381871	-1.28448	136.377	89.0182	128.66	90.5221	-3.90004	-2.96291		BP	GO:0010627~regulation of protein kinase cascade	203	0.694761	0.099234	MDFI, CAV1, PLK2, TNFAIP3, EPO	5	95	100	5332
WWTR1	204	6.51181e-07	187	0.000242878	0.786905	1.16325	0.444772	24.6095	42.069	14.9684	19.7923	4.66357	3.66966	331	0.000396188	0.763743	1.1109	0.416587	26.7493	41.9679	17.0521	18.7742	4.44091	3.54261
LYPD5	205	6.68925e-07	2110	0.242383	0.957971	1.95016	0.0684265	0.445716	1.96488	1.54782	8.33964	2.10831	1.16905	106	4.1858e-10	1.94407	2.49952	1.28448	2.75445	11.3136	7.21518	18.0633	6.97628	6.24694
PELO	206	7.03452e-07	267	0.00116471	0.855332	1.23168	0.478986	30.063	50.8799	24.8893	28.9515	4.25104	3.24739	282	7.91934e-05	0.867889	1.24976	0.520734	46.8015	74.7279	31.6314	39.4769	4.80786	3.94683
AK7	207	7.08903e-07	1059	0.0827064	0.650052	1.12904	0.20528	0.626318	1.52474	1.62352	2.05006	2.74817	1.73519	150	2.77183e-08	1.24976	1.70106	0.833174	0.992657	3.80133	2.07602	4.29448	6.30726	5.55527
TUBB4A	208	7.6727e-07	102	3.82743e-06	-1.23168	-0.718479	-1.71066	567.549	334.075	541.128	453.731	-5.56172	-4.62054	580	0.0100879	-1.00675	-0.416587	-1.5622	184.954	115.906	214.292	152.107	-3.54029	-2.5728
FGFR3	209	7.75394e-07	142	5.32206e-05	-1.09482	-0.650052	-1.57381	16.1868	6.70663	28.7394	6.83207	-5.01986	-4.04101	419	0.00175421	-0.798458	-0.381871	-1.28448	8.62973	3.65399	16.2491	3.395	-4.05465	-3.12897
MSX2	210	8.04171e-07	309	0.00217015	0.821118	1.23168	0.410559	31.5581	53.3297	26.0269	33.9797	4.07567	3.0659	261	4.21085e-05	1.1109	1.59692	0.659596	54.7796	102.584	58.4321	106.679	4.94775	4.0956
UGCG	211	8.08305e-07	60	1.59967e-08	-1.3001	-0.889545	-1.74488	60.1757	30.3793	45.4006	29.453	-6.53022	-5.65052	1218	0.105146	-0.590165	-0.138862	-1.00675	18.0499	12.1954	24.7302	14.7257	-2.62173	-1.6204
VEZT	212	8.29282e-07	396	0.00581986	0.786905	1.16325	0.376346	6.03055	9.504	6.34287	5.91291	3.77863	2.75776	232	1.05567e-05	0.902605	1.28448	0.555449	7.60313	13.3151	7.13978	9.69681	5.23242	4.40544
C6orf132	213	8.82027e-07	320	0.0026472	-0.821118	-0.376346	-1.16325	10.7971	7.22071	7.19951	5.4693	-4.02096	-3.00599	256	3.59978e-05	-0.867889	-0.486018	-1.21504	11.8246	6.72568	7.95154	4.26511	-4.98194	-4.13177
ENDOU	214	9.16771e-07	795	0.0442275	1.95016	2.66863	0.650052	0.396476	3.56373	1.66852	13.4588	3.03494	2.01193	177	2.28492e-07	1.49277	2.15237	0.867889	1.1979	5.71704	3.3106	11.2768	5.94511	5.17452
DDX59	215	1.01263e-06	2265	0.260422	0.410559	0.821118	0.0342133	8.24124	10.1363	10.0749	7.14576	2.0499	1.12539	113	6.13311e-10	1.21504	1.59692	0.867889	8.02359	17.3998	8.98437	15.0268	6.91333	6.18697
LPHN3	216	1.03995e-06	1256	0.115995	0.650052	1.16325	0.171066	0.414877	1.19399	1.23142	2.34087	2.57691	1.57181	144	1.73498e-08	1.49277	1.97879	0.972036	0.823841	2.90164	2.10701	4.10221	6.38565	5.63654
KRT7	217	1.0613e-06	162	0.000116322	1.12904	2.08701	0.615839	14.5455	34.9099	19.1871	55.6681	4.84139	3.85375	388	0.00124445	1.14561	1.73578	0.62488	51.882	108.381	68.2287	141.229	4.15182	3.22849
PTGES	218	1.23455e-06	68	3.42571e-08	-1.26589	-0.821118	-1.64224	294.419	161.068	210.211	115.921	-6.39611	-5.51816	1204	0.102603	-0.520734	-0.104147	-0.902605	193.024	152.216	133.77	111.505	-2.634	-1.63237
MBNL2	219	1.30388e-06	789	0.0437521	0.821118	1.47117	0.307919	0.66064	1.58218	3.03125	2.66581	3.04036	2.01646	186	3.95836e-07	1.31919	1.87464	0.833174	1.59067	5.28447	3.10951	6.5333	5.8462	5.07095
MID1	220	1.33077e-06	72	6.76515e-08	1.40274	1.88173	0.923758	6.41681	15.7597	9.62057	15.5203	6.28245	5.3973	1116	0.0855449	0.520734	0.972036	0.173578	18.4705	25.5117	19.6396	22.1337	2.72034	1.71938
SATB2	221	1.36269e-06	202	0.000349846	-0.923758	-0.478986	-1.33432	6.03247	3.27186	6.13183	2.96934	-4.57181	-3.57529	352	0.000590003	-1.04147	-0.555449	-1.49277	2.74962	1.26311	4.65599	2.35709	-4.34095	-3.43617
HK1	222	1.38034e-06	602	0.0203504	0.684265	1.06061	0.307919	19.2578	25.901	15.6783	15.6467	3.33985	2.31982	208	2.29089e-06	1.00675	1.38862	0.62488	19.1485	33.6568	16.2983	23.2989	5.52713	4.72591
NR2F2	223	1.52197e-06	107	6.24659e-06	1.16325	1.60802	0.752692	14.7048	30.7768	15.6788	21.0733	5.46715	4.51787	621	0.0127905	0.729027	1.18033	0.31244	50.1458	72.7329	46.9136	51.342	3.4588	2.48955
PLEKHF1	224	1.54081e-06	1253	0.115739	0.615839	1.09482	0.136853	12.0809	21.6978	15.9306	26.3929	2.57851	1.57291	154	3.31031e-08	1.45805	1.90936	0.93732	24.59	58.5401	30.8917	64.0018	6.27562	5.52418
PLXDC2	225	1.61154e-06	273	0.00125206	1.0264	1.47117	0.581625	1.4823	2.88939	2.38501	2.18776	4.22982	3.22675	305	0.00018414	1.00675	1.49277	0.590165	1.83975	3.52672	2.49038	3.20676	4.62005	3.73984
SERPINE1	226	1.67943e-06	1379	0.134033	1.26589	2.01858	0.273706	1.60265	2.87416	6.59997	6.5527	2.49356	1.49838	147	2.31301e-08	1.70106	2.36066	1.14561	1.39967	6.01502	3.82897	18.1179	6.33833	5.58679
GOLGA7	227	1.84833e-06	882	0.0585199	0.478986	0.855332	0.171066	49.3216	68.6561	28.2714	39.3623	2.91722	1.89178	181	3.22386e-07	1.21504	1.59692	0.833174	63.3134	127.342	36.7957	92.7522	5.88477	5.10987
MBNL3	228	1.86605e-06	3055	0.39847	0.410559	0.889545	-0.0342133	4.05484	5.05726	4.36549	4.25823	1.73181	0.844357	101	1.64438e-10	1.35391	1.80521	0.93732	2.90727	6.88441	3.35826	9.00151	7.11213	6.39134
ATP6V1B1	229	2.02619e-06	152	8.28368e-05	-0.957971	-0.547412	-1.33432	83.4814	49.8773	54.332	37.942	-4.92089	-3.93604	459	0.00296762	-0.763743	-0.347156	-1.14561	43.1252	26.8782	47.6367	23.2818	-3.90804	-2.97107
FASN	230	2.18986e-06	186	0.000236574	-1.06061	-0.581625	-1.50538	38.6439	22.1398	49.9653	23.1774	-4.67008	-3.67637	395	0.00135319	-0.93732	-0.451302	-1.38862	41.2653	25.5509	36.142	19.9241	-4.12851	-3.20445
NEURL1	231	2.25934e-06	2233	0.255067	0.581625	1.16325	0.0342133	0.459041	1.32851	1.40595	3.75803	2.06449	1.13813	130	2.82294e-09	1.49277	1.97879	1.00675	1.26769	4.45733	3.54454	8.67216	6.67296	5.94158
CGB7	232	2.38858e-06	2884	0.365657	0.478986	1.09482	-0.0342133	0.299454	1.13857	2.29631	3.87325	1.79813	0.904638	108	4.5137e-10	1.66635	2.2218	1.07618	1.99867	10.6082	4.85134	19.2271	6.96304	6.23514
S100A10	233	2.48258e-06	350	0.00381925	-0.684265	-0.307919	-0.992185	980.451	787.388	343.536	374.835	-3.91219	-2.89272	280	7.53195e-05	-0.902605	-0.520734	-1.24976	930.144	610.313	471.063	345.224	-4.8193	-3.95882
FEZ2	234	2.50197e-06	92	1.14499e-06	-1.0264	-0.650052	-1.40274	102.097	56.4672	59.9603	33.4451	-5.78601	-4.86493	875	0.0418721	-0.62488	-0.173578	-1.00675	43.5202	28.7194	40.6832	22.9071	-3.02301	-2.03479
TBC1D10A	235	2.52222e-06	1900	0.216113	0.581625	1.09482	0.0684265	4.78638	7.68505	7.70186	8.75004	2.19595	1.23693	137	7.24183e-09	1.14561	1.63163	0.798458	7.9162	19.7168	10.7708	22.7254	6.52533	5.78522
ADCY5	236	2.53228e-06	225	0.000517899	1.40274	2.01858	0.650052	0.261908	0.894833	2.05851	2.13578	4.4659	3.47132	360	0.000759158	1.14561	1.73578	0.62488	0.244975	1.0547	0.84538	2.18843	4.28009	3.36727
PPM1N	237	2.58049e-06	2455	0.29427	0.376346	0.821118	0.0342133	4.53411	6.84967	5.28194	6.26163	1.96453	1.0488	125	1.76084e-09	1.28448	1.70106	0.867889	10.8326	23.751	14.8932	21.2539	6.74756	6.01846
PPP1CB	238	2.60004e-06	798	0.044644	0.513199	0.889545	0.20528	70.2416	100.013	42.681	43.9156	3.03098	2.00799	194	1.04373e-06	0.972036	1.35391	0.62488	72.831	128.506	44.2877	75.9278	5.67546	4.88321
AP5B1	239	2.68137e-06	712	0.0329536	0.855332	1.33432	0.307919	1.58393	2.32172	3.2399	2.55668	3.15455	2.13265	204	2.15628e-06	1.1109	1.5622	0.694311	2.43321	5.06977	3.75866	4.76687	5.54115	4.7382
FGFR1	240	2.76356e-06	477	0.010179	0.957971	1.57381	0.410559	2.19969	3.76592	3.83204	4.54322	3.58876	2.56969	244	2.01197e-05	1.07618	1.5622	0.659596	3.56638	6.17595	8.48467	7.21897	5.10223	4.26356
DLG5	241	3.42823e-06	395	0.00581116	0.718479	1.12904	0.342133	21.9851	34.7009	13.8032	19.7624	3.77964	2.75825	272	6.20556e-05	0.93732	1.35391	0.555449	32.9816	57.5726	23.9563	36.2323	4.86354	4.00485
SRD5A3	242	3.84069e-06	127	2.80992e-05	-1.06061	-0.615839	-1.5396	15.7635	9.1709	15.3365	8.5615	-5.16212	-4.18835	589	0.0107585	-0.763743	-0.31244	-1.21504	4.10818	2.45178	5.88135	3.11708	-3.51906	-2.55045
PKIA	243	3.96373e-06	3902	0.500842	0.513199	1.16325	-0.136853	0.491529	1.20722	1.48735	2.44244	1.4996	0.673165	94	1.31127e-10	1.77049	2.32594	1.28448	2.05912	9.33256	3.44622	19.0234	7.15414	6.42586
ATP11B	244	3.9764e-06	133	3.46198e-05	-0.957971	-0.547412	-1.33432	8.61716	4.81293	6.37681	3.1374	-5.11421	-4.14073	575	0.00970318	-0.694311	-0.277725	-1.07618	5.26999	3.60868	5.8045	3.87098	-3.55282	-2.58623
HAP1	245	4.10558e-06	2459	0.29427	0.615839	1.19746	0.0342133	0.818865	1.37853	3.25712	3.81898	1.96413	1.0488	133	4.0617e-09	1.49277	1.97879	1.00675	1.52244	5.49209	3.7709	10.7002	6.61601	5.88166
SPTBN1	246	4.15082e-06	288	0.00166353	-0.786905	-0.410559	-1.16325	19.0432	12.4037	15.5776	8.39121	-4.15323	-3.14453	327	0.000378958	-0.833174	-0.416587	-1.18033	14.3032	8.76814	9.93684	6.30785	-4.45285	-3.55432
TMPRSS2	247	4.42829e-06	212	0.000366713	-0.992185	-0.547412	-1.36853	24.8047	16.9233	23.4849	15.0892	-4.55178	-3.56295	423	0.00182406	-0.833174	-0.381871	-1.24976	14.7839	8.83866	15.8155	9.54898	-4.04329	-3.11748
ZNF436	248	4.45076e-06	1093	0.0896699	0.650052	1.09482	0.20528	2.05172	3.71385	3.61012	3.61638	2.7111	1.69714	185	3.91563e-07	1.28448	1.73578	0.867889	2.39442	7.32851	4.21538	9.42066	5.8489	5.07301
GJC1	249	4.64294e-06	140	5.31048e-05	-0.957971	-0.547412	-1.36853	8.72334	4.56058	7.50758	4.06229	-5.023	-4.04152	559	0.00834435	-0.763743	-0.31244	-1.14561	6.44933	4.24869	6.52993	3.88841	-3.59941	-2.63781
KCNE3	250	4.8289e-06	710	0.0329403	0.821118	1.33432	0.342133	0.604855	1.96237	1.91578	2.8103	3.15586	2.13281	217	4.97561e-06	1.21504	1.73578	0.763743	1.63727	5.31865	3.86193	9.05669	5.38177	4.56581
EIF2B2	251	4.9788e-06	401	0.00592437	0.650052	1.0264	0.307919	63.7826	103.079	36.473	54.0172	3.77107	2.75194	287	9.51685e-05	0.833174	1.21504	0.486018	80.2365	133.942	49.4736	87.9378	4.76744	3.90259
OSBPL1A	252	5.0704e-06	174	0.000181887	-1.12904	-0.615839	-1.57381	5.3574	2.77611	8.117	4.46525	-4.73733	-3.74293	477	0.00370879	-0.972036	-0.451302	-1.45805	3.95704	1.90789	9.19046	3.68006	-3.8444	-2.90192
LOC100862671	253	5.49595e-06	3635	0.472616	0.342133	0.752692	-0.0684265	8.27528	10.1335	9.2951	8.83228	1.56515	0.71823	104	3.89499e-10	1.35391	1.77049	0.93732	9.43976	22.0323	11.3398	23.5612	6.98907	6.25818
SLC34A2	254	5.65838e-06	59	4.86183e-09	-1.47117	-0.992185	-1.91594	29.4724	12.3491	37.4859	10.2345	-6.70877	-5.85183	2486	0.317959	-0.416587	0.0347156	-0.867889	13.4812	10.5154	14.7523	9.94546	-1.92687	-0.998662
ID2	255	5.6895e-06	156	9.80741e-05	1.16325	1.77909	0.650052	12.3728	30.6917	23.6267	46.1275	4.88262	3.89531	530	0.00650891	0.972036	1.5622	0.451302	26.5017	46.1317	50.7061	68.5303	3.67737	2.72098
MAB21L3	256	6.80954e-06	249	0.000847281	1.3001	1.84752	0.684265	0.455647	1.27344	3.1165	3.30199	4.33713	3.33687	389	0.00129515	1.07618	1.70106	0.62488	0.359138	1.57479	1.51912	3.40383	4.14209	3.21705
S100A13	257	7.18746e-06	648	0.0252215	-0.650052	-0.239493	-1.0264	2077.87	1754.57	1034.11	1335.85	-3.25895	-2.23799	237	1.4656e-05	-0.902605	-0.555449	-1.24976	1447.46	928.514	869.936	470.955	-5.16748	-4.3338
ST3GAL2	258	7.66836e-06	247	0.000827968	-0.889545	-0.444772	-1.3001	7.13037	3.83868	8.11716	3.58178	-4.34397	-3.34327	406	0.00149433	-0.833174	-0.416587	-1.24976	6.22649	3.52913	6.91193	4.42197	-4.09878	-3.17578
FZD10	259	7.80978e-06	339	0.00338304	1.16325	1.77909	0.650052	0.0288835	0.751348	0.185774	3.61219	3.94902	2.9306	324	0.000335789	1.28448	1.94407	0.659596	0.421291	1.69363	2.46133	4.8199	4.48093	3.586
CDX2	260	7.86582e-06	1038	0.0797572	-0.547412	-0.136853	-0.923758	54.2831	40.9743	36.2576	30.1018	-2.76659	-1.7521	197	1.29997e-06	-1.31919	-0.763743	-1.77049	24.2298	10.5355	32.1044	14.2454	-5.63512	-4.83976
FAM65B	261	8.22902e-06	2452	0.292715	0.581625	1.3001	0.0342133	1.23035	2.18238	3.23647	5.66833	1.96764	1.05218	143	1.45091e-08	1.73578	2.32594	1.1109	5.24274	12.8486	9.25191	20.9085	6.41402	5.66727
LYPD3	262	8.33331e-06	4798	0.591266	0.376346	0.992185	-0.171066	30.6379	42.175	54.3573	71.2393	1.29852	0.537002	47	1.31127e-10	2.25651	2.84668	1.63163	16.1913	65.3845	25.488	82.3086	7.16081	6.42586
CYP2C18	263	8.52071e-06	4691	0.585254	0.376346	0.923758	-0.171066	1.26189	1.786	4.70824	3.70806	1.31686	0.545727	99	1.51559e-10	1.66635	2.18708	1.18033	1.42183	5.83716	3.32148	12.3516	7.12711	6.4038
AVPI1	264	8.76702e-06	1741	0.189751	0.444772	0.855332	0.0684265	18.4889	28.6249	19.6921	21.3683	2.27994	1.31131	170	1.0287e-07	1.18033	1.59692	0.798458	28.911	57.4274	30.6265	49.8085	6.08097	5.32158
CRAT	265	9.68319e-06	287	0.00164894	1.40274	2.01858	0.752692	0.725948	3.00799	3.65637	5.13404	4.15604	3.14711	375	0.000957501	0.972036	1.49277	0.486018	1.43909	4.22288	3.40301	7.86538	4.2191	3.30273
GYLTL1B	266	9.8539e-06	245	0.000771066	-0.786905	-0.410559	-1.16325	79.5456	50.6753	55.6648	31.8851	-4.36136	-3.36298	433	0.00205576	-0.694311	-0.347156	-1.04147	65.9268	44.3354	46.4704	23.244	-4.00966	-3.08206
LRRC8D	267	9.93179e-06	890	0.0603475	0.581625	0.992185	0.20528	9.06457	11.7061	10.508	8.95154	2.90479	1.87825	214	3.70142e-06	1.07618	1.45805	0.694311	7.76071	15.2965	9.31471	14.426	5.43725	4.62748
LAMA5	268	1.0457e-05	194	0.00029859	-0.957971	-0.513199	-1.40274	12.3681	6.77108	16.9468	7.12939	-4.61329	-3.61652	496	0.00487673	-0.833174	-0.381871	-1.21504	10.1551	6.25785	13.9382	5.42353	-3.76698	-2.81507
GATSL3	269	1.0484e-05	1003	0.076149	0.752692	1.23168	0.20528	1.7559	4.80881	4.58723	8.70754	2.79277	1.77348	207	2.26925e-06	1.31919	1.83993	0.763743	4.21767	12.4232	9.27815	17.9575	5.52964	4.72784
JAM3	270	1.12856e-05	3662	0.476359	0.376346	0.855332	-0.0684265	7.56266	9.02493	8.98552	8.43339	1.55736	0.71217	122	1.47935e-09	1.38862	1.87464	0.93732	6.94161	17.5459	8.03699	21.8324	6.77561	6.0466
EPO	271	1.13164e-05	449	0.00823368	1.06061	1.64224	0.513199	0.518688	2.25576	2.49865	4.11528	3.65918	2.64233	301	0.000162875	1.07618	1.5622	0.590165	0.950857	4.24837	4.00797	9.2795	4.64817	3.77057
MTUS2	272	1.1469e-05	256	0.000973287	-0.923758	-0.478986	-1.40274	3.72735	1.93929	5.51779	2.52108	-4.30041	-3.29814	429	0.00192756	-1.00675	-0.486018	-1.42334	2.29562	0.884391	5.05716	1.82024	-4.02702	-3.10117
LOC100131303	273	1.27082e-05	160	0.00011598	1.47117	2.12122	0.889545	0.0184293	0.958468	0.161252	2.95215	4.84444	3.85447	600	0.0114843	0.902605	1.52749	0.381871	0.156171	2.23085	1.00559	14.275	3.4969	2.52761
POMC	274	1.28849e-05	390	0.00573522	-0.992185	-0.478986	-1.64224	60.3614	39.2453	71.9968	73.8757	-3.78608	-2.76255	321	0.000309774	-1.04147	-0.520734	-1.52749	25.7486	11.2751	64.5097	15.0233	-4.50008	-3.60699
KATNBL1P6	275	1.29983e-05	2467	0.295821	0.342133	0.752692	0.0342133	2.85227	4.72116	3.0034	4.0694	1.96053	1.04544	152	3.12182e-08	1.1109	1.52749	0.763743	4.59558	11.3549	3.84668	10.0465	6.28677	5.53446
SLC2A1	276	1.3382e-05	394	0.00581058	0.684265	1.09482	0.342133	236.882	398.345	161.688	220.79	3.78029	2.75828	322	0.00031846	0.798458	1.21504	0.451302	244.352	427.752	177.074	253.846	4.49354	3.5998
PRSS8	277	1.39303e-05	345	0.00366545	-0.752692	-0.342133	-1.09482	283.216	213.969	187.707	131.435	-3.92557	-2.9056	350	0.000588227	-0.833174	-0.416587	-1.18033	297.584	200.989	179.522	124.422	-4.34286	-3.43699
RASAL2	278	1.43342e-05	2299	0.266699	0.513199	1.06061	0.0342133	0.764852	1.31968	1.6363	2.7133	2.03399	1.1107	162	5.98507e-08	1.52749	2.0135	1.00675	1.39075	3.78252	2.12787	5.38732	6.17483	5.41925
ERRFI1	279	1.43682e-05	100	3.38493e-06	1.06061	1.50538	0.650052	29.3497	58.0564	27.7312	46.1479	5.58656	4.64596	1086	0.0785023	0.555449	1.00675	0.173578	52.7158	75.1113	42.0083	55.2995	2.75754	1.75944
AGRN	280	1.52528e-05	829	0.0510563	-0.718479	-0.20528	-1.16325	1.9242	0.942258	4.2535	1.98654	-2.97826	-1.95101	231	1.01261e-05	-0.972036	-0.555449	-1.35391	1.3148	0.543211	2.67029	0.67576	-5.24091	-4.41446
CYB5R1	281	1.57733e-05	324	0.00272779	0.786905	1.19746	0.410559	18.8026	33.876	18.3386	23.7157	4.01096	2.99686	373	0.000944545	0.763743	1.18033	0.416587	46.8633	75.4163	36.4149	45.3886	4.22317	3.30654
SLC12A3	282	1.59176e-05	300	0.00189224	-0.821118	-0.410559	-1.23168	35.7183	24.5377	25.7537	18.7203	-4.11426	-3.10664	398	0.00140665	-0.93732	-0.486018	-1.38862	20.2374	11.4476	21.4611	11.201	-4.11784	-3.19328
C6orf1	283	1.65341e-05	623	0.022991	0.718479	1.16325	0.307919	5.14285	11.2087	10.1224	13.8775	3.29619	2.27358	265	5.32733e-05	1.14561	1.63163	0.694311	7.7141	17.6507	15.3243	25.052	4.89877	4.04078
ETV4	284	1.70747e-05	341	0.00358164	0.855332	1.36853	0.410559	1.55786	4.88872	3.52348	6.11741	3.93393	2.91283	361	0.000759158	0.972036	1.52749	0.486018	3.98592	8.42861	10.0508	14.0522	4.27962	3.36727
ADRBK2	285	1.78263e-05	773	0.0409088	0.718479	1.16325	0.273706	2.07906	3.06741	2.32432	2.80994	3.06679	2.04445	245	2.01197e-05	1.04147	1.45805	0.659596	2.2105	4.18683	2.98621	3.91044	5.10164	4.26356
AIF1L	286	1.83768e-05	1261	0.117009	0.444772	0.786905	0.10264	115.964	168.602	52.566	71.6324	2.57254	1.56745	199	1.68908e-06	0.972036	1.35391	0.62488	90.2141	162.019	59.0536	91.5421	5.58746	4.78746
MGAT1	287	1.87047e-05	131	3.03682e-05	0.923758	1.36853	0.547412	37.0302	66.7318	24.8269	46.2283	5.14174	4.17069	802	0.0343215	0.555449	0.972036	0.208293	68.6724	97.5045	57.1263	61.6404	3.10822	2.11627
CRYBA1	288	1.93682e-05	1448	0.142109	0.752692	1.33432	0.171066	0.419186	2.5653	3.37888	6.77976	2.45522	1.46798	193	1.02494e-06	1.24976	1.80521	0.798458	0.355909	3.6969	1.82125	8.71173	5.67945	4.88679
MPP7	289	1.94187e-05	686	0.0296212	0.718479	1.19746	0.307919	2.01427	3.23446	3.03224	3.44583	3.19664	2.17512	260	4.21047e-05	1.07618	1.52749	0.659596	2.50803	5.86559	3.66491	6.75682	4.94852	4.09562
DNAJC6	290	2.07469e-05	171	0.000149693	-0.957971	-0.513199	-1.33432	7.73531	4.31846	6.7925	3.63047	-4.78017	-3.79158	640	0.0145905	-0.729027	-0.277725	-1.14561	4.87364	2.63236	6.71231	3.7132	-3.41478	-2.44239
C1orf226	291	2.11736e-05	442	0.0077077	-0.855332	-0.410559	-1.3001	5.51431	3.00425	7.61877	3.25677	-3.68014	-2.66461	328	0.000378958	-1.00675	-0.520734	-1.49277	4.37943	2.16601	7.4896	3.82935	-4.45242	-3.55432
RHPN2	292	2.13512e-05	243	0.000755158	-0.889545	-0.444772	-1.26589	19.3363	11.7585	14.1318	7.90758	-4.36771	-3.36873	491	0.00446448	-0.763743	-0.347156	-1.14561	15.6817	9.49199	11.7549	9.4313	-3.7915	-2.84333
SNAI1	293	2.19755e-05	270	0.00121772	0.889545	1.33432	0.444772	6.40001	13.6467	10.0443	14.4832	4.23855	3.2347	460	0.00300943	0.972036	1.49277	0.520734	10.9164	23.5703	14.595	30.5926	3.90413	2.96677
ARHGAP29	294	2.36599e-05	371	0.00458898	-0.821118	-0.410559	-1.23168	6.53461	4.31984	5.2624	3.54161	-3.8534	-2.83455	365	0.000820964	-0.867889	-0.416587	-1.24976	9.65334	5.82029	8.42964	4.76852	-4.25968	-3.34563
RGS3	295	2.4688e-05	136	4.00269e-05	1.12904	1.67645	0.684265	4.29268	9.92461	5.85091	11.5777	5.08251	4.10732	823	0.0362924	0.694311	1.14561	0.243009	7.05397	12.3808	13.1225	14.8871	3.0843	2.09364
MAFF	296	2.74275e-05	208	0.00035939	1.19746	1.74488	0.650052	0.967817	3.60548	2.8296	6.02141	4.55988	3.56824	581	0.0101029	0.972036	1.52749	0.451302	4.04484	8.43282	8.03433	13.6692	3.53945	2.57229
HPD	297	2.76576e-05	264	0.00106574	1.5396	2.25808	0.855332	0.302777	3.42831	1.21867	8.48834	4.2734	3.27257	485	0.0042596	1.5622	2.25651	0.763743	3.03999	11.6523	9.96638	23.8983	3.80619	2.85827
STXBP6	298	2.81858e-05	144	5.99559e-05	-0.957971	-0.513199	-1.33432	21.9529	14.0756	17.5279	14.3111	-4.99422	-4.01298	789	0.0321966	-0.763743	-0.277725	-1.24976	11.1004	6.74476	14.5008	10.2446	-3.13155	-2.14196
TDRP	299	3.00568e-05	966	0.0714659	0.615839	1.0264	0.20528	11.9781	18.6107	10.931	15.9675	2.8251	1.80251	235	1.28036e-05	1.00675	1.42334	0.62488	17.7435	28.8855	21.0875	27.4407	5.19426	4.36343
C4BPB	300	3.03886e-05	349	0.00377659	-0.786905	-0.376346	-1.19746	66.035	44.4948	57.5275	42.1388	-3.91559	-2.89624	394	0.00135319	-0.972036	-0.486018	-1.42334	39.0505	20.8505	49.7836	27.9134	-4.12898	-3.20445
TMEM2	301	3.35411e-05	672	0.0283993	0.615839	1.06061	0.239493	4.39998	5.8255	4.85494	4.40056	3.21434	2.19173	286	9.46934e-05	0.867889	1.31919	0.520734	5.02544	8.99447	5.04398	7.44766	4.76915	3.9038
SLC9A3R1	302	3.39898e-05	277	0.00133641	-0.855332	-0.444772	-1.23168	210.044	147.638	119.745	104.58	-4.21185	-3.20804	486	0.0042679	-0.694311	-0.31244	-1.04147	217.736	155.791	99.8417	79.8352	-3.8052	-2.85765
ANKRD20A19P	303	3.45113e-05	303	0.00196793	1.06061	1.64224	0.513199	0.372509	1.40361	0.919103	2.21596	4.10291	3.09503	461	0.00302749	0.902605	1.38862	0.416587	1.22846	2.17067	2.99084	3.52347	3.90216	2.96493
C1orf168	304	3.89559e-05	97	2.04698e-06	-1.50538	-0.957971	-2.0528	2.28685	0.58031	4.469	1.09859	-5.67698	-4.74873	1598	0.163388	-0.555449	-0.0694311	-1.00675	2.09039	1.06421	5.66708	2.12321	-2.36901	-1.39377
SERPINB6	305	3.98313e-05	3862	0.49824	0.342133	0.855332	-0.0684265	7.88954	12.5279	10.5815	13.0561	1.50757	0.677261	142	1.2359e-08	1.59692	2.18708	1.04147	6.41745	20.5891	13.96	28.2987	6.43948	5.6947
LLGL2	306	4.19926e-05	486	0.011162	-0.718479	-0.307919	-1.09482	40.539	29.0762	29.0994	23.9996	-3.55949	-2.53759	346	0.000524738	-0.798458	-0.416587	-1.14561	35.0827	21.7734	30.4621	17.2172	-4.37039	-3.4678
FAM214A	307	4.39457e-05	1287	0.119902	0.547412	1.0264	0.136853	1.14423	2.06841	2.82572	2.82723	2.55685	1.55518	220	6.19014e-06	1.31919	1.83993	0.798458	1.70021	4.81199	3.30319	6.87015	5.33984	4.51979
SYT2	308	4.39987e-05	376	0.00498389	-1.0264	-0.444772	-1.67645	3.7893	1.62625	4.99739	2.62082	-3.82985	-2.80807	407	0.00149433	-1.07618	-0.520734	-1.59692	0.761052	0.198807	1.92395	0.58489	-4.09871	-3.17578
DNMT1	309	4.56048e-05	286	0.00154957	0.752692	1.12904	0.410559	17.2276	26.651	10.9959	14.3551	4.17102	3.16524	500	0.00499912	0.694311	1.07618	0.347156	34.4073	46.9911	44.5685	24.6038	3.75878	2.80709
BAG3	310	4.56934e-05	409	0.00627383	0.786905	1.23168	0.410559	16.056	27.7474	15.7525	19.0626	3.7518	2.73312	386	0.00119631	0.867889	1.28448	0.451302	19.7506	34.2609	19.1716	27.7354	4.16202	3.23976
HMOX1	311	4.65907e-05	463	0.00920005	0.718479	1.12904	0.342133	144.885	222.286	146.878	144.352	3.62278	2.60453	363	0.000765225	0.798458	1.21504	0.416587	230.074	371.561	151.276	266.428	4.27662	3.36508
PDGFA	312	4.66338e-05	234	0.000695448	-0.786905	-0.410559	-1.16325	72.3732	44.6762	58.4044	23.7253	-4.39388	-3.39137	578	0.00991726	-0.833174	-0.347156	-1.28448	64.053	38.7061	71.6896	36.6447	-3.5457	-2.5787
LGMN	313	4.69689e-05	673	0.0283993	0.615839	1.0264	0.239493	35.1036	57.7175	26.9559	34.3379	3.21427	2.19173	298	0.000148048	0.833174	1.21504	0.486018	51.4326	82.1996	37.8975	50.9618	4.66988	3.79432
CDC42EP1	314	4.72195e-05	327	0.00295377	0.957971	1.47117	0.444772	16.5781	31.9623	19.9173	35.8379	3.98995	2.97251	451	0.00281264	0.763743	1.18033	0.381871	35.1913	55.5173	36.109	45.3155	3.92522	2.98751
NFE2	315	5.35628e-05	1524	0.153961	0.650052	1.16325	0.136853	1.22857	2.58103	4.23039	3.92674	2.40727	1.42568	215	4.11963e-06	1.18033	1.70106	0.729027	3.11537	9.30514	7.40316	13.4738	5.4173	4.60525
HSPB1	316	5.38958e-05	290	0.00171211	1.36853	2.08701	0.718479	8.61576	24.4012	23.8116	39.4535	4.14506	3.1361	509	0.00539411	1.21504	1.73578	0.62488	9.22917	28.3622	19.5562	46.684	3.73522	2.7825
NOS1AP	317	5.39133e-05	656	0.0267062	-0.786905	-0.307919	-1.23168	2.63614	1.32035	4.56206	2.32803	-3.23918	-2.21579	309	0.000196571	-1.07618	-0.590165	-1.52749	1.5544	0.548315	3.65377	1.05701	-4.60376	-3.72338
PRPF19	318	5.60254e-05	176	0.000182136	-1.09482	-0.581625	-1.50538	27.2319	12.4339	43.175	15.89	-4.73474	-3.74259	751	0.028831	-0.798458	-0.277725	-1.38862	53.8893	32.9067	60.8026	38.6764	-3.17876	-2.18579
GALNT14	319	5.65036e-05	167	0.00014566	-1.3001	-0.684265	-1.95016	1.81422	0.763418	4.16113	2.61664	-4.79041	-3.79835	797	0.0330957	-0.902605	-0.31244	-1.45805	1.70496	0.824633	4.71649	2.35825	-3.12109	-2.13092
NUPR1	320	5.85161e-05	3430	0.448288	0.478986	1.06061	-0.0684265	3.12706	7.57232	9.52964	21.4909	1.62011	0.758272	159	5.24767e-08	1.5622	2.25651	0.972036	9.30147	33.7777	20.9035	111.278	6.19852	5.44271
ACSL3	321	6.03342e-05	153	9.27505e-05	-0.957971	-0.513199	-1.33432	75.128	47.2083	47.7901	27.5312	-4.89743	-3.90881	888	0.0446283	-0.62488	-0.208293	-1.04147	52.8423	40.3963	40.0162	28.0801	-2.99917	-2.00814
POU2F3	322	6.22629e-05	328	0.0030814	1.19746	1.8133	0.650052	0.188147	0.916041	1.57856	1.97716	3.97917	2.9595	476	0.00360049	1.00675	1.5622	0.486018	0.362976	1.3485	1.65597	2.61004	3.85218	2.9112
ID3	323	6.7364e-05	115	1.7632e-05	1.36853	1.98437	0.855332	19.7088	64.8928	40.3036	139.678	5.26606	4.29294	1210	0.103389	0.590165	1.1109	0.173578	45.5742	57.5037	68.2861	62.1471	2.62971	1.62864
SAMD8	324	6.82398e-05	718	0.033145	0.615839	0.992185	0.239493	5.64242	8.41599	5.47805	6.51788	3.15017	2.13032	306	0.00018684	0.867889	1.28448	0.486018	6.46206	10.5372	5.96971	7.90907	4.61635	3.73618
MYADM	325	7.01504e-05	181	0.00020096	-0.992185	-0.547412	-1.40274	66.2531	35.4178	59.5761	22.4525	-4.70905	-3.71781	793	0.0324467	-0.833174	-0.277725	-1.28448	33.755	21.7677	45.7922	20.9222	-3.12839	-2.13886
LOC728637	326	7.21684e-05	173	0.000181207	-1.0264	-0.547412	-1.40274	5.87936	2.97227	8.05301	4.16351	-4.73926	-3.74387	812	0.0352379	-0.659596	-0.208293	-1.07618	2.87535	1.48189	7.94191	3.35327	-3.09685	-2.10561
ZCCHC8	327	7.61785e-05	1896	0.215599	0.376346	0.752692	0.0684265	15.757	21.5365	10.7885	10.5169	2.19771	1.23832	209	2.4531e-06	0.972036	1.35391	0.62488	18.7244	32.8568	13.0631	22.6012	5.51427	4.71199
PRLR	328	7.83322e-05	141	5.32206e-05	1.16325	1.77909	0.650052	0.602726	2.27397	1.68551	4.14946	5.0203	4.04101	1040	0.0706894	0.659596	1.18033	0.208293	0.761578	1.68323	2.1558	3.18636	2.80562	1.80747
E2F8	329	7.90162e-05	620	0.0225281	0.615839	1.0264	0.273706	8.96615	13.2058	8.7014	7.46712	3.30326	2.28134	333	0.000420548	0.902605	1.28448	0.520734	10.9538	19.4807	10.4363	14.5625	4.42675	3.52684
MTRNR2L8	330	8.16485e-05	268	0.0011778	-0.821118	-0.410559	-1.19746	3.76732	0.954602	10.5358	1.34662	-4.2477	-3.2442	594	0.0110055	-0.694311	-0.277725	-1.07618	3.74703	2.60167	5.6427	4.59967	-3.51092	-2.54253
RILPL2	331	8.67679e-05	893	0.0606523	0.752692	1.3001	0.239493	3.82252	8.85022	6.37696	13.9719	2.90216	1.87602	284	8.47347e-05	1.04147	1.49277	0.590165	8.67622	20.3916	12.8266	30.7446	4.79225	3.9306
BATF	332	8.72864e-05	1750	0.191212	0.547412	1.06061	0.10264	4.35344	8.47942	14.894	22.661	2.27509	1.307	216	4.6159e-06	1.07618	1.5622	0.659596	5.58004	14.5035	13.217	22.4964	5.39609	4.58153
MYCT1	333	8.73513e-05	192	0.000294387	-0.992185	-0.547412	-1.47117	12.7403	7.00989	11.6117	6.77177	-4.61838	-3.62019	772	0.0306818	-0.659596	-0.243009	-1.1109	19.9242	14.0062	17.9829	16.7441	-3.15241	-2.16118
MGAT4A	334	9.18577e-05	3845	0.495015	-0.376346	0.10264	-0.855332	1.17814	1.01004	1.89169	1.36465	-1.51319	-0.682354	164	6.55672e-08	1.28448	1.70106	0.867889	1.60381	3.76607	2.36577	4.45087	6.15846	5.40291
SLC20A2	335	9.52348e-05	4326	0.550239	0.307919	0.786905	-0.10264	7.72658	10.4868	8.37551	9.183	1.39528	0.597402	153	3.27373e-08	1.18033	1.63163	0.798458	13.1219	27.0736	13.0589	24.1001	6.27836	5.52613
FARP1	336	0.000106728	340	0.00341934	-0.752692	-0.342133	-1.16325	8.5605	4.63183	8.08713	4.5295	-3.94576	-2.92729	516	0.00567758	-0.833174	-0.381871	-1.28448	6.03976	3.06937	8.9254	4.61539	-3.71864	-2.76584
YPEL5	337	0.00010727	423	0.00685475	0.855332	1.33432	0.410559	22.2625	37.2788	22.5378	38.0694	3.72073	2.70382	450	0.00280651	0.763743	1.14561	0.381871	38.0082	56.7309	34.7267	37.5882	3.92627	2.98817
S100A14	338	0.00011271	639	0.0242527	-0.752692	-0.273706	-1.43696	635.019	424.642	607.133	495.616	-3.274	-2.2531	351	0.000590003	-1.07618	-0.555449	-1.5622	810.268	494.912	727.253	487.574	-4.34102	-3.43617
SLC19A1	339	0.000113417	1485	0.149586	0.752692	1.3001	0.171066	2.63496	4.7713	4.40728	5.88702	2.4276	1.44099	238	1.48262e-05	1.24976	1.77049	0.729027	3.38493	6.07434	12.6433	8.40097	5.16453	4.33126
CLUH	340	0.000113461	380	0.0052833	-0.718479	-0.307919	-1.09482	28.4562	17.6766	27.546	11.9719	-3.81233	-2.78923	483	0.00393641	-0.729027	-0.31244	-1.1109	22.2757	13.961	17.8647	9.74661	-3.82669	-2.88321
LRRC58	341	0.000113546	278	0.00137413	0.752692	1.19746	0.410559	7.64033	11.8789	6.31397	7.56471	4.20474	3.20003	627	0.0132316	0.659596	1.04147	0.277725	11.0125	16.4695	7.94512	12.6059	3.44706	2.47747
SLC25A29	342	0.000118748	177	0.000192313	-0.992185	-0.547412	-1.40274	14.3387	7.52669	14.4052	8.50316	-4.72255	-3.72891	919	0.0497424	-0.659596	-0.173578	-1.07618	12.9516	7.85096	18.0723	8.00191	-2.95539	-1.96217
AEBP2	343	0.000122337	868	0.056898	0.513199	0.889545	0.20528	13.4905	17.9032	8.66489	11.4372	2.93095	1.90409	299	0.000155684	0.833174	1.24976	0.486018	13.534	21.3745	10.5673	13.532	4.65846	3.78182
CALM2	344	0.000128359	944	0.0686578	-0.547412	-0.136853	-0.889545	1659.8	1439.99	697.91	754.884	-2.84546	-1.82066	291	0.000114917	-0.833174	-0.451302	-1.18033	1487.11	1049.66	679.334	555.805	-4.72649	-3.85672
STAT2	345	0.000135676	1526	0.153961	0.478986	0.889545	0.10264	2.16716	3.39937	3.20242	3.56942	2.40706	1.42568	241	1.81488e-05	1.00675	1.45805	0.590165	2.66468	5.68726	3.73803	5.51867	5.12421	4.28653
MIR614	346	0.000136378	956	0.0704616	-0.513199	-0.136853	-0.855332	34.9008	22.9511	37.2867	23.8276	-2.83316	-1.80893	292	0.000118823	-0.833174	-0.451302	-1.18033	19.5847	6.58932	36.7284	12.4697	-4.71899	-3.84854
SLC27A2	347	0.0001373	2522	0.306556	-0.478986	0.0342133	-0.923758	11.7862	10.8295	14.7646	13.6292	-1.93572	-1.02248	202	1.74636e-06	1.21504	1.70106	0.763743	8.33087	19.0491	12.1942	23.9974	5.57884	4.78076
SLC4A11	348	0.0001423	296	0.00184588	-0.855332	-0.410559	-1.23168	33.0313	19.7083	33.2777	22.0498	-4.12307	-3.11397	624	0.0129164	-0.729027	-0.277725	-1.14561	20.1078	11.62	39.5502	11.3535	-3.45486	-2.48606
EXO1	349	0.000148018	1528	0.154393	0.547412	0.992185	0.10264	15.6275	21.6873	12.7997	17.1979	2.40569	1.42419	246	2.06661e-05	1.00675	1.38862	0.590165	19.98	33.0438	18.4577	24.0204	5.09579	4.25757
ERVV-2	350	0.000149103	9208	0.885819	0.20528	0.718479	-0.376346	2.31125	3.61786	4.3299	5.53835	0.585553	0.143596	13	1.31127e-10	2.53424	3.05497	1.97879	6.33849	28.1115	11.1772	33.5355	7.16085	6.42586
TANC2	351	0.000150267	565	0.0173048	1.0264	1.71066	0.444772	0.585782	1.22838	1.85044	1.91904	3.40198	2.38017	393	0.00135319	0.867889	1.31919	0.451302	1.6805	3.1082	2.89918	4.1999	4.12932	3.20445
WNT7A	352	0.000153563	229	0.000590263	-1.06061	-0.547412	-1.50538	11.0958	5.93292	18.8606	8.98901	-4.43403	-3.43605	785	0.0313964	-0.62488	-0.208293	-1.07618	8.71006	5.69553	12.8355	8.42541	-3.14102	-2.15201
ELOVL6	353	0.000154344	175	0.000182136	-0.923758	-0.513199	-1.26589	57.041	34.9175	34.7535	20.8171	-4.73475	-3.74259	1002	0.0620687	-0.520734	-0.138862	-0.902605	47.1516	35.4388	31.6433	23.4659	-2.8591	-1.8658
TMEM56	354	0.000155617	180	0.00020096	-0.957971	-0.513199	-1.36853	4.49933	2.565	4.00739	4.10093	-4.70968	-3.71781	985	0.0593207	-0.555449	-0.173578	-0.93732	2.94838	1.92586	3.38295	2.06175	-2.87884	-1.88581
SMIM1	355	0.000160955	169	0.000145856	-1.0264	-0.547412	-1.47117	26.3839	13.8216	34.8613	16.2455	-4.78775	-3.79802	1044	0.0715459	-0.590165	-0.138862	-0.972036	8.1138	4.79087	15.1295	7.70091	-2.8005	-1.802
LPHN2	356	0.000175329	489	0.0114917	-0.752692	-0.307919	-1.16325	9.1131	5.88385	8.48929	5.19266	-3.5505	-2.52738	448	0.00270417	-0.867889	-0.416587	-1.31919	8.982	5.39209	9.05993	6.26016	-3.93627	-2.99951
PTN	357	0.000176975	104	4.14211e-06	0.923758	1.33432	0.615839	106.526	204.128	55.7535	141.006	5.54453	4.60412	2254	0.276191	0.416587	0.798458	0.0347156	312.769	409.031	193.879	223.908	2.02779	1.08892
MAP3K4	358	0.000178194	2749	0.34095	0.376346	0.821118	0	6.08283	7.65117	6.05151	5.47834	1.85112	0.952289	201	1.74636e-06	0.972036	1.35391	0.62488	6.4442	10.6443	7.70646	7.73563	5.58045	4.78076
COBLL1	359	0.000183519	836	0.0522267	-0.581625	-0.171066	-0.992185	4.54631	3.23989	4.56607	3.23251	-2.96903	-1.94126	323	0.000319141	0.867889	1.35391	0.486018	3.24377	5.65803	3.12666	5.8525	4.49243	3.59925
HSBP1L1	360	0.000183692	304	0.00199773	-1.06061	-0.513199	-1.57381	10.2226	4.75456	19.0504	9.24299	-4.09867	-3.09057	656	0.015403	-0.763743	-0.277725	-1.14561	10.0487	5.04605	23.2184	10.5729	-3.39343	-2.42276
TFPI	361	0.000184251	5529	0.659437	0.273706	0.752692	-0.171066	1.30328	2.46936	2.86031	7.28303	1.1516	0.44069	149	2.54851e-08	1.28448	1.77049	0.833174	2.30071	7.13236	6.06982	13.8538	6.32129	5.56992
RP2	362	0.000189411	522	0.0137902	0.650052	1.06061	0.273706	14.4666	21.9042	12.1319	14.1549	3.48458	2.46268	439	0.00237514	0.833174	1.31919	0.416587	29.0544	47.2326	24.9416	62.5521	3.97215	3.03881
ACSL6	363	0.000193907	151	7.79496e-05	-1.12904	-0.615839	-1.60802	6.01561	2.94548	6.23189	3.13144	-4.93406	-3.95062	1239	0.108138	-0.659596	-0.138862	-1.14561	1.87254	1.14381	3.72289	2.24074	-2.60631	-1.60662
PITPNC1	364	0.000197045	237	0.000701915	-0.923758	-0.478986	-1.3001	9.63732	5.27883	7.42928	4.16608	-4.38909	-3.38883	806	0.0345226	-0.590165	-0.208293	-0.972036	6.24702	3.78539	6.09767	3.30969	-3.10499	-2.11391
FGD6	365	0.000199456	911	0.0640022	0.615839	1.06061	0.20528	2.5774	3.83911	3.58027	3.04212	2.87899	1.85216	314	0.000245672	0.972036	1.35391	0.555449	3.14164	5.35563	3.41119	4.9041	4.55376	3.66673
PAGE4	366	0.000202395	1702	0.185361	1.26589	2.73706	0.171066	3.99661	17.2902	34.1152	32.8093	2.29757	1.32443	243	2.0053e-05	2.08293	3.08969	1.18033	10.2024	70.6215	49.7602	234.645	5.10382	4.2643
UBE2H	367	0.000202629	975	0.0726178	0.650052	1.12904	0.20528	6.42235	9.19719	8.08376	7.4379	2.81656	1.79523	307	0.000196314	0.93732	1.38862	0.520734	11.8916	20.1421	14.0703	22.4634	4.6052	3.72371
CAPN2	368	0.000202964	316	0.00251932	-0.786905	-0.376346	-1.16325	29.8067	20.623	18.2149	15.0509	-4.03556	-3.02101	631	0.014032	-0.694311	-0.277725	-1.07618	27.7691	19.0971	25.3292	13.4035	-3.42944	-2.45644
ALPPL2	369	0.000204357	778	0.0417894	-0.889545	-0.273706	-1.36853	287.788	204.179	268.923	298.216	-3.05849	-2.03561	348	0.000541364	-1.00675	-0.520734	-1.5622	189.278	110.574	282.975	113.991	-4.36231	-3.45941
KYNU	370	0.000215352	1581	0.163882	0.718479	1.23168	0.136853	0.433318	1.29995	1.55029	3.00025	2.37125	1.39213	252	3.16531e-05	1.04147	1.52749	0.62488	1.46017	5.52187	3.36255	15.9003	5.00925	4.16124
SEMA6D	371	0.000221884	94	1.46371e-06	-1.23168	-0.752692	-1.64224	10.288	4.48384	10.8737	4.15432	-5.74096	-4.81613	2907	0.385258	-0.451302	0.0694311	-0.902605	6.5257	4.87167	8.86808	6.07824	-1.77134	-0.868249
TAGLN2	372	0.000223152	941	0.0681916	-0.478986	-0.136853	-0.821118	692.348	599.823	288.017	265.358	-2.84865	-1.82374	315	0.000254468	-0.867889	-0.486018	-1.24976	594.409	390.532	319.923	258.568	-4.54569	-3.65772
HTRA4	373	0.000223895	2082	0.238283	0.821118	1.40274	0.0684265	0.101725	0.426246	0.616988	1.47495	2.12073	1.17929	233	1.05784e-05	1.24976	1.87464	0.763743	0.217144	1.88493	0.93111	4.64229	5.23125	4.405
CDC42SE1	374	0.000227291	201	0.000338506	0.821118	1.19746	0.478986	22.3889	38.2249	18.3171	21.3401	4.57974	3.5839	986	0.0594072	0.486018	0.833174	0.173578	31.3239	41.2232	20.1112	21.0381	2.87806	1.88517
ALPP	375	0.000227559	819	0.0498515	-0.786905	-0.239493	-1.23168	112.357	80.444	94.2263	109.724	-2.98947	-1.96124	344	0.000463566	-1.07618	-0.520734	-1.52749	57.6948	34.5416	69.3094	41.6623	-4.39864	-3.50097
RRM2	376	0.000230286	483	0.0109491	0.581625	0.957971	0.273706	131.611	209.069	55.8658	96.8636	3.56645	2.54432	480	0.00389043	0.659596	1.00675	0.31244	189.121	290.655	84.1771	151.805	3.83111	2.88691
SEMA7A	377	0.000230377	1676	0.180509	0.650052	1.23168	0.10264	1.0607	2.47789	2.55357	4.17093	2.31341	1.33919	249	2.67271e-05	1.07618	1.5622	0.62488	3.69925	7.85588	9.01368	10.8664	5.04454	4.1997
TMEM200A	378	0.000237356	111	1.46723e-05	1.64224	2.36072	0.923758	0.0507131	1.07125	0.35886	3.39182	5.30702	4.33355	1913	0.222534	0.694311	1.31919	0.0694311	0.604726	1.41037	2.22009	3.48164	2.18205	1.21982
DLC1	379	0.000252218	420	0.00673408	-0.752692	-0.342133	-1.12904	23.7975	16.0699	15.5674	10.8958	-3.72733	-2.70972	539	0.00718176	-0.763743	-0.31244	-1.14561	23.1072	14.5826	15.9053	12.3126	-3.6475	-2.6883
IER3	380	0.000263502	221	0.000492069	1.06061	1.64224	0.581625	6.23523	17.4501	10.6176	28.7467	4.48067	3.48504	950	0.053967	0.798458	1.35391	0.277725	14.7866	26.5773	36.9878	39.7271	2.91983	1.9271
CDC42EP4	381	0.000281187	240	0.000720314	0.992185	1.43696	0.547412	5.75917	10.5926	9.45105	9.8646	4.38072	3.38173	892	0.0453768	0.590165	1.00675	0.208293	11.4703	18.2294	12.7427	16.3421	2.99269	2.00114
SUOX	382	0.00028289	415	0.006532	0.957971	1.40274	0.444772	3.52212	7.81665	6.12151	8.36487	3.73801	2.71981	558	0.00834435	0.763743	1.21504	0.347156	5.35148	9.32289	8.4044	10.8258	3.59971	2.63781
MFSD1	383	0.00028416	1478	0.149217	0.410559	0.786905	0.10264	28.1181	39.3835	21.5148	20.9702	2.43002	1.4423	273	6.30365e-05	0.867889	1.28448	0.520734	23.0114	37.4841	19.582	22.1098	4.85971	4.00115
PIP5K1B	384	0.000286192	204	0.000355954	-0.957971	-0.513199	-1.36853	13.4107	7.8821	11.7175	8.27681	-4.56611	-3.57075	1032	0.0686226	-0.62488	-0.173578	-1.04147	8.76156	4.96848	11.2606	6.37371	-2.81765	-1.8209
DCAF6	385	0.000295945	261	0.00103525	0.786905	1.19746	0.410559	10.1082	16.0419	9.43267	9.39779	4.28241	3.28077	837	0.0376753	0.555449	0.93732	0.208293	16.2194	21.6166	14.3052	14.7099	3.06812	2.07837
SPTLC2	386	0.000307458	178	0.00019804	-0.923758	-0.513199	-1.3001	16.1411	9.6921	12.8898	6.60893	-4.71543	-3.7215	1169	0.0966418	-0.590165	-0.138862	-1.00675	6.68955	4.66347	6.26981	4.42473	-2.66355	-1.66136
PCDH1	387	0.000307882	291	0.00171258	-0.889545	-0.410559	-1.33432	20.9632	12.1892	21.975	12.4322	-4.14421	-3.13602	747	0.0276621	-0.62488	-0.208293	-1.07618	9.77049	6.2764	12.2859	8.4644	-3.19226	-2.20205
PGRMC2	388	0.000315337	5502	0.658598	0.239493	0.684265	-0.136853	7.1974	8.44352	7.17798	5.75827	1.15519	0.44185	167	7.92004e-08	1.1109	1.52749	0.763743	8.47564	17.3008	8.96278	21.9948	6.12559	5.36894
DUSP1	389	0.000318098	198	0.000331164	-1.0264	-0.547412	-1.50538	9.2011	4.59037	23.7304	8.12963	-4.58747	-3.58962	1079	0.0769622	-0.902605	-0.243009	-1.45805	12.2137	6.66983	24.205	15.9403	-2.76613	-1.76859
B3GNT2	390	0.000320806	170	0.000149183	-0.957971	-0.513199	-1.36853	55.2183	32.7258	44.345	21.4734	-4.78204	-3.79242	1287	0.113036	-0.590165	-0.138862	-1.00675	47.0681	35.7054	37.9118	33.2478	-2.57799	-1.5847
OSBPL6	391	0.000326716	134	3.79806e-05	-1.09482	-0.650052	-1.5396	5.95178	3.01422	5.61987	2.83917	-5.09528	-4.11943	1789	0.193954	-0.520734	-0.0347156	-0.93732	4.00926	2.57414	5.23425	3.01757	-2.26185	-1.29897
DIP2B	392	0.000327011	785	0.0434183	0.547412	0.957971	0.20528	6.00097	8.68627	4.51609	4.5459	3.04371	2.01966	372	0.000943252	0.763743	1.1109	0.416587	8.4746	12.4427	6.33084	7.53733	4.22429	3.30693
COL21A1	393	0.000329613	934	0.0667948	0.615839	1.06061	0.20528	3.80779	5.76013	5.97765	8.71809	2.85759	1.83305	342	0.000455416	0.93732	1.38862	0.520734	5.66015	10.243	6.52555	10.5473	4.40375	3.5057
PLCB3	394	0.000332074	758	0.0397471	-0.650052	-0.20528	-1.06061	3.04249	1.60678	6.32341	1.22622	-3.08123	-2.05637	384	0.00110555	-0.798458	-0.381871	-1.14561	3.33925	1.89788	4.3582	2.12103	-4.18118	-3.26219
APOC3	395	0.000343644	351	0.00388364	1.26589	1.95016	0.547412	16.2524	49.5757	32.3413	68.7249	3.90675	2.88746	662	0.0162313	0.972036	1.63163	0.451302	17.2282	35.8364	34.2254	63.0232	3.37655	2.40367
WIPF3	396	0.000348971	105	4.45225e-06	-1.43696	-0.821118	-2.01858	1.77149	0.616757	4.03105	1.98864	-5.5302	-4.58907	2771	0.362219	-0.520734	0.0694311	-1.07618	0.550406	0.397581	1.53539	1.68896	-1.82113	-0.911145
GNG10	397	0.00038059	467	0.00978801	-0.615839	-0.273706	-0.923758	42.3582	31.4317	30.0341	23.4582	-3.60449	-2.58323	546	0.00761994	-0.590165	-0.243009	-0.902605	40.4811	28.8416	28.7701	21.1516	-3.62929	-2.66846
HBP1	398	0.000387459	826	0.0505996	0.684265	1.12904	0.239493	12.4564	17.9383	17.3734	15.28	2.98222	1.95486	370	0.000919864	0.867889	1.31919	0.486018	21.1084	34.8887	23.4201	33.2205	4.2307	3.31395
AIM1	399	0.000392574	803	0.0453508	0.992185	1.67645	0.376346	0.309184	0.86683	0.98424	2.01589	3.02434	2.00139	385	0.00111711	1.45805	2.04822	0.659596	1.89201	4.81338	5.28846	6.87198	4.17822	3.25924
KBTBD2	400	0.000393383	378	0.00512823	0.889545	1.43696	0.410559	2.72025	5.48166	5.22489	4.9392	3.82151	2.79887	641	0.0145905	0.659596	1.04147	0.277725	4.90741	7.14602	6.80844	6.22432	3.41446	2.44239
PIK3CB	401	0.000405368	4475	0.569255	0.273706	0.684265	-0.10264	8.11018	8.80713	6.39441	5.49391	1.35851	0.569149	187	4.53471e-07	1.00675	1.42334	0.659596	7.5313	13.4861	6.47561	11.2843	5.82264	5.04502
TNFRSF1B	402	0.000406499	1721	0.188423	1.0264	1.77909	0.171066	0.121347	0.525759	0.653282	1.67984	2.28701	1.31526	268	5.86908e-05	1.59692	2.32594	0.902605	0.991762	4.03117	2.80708	8.11463	4.87748	4.01801
PPAPDC1B	403	0.000408372	4729	0.589	0.307919	0.821118	-0.136853	5.22253	9.67766	8.51546	13.321	1.30885	0.540285	183	3.5533e-07	1.1109	1.52749	0.763743	10.0816	24.699	13.3547	28.3271	5.86683	5.09145
MTRNR2L10	404	0.000418211	360	0.00414087	-0.821118	-0.376346	-1.23168	12.0439	4.09635	31.7394	3.9772	-3.88579	-2.86723	686	0.0185915	-0.763743	-0.277725	-1.21504	11.8444	7.94746	18.4143	9.65509	-3.32912	-2.35362
PIBF1	405	0.000433355	222	0.000492235	-0.889545	-0.478986	-1.3001	14.4698	7.98918	13.8737	6.8662	-4.47964	-3.48495	1087	0.0785053	-0.659596	-0.173578	-1.07618	7.38533	5.20474	7.81485	6.80877	-2.75723	-1.75943
ATP6V0A4	406	0.000440092	244	0.000767419	-0.821118	-0.410559	-1.19746	66.1427	42.8952	43.7165	27.6238	-4.36329	-3.36429	1003	0.0622651	-0.590165	-0.173578	-0.972036	35.6231	24.6443	31.2544	21.6663	-2.85778	-1.8644
NFE2L3	407	0.000443841	663	0.0274981	0.752692	1.19746	0.307919	14.9516	24.3411	13.6617	22.293	3.22746	2.20437	447	0.00270294	0.798458	1.21504	0.416587	25.2196	41.196	24.2813	33.694	3.93692	2.99965
EAF1	408	0.000452407	294	0.00184588	0.752692	1.16325	0.376346	18.5596	30.0242	13.2688	17.8565	4.12422	3.11397	827	0.0367435	0.555449	0.972036	0.208293	22.7979	30.83	18.2386	19.528	3.07917	2.0886
GSTT1	409	0.000455713	667	0.0276768	0.718479	1.16325	0.307919	17.5308	29.6917	22.1167	35.9718	3.22423	2.20184	449	0.00276695	0.763743	1.18033	0.381871	41.8109	64.169	44.6495	51.4213	3.93022	2.99251
SUCO	410	0.000462183	2399	0.282368	0.410559	0.786905	0.0342133	6.56646	8.49156	8.44392	6.16723	1.99219	1.07501	242	1.98784e-05	0.93732	1.31919	0.555449	8.60979	14.435	7.78456	11.2484	5.10625	4.26625
CCL28	411	0.000465829	383	0.00544051	-0.957971	-0.410559	-1.43696	3.64938	1.76225	7.25063	3.86175	-3.80352	-2.77972	663	0.0163763	-0.694311	-0.277725	-1.1109	3.57285	1.8361	8.53832	4.31372	-3.37369	-2.40042
CD97	412	0.000485639	720	0.033145	-0.684265	-0.239493	-1.12904	14.8651	10.4459	12.832	8.70915	-3.14997	-2.13032	438	0.00233737	-0.798458	-0.347156	-1.18033	9.01883	5.66234	10.1207	6.21898	-3.97651	-3.04364
LAMC1	413	0.000487475	280	0.00144856	-0.786905	-0.376346	-1.12904	59.0934	41.309	41.9651	21.9689	-4.19117	-3.1848	896	0.0459803	-0.555449	-0.173578	-0.867889	42.4609	33.0314	26.493	16.803	-2.98733	-1.99557
TMEM45B	414	0.000509441	448	0.0080799	-0.923758	-0.410559	-1.47117	7.10979	4.16199	12.2273	6.82937	-3.66465	-2.64871	619	0.0125204	-0.867889	-0.347156	-1.31919	9.14807	4.68797	12.7325	6.77776	-3.46541	-2.49713
ERF	415	0.000516348	510	0.0126641	-0.718479	-0.273706	-1.12904	12.2355	6.34378	26.2319	6.67461	-3.51369	-2.49308	555	0.00810106	-0.729027	-0.31244	-1.1109	10.4409	6.48583	13.1819	6.49669	-3.60904	-2.64783
QDPR	416	0.00053613	1169	0.103022	-0.615839	-0.136853	-1.06061	23.9324	18.1418	23.7144	17.2719	-2.64206	-1.63038	329	0.000388085	-0.972036	-0.486018	-1.38862	15.6909	9.02258	21.5249	12.8344	-4.44665	-3.54806
LIPG	417	0.000541524	526	0.0138813	0.992185	1.5396	0.410559	0.771498	1.9321	2.37021	3.03495	3.48098	2.46032	547	0.00773799	1.18033	1.90936	0.520734	2.97695	6.03597	7.75378	12.6864	3.62484	2.66329
BLVRB	418	0.000544371	400	0.00592403	0.752692	1.16325	0.342133	21.047	41.4517	22.7985	33.1487	3.77171	2.75196	674	0.0177358	0.659596	1.07618	0.277725	50.6579	77.6752	46.9897	61.9883	3.3464	2.37109
CTNNBL1	419	0.000550859	375	0.00498389	0.650052	0.992185	0.307919	46.4182	75.6015	27.9973	33.9831	3.83027	2.80807	700	0.020781	0.555449	0.902605	0.243009	58.2463	79.546	28.4744	40.5849	3.29231	2.31194
ZDHHC5	420	0.000580239	1178	0.10417	0.444772	0.821118	0.136853	15.1363	20.2422	10.7214	11.1274	2.63563	1.62496	334	0.000425243	0.833174	1.24976	0.486018	13.0933	20.8744	10.692	14.4562	4.42366	3.5239
TAF4B	421	0.000586326	1996	0.230188	0.478986	0.923758	0.0684265	4.73347	6.58639	5.45606	6.38215	2.15149	1.19988	269	5.86908e-05	0.93732	1.38862	0.555449	4.99213	9.46456	6.29883	10.2841	4.87675	4.01801
A4GALT	422	0.000600029	413	0.00644102	-0.718479	-0.307919	-1.09482	69.0427	46.1259	47.9459	27.7258	-3.74215	-2.72444	680	0.0181552	-0.659596	-0.243009	-1.07618	58.7841	42.3893	44.3145	31.9378	-3.33817	-2.36244
TUBA1C	423	0.00067011	608	0.0206002	-0.581625	-0.20528	-0.889545	982.765	825.986	316.447	277.981	-3.3337	-2.31523	526	0.00631216	-0.659596	-0.277725	-0.972036	851.438	642.729	338.943	284.325	-3.68712	-2.73111
SBF2-AS1	424	0.00070189	356	0.00404794	-0.752692	-0.342133	-1.12904	5.68027	3.36876	7.27389	3.2235	-3.89374	-2.8744	777	0.0308272	0.763743	1.24976	0.277725	1.73224	3.07457	3.27811	5.79761	3.14937	2.1593
FMNL2	425	0.000707705	5365	0.649092	0.307919	0.786905	-0.171066	2.92978	3.79648	3.35742	4.42156	1.17891	0.455024	189	4.88245e-07	1.1109	1.5622	0.729027	3.89028	8.60196	4.41205	8.68117	5.8085	5.03088
ADAMTS20	426	0.000714664	10041	0.923454	0.171066	0.923758	-0.513199	0.111783	0.185711	0.570228	0.726532	0.475301	0.0960835	121	1.44132e-09	1.5622	2.11765	1.04147	0.541985	2.06268	1.77954	3.05189	6.78126	6.0508
SOX13	427	0.000721557	1054	0.0821782	0.615839	1.09482	0.171066	5.38029	7.83863	8.60215	7.04636	2.75159	1.73819	371	0.000919864	0.798458	1.24976	0.416587	10.8488	18.325	13.107	19.0373	4.23055	3.31395
RNF125	428	0.000723095	235	0.000701915	-0.889545	-0.444772	-1.3001	8.79207	5.17638	7.9716	4.03182	-4.39086	-3.38883	1158	0.0949645	-0.520734	-0.104147	-0.93732	4.7161	3.45357	5.40771	4.55882	-2.67325	-1.66977
SERPINE2	429	0.000730824	669	0.028174	0.855332	1.36853	0.376346	2.70669	4.67544	8.00844	5.62907	3.21827	2.19486	495	0.00477148	0.867889	1.38862	0.416587	2.60682	6.24032	5.14552	10.5365	3.77293	2.82207
TMEM55A	430	0.000767436	86	5.90861e-07	1.23168	1.67645	0.821118	1.69353	4.70281	3.60676	4.69008	5.90734	4.99418	5081	0.647447	0.277725	0.694311	-0.138862	4.52527	6.1235	8.77315	8.38844	1.21407	0.457311
COMTD1	431	0.000815576	219	0.000485162	-1.19746	-0.684265	-1.60802	30.8514	16.2914	29.8446	15.7746	-4.4854	-3.48882	1347	0.123805	-0.486018	-0.104147	-0.867889	25.8617	20.0387	27.4734	18.4242	-2.53044	-1.539
MTRNR2L2	432	0.000823893	313	0.0023453	-0.889545	-0.444772	-1.3001	9.9526	3.10002	30.1758	4.26579	-4.05456	-3.04262	936	0.0522494	-0.62488	-0.173578	-1.00675	7.77088	5.54787	12.604	7.85469	-2.93451	-1.94107
DAB2	433	0.000834184	607	0.0206002	-0.615839	-0.239493	-0.957971	147.929	117.413	64.1958	52.3851	-3.33404	-2.31523	556	0.00810106	-0.62488	-0.243009	-0.972036	127.517	95.7776	57.3674	47.4251	-3.60874	-2.64783
SAA1	434	0.000868875	232	0.000657202	1.36853	1.98437	0.684265	0.19075	2.0587	1.46968	6.39367	4.40801	3.40684	1281	0.111968	0.763743	1.38862	0.208293	1.54955	5.76263	6.95075	16.5721	2.58288	1.58941
GRHL1	435	0.000904715	1410	0.138046	0.444772	0.821118	0.10264	35.5495	47.1752	33.1459	27.4349	2.47515	1.48311	337	0.000445283	0.763743	1.18033	0.416587	38.8805	60.0556	26.8419	35.3822	4.41137	3.51168
PEG10	436	0.000905091	1030	0.0785636	0.992185	1.5396	0.273706	11.7313	20.6031	13.9345	21.968	2.77402	1.75908	396	0.00136253	1.07618	1.59692	0.555449	15.2573	26.9519	21.3173	29.404	4.12634	3.20247
NOTUM	437	0.000934072	403	0.00604635	0.992185	1.47117	0.478986	0.126807	0.937386	0.510466	2.46246	3.76474	2.74526	760	0.0294201	0.763743	1.31919	0.277725	0.671709	1.88952	3.65621	4.32478	3.16943	2.17781
FBRS	438	0.000941185	4590	0.578533	0.307919	0.718479	-0.10264	10.5637	11.7348	10.7507	9.39147	1.33555	0.555529	205	2.17638e-06	1.1109	1.5622	0.729027	10.5503	23.0994	10.2429	42.4365	5.53867	4.73632
KALRN	439	0.000941332	418	0.00670264	0.889545	1.40274	0.444772	2.12226	3.68053	3.19213	3.41679	3.72971	2.71127	742	0.027255	0.62488	1.04147	0.243009	3.81915	5.9086	4.96181	5.26139	3.1985	2.20785
ASAP3	440	0.000950013	556	0.0163449	0.957971	1.50538	0.376346	0.497849	1.70997	1.58232	3.36299	3.42175	2.40112	611	0.0120394	0.972036	1.52749	0.451302	1.48226	3.76089	3.06435	6.20845	3.47942	2.51099
HEBP1	441	0.000980586	154	9.46916e-05	-0.923758	-0.513199	-1.33432	17.8955	11.2697	17.5335	10.1325	-4.89208	-3.90381	2142	0.259236	-0.451302	0	-0.833174	7.94742	6.91975	10.9573	10.6503	-2.07559	-1.1282
C10orf10	442	0.000986342	11126	0.959915	0.10264	0.923758	-0.684265	21.2015	26.2936	34.3668	50.2566	0.343992	0.0502603	107	4.5137e-10	1.77049	2.43009	1.14561	11.1186	29.5272	16.7363	46.9364	6.96315	6.23514
ITGA5	443	0.000995224	560	0.0168061	0.752692	1.19746	0.307919	5.7419	9.83759	6.76718	7.8751	3.41238	2.39092	614	0.012302	0.694311	1.1109	0.31244	18.825	28.4624	16.1502	22.7453	3.47232	2.50336
ATP8B1	444	0.00105664	158	0.000105854	-1.06061	-0.615839	-1.43696	13.9382	7.45044	11.9386	6.62292	-4.86503	-3.87677	2147	0.260295	-0.416587	0	-0.798458	6.69866	4.72016	6.38884	3.94043	-2.07296	-1.12569
ZNF600	445	0.00107112	5097	0.619843	0.239493	0.615839	-0.10264	12.6618	15.3497	10.5416	10.3372	1.23651	0.496073	200	1.68908e-06	1.00675	1.42334	0.62488	13.8469	26.5286	11.6362	21.523	5.5872	4.78746
PPAP2B	446	0.00110498	393	0.00579954	0.752692	1.16325	0.376346	22.6209	34.9032	20.1719	23.7446	3.7814	2.75891	820	0.0356131	0.590165	1.04147	0.208293	35.4504	54.1875	29.0665	60.3152	3.091	2.10132
ADAM8	447	0.00112628	2663	0.330723	0.615839	1.33432	0	0.430865	1.25635	1.40752	3.71663	1.87887	0.972659	264	5.17719e-05	1.28448	1.80521	0.659596	0.722615	3.51278	1.99272	10.803	4.90513	4.04748
C2orf40	448	0.00113097	2491	0.299623	1.0264	1.67645	0	0.0342869	0.543239	0.38484	3.35482	1.95091	1.03724	278	7.44776e-05	1.07618	1.45805	0.659596	0	0.671631	0	3.49099	4.82297	3.96151
ST6GALNAC1	449	0.00113142	652	0.0262717	-0.684265	-0.239493	-1.12904	13.4861	10.1082	14.1935	8.31692	-3.2456	-2.22217	563	0.00866883	-0.833174	-0.347156	-1.28448	3.89298	1.94038	6.95848	3.41247	-3.58787	-2.62485
FIP1L1	450	0.00115793	1879	0.210537	0.376346	0.752692	0.0684265	63.3168	81.8436	28.0229	33.1837	2.21054	1.25209	312	0.000229399	0.763743	1.14561	0.451302	66.1782	103.634	34.4666	51.9281	4.56949	3.68423
PRSS23	451	0.00116942	1100	0.0915493	-0.684265	-0.171066	-1.16325	33.6955	25.7361	33.6381	27.8322	-2.70209	-1.68728	402	0.00147543	-1.1109	-0.520734	-1.70106	11.6505	6.62806	20.4763	13.5831	-4.10389	-3.17947
TNFRSF21	452	0.0011895	783	0.0427857	0.684265	1.16325	0.239493	7.21161	12.3542	11.1235	11.2753	3.0495	2.0258	498	0.00497446	0.729027	1.14561	0.381871	15.485	24.3413	12.154	19.0359	3.76059	2.80868
EFR3B	453	0.00119684	636	0.0237888	-0.684265	-0.239493	-1.16325	4.81576	2.90527	5.68653	2.81929	-3.28078	-2.26052	585	0.0103588	-0.763743	-0.31244	-1.18033	2.61368	1.57165	3.99721	3.091	-3.53102	-2.56362
AKAP2.uid_11393	454	0.00120281	453	0.00832587	-0.786905	-0.342133	-1.16325	5.09703	2.19897	7.92916	4.29217	-3.65412	-2.63856	753	0.0288623	-0.590165	-0.208293	-0.93732	3.7917	2.18875	6.12831	4.31189	-3.17731	-2.18536
WNT7B	455	0.00120844	271	0.00121949	-0.889545	-0.444772	-1.33432	5.31545	2.81144	7.36468	3.70378	-4.2374	-3.23428	1213	0.103963	-0.555449	-0.104147	-0.972036	4.01229	2.49789	5.81871	3.36527	-2.62699	-1.62594
ZNF496	456	0.00121315	685	0.0296212	-0.786905	-0.273706	-1.26589	6.25072	2.77263	12.4867	4.52326	-3.19681	-2.17512	557	0.00815179	-0.972036	-0.381871	-1.49277	9.59507	5.01463	16.274	8.22043	-3.60666	-2.64572
SRM	457	0.00121326	389	0.00567433	-0.786905	-0.342133	-1.16325	536.906	411.188	334.949	361.292	-3.78937	-2.76603	852	0.0394908	-0.555449	-0.173578	-0.93732	274.477	204.38	238.501	129.583	-3.04862	-2.05904
PEX11A	458	0.00123788	921	0.0645982	-0.615839	-0.171066	-1.0264	13.6558	10.1148	13.5703	8.36339	-2.87262	-1.84803	455	0.00286767	-0.763743	-0.347156	-1.14561	9.51798	5.7596	9.68187	6.18447	-3.91842	-2.98158
MS4A15	459	0.00125277	4132	0.526909	-0.410559	0.136853	-0.889545	6.48766	6.75605	12.6373	18.3364	-1.44318	-0.632732	223	7.05299e-06	1.35391	1.87464	0.798458	1.60781	5.70573	5.16993	10.4953	5.31367	4.49208
NF2	460	0.00125676	611	0.0211197	-0.615839	-0.239493	-0.957971	39.3689	28.976	19.0137	15.625	-3.32539	-2.30584	616	0.0124745	-0.659596	-0.243009	-1.00675	20.4056	14.2085	15.1568	10.2963	-3.46771	-2.49843
TLK1	461	0.00127328	1043	0.0803709	0.513199	0.889545	0.171066	11.5881	15.1805	10.1063	7.61282	2.76252	1.74854	434	0.00208395	0.763743	1.14561	0.381871	10.5455	15.8318	9.6418	9.99722	4.0059	3.078
TP53I13	462	0.00127631	106	4.45967e-06	-1.47117	-0.889545	-1.98437	12.0983	4.83763	16.7927	8.83255	-5.52824	-4.58872	4344	0.569504	-0.347156	0.173578	-0.798458	6.79081	6.40496	10.4713	10.2192	-1.37543	-0.568782
CAST	463	0.00131079	239	0.000720314	-0.786905	-0.410559	-1.16325	28.06	18.4057	19.0181	9.77066	-4.38137	-3.38173	1446	0.142557	-0.451302	-0.0694311	-0.798458	21.7978	16.6265	15.5441	9.94989	-2.45518	-1.46634
UBL3	464	0.00142342	469	0.00996301	-0.684265	-0.273706	-1.09482	9.23858	6.44449	7.28648	5.99204	-3.59878	-2.57711	758	0.0292451	-0.659596	-0.208293	-1.00675	8.23051	5.1238	10.3804	4.44145	-3.17193	-2.18017
TIAM1	465	0.00143578	733	0.0353718	-0.547412	-0.171066	-0.889545	10.6076	7.4392	8.16799	5.04447	-3.12539	-2.10408	551	0.00800074	-0.659596	-0.277725	-1.00675	14.0414	9.55558	11.2533	7.75837	-3.61432	-2.65204
CCR1	466	0.00146243	145	6.71358e-05	1.36853	2.0528	0.752692	0.239647	1.84396	1.29083	5.10475	4.971	3.98621	2676	0.348438	0.590165	1.14561	-0.0347156	0.692465	1.53391	2.02978	3.73954	1.85431	0.937623
RASGRP2	467	0.00148452	354	0.00402407	-0.718479	-0.342133	-1.09482	47.4015	33.8042	29.1725	22.19	-3.89681	-2.87627	988	0.0603934	-0.486018	-0.138862	-0.833174	39.3409	28.5408	24.2528	16.3999	-2.87222	-1.87791
TAF13	468	0.00149651	787	0.0434183	0.547412	0.923758	0.20528	67.7413	96.863	54.5294	53.1848	3.04333	2.01966	528	0.00646483	0.62488	1.00675	0.31244	44.8608	64.7099	32.9697	37.6473	3.68007	2.72322
LAYN	469	0.00150248	260	0.00103368	-1.0264	-0.547412	-1.50538	5.47706	3.82505	8.46127	6.5538	-4.2836	-3.2812	1382	0.132229	-0.62488	-0.104147	-1.1109	4.93193	3.05701	8.88752	5.70135	-2.49807	-1.50537
GLIPR2	470	0.00153825	830	0.0510563	-0.547412	-0.171066	-0.889545	95.1774	73.975	50.3955	39.4254	-2.97819	-1.95101	508	0.00536519	-0.694311	-0.31244	-1.07618	50.8935	33.9354	37.6524	25.2344	-3.73706	-2.78425
KCTD15	471	0.00157959	398	0.00584898	-0.821118	-0.342133	-1.3001	9.10781	5.1364	10.7258	6.05374	-3.77613	-2.75613	916	0.0491287	-0.659596	-0.208293	-1.07618	6.48793	4.08547	8.37921	5.3545	-2.96023	-1.96747
ARHGAP35	472	0.00158642	262	0.0010376	-0.855332	-0.444772	-1.23168	3.05488	1.72429	3.66928	1.56822	-4.28106	-3.28013	1413	0.13712	-0.486018	-0.0694311	-0.867889	2.51071	1.79143	2.98359	1.81421	-2.47701	-1.4866
CD63	473	0.00162597	861	0.0565702	0.478986	0.855332	0.171066	278.854	395.278	154.33	249.578	2.93496	1.90662	499	0.00497446	0.62488	0.972036	0.31244	403.292	626.361	182.494	276.218	3.76051	2.80868
GSK3B	474	0.00164232	1655	0.175973	0.478986	1.06061	0.10264	6.78051	8.95873	7.26234	7.26724	2.32772	1.35326	354	0.000626286	0.833174	1.24976	0.451302	8.51754	14.4272	7.07125	11.4199	4.32657	3.41997
ADAMTS1	475	0.00164828	5501	0.658139	0.342133	0.855332	-0.20528	3.37589	4.33849	7.10441	5.52738	1.15591	0.442483	211	2.51832e-06	1.35391	1.90936	0.833174	4.66224	11.3613	7.99822	14.9385	5.50798	4.70664
SLC43A2	476	0.00167903	5892	0.688546	0.342133	0.855332	-0.239493	2.09705	2.39894	4.63572	4.10892	1.08565	0.400829	203	1.74636e-06	1.18033	1.66635	0.729027	2.68834	6.09125	3.81711	9.22134	5.57881	4.78076
MRGPRX2	477	0.00172514	816	0.0496619	1.12904	1.71066	0.444772	0.0183828	0.41548	0.170323	1.21289	2.99187	1.96287	527	0.00642855	1.00675	1.63163	0.451302	0.0589862	1.17658	0.346693	4.20134	3.68198	2.72508
PAPOLB	478	0.00173387	1689	0.182205	0.410559	0.821118	0.0684265	0.823654	1.42563	1.36209	1.1431	2.30697	1.334	353	0.000626286	0.798458	1.18033	0.451302	1.55636	3.41604	1.66398	2.3362	4.32662	3.41997
NPC2	479	0.00174374	373	0.0049554	-0.684265	-0.307919	-0.992185	394.632	309.433	200.779	198.806	-3.83323	-2.80992	987	0.0603076	-0.486018	-0.138862	-0.833174	326.145	257.121	156.629	127.579	-2.87299	-1.87854
PPARG	480	0.00176118	311	0.00233081	0.752692	1.19746	0.410559	18.0889	30.6174	16.9346	24.2569	4.05751	3.04448	1177	0.0972803	0.486018	0.867889	0.138862	39.0306	51.5441	32.4011	30.6851	2.65947	1.65818
EPB41L3	481	0.00177074	1854	0.206276	0.444772	0.855332	0.0684265	13.4631	18.0517	14.5344	12.8979	2.22326	1.26387	345	0.000474994	0.867889	1.31919	0.486018	10.1814	16.2587	13.8702	16.2703	4.39272	3.49448
ARHGEF4	482	0.00182709	199	0.000331477	1.3001	1.91594	0.752692	0.109345	0.811428	0.871303	2.04935	4.58622	3.58937	2016	0.240079	0.590165	1.14561	0.0694311	0.759787	1.70627	2.5491	4.29364	2.13132	1.17479
KLF6	483	0.00183606	298	0.00188502	-0.786905	-0.410559	-1.19746	15.9045	9.64631	14.7243	7.71421	-4.11666	-3.10777	1284	0.112842	-0.833174	-0.173578	-1.42334	30.2305	20.5703	43.3318	45.1761	-2.57939	-1.58555
TMPRSS13	484	0.0018558	853	0.0551111	-0.650052	-0.171066	-1.06061	18.8604	13.2168	17.9689	10.2162	-2.94614	-1.918	523	0.00609823	-0.798458	-0.347156	-1.18033	19.1082	11.9443	19.2213	10.501	-3.69687	-2.74245
IRF8	485	0.00185999	302	0.00195217	1.50538	2.49757	0.684265	0.0602052	0.815339	0.344027	3.26176	4.10553	3.09741	1277	0.111837	0.798458	1.42334	0.208293	0.182834	0.833324	1.0528	2.48846	2.5841	1.58999
RGL1	486	0.00187386	497	0.0119642	0.855332	1.36853	0.342133	1.1334	2.15037	2.86321	2.39223	3.53559	2.5132	795	0.0328082	0.763743	1.28448	0.31244	2.00305	3.42605	4.32166	5.34393	3.12439	2.13442
ASPRV1	487	0.00187891	446	0.00804908	2.0528	2.8397	0.855332	0.457678	3.10086	2.25755	9.27939	3.66669	2.65	893	0.0453768	1.07618	1.73578	0.347156	1.98399	6.14179	6.38484	15.0405	2.99239	2.00114
MAP7D3	488	0.00188473	903	0.0631336	0.581625	0.992185	0.20528	4.12946	5.56431	5.08048	4.24262	2.88608	1.85825	503	0.00511794	0.798458	1.21504	0.381871	2.33647	4.80268	3.41112	5.02991	3.75139	2.79952
SNX8	489	0.0018978	252	0.000913561	-0.855332	-0.444772	-1.23168	40.6764	29.3875	22.6692	19.1946	-4.3179	-3.31588	1602	0.16436	-0.451302	-0.0694311	-0.798458	19.6033	15.812	13.7671	11.0552	-2.36541	-1.39056
BASP1	490	0.00190931	333	0.00319224	-0.889545	-0.444772	-1.3001	306.782	208.145	206.772	184.027	-3.96716	-2.94859	1121	0.0863404	-0.555449	-0.138862	-0.972036	210.174	149.154	214.914	110.269	-2.7158	-1.71503
DDIT3	491	0.00192423	1141	0.0979671	0.547412	0.992185	0.171066	16.4098	22.8055	53.5645	21.2722	2.66676	1.65479	445	0.00260051	1.04147	1.5622	0.590165	26.414	59.1687	44.4072	108.327	3.94726	3.01139
BMP7	492	0.00192676	203	0.000352331	1.23168	1.88173	0.718479	0.291378	1.12239	1.13205	2.01227	4.56929	3.57343	2031	0.242216	0.798458	1.5622	0.0694311	0.481461	1.14518	2.20687	3.97637	2.12476	1.16947
FAM104A	493	0.00193625	1245	0.114783	0.444772	0.786905	0.10264	32.2427	42.994	17.0533	16.746	2.58358	1.57705	430	0.00196773	0.659596	1.00675	0.347156	42.086	62.2066	24.8175	29.5621	4.02162	3.09506
TJP3	494	0.00196878	433	0.00753723	-0.718479	-0.307919	-1.09482	22.5768	15.6138	18.8534	11.5836	-3.69108	-2.67213	920	0.0498033	-0.62488	-0.173578	-1.07618	22.0885	15.048	22.1516	13.033	-2.95468	-1.96165
SGCE	495	0.0019831	491	0.0116996	0.786905	1.33432	0.342133	2.59282	5.42892	5.4771	6.39262	3.5447	2.52108	818	0.0353604	0.62488	1.07618	0.243009	4.5027	7.84728	8.17135	9.58817	3.09383	2.10421
CMAS	496	0.00199902	2825	0.352518	0.342133	0.786905	0	23.4136	32.4553	17.8172	22.2387	1.82408	0.929716	289	0.000111238	0.833174	1.21504	0.486018	33.8696	53.835	25.4132	34.9714	4.73428	3.86467
MYLPF	497	0.0020073	305	0.00200814	-1.0264	-0.513199	-1.5396	47.2	28.4808	56.956	30.9444	-4.0967	-3.08903	1295	0.116664	-0.555449	-0.104147	-0.972036	32.282	22.9885	40.1984	25.9474	-2.56491	-1.56893
RFK	498	0.00202599	521	0.0137902	-0.615839	-0.273706	-0.923758	91.5935	70.0311	40.6482	35.4981	-3.48483	-2.46268	783	0.031346	-0.590165	-0.208293	-0.93732	69.6009	50.1193	44.0961	30.6985	-3.14224	-2.15265
HIST1H2AH	499	0.00204929	379	0.00514716	-1.09482	-0.478986	-1.64224	27.7632	8.63371	118.604	29.2997	-3.81995	-2.79768	1027	0.0676297	-0.729027	-0.208293	-1.28448	35.9024	20.3722	69.4089	41.7997	-2.82388	-1.82747
MAFA	500	0.00205392	126	2.77849e-05	-1.09482	-0.650052	-1.47117	1.30471	0.345436	2.64206	0.863962	-5.1657	-4.1909	3618	0.488999	-0.347156	0.104147	-0.763743	0.745274	0.463823	2.442	1.01843	-1.55119	-0.691902
NRIP1	501	0.00207517	822	0.050129	0.923758	1.67645	0.307919	0.311623	0.755679	1.13249	1.8803	2.9867	1.95886	548	0.00797093	1.00675	1.5622	0.486018	0.77742	1.75182	2.25536	2.50855	3.6167	2.6533
PCTP	502	0.00207721	189	0.000255639	0.889545	1.26589	0.513199	8.12704	15.0139	9.31522	11.0945	4.65084	3.65654	2286	0.281419	0.381871	0.763743	0.0347156	10.6167	13.9105	12.408	11.3495	2.01458	1.07714
SMAD1	503	0.00210463	776	0.0417045	-0.718479	-0.20528	-1.16325	5.9828	3.27288	8.07074	3.70512	-3.05987	-2.03646	584	0.0102711	-0.763743	-0.31244	-1.21504	5.70763	3.02313	8.44138	4.92119	-3.53372	-2.56657
P2RY14	504	0.00212043	263	0.00105647	1.0264	1.47117	0.547412	1.27354	3.10526	3.29181	3.88192	4.2762	3.27504	1611	0.165949	0.520734	0.972036	0.104147	1.13011	2.26658	2.24595	3.00998	2.36009	1.38534
CTSE	505	0.00213475	279	0.00142687	0.992185	1.5396	0.513199	1.31404	3.34651	5.30677	4.2354	4.1954	3.18916	1458	0.145007	0.694311	1.24976	0.138862	1.80183	3.07351	6.86289	5.51364	2.44607	1.4574
WNT11	506	0.00216436	473	0.0101756	-0.821118	-0.342133	-1.23168	8.53549	4.1319	11.16	4.55986	-3.59076	-2.56981	880	0.0431577	-0.729027	-0.208293	-1.21504	12.9152	7.83124	20.5007	14.1476	-3.01211	-2.02218
PRKCZ	507	0.00217265	5082	0.619543	0.273706	0.752692	-0.136853	2.63751	3.56736	7.29953	6.40314	1.23877	0.496498	224	7.20441e-06	1.21504	1.66635	0.729027	3.06212	10.2073	5.90272	16.6348	5.30894	4.48756
BNIP3	508	0.00220866	544	0.0147622	0.547412	0.923758	0.239493	92.6873	133.301	36.722	62.5951	3.45514	2.43816	790	0.0321966	0.486018	0.833174	0.208293	120.556	166.908	46.2888	75.3037	3.13142	2.14196
SERINC2	509	0.00222579	3296	0.430062	0.410559	0.957971	-0.0684265	1.25737	2.17163	3.52165	3.47564	1.65947	0.789086	271	5.99909e-05	1.00675	1.42334	0.590165	2.85553	7.69763	4.95363	9.44637	4.87096	4.01285
JADE3	510	0.00222616	330	0.0031215	0.752692	1.19746	0.376346	5.41765	8.71615	5.51563	5.61274	3.97465	2.95551	1188	0.0989482	0.555449	1.00675	0.138862	6.49782	9.83188	7.28546	9.58098	2.65081	1.64997
GALNT2	511	0.00225287	3135	0.410606	0.376346	0.786905	-0.0342133	4.19815	5.76533	5.0057	5.90543	1.70563	0.822828	279	7.50385e-05	0.902605	1.28448	0.520734	6.23846	10.343	14.2771	8.91032	4.82076	3.95972
EGLN3	512	0.00227499	462	0.00917708	0.752692	1.19746	0.342133	32.593	50.6176	40.4823	29.3844	3.62398	2.60539	915	0.0490511	0.729027	1.18033	0.243009	42.9407	63.2783	47.276	60.0532	2.96105	1.96815
ESRRG	513	0.00228056	11844	0.989505	0.0684265	0.581625	-0.376346	1.9275	2.3615	3.5283	5.96037	0.250792	0.0131534	88	1.31127e-10	1.83993	2.36066	1.35391	2.23286	8.43092	4.60817	15.6013	7.15919	6.42586
SYBU	514	0.00228463	883	0.0585992	-0.650052	-0.171066	-1.06061	11.8228	7.77218	12.2729	7.87704	-2.91645	-1.89119	541	0.00726339	-0.798458	-0.347156	-1.24976	10.245	5.11949	13.6818	7.03743	-3.64401	-2.68452
C11orf88	515	0.00231855	210	0.000363591	-1.06061	-0.581625	-1.57381	3.76145	1.87596	8.25901	5.70715	-4.55503	-3.56519	2180	0.266042	-0.486018	0	-0.972036	3.40177	1.23753	11.2842	3.37857	-2.05763	-1.11222
PFKFB3	516	0.00232222	655	0.0265441	0.923758	1.47117	0.376346	1.83848	3.11579	4.3049	4.63772	3.24136	2.21816	690	0.0192716	0.659596	1.14561	0.277725	1.79151	3.51827	3.39192	4.28012	3.31747	2.34024
CASKIN2	517	0.00235597	359	0.00410934	-0.786905	-0.342133	-1.16325	2.17806	1.06544	2.93493	1.22657	-3.88832	-2.86964	1130	0.0879083	-0.590165	-0.138862	-0.972036	2.02584	1.33505	3.41413	2.11073	-2.70718	-1.70654
GABARAPL1	518	0.00245455	621	0.0226749	0.718479	1.16325	0.307919	25.8786	41.6736	27.3049	24.8099	3.30054	2.27887	724	0.0240377	0.659596	1.07618	0.277725	52.9189	82.7219	55.8704	57.7523	3.24155	2.25653
AGPAT9	519	0.00247609	95	1.7521e-06	-1.43696	-0.889545	-1.95016	8.556	3.00828	12.6163	4.10914	-5.70863	-4.7801	6301	0.746875	-0.31244	0.277725	-0.902605	2.16186	1.67531	6.29889	4.58124	-0.991135	-0.322762
DAPK1	520	0.0024788	451	0.00832116	-0.821118	-0.376346	-1.26589	6.2394	3.84345	6.98443	3.98153	-3.65525	-2.63875	968	0.0571558	-0.590165	-0.173578	-1.00675	6.69062	4.60282	7.6398	6.20437	-2.89601	-1.90212
HSPA13	521	0.00248904	1015	0.0769421	0.581625	0.992185	0.171066	8.4323	12.7322	8.98668	8.57012	2.78556	1.76871	511	0.00545135	0.659596	1.04147	0.31244	9.78014	14.5836	9.90379	8.45973	3.73157	2.77908
MIR663A	522	0.00250386	738	0.0364704	-0.923758	-0.307919	-1.5396	41.1665	3.56978	271.705	13.3984	-3.11465	-2.09164	647	0.0147836	-0.729027	-0.277725	-1.1109	13.3844	5.66988	36.9587	13.3306	-3.40842	-2.43764
DNAJC15	523	0.00250518	740	0.0369066	-0.615839	-0.20528	-0.957971	694.202	585.836	339.357	253.331	-3.10999	-2.0868	644	0.0145905	-0.555449	-0.208293	-0.902605	476.312	383.233	175.242	127.21	-3.41328	-2.44239
PLD3	524	0.00254179	1132	0.0962977	0.513199	0.957971	0.136853	22.3588	34.9431	17.7134	32.2054	2.67564	1.66307	481	0.00391577	0.729027	1.1109	0.347156	41.3852	63.3113	30.8513	47.7789	3.82864	2.88487
TSEN54	525	0.00254211	1006	0.0762789	-0.513199	-0.136853	-0.855332	52.3817	40.6536	33.4309	22.0163	-2.79125	-1.7727	517	0.00567758	-0.729027	-0.347156	-1.07618	44.6407	29.1103	31.3599	22.0851	-3.71837	-2.76584
RGL2	526	0.0025496	2276	0.261804	0.410559	0.821118	0.0342133	12.6031	16.7094	12.1713	15.2962	2.04585	1.12214	338	0.000445283	0.833174	1.24976	0.486018	19.0335	30.7986	13.9493	20.8916	4.41117	3.51168
LAMA1	527	0.00255147	632	0.0233861	-0.650052	-0.239493	-0.992185	69.8839	53.8265	48.9666	32.7094	-3.28737	-2.26707	726	0.0242994	-0.62488	-0.208293	-0.972036	62.8389	48.6577	44.6349	25.9806	-3.23767	-2.25236
TOM1	528	0.00259289	824	0.0504708	0.615839	1.06061	0.20528	13.6004	20.2294	12.0169	16.3561	2.98385	1.95595	586	0.0103671	0.62488	1.00675	0.277725	20.2285	29.0747	16.2467	17.9417	3.53036	2.56334
MDM2	529	0.00260043	1580	0.163801	0.478986	0.855332	0.10264	17.9718	23.0162	11.8634	15.1606	2.37166	1.3924	401	0.00147543	0.798458	1.24976	0.416587	25.7762	40.8693	21.8473	30.9885	4.10468	3.17947
LINC00458	530	0.00267131	1291	0.120431	0.992185	1.71066	0.239493	0.794934	3.91909	2.96457	8.61241	2.55437	1.55297	453	0.00283205	1.1109	1.77049	0.520734	5.03408	16.882	15.8474	42.2702	3.92205	2.9854
CACNB2	531	0.00270761	507	0.0126321	-0.786905	-0.307919	-1.16325	7.47707	4.13963	9.59047	3.82514	-3.51593	-2.49398	890	0.0449503	-0.694311	-0.208293	-1.14561	3.70767	2.17702	6.07588	3.35008	-2.9963	-2.00512
FAM213A	532	0.00273425	807	0.0461198	-0.547412	-0.171066	-0.889545	111.286	87.5754	56.5745	43.2856	-3.01758	-1.9943	615	0.012382	-0.590165	-0.243009	-0.902605	96.5318	70.1548	50.9702	41.7793	-3.47014	-2.50107
NR1H3	533	0.00275861	654	0.0265001	0.752692	1.23168	0.307919	8.93833	13.1488	13.285	12.6534	3.24226	2.2188	714	0.0233082	0.729027	1.18033	0.277725	10.602	17.1706	12.6789	20.6657	3.25427	2.26835
RASGRF1	534	0.00275988	499	0.0120538	-0.752692	-0.307919	-1.16325	1.46925	0.801399	3.39096	1.18248	-3.53256	-2.51056	902	0.0475521	-0.729027	-0.208293	-1.14561	1.09688	0.657827	2.24386	1.38623	-2.97499	-1.98135
STARD10	535	0.00277019	329	0.00308283	-0.992185	-0.478986	-1.40274	60.0334	39.1526	46.2268	35.7305	-3.97834	-2.95936	1302	0.118222	-0.520734	-0.104147	-0.867889	64.5413	49.2947	45.3001	36.0284	-2.55843	-1.56228
GAS2L1	536	0.0028351	315	0.0023754	-0.786905	-0.376346	-1.23168	5.5183	2.77295	9.94528	3.75802	-4.05009	-3.03878	1422	0.138159	-0.520734	-0.104147	-0.93732	3.67149	2.47279	9.23458	5.67959	-2.47231	-1.48268
RANBP9	537	0.00284121	1598	0.167316	0.478986	0.957971	0.10264	8.31452	12.2167	8.31896	12.6829	2.35961	1.38088	413	0.00160813	0.763743	1.14561	0.416587	9.00911	14.3439	9.63806	11.906	4.07829	3.15443
FGF13	538	0.00285625	348	0.00371642	-0.889545	-0.410559	-1.36853	4.82127	3.23874	7.18008	5.36702	-3.92015	-2.90128	1257	0.109	-0.729027	-0.173578	-1.24976	2.15566	1.01572	5.41928	2.19611	-2.59864	-1.6027
WARS	539	0.00285649	478	0.010179	-0.615839	-0.239493	-0.957971	114.226	87.0022	60.3691	35.2991	-3.58824	-2.56969	963	0.0560368	-0.520734	-0.138862	-0.833174	81.3598	61.7567	51.0884	32.9161	-2.90383	-1.91075
CCDC173	540	0.00288325	265	0.00115153	-0.889545	-0.478986	-1.26589	1.46445	0.470244	3.843	0.836175	-4.25527	-3.25062	1798	0.195934	-0.486018	-0.0347156	-0.93732	1.27083	0.682193	4.57887	1.71805	-2.25609	-1.29322
HOOK1	541	0.0029561	205	0.00035929	-0.957971	-0.513199	-1.33432	4.66954	2.58552	4.69604	2.7815	-4.56313	-3.56831	2405	0.304889	-0.451302	0.0347156	-0.867889	4.31459	2.99804	5.26929	3.58287	-1.9592	-1.02601
SLC38A6	542	0.00298168	2403	0.283033	0.410559	0.855332	0.0342133	3.9534	6.45806	5.89615	6.63204	1.9905	1.07353	343	0.000458323	0.867889	1.24976	0.486018	7.12751	13.5331	9.14593	10.7534	4.40174	3.504
DOCK4	543	0.00301515	2174	0.249666	0.547412	1.0264	0.0342133	1.07662	1.71744	2.33148	1.79718	2.08417	1.15116	356	0.000668144	0.833174	1.24976	0.451302	1.57511	2.68338	2.13877	2.69839	4.31105	3.40233
KBTBD4	544	0.00305704	224	0.000513521	0.923758	1.43696	0.513199	12.6735	25.8442	15.8483	22.2708	4.46867	3.4736	2258	0.276191	0.416587	0.798458	0.0347156	21.5189	25.7263	25.7317	19.9859	2.02731	1.08892
FAM175A	545	0.00312137	784	0.0434183	-0.615839	-0.20528	-0.992185	4.57783	3.76878	4.89173	4.82434	-3.04436	-2.01966	657	0.0155732	-0.659596	-0.243009	-1.04147	3.8419	2.23806	7.08422	2.82283	-3.39	-2.41877
CYC1	546	0.00314584	569	0.0175192	-0.615839	-0.239493	-0.957971	368.189	289.803	212.84	160.924	-3.39657	-2.37563	855	0.0395466	-0.555449	-0.173578	-0.902605	315.129	246.967	155.619	120.482	-3.04713	-2.05845
ATP6V0E2	547	0.00316931	132	3.07053e-05	-1.0264	-0.581625	-1.47117	7.2907	3.69821	9.87495	4.28444	-5.13824	-4.16817	4225	0.558396	-0.381871	0.173578	-0.902605	5.91872	4.77238	10.0337	10.1581	-1.40104	-0.585226
EBI3	548	0.00319601	3068	0.400963	0.513199	1.19746	-0.0684265	0.214206	1.03792	1.38275	2.68587	1.72678	0.839902	300	0.000155684	1.21504	1.87464	0.694311	0.734197	4.27237	2.99892	11.5789	4.65816	3.78182
SULT2B1	549	0.00321752	147	6.94383e-05	1.57381	2.39493	0.923758	0.668097	2.39354	6.86959	6.55988	4.96052	3.9782	3569	0.482764	0.62488	1.28448	-0.138862	0.644247	1.52183	3.20149	5.63844	1.56425	0.701863
RTKN	550	0.00332346	997	0.0758013	-0.478986	-0.136853	-0.821118	52.1811	39.6241	31.0198	20.0167	-2.79544	-1.77559	554	0.00810106	-0.659596	-0.277725	-0.972036	56.4188	37.8336	42.5233	22.4923	-3.60927	-2.64783
PALLD	551	0.00332465	370	0.00458898	-0.752692	-0.342133	-1.12904	41.4588	28.2781	26.1006	20.9963	-3.85406	-2.83455	1251	0.108843	-0.486018	-0.104147	-0.833174	31.7462	23.8801	20.5742	15.7786	-2.60056	-1.60341
FBXO32	552	0.00334096	2777	0.344801	0.478986	0.992185	0	0.936546	1.08365	2.68344	1.4841	1.84162	0.944722	318	0.000294785	1.04147	1.52749	0.555449	0.881645	2.82931	1.71813	8.12398	4.51236	3.61984
ARL4C	553	0.00343411	1793	0.197277	0.547412	1.09482	0.0684265	1.73226	2.59859	3.25044	3.46676	2.2539	1.28935	405	0.0014819	1.04147	1.5622	0.590165	3.43673	7.08858	7.76271	10.626	4.10178	3.17821
TCEAL4	554	0.00345855	622	0.0226749	-0.718479	-0.273706	-1.16325	3.46904	1.94919	6.64768	3.10747	-3.30053	-2.27887	809	0.0345226	0.729027	1.21504	0.277725	1.32615	3.04311	3.60347	5.88426	3.10422	2.11391
TMSB4X	555	0.0036242	835	0.0522267	-0.513199	-0.136853	-0.821118	481.723	387.41	262.185	166.683	-2.96938	-1.94126	649	0.0148591	-0.62488	-0.243009	-1.00675	891.127	693.784	552.625	485.418	-3.40591	-2.43579
IL34	556	0.00365933	450	0.00823368	-0.821118	-0.342133	-1.26589	18.0926	10.1071	16.2106	10.4588	-3.65868	-2.64233	1105	0.0815817	-0.62488	-0.173578	-1.07618	9.18145	6.23802	13.133	9.47694	-2.73924	-1.74158
RNF39	557	0.0036905	382	0.00540626	-0.992185	-0.478986	-1.47117	3.65632	1.73422	7.38992	3.51147	-3.80587	-2.78177	1230	0.107453	-0.729027	-0.138862	-1.21504	3.71363	1.84127	9.96363	4.72118	-2.61097	-1.60975
GALT	558	0.00370255	701	0.0314958	0.615839	1.0264	0.239493	21.1933	31.3185	20.4204	22.0663	3.17262	2.15075	739	0.0269219	0.590165	0.972036	0.243009	16.9651	25.2688	16.4337	21.4516	3.20314	2.21265
DPP4	559	0.00377269	2885	0.366147	0.444772	1.26589	-0.0342133	1.19947	2.04514	3.626	3.7921	1.79722	0.903715	319	0.000294785	1.24976	1.77049	0.763743	0.856685	2.9154	2.21624	4.65044	4.51194	3.61984
AKAP12	560	0.00377504	1413	0.138374	-0.513199	-0.10264	-0.889545	25.0589	18.0546	21.3861	10.978	-2.47354	-1.48187	473	0.00356729	-0.694311	-0.31244	-1.04147	27.0398	17.557	21.2894	10.9276	-3.85599	-2.91409
TMEM132A	561	0.00393274	3572	0.464805	-0.410559	0.10264	-0.923758	0.684923	0.337201	2.42198	0.769461	-1.58216	-0.730957	293	0.000121111	-1.1109	-0.590165	-1.59692	1.36381	0.460127	4.15583	1.24012	-4.71442	-3.84387
PTPN12	562	0.00394009	2185	0.250791	0.444772	0.889545	0.0342133	7.75188	10.7726	10.0312	7.62498	2.08034	1.14843	381	0.00101506	0.798458	1.21504	0.451302	9.89278	16.4688	10.2606	13.6551	4.20233	3.28632
RNF25	563	0.00401679	388	0.00567433	0.718479	1.12904	0.342133	13.691	23.3128	16.043	15.615	3.78975	2.76603	1278	0.111837	0.486018	0.867889	0.138862	19.016	24.2279	19.7372	16.6716	2.5841	1.58999
ARHGAP32	564	0.00404474	4565	0.577157	0.307919	0.752692	-0.10264	2.02628	2.27966	3.2446	2.37183	1.33963	0.557543	258	4.07571e-05	1.00675	1.42334	0.62488	2.78661	4.50181	3.2479	4.33518	4.95635	4.10315
DCAF12	565	0.00404728	961	0.0706425	0.478986	0.855332	0.171066	19.7581	26.6549	13.2619	11.8777	2.83067	1.80777	599	0.0114843	0.590165	0.972036	0.277725	25.4087	36.0048	14.8965	21.1707	3.49707	2.52761
SLC19A3	566	0.00408816	326	0.00291295	-0.821118	-0.376346	-1.23168	10.4977	6.15585	10.9431	5.98609	-3.99397	-2.97678	1590	0.162866	-0.486018	-0.0694311	-0.93732	7.15368	5.82364	8.17562	7.55799	-2.37205	-1.3955
KIF21A	567	0.00413209	8310	0.838846	-0.136853	0.239493	-0.513199	9.60949	9.20835	8.0521	5.82524	-0.711136	-0.20337	195	1.15183e-06	1.28448	1.73578	0.833174	7.14873	14.896	6.67415	17.632	5.65768	4.86375
SAT1	568	0.00417844	344	0.00366545	0.855332	1.33432	0.444772	17.2468	32.0624	32.3786	33.2723	3.92585	2.9056	1471	0.147255	0.555449	1.1109	0.138862	14.1782	20.6539	24.285	32.0838	2.4373	1.4493
ERGIC1	569	0.0042031	217	0.000469856	-1.09482	-0.581625	-1.57381	8.74574	4.55296	12.5741	6.07984	-4.49441	-3.49738	2596	0.337644	-0.416587	0.0347156	-0.902605	2.8894	2.48384	4.95292	4.1735	-1.88143	-0.958831
PHF7	570	0.00423671	831	0.0510824	-0.718479	-0.20528	-1.19746	3.98139	2.97106	5.61072	5.46996	-2.97767	-1.95079	682	0.0183714	-0.763743	-0.277725	-1.21504	5.30105	2.92451	10.5596	6.42657	-3.33406	-2.35805
PMEL	571	0.00432799	606	0.0204896	0.684265	1.19746	0.273706	7.1681	13.3818	8.49245	10.922	3.33611	2.31726	903	0.0475521	0.659596	1.07618	0.243009	14.5659	20.5958	16.0723	25.0759	2.97465	1.98135
SAP30L-AS1	572	0.00439837	331	0.00313709	-0.889545	-0.410559	-1.36853	3.55913	1.73568	7.6156	3.63518	-3.97275	-2.95398	1610	0.165541	-0.555449	-0.0694311	-1.07618	1.67218	0.860953	4.49017	1.67321	-2.3614	-1.38667
ZNF655	573	0.00442576	1736	0.189111	0.444772	0.889545	0.0684265	8.48843	12.9054	9.49947	10.904	2.28245	1.31321	442	0.00239476	0.729027	1.1109	0.381871	13.6337	23.0086	15.0797	16.8488	3.96857	3.03633
IFNGR1	574	0.00448558	502	0.0121678	0.650052	1.06061	0.307919	19.2381	29.5535	18.091	20.1155	3.52849	2.50724	1065	0.0744025	0.520734	0.902605	0.173578	28.5173	38.0008	24.9235	28.4435	2.78138	1.78413
SRC	575	0.00451199	924	0.0653541	0.650052	1.12904	0.239493	2.56999	5.58297	3.93533	5.92592	2.86736	1.84283	638	0.0145769	0.694311	1.14561	0.31244	5.82432	8.53349	9.03643	7.82765	3.41593	2.44272
MRPS2	576	0.00455768	2062	0.237295	-0.410559	0	-0.752692	102.761	81.71	52.947	38.5698	-2.12629	-1.18177	404	0.00147543	-0.833174	-0.381871	-1.21504	77.116	48.9796	60.5012	39.695	-4.10337	-3.17947
MGST1	577	0.00458462	238	0.000720314	-0.992185	-0.513199	-1.43696	209.945	131.289	161.688	112.682	-4.38225	-3.38173	2429	0.30903	-0.416587	0.0347156	-0.798458	143.136	115.221	124.226	94.4783	-1.94916	-1.01726
ALDH1A1	578	0.00468206	2027	0.233538	1.71066	2.80549	0.20528	13.8231	26.3502	95.2847	76.5346	2.13956	1.19129	412	0.00160156	1.04147	1.66635	0.486018	0.500244	2.30552	2.01247	5.76738	4.0798	3.15562
IL6	579	0.00476995	749	0.0385334	0.957971	1.50538	0.342133	5.57157	12.8318	11.4878	22.7842	3.094	2.06914	754	0.0288623	0.93732	1.52749	0.347156	13.4275	28.6051	32.4722	54.8833	3.17729	2.18536
FRMD4B	580	0.00478623	579	0.0178966	-0.718479	-0.273706	-1.12904	16.6231	11.7564	11.8724	8.83428	-3.38607	-2.36775	978	0.0588124	-0.555449	-0.138862	-0.93732	18.4467	13.0375	14.6913	10.1386	-2.8838	-1.88959
KRT86	581	0.00479753	942	0.0682284	1.60802	2.36072	0.410559	0.0291324	0.751141	0.277533	3.57921	2.84814	1.8235	648	0.0148591	0.972036	1.52749	0.416587	0.094898	0.915781	0.701802	3.02205	3.4065	2.43579
ANKFN1	582	0.00483735	1692	0.183879	0.718479	1.3001	0.136853	0.0489418	0.155574	0.434176	0.617446	2.30284	1.32891	457	0.00290573	1.1109	1.73578	0.520734	0.27575	1.34004	1.18256	3.22306	3.91418	2.97754
LRFN4	583	0.00485599	412	0.00644102	-0.821118	-0.376346	-1.23168	2.25601	0.967382	4.17939	1.6129	-3.74242	-2.72444	1323	0.120995	-0.729027	-0.138862	-1.18033	1.26714	0.952188	2.9717	2.76013	-2.54477	-1.55061
RPS6KA5	584	0.00489737	1220	0.110902	-0.615839	-0.136853	-0.992185	5.62216	3.67024	6.96912	3.67191	-2.60239	-1.59415	544	0.00752537	0.659596	1.07618	0.31244	4.29106	6.92052	5.21958	8.02717	3.63346	2.67265
FAM160A2	585	0.00493377	1063	0.0834741	0.581625	0.992185	0.171066	5.26878	7.17908	8.07491	5.97859	2.7439	1.73087	602	0.0116886	0.694311	1.14561	0.31244	16.6057	26.4461	15.6488	24.2254	3.4913	2.52141
ISYNA1	586	0.004936	528	0.0140081	0.650052	1.06061	0.273706	25.6607	39.1348	21.2016	25.3781	3.47728	2.45705	1051	0.0732494	0.555449	1.00675	0.173578	39.4237	54.1977	34.0057	43.6028	2.79073	1.79127
OLFML1	587	0.00498263	575	0.0177504	-0.718479	-0.273706	-1.12904	14.1242	9.76459	14.6786	8.89636	-3.39022	-2.37078	994	0.0615521	-0.659596	-0.173578	-1.14561	12.8204	8.21295	16.3517	10.7746	-2.86429	-1.86951
SLBP	588	0.00500638	272	0.00123203	-0.786905	-0.410559	-1.16325	136.823	91.719	84.5942	60.5172	-4.23427	-3.23136	2209	0.269466	-0.451302	0	-0.867889	102.873	80.9714	84.2036	59.3491	-2.0468	-1.10429
FXYD4	589	0.00522198	881	0.0585015	-0.650052	-0.171066	-1.06061	109.712	79.3074	85.1684	68.4868	-2.91768	-1.89192	693	0.0199878	-0.659596	-0.243009	-1.04147	60.762	35.7657	80.3498	32.0536	-3.30605	-2.32658
CFD	590	0.00523524	322	0.00270624	-0.786905	-0.376346	-1.19746	11.0966	7.76703	12.8572	9.8361	-4.01429	-2.99927	1813	0.200782	-0.520734	-0.0347156	-0.93732	8.49697	5.81785	13.3018	9.26481	-2.24347	-1.27933
SLC1A3	591	0.00523644	645	0.0248381	-0.650052	-0.239493	-1.0264	60.3835	42.4256	38.3331	23.7135	-3.2646	-2.24391	912	0.0487214	-0.555449	-0.173578	-0.902605	65.8805	51.2908	39.5693	33.0069	-2.96414	-1.97102
GABBR2	592	0.00524049	684	0.0296156	-0.650052	-0.239493	-1.06061	6.83003	4.33932	7.73988	4.85482	-3.19754	-2.17519	871	0.041524	-0.798458	-0.243009	-1.24976	2.66721	1.4112	5.26964	2.40087	-3.02692	-2.03826
KIAA1522	593	0.00533146	325	0.00279166	0.957971	1.47117	0.478986	2.19504	4.21555	4.49537	5.41848	4.00476	2.98979	1809	0.200461	0.555449	1.04147	0.0694311	4.70931	6.14338	10.5135	7.4173	2.2449	1.28024
KCNN4	594	0.00536613	8020	0.820961	0.20528	0.615839	-0.273706	10.4915	13.571	12.2819	17.2359	0.754576	0.226309	213	2.98975e-06	1.04147	1.49277	0.659596	11.6987	25.924	13.3219	28.7634	5.47601	4.67152
ACTB	595	0.00548386	1352	0.128678	0	0.0342133	0	5259.9	4876.01	1874.41	1388.83	2.51499	1.51934	537	0.00685624	0	0.0347156	0	5507.68	4959.11	2272.93	1732.95	3.66072	2.70375
MISP	596	0.00549459	3010	0.390764	-0.410559	0.0684265	-0.855332	10.1482	7.29786	12.3718	6.74718	-1.74791	-0.858232	341	0.000451577	-0.902605	-0.486018	-1.35391	9.73567	4.82876	14.1132	5.86107	-4.40622	-3.50795
FAT1	597	0.0055583	2556	0.311048	-0.410559	0.0342133	-0.821118	2.8544	2.2471	3.16092	2.1568	-1.92365	-1.01302	378	0.000974736	-0.867889	-0.416587	-1.24976	2.3174	1.33371	2.87033	1.51369	-4.21328	-3.29772
FAM83H-AS1	598	0.00558715	3052	0.398355	0.376346	0.786905	-0.0342133	6.13276	7.63251	8.90201	6.54717	1.73249	0.844563	336	0.000433395	0.798458	1.18033	0.451302	6.28649	10.9473	7.92642	10.4361	4.41831	3.51887
GSE1	599	0.00559489	1959	0.222349	0.444772	0.821118	0.0684265	15.031	19.8353	10.5813	12.4799	2.17269	1.2203	440	0.00237753	0.694311	1.07618	0.381871	20.3271	30.839	11.2213	19.2057	3.97137	3.03851
CCNT2	600	0.00560312	6212	0.708257	0.20528	0.581625	-0.136853	6.7318	8.04529	5.77751	6.36844	1.03421	0.374198	240	1.77454e-05	0.93732	1.38862	0.555449	7.2965	12.5265	5.94024	9.64808	5.12923	4.29152
KHDC1L	601	0.0056889	662	0.0274981	-0.650052	-0.239493	-1.0264	2830.44	2322.51	1711.11	1262.94	-3.22795	-2.20437	908	0.0484278	-0.555449	-0.173578	-0.93732	1047.97	817.718	659.647	484.55	-2.96735	-1.97359
STMN1	602	0.00576265	310	0.00226299	-0.752692	-0.376346	-1.06061	668.21	494.727	303.207	214.728	-4.06516	-3.05335	1973	0.231524	-0.381871	0	-0.694311	536.223	463.148	218.76	206.025	-2.15446	-1.19644
PDHA1	603	0.00581248	594	0.0191695	-0.650052	-0.239493	-0.992185	344.043	261.169	148.574	121.123	-3.36011	-2.34222	1026	0.0671559	-0.486018	-0.138862	-0.833174	229.239	180.61	104.841	95.5767	-2.82645	-1.83063
SNX2	604	0.00597765	898	0.0617689	-0.547412	-0.136853	-0.889545	109.312	90.6199	51.6956	47.6156	-2.89469	-1.86795	705	0.0219797	-0.555449	-0.208293	-0.867889	104.293	82.1389	52.0229	42.4157	-3.27431	-2.29072
TBX3	605	0.00618798	927	0.0653541	-0.547412	-0.136853	-0.923758	33.7863	25.1815	27.6048	21.1526	-2.86689	-1.84283	704	0.0213839	0.62488	1.00675	0.243009	18.4009	24.588	15.902	20.6231	3.28265	2.30114
NOVA1	606	0.00625516	447	0.00804908	-0.957971	-0.410559	-1.5396	9.49484	4.30754	18.8104	11.8148	-3.6662	-2.65	1372	0.130254	-0.62488	-0.104147	-1.04147	7.52498	3.47853	23.2821	5.76948	-2.50608	-1.5131
FAM110A	607	0.00626767	337	0.00329772	0.855332	1.40274	0.410559	18.3327	40.6568	22.6978	62.2578	3.95655	2.93853	1844	0.207747	0.520734	1.04147	0.0694311	34.6393	46.9057	43.3612	61.4278	2.2237	1.25979
ANKMY2	608	0.00639671	540	0.0147014	0.615839	0.992185	0.273706	12.5786	18.1406	11.4477	11.4086	3.458	2.43965	1136	0.0897014	0.486018	0.867889	0.138862	19.9178	26.2378	15.9608	15.6136	2.69871	1.69697
TRIM65	609	0.00639972	454	0.00848235	-0.855332	-0.376346	-1.3001	2.35956	1.1575	4.0715	1.59457	-3.64844	-2.63224	1365	0.128621	-0.555449	-0.104147	-0.972036	1.75559	1.54786	3.61327	3.318	-2.51234	-1.51956
FAM63B	610	0.00640141	444	0.00796472	-0.650052	-0.273706	-1.0264	12.4853	8.79374	8.76611	6.03242	-3.67062	-2.65356	1388	0.133555	-0.486018	-0.0694311	-0.833174	14.1902	11.1769	10.3246	8.52924	-2.49311	-1.50023
SLC22A23	611	0.00644496	257	0.000984471	0.855332	1.33432	0.478986	2.16288	4.38	3.60083	4.76497	4.29701	3.29493	2590	0.336519	0.381871	0.833174	0	3.40335	4.82904	4.64404	5.82638	1.88412	0.961067
PAIP2B	612	0.00646725	9895	0.91782	0.136853	0.581625	-0.307919	1.8548	2.22673	2.21751	2.42942	0.493645	0.10318	188	4.65517e-07	1.14561	1.5622	0.729027	2.59165	4.85184	3.74181	5.02938	5.81736	5.04001
SEPP1	613	0.00648545	856	0.0556353	-0.615839	-0.171066	-1.0264	77.1692	58.4921	73.6183	47.9634	-2.94223	-1.91388	743	0.0273532	-0.763743	-0.277725	-1.18033	51.6474	33.648	59.6628	48.8353	-3.19707	-2.20644
ZDHHC13	614	0.00654975	1987	0.229007	0.478986	0.923758	0.0684265	4.27922	6.12777	6.80317	5.60225	2.15534	1.20292	452	0.00283205	0.833174	1.24976	0.451302	6.14768	10.6412	8.09677	9.46525	3.9227	2.9854
BLCAP	615	0.00656974	1556	0.159294	0.444772	0.821118	0.10264	27.9466	36.5197	22.513	20.07	2.38759	1.40745	522	0.00603932	0.694311	1.07618	0.347156	36.7039	54.4421	27.6437	32.8792	3.70029	2.74564
GDPD3	616	0.00660241	874	0.0577012	-0.581625	-0.171066	-1.0264	30.8795	21.3901	28.9678	18.426	-2.92445	-1.89796	737	0.0267829	-0.62488	-0.208293	-1.00675	17.9805	11.4471	26.3298	13.6273	-3.20548	-2.21467
RNF103	617	0.00664421	4680	0.585254	0.342133	0.855332	-0.136853	3.82566	5.30068	6.13055	7.32945	1.31785	0.545727	288	0.000100855	1.04147	1.49277	0.590165	4.28222	9.96413	7.1279	11.1858	4.75503	3.88853
KAT2B	618	0.00669403	494	0.0117552	0.718479	1.16325	0.307919	1.55513	2.80582	3.15789	2.73234	3.54185	2.51941	1247	0.108843	0.555449	0.972036	0.138862	2.48012	3.5739	4.45237	4.46842	2.60163	1.60341
SERINC3	619	0.00674647	6004	0.69274	0.20528	0.615839	-0.136853	31.4079	37.7264	24.199	20.2433	1.06995	0.39514	254	3.20174e-05	0.902605	1.28448	0.555449	35.2098	59.4542	26.0229	42.8562	5.00607	4.15862
TLE1	620	0.00677666	377	0.00504311	-0.718479	-0.342133	-1.09482	46.7385	30.737	31.8721	17.7271	-3.82629	-2.80427	1688	0.179132	-0.451302	-0.0347156	-0.798458	25.2328	18.9772	18.8669	14.7798	-2.31408	-1.34343
IGFBP6	621	0.00679057	1399	0.13632	-0.615839	-0.10264	-1.0264	2.47075	1.4939	8.35544	3.70135	-2.48224	-1.48964	560	0.00834435	-1.00675	-0.416587	-1.59692	3.7459	1.62135	12.0008	7.76736	-3.59919	-2.63781
PNP	622	0.0068255	207	0.00035939	0.855332	1.3001	0.478986	46.4188	71.8237	57.3469	43.8189	4.56033	3.56824	3359	0.457955	0.277725	0.659596	-0.0347156	92.4417	107.508	52.9864	58.7803	1.62057	0.742218
FBRSL1	623	0.00693986	535	0.0145672	-0.650052	-0.273706	-1.0264	3.01181	1.65257	4.13958	1.36217	-3.46347	-2.44296	1175	0.0971756	-0.62488	-0.138862	-1.00675	1.80457	1.14872	3.56428	1.65455	-2.66062	-1.6587
FAM84B	624	0.00695657	736	0.0359974	-0.615839	-0.20528	-1.0264	11.1234	7.85365	9.01563	7.55361	-3.11924	-2.09696	900	0.0465658	-0.590165	-0.173578	-1.00675	7.75559	5.06144	7.03925	4.766	-2.98209	-1.99023
STAG3	625	0.00698137	332	0.00319177	-0.718479	-0.342133	-1.12904	8.03451	4.91388	5.99003	3.22903	-3.96791	-2.94864	1949	0.226914	-0.451302	-0.0347156	-0.833174	7.57584	5.14485	7.21751	4.86345	-2.16732	-1.20835
CDK7	626	0.00706136	895	0.0616305	0.478986	0.855332	0.171066	67.7771	94.8845	38.0416	39.676	2.89645	1.86894	738	0.0268388	0.555449	0.93732	0.243009	73.5724	99.8252	50.43	47.5712	3.20449	2.21385
NSMCE4A	627	0.00709259	603	0.0204663	-0.684265	-0.239493	-1.06061	45.3071	34.6657	33.458	25.6003	-3.33781	-2.31769	1080	0.0771939	-0.520734	-0.138862	-0.833174	44.529	32.3798	31.5728	22.9416	-2.76484	-1.76721
PPT1	628	0.00719357	1053	0.0821782	-0.513199	-0.136853	-0.855332	350.716	297.693	193.239	156.939	-2.75181	-1.73819	688	0.0191959	-0.590165	-0.208293	-0.902605	262.749	207.422	140.159	104.229	-3.31938	-2.34171
TSPAN4	629	0.00722995	347	0.00371642	-0.855332	-0.376346	-1.3001	21.7607	13.294	23.1384	13.5425	-3.92054	-2.90128	1894	0.217154	-0.520734	-0.0347156	-0.93732	17.8313	14.9843	21.2972	17.7249	-2.19595	-1.23413
SPDYC	630	0.00723856	1823	0.20262	0.581625	1.09482	0.0684265	2.58792	5.56749	7.57167	8.57263	2.23679	1.27412	488	0.00432308	0.93732	1.42334	0.451302	3.31433	6.04713	18.0569	10.3944	3.80052	2.85357
CD68	631	0.0073359	990	0.0738408	0.581625	1.06061	0.171066	2.22812	4.71883	3.66554	5.38401	2.80691	1.7876	713	0.0225645	0.659596	1.1109	0.277725	3.32933	5.99981	5.76729	7.17886	3.26387	2.28073
LYN	632	0.00742225	2967	0.380608	0.342133	0.718479	0	51.9546	66.354	29.5611	34.84	1.76662	0.876776	367	0.000840845	0.833174	1.24976	0.451302	50.8622	87.332	39.2913	87.412	4.25313	3.33899
CASP4	633	0.00754751	443	0.00788484	1.16325	1.60802	0.513199	0.00645756	0.28727	0.101077	1.13898	3.67377	2.65696	1516	0.15328	0.729027	1.45805	0.138862	0.13949	1.03909	1.08295	5.6625	2.41181	1.42804
PLEKHO2	634	0.0075592	3250	0.424598	-0.410559	0.0684265	-0.821118	5.17831	4.05232	6.94667	4.77823	-1.67253	-0.798469	349	0.000585748	0.902605	1.31919	0.520734	3.94584	8.80992	5.86987	13.1524	4.34442	3.43813
EDNRB	635	0.0076054	987	0.0732133	0.786905	1.3001	0.239493	1.87652	3.85644	3.4536	5.43335	2.81064	1.7915	718	0.0238248	0.833174	1.38862	0.347156	5.72517	11.6003	9.04619	19.9246	3.24566	2.25994
SH3RF2	636	0.00766217	436	0.00758547	-0.923758	-0.376346	-1.43696	2.43248	1.17979	5.51201	2.56559	-3.68767	-2.66998	1549	0.158495	-0.694311	-0.104147	-1.28448	1.44821	0.702644	4.08759	2.18193	-2.39169	-1.41015
SIPA1L3	637	0.00766288	723	0.0338509	-0.684265	-0.20528	-1.06061	2.53419	1.63793	3.53452	2.31367	-3.14259	-2.12184	952	0.0545891	-0.659596	-0.208293	-1.04147	2.25552	1.4607	2.95875	1.51892	-2.9156	-1.92213
LGALS13	638	0.00775843	3086	0.404942	0.513199	1.23168	-0.0684265	0.325345	2.88699	1.87874	15.512	1.7196	0.832827	359	0.000731453	1.18033	1.70106	0.659596	1.1947	5.92288	4.07085	11.9941	4.28913	3.37751
ABLIM3	639	0.00785162	179	0.000198767	1.36853	2.01858	0.718479	0.332572	1.22525	2.72645	2.38337	4.71354	3.72058	4138	0.549873	0.381871	0.93732	-0.138862	0.770521	1.09591	3.05024	2.23443	1.42017	0.59795
EMC7	640	0.00785581	1215	0.11051	0.444772	0.786905	0.10264	117.605	165.568	68.8077	80.6736	2.60501	1.5959	633	0.0141796	0.590165	0.93732	0.243009	140.405	197.007	90.5669	88.02	3.42537	2.45268
ENG	641	0.00790136	2507	0.303168	0.718479	1.40274	0	0.239585	0.639722	1.58051	1.81766	1.9431	1.02966	426	0.00187889	0.902605	1.49277	0.451302	0.403338	1.79487	1.28584	4.33989	4.03468	3.10874
PLA2G16	642	0.00791421	504	0.012482	0.752692	1.19746	0.342133	20.0423	31.9243	29.3674	22.4974	3.52044	2.49822	1319	0.120935	0.486018	0.867889	0.138862	41.8599	58.031	36.568	45.7686	2.546	1.55086
PRAMEF19.uid_865	643	0.00792301	355	0.00404794	-0.718479	-0.342133	-1.09482	2.12176	1.30909	1.97788	1.29854	-3.89467	-2.8744	1910	0.222534	-0.381871	-0.0347156	-0.729027	1.07861	0.908603	1.38251	1.03123	-2.1826	-1.21982
GGT1	644	0.00796251	554	0.0157422	0.855332	1.40274	0.376346	0.111933	0.725448	0.396551	1.68644	3.4331	2.41484	1215	0.104151	0.62488	1.1109	0.173578	0.307387	0.960275	1.07195	2.63544	2.62581	1.62506
ARHGEF11	645	0.00798759	1075	0.0869943	-0.718479	-0.171066	-1.23168	2.88352	1.40625	6.41565	3.43056	-2.72661	-1.71147	696	0.0202788	-0.798458	-0.277725	-1.28448	3.37174	2.16432	5.74383	3.35481	-3.30079	-2.32115
PLAC8	646	0.00798906	538	0.0146677	-0.684265	-0.273706	-1.06061	36.5084	27.9776	25.7628	20.5576	-3.46012	-2.44048	1268	0.109634	-0.520734	-0.104147	-0.93732	23.8586	16.8863	19.8733	15.9679	-2.59365	-1.59984
SMIM9	647	0.00811737	2155	0.249022	0.684265	1.40274	0.0684265	0.0187345	0.486394	0.159825	2.24118	2.08873	1.15273	465	0.00324808	1.04147	1.59692	0.555449	0.135585	1.85538	0.686762	7.13715	3.88276	2.94323
TAOK3	648	0.00813601	165	0.000141965	-0.855332	-0.478986	-1.16325	20.5504	12.2397	14.5635	6.10312	-4.79798	-3.80472	4562	0.591547	-0.277725	0.138862	-0.62488	14.2436	11.7674	12.1211	8.17922	-1.32749	-0.536596
EPAS1	649	0.00814681	1032	0.0788908	0.821118	1.50538	0.239493	2.58895	4.83419	7.89832	7.81144	2.77181	1.75716	715	0.023586	1.00675	1.66635	0.381871	4.17663	9.10655	6.85804	21.2661	3.25051	2.26381
ANKRD33B	650	0.00821078	1662	0.178105	-0.513199	-0.0684265	-0.889545	5.09192	3.46404	5.32989	3.14666	-2.32161	-1.34661	535	0.00674306	-0.729027	-0.31244	-1.1109	3.92091	2.3767	4.04895	2.48976	-3.66594	-2.70927
AGL	651	0.00829473	357	0.00404794	-0.684265	-0.307919	-1.0264	57.4925	42.0939	26.266	18.4511	-3.89333	-2.8744	1960	0.229662	-0.381871	0	-0.729027	31.1339	24.6778	18.3423	13.8285	-2.16012	-1.20123
UBAP1	652	0.00834817	1579	0.163642	0.410559	0.786905	0.10264	26.4345	32.5618	18.2219	16.492	2.37226	1.39293	553	0.0080845	0.62488	1.00675	0.31244	29.2829	41.7793	20.0364	23.9416	3.61068	2.64852
CCDC88A	653	0.00835561	358	0.00409316	-0.786905	-0.342133	-1.23168	1.50494	0.819014	3.47222	1.41922	-3.88995	-2.87089	1964	0.229672	-0.486018	-0.0347156	-0.902605	0.690574	0.454676	1.39793	0.907798	-2.15934	-1.2012
TYRO3	654	0.00859458	2251	0.258515	0.410559	0.821118	0.0342133	19.8881	26.2394	16.373	20.3373	2.05565	1.12991	466	0.00324808	0.729027	1.1109	0.381871	26.0279	38.212	21.7479	26.5991	3.88248	2.94323
CPSF4	655	0.00866641	2515	0.304896	0.376346	0.786905	0	22.2217	28.7331	21.8099	23.2538	1.93928	1.02599	436	0.00215286	0.763743	1.18033	0.381871	28.396	43.3294	31.8048	43.7952	3.99711	3.06829
DEPDC1B	656	0.00880084	1396	0.136162	0.547412	0.957971	0.136853	10.6798	14.7246	12.9491	10.1323	2.48335	1.49024	610	0.0119272	0.659596	1.07618	0.277725	15.6337	21.9385	13.5269	17.5046	3.48237	2.51429
GDF15	657	0.00881404	877	0.0582452	1.23168	2.18965	0.376346	17.8264	46.2875	81.3634	191.388	2.92046	1.89385	829	0.0369905	1.00675	1.66635	0.381871	37.8671	72.1164	96.936	157.404	3.07646	2.08587
ICAM1	658	0.00899799	566	0.0173698	1.06061	1.67645	0.478986	0.240605	0.774114	2.01985	1.80603	3.40048	2.37879	1242	0.10856	0.867889	1.63163	0.243009	0.101042	0.495112	0.639087	1.47245	2.6039	1.6047
C1orf115	659	0.00901104	2285	0.264134	0.547412	1.06061	0.0342133	2.70407	4.99205	5.11342	6.98251	2.04049	1.11667	468	0.00332185	0.867889	1.38862	0.451302	2.59816	5.0508	4.94396	5.82588	3.87598	2.93627
RPS6KA4	660	0.0090912	862	0.0565702	-0.684265	-0.20528	-1.09482	8.40621	6.35593	9.42937	8.88586	-2.9349	-1.90662	856	0.0395466	-0.659596	-0.208293	-1.04147	8.81548	5.33364	10.7165	7.61066	-3.04686	-2.05845
RRAGC	661	0.00921359	7123	0.769148	0.20528	0.615839	-0.171066	12.1331	14.8856	11.9473	12.9735	0.887204	0.29349	247	2.35841e-05	0.972036	1.38862	0.590165	13.0175	23.5297	14.1905	25.9484	5.06995	4.22794
MEGF8	662	0.00928378	779	0.0422176	-0.684265	-0.20528	-1.12904	1.37512	0.749728	2.54362	1.13885	-3.05505	-2.03137	951	0.0543913	-0.694311	-0.208293	-1.18033	0.482999	0.351094	1.11153	0.862709	-2.91706	-1.92371
PPARD	663	0.00929605	1505	0.150579	0.615839	1.06061	0.136853	7.9714	12.4723	9.20413	11.8422	2.42034	1.43749	591	0.0108794	0.694311	1.14561	0.31244	10.9485	17.4053	12.6752	17.4843	3.51532	2.54655
LRRC41	664	0.00935766	534	0.0144055	0.650052	1.06061	0.273706	15.8583	23.1543	14.9723	14.0739	3.46698	2.44699	1359	0.127358	0.486018	0.867889	0.104147	18.5782	24.8273	15.4226	16.3541	2.51738	1.5246
ZBED6	665	0.009429	2873	0.361806	0.444772	0.923758	-0.0342133	3.45743	5.894	5.4951	6.60917	1.80469	0.911929	408	0.00150165	0.972036	1.52749	0.520734	3.21944	5.33846	9.24116	7.7355	4.09701	3.17436
LINC00842	666	0.00944076	381	0.0052833	-0.786905	-0.342133	-1.16325	2.45596	1.56876	3.87917	1.7273	-3.81221	-2.78923	1914	0.222534	-0.416587	-0.0347156	-0.763743	2.61713	2.1972	3.18278	2.56316	-2.18202	-1.21982
SHC1	667	0.00959172	732	0.0352516	0.581625	0.957971	0.239493	17.2181	25.4029	12.7704	14.5801	3.12707	2.10546	1018	0.0663745	0.486018	0.867889	0.173578	32.1373	44.5428	21.4807	20.7158	2.8327	1.83589
ARHGEF26	668	0.00961006	682	0.0295172	-0.581625	-0.20528	-0.957971	7.0236	5.18683	6.01335	3.14122	-3.19935	-2.17651	1082	0.0773583	-0.555449	-0.138862	-0.93732	3.07631	2.20213	3.72813	2.68034	-2.76355	-1.76622
DLGAP1-AS2	669	0.00962104	586	0.0181667	-0.684265	-0.273706	-1.09482	2.48992	0.753645	6.27124	1.45032	-3.37866	-2.3622	1276	0.111759	-0.555449	-0.104147	-1.00675	1.4183	0.784628	4.39309	2.89417	-2.58487	-1.59033
ZNF696	670	0.00966161	301	0.00194965	-0.889545	-0.410559	-1.3001	1.83752	0.99698	2.84059	1.34402	-4.10659	-3.0978	2591	0.336519	-0.416587	0.0347156	-0.833174	1.05494	0.886681	1.96666	1.86624	-1.88403	-0.961067
TICAM1	671	0.00976813	568	0.0175192	-0.923758	-0.342133	-1.23168	0.0678618	0.00626727	0.458944	0.0581202	-3.39684	-2.37563	1292	0.116147	-0.694311	-0.138862	-1.28448	0.120968	0.0218823	0.881577	0.137894	-2.56725	-1.57115
PIEZO1	672	0.00981136	466	0.00973983	-0.821118	-0.376346	-1.23168	8.31144	4.40413	11.1841	3.87348	-3.60633	-2.58493	1620	0.167567	-0.451302	-0.0694311	-0.833174	7.07772	5.1568	8.89019	4.32848	-2.35444	-1.38006
YPEL2	673	0.00985709	743	0.0369188	-0.650052	-0.239493	-1.06061	16.2035	9.65709	20.2963	8.56512	-3.10905	-2.08666	1016	0.0655261	-0.62488	-0.173578	-1.07618	11.0179	7.43314	16.433	10.0734	-2.83744	-1.84165
FAM46A	674	0.00990999	7280	0.776215	-0.20528	0.239493	-0.581625	9.73684	9.2247	8.66334	7.61369	-0.865562	-0.284256	248	2.51511e-05	1.07618	1.45805	0.659596	8.07147	14.3457	8.20837	15.8682	5.05692	4.21344
IGFBP2	675	0.0100605	5331	0.646334	0.273706	0.752692	-0.171066	4.38171	5.34035	11.6503	8.32423	1.18566	0.458862	294	0.000125034	1.21504	1.77049	0.659596	3.39202	9.26533	8.21625	19.4477	4.70723	3.83604
ACAA2	676	0.0100901	1546	0.157524	-0.410559	-0.0684265	-0.752692	97.0997	79.2059	67.4483	43.3908	-2.39406	-1.41345	598	0.0112889	-0.62488	-0.243009	-0.972036	89.2184	62.3107	64.7894	36.8389	-3.50236	-2.53363
TMPO	677	0.0100944	889	0.0603121	-0.478986	-0.136853	-0.786905	71.8804	59.0089	33.9453	28.6364	-2.90533	-1.87851	872	0.0415651	-0.555449	-0.173578	-0.902605	54.3979	39.9445	29.7554	21.7113	-3.02622	-2.03785
TLN2	678	0.0101186	963	0.0708222	-0.581625	-0.136853	-0.957971	3.32541	2.02918	3.04554	1.67365	-2.82919	-1.80662	810	0.034839	-0.62488	-0.208293	-1.00675	3.02996	1.92582	3.90344	1.93221	-3.10115	-2.11022
ALDH2	679	0.0101415	541	0.0147014	0.615839	1.0264	0.273706	31.9425	50.6051	29.9277	28.9892	3.458	2.43965	1394	0.1347	0.520734	0.93732	0.138862	17.9906	24.829	19.1487	23.5364	2.48854	1.49582
HSPB11	680	0.0102267	118	2.00033e-05	-1.06061	-0.615839	-1.43696	121.579	70.0328	118.857	49.0099	-5.23894	-4.26485	7077	0.796561	-0.173578	0.208293	-0.555449	54.7475	44.9191	52.0376	34.085	-0.868554	-0.2578
CDK2	681	0.0104143	1395	0.136028	0.478986	0.855332	0.10264	18.9029	28.0817	14.7359	16.5507	2.48421	1.49075	652	0.0150029	0.659596	1.04147	0.277725	25.2656	36.9794	18.9516	25.324	3.4023	2.43231
STX7	682	0.010437	577	0.0178257	-0.581625	-0.20528	-0.889545	21.1499	15.7505	12.9669	7.4585	-3.38811	-2.36922	1333	0.121744	-0.451302	-0.0694311	-0.763743	17.2652	13.1059	11.7222	8.87025	-2.53986	-1.5475
DTNB	683	0.0106392	960	0.0706425	-0.615839	-0.171066	-1.0264	10.3655	7.31353	11.3845	7.64782	-2.83085	-1.80777	830	0.037056	-0.729027	-0.208293	-1.14561	6.95037	4.72505	9.77559	8.95068	-3.07557	-2.08515
PPP1R12C	684	0.0106997	1080	0.0874201	-0.650052	-0.136853	-1.09482	3.59422	1.93726	7.44527	3.01348	-2.72347	-1.70917	755	0.0289077	-0.659596	-0.208293	-1.04147	3.44417	1.80791	6.90709	2.29114	-3.17645	-2.18474
BOLA3	685	0.0108542	1360	0.130351	-0.478986	-0.0684265	-0.821118	209.923	165.877	114.781	94.2531	-2.50835	-1.51272	666	0.0169401	-0.659596	-0.243009	-1.04147	91.9533	61.9522	73.0634	49.9378	-3.36311	-2.38801
BIN1	686	0.0108749	1344	0.128084	-0.478986	-0.0684265	-0.821118	42.9478	36.6049	30.5686	28.9366	-2.51846	-1.5217	671	0.0174414	-0.694311	-0.243009	-1.07618	41.3894	28.4736	31.9941	20.8785	-3.35298	-2.37727
LY6G6C	687	0.0109777	8639	0.856752	-0.136853	0.273706	-0.581625	4.26408	3.80235	13.6752	5.23844	-0.664406	-0.18051	229	8.31172e-06	1.18033	1.66635	0.694311	9.53298	21.8589	21.0158	33.1673	5.27882	4.45699
TINCR	688	0.0109846	2206	0.253162	0.376346	0.786905	0.0342133	14.9215	19.3303	12.1036	8.72826	2.07247	1.1427	501	0.0050084	0.763743	1.18033	0.381871	14.4442	22.6021	12.9469	23.8724	3.75781	2.80649
FN1	689	0.0110032	2017	0.23193	0.581625	1.09482	0.0684265	0.851679	1.04551	3.84094	1.83152	2.1443	1.1954	524	0.00609823	0.867889	1.35391	0.416587	0.689357	1.25347	2.29858	3.32395	3.69686	2.74245
SGK223	690	0.0112227	627	0.0232582	-0.718479	-0.273706	-1.12904	2.86381	1.63487	4.072	2.33727	-3.29113	-2.26917	1236	0.10793	-0.62488	-0.138862	-1.07618	2.13599	1.19896	3.94296	2.00224	-2.60779	-1.60757
MAST4	691	0.0112676	2943	0.377034	0.410559	0.889545	-0.0342133	0.722543	0.989458	2.3735	2.19988	1.77485	0.883374	421	0.00179068	1.07618	1.5622	0.520734	0.506559	0.863455	2.50916	1.51114	4.04872	3.12292
COL4A1	692	0.0113227	1007	0.0763319	0.855332	1.47117	0.273706	0.277464	0.587718	1.24889	1.15371	2.7907	1.77238	825	0.0364607	0.867889	1.45805	0.31244	0.56752	1.07955	2.95003	2.57405	3.0822	2.09175
DBN1	693	0.0113889	1129	0.0961098	-0.650052	-0.136853	-1.12904	21.438	14.4595	22.0435	11.3275	-2.67718	-1.66401	748	0.0276621	-0.729027	-0.277725	-1.18033	20.5837	13.6889	23.1195	15.546	-3.19189	-2.20205
CXCR6	694	0.0115029	1504	0.150579	0.752692	1.47117	0.136853	0.320391	1.23606	1.70336	2.96193	2.42035	1.43749	642	0.0145905	0.833174	1.38862	0.347156	2.06198	5.13475	5.88888	9.23436	3.41369	2.44239
HSD3B1	695	0.0115586	728	0.0350798	1.09482	1.84752	0.376346	2.68413	7.59016	9.98563	13.8703	3.13011	2.10744	1094	0.080533	0.93732	1.5622	0.277725	40.5297	71.7914	68.5999	120.601	2.74669	1.7476
HOXB9	696	0.0115586	5640	0.667972	0.376346	0.957971	-0.273706	0.24979	0.696902	2.00538	2.42044	1.1312	0.428933	295	0.000132818	-1.28448	-0.694311	-1.77049	0.308536	0.0669822	1.61829	0.737506	-4.6942	-3.82117
CEBPD	697	0.0116269	2951	0.377756	0.513199	1.06061	-0.0342133	3.94587	9.0323	8.53498	23.7341	1.77272	0.882038	424	0.00187889	1.04147	1.63163	0.520734	6.02164	16.7225	14.1478	39.514	4.03487	3.10874
WLS	698	0.0117438	274	0.00125339	-0.992185	-0.513199	-1.50538	22.6794	14.0112	27.8635	23.9697	-4.22876	-3.22644	3143	0.428086	0.451302	0.93732	-0.0694311	27.9714	36.4078	37.0491	35.4732	1.68541	0.792472
CCNI2	699	0.0117527	307	0.00208346	-0.855332	-0.410559	-1.3001	1.97595	1.17413	3.54811	2.6308	-4.08665	-3.07807	2801	0.367636	-0.520734	0.0694311	-1.04147	0.551368	0.276812	2.16033	1.41009	-1.80963	-0.900911
SLCO4C1	700	0.0117671	135	3.86439e-05	-1.23168	-0.718479	-1.71066	6.90886	3.10726	7.55873	3.46397	-5.09059	-4.11544	6781	0.773361	-0.243009	0.277725	-0.694311	2.22832	2.03556	3.97252	3.55808	-0.918633	-0.287981
GLT1D1	701	0.0118799	227	0.000560909	-0.923758	-0.478986	-1.3001	2.18173	0.930615	3.72881	1.26672	-4.4469	-3.44984	3978	0.52413	-0.381871	0.138862	-0.902605	0.488202	0.379111	3.11849	2.00482	-1.46676	-0.636992
AMICA1	702	0.0118841	3876	0.499103	0.478986	1.09482	-0.136853	0.42453	0.417269	2.67866	1.15133	1.50461	0.675901	357	0.000698952	1.21504	1.90936	0.62488	0.193606	0.972193	1.64851	3.06395	4.30045	3.38999
LRRFIP1	703	0.0119099	643	0.0247969	-0.581625	-0.20528	-0.923758	67.5306	50.0618	36.2621	26.8714	-3.26566	-2.24455	1253	0.108843	-0.486018	-0.104147	-0.833174	73.1207	54.9989	37.8618	32.2113	-2.59993	-1.60341
SLC36A4	704	0.0119425	4156	0.530612	0.342133	0.855332	-0.136853	0.706047	1.011	1.71289	1.56957	1.4364	0.627072	347	0.000534931	0.93732	1.35391	0.486018	2.13609	3.56642	3.91288	3.59426	4.36556	3.46263
BSPRY	705	0.0120358	1210	0.109173	-0.581625	-0.136853	-1.0264	9.12303	6.73713	10.5023	9.39062	-2.61059	-1.60192	730	0.0250268	-0.659596	-0.243009	-1.04147	7.61334	4.45338	9.89571	5.94245	-3.22745	-2.24099
PCP4L1	706	0.0120696	681	0.0295133	0.855332	1.43696	0.342133	2.7971	2.81669	20.4375	5.47268	3.19981	2.17656	1174	0.0966418	0.763743	1.28448	0.208293	4.3872	3.80858	50.1042	9.91713	2.66276	1.66136
OTUD3	707	0.0122563	7411	0.782054	0.20528	0.718479	-0.239493	2.8249	3.49275	3.05546	3.66481	0.847747	0.276643	257	3.75195e-05	1.07618	1.52749	0.62488	2.54291	4.87839	3.14753	6.19229	4.97316	4.12225
GAS7	708	0.0122585	818	0.0498436	-0.650052	-0.20528	-1.06061	5.26227	4.03709	4.97994	4.04474	-2.99	-1.9613	1004	0.0625032	-0.659596	-0.208293	-1.07618	3.51902	2.48132	3.74567	3.76532	-2.85625	-1.86271
RP9	709	0.0122817	1217	0.110681	-0.581625	-0.10264	-0.992185	12.903	8.67064	15.3509	7.96229	-2.60392	-1.59514	732	0.025202	-0.62488	-0.208293	-1.00675	11.4428	8.70893	12.5825	9.72228	-3.22442	-2.23829
BATF3	710	0.0123305	391	0.00576162	-0.752692	-0.342133	-1.16325	15.7927	8.38276	19.1267	7.86136	-3.7843	-2.76105	2125	0.25757	-0.486018	0	-0.93732	8.34262	5.06418	17.1229	11.0925	-2.08135	-1.13215
ELOVL4	711	0.0123425	430	0.00740933	1.16325	1.77909	0.581625	0.71737	2.65815	1.94647	4.36808	3.69719	2.67786	1962	0.229662	0.451302	0.93732	0.0694311	0.948741	1.87714	2.27524	3.01058	2.1599	1.20123
RNU4ATAC	712	0.0123459	487	0.011162	-0.752692	-0.307919	-1.12904	37.9826	14.9685	101.462	25.3519	-3.55923	-2.53759	1739	0.186254	-0.486018	-0.0347156	-0.867889	32.3731	24.4273	60.4574	58.1902	-2.28787	-1.32174
SLC31A2	713	0.0124843	458	0.00863526	0.684265	1.09482	0.307919	5.76104	11.0914	7.89243	9.33723	3.64192	2.62617	1880	0.214878	0.486018	0.93732	0.0694311	8.41709	13.2638	11.8905	19.584	2.20296	1.24026
HLA-C	714	0.0126918	231	0.000657073	1.36853	2.01858	0.718479	3.16222	8.57235	6.55963	13.6871	4.40899	3.40689	3894	0.520488	0.416587	0.902605	-0.104147	8.69324	13.1558	14.5559	17.1887	1.48131	0.642593
DAB2IP	715	0.012776	1282	0.119519	-0.581625	-0.10264	-1.06061	2.22152	1.34271	3.3475	1.65306	-2.55944	-1.55679	719	0.0238248	-0.659596	-0.243009	-1.04147	1.55169	0.903856	2.92617	1.73633	-3.24562	-2.25994
EZR	716	0.012887	907	0.0634246	-0.513199	-0.136853	-0.821118	581.889	518.081	168.401	159.02	-2.88317	-1.8562	931	0.0519234	-0.520734	-0.138862	-0.833174	575.773	502.295	214.245	167.31	-2.93811	-1.94377
FAM115A	717	0.0130245	1115	0.0932943	0.718479	1.3001	0.239493	0.711893	1.48713	0.934184	2.22554	2.69129	1.67827	799	0.0338824	0.694311	1.18033	0.277725	1.19039	2.38924	2.27518	3.28977	3.11342	2.12147
CCDC106	718	0.0130492	969	0.0717536	-0.615839	-0.171066	-1.06061	1.87961	1.3074	3.29287	2.00435	-2.82269	-1.80068	897	0.0461481	-0.659596	-0.208293	-1.1109	1.87111	1.07015	3.67753	2.02859	-2.98587	-1.99404
MED10	719	0.0130574	318	0.00256782	0.684265	1.06061	0.342133	70.2796	111.623	47.8509	54.839	4.0296	3.01523	2782	0.364101	0.31244	0.694311	0	110.517	131.972	74.5529	50.0718	1.81715	0.907578
CASP6	720	0.0130771	422	0.00685475	-0.684265	-0.307919	-1.0264	51.1403	36.4028	33.1762	26.8846	-3.72093	-2.70382	2061	0.248156	-0.381871	0	-0.763743	48.4292	35.9425	33.7986	25.7319	-2.10908	-1.15484
WHSC1	721	0.0131027	891	0.0606352	-0.513199	-0.136853	-0.889545	6.86614	4.32589	6.32256	2.94356	-2.90295	-1.87615	956	0.0554062	-0.520734	-0.138862	-0.867889	6.35609	4.08564	5.80601	3.13932	-2.90965	-1.91568
HAND1	722	0.0131672	665	0.0275736	1.06061	1.71066	0.444772	36.8454	82.4639	59.642	97.2461	3.22616	2.2033	1274	0.110552	-0.763743	-0.173578	-1.35391	88.8845	54.4377	125.017	96.3116	-2.58916	-1.59572
ADCK2	723	0.0131818	4856	0.598186	-0.273706	0.136853	-0.718479	9.83078	8.3518	10.6638	7.72669	-1.28511	-0.527011	326	0.000350281	0.867889	1.28448	0.486018	6.93815	12.1175	10.4457	14.4238	4.47059	3.57496
STON2	724	0.0131993	958	0.0705643	-0.581625	-0.171066	-0.957971	8.93879	7.03561	6.33009	4.5367	-2.83202	-1.80827	904	0.0476209	-0.590165	-0.173578	-0.972036	9.47241	6.15274	7.81492	5.14838	-2.97387	-1.98074
HUNK	725	0.0132015	295	0.00184588	0.821118	1.26589	0.410559	3.01533	5.15142	3.22622	3.93735	4.12311	3.11397	3018	0.406515	0.381871	0.798458	-0.0347156	5.81602	7.2898	6.3191	7.12045	1.72864	0.830042
ECHS1	726	0.0133998	584	0.0180084	-0.581625	-0.239493	-0.889545	434.495	342.783	165.812	104.337	-3.382	-2.36544	1495	0.15035	-0.416587	-0.0694311	-0.729027	412.53	343.964	153.636	121.882	-2.42391	-1.4383
GGH	727	0.0134057	4775	0.590224	0.239493	0.650052	-0.10264	36.1038	43.0255	27.5372	28.8877	1.30174	0.538512	330	0.000390353	0.833174	1.21504	0.451302	24.2459	41.688	23.7471	32.313	4.44475	3.54652
HS3ST5	728	0.0134478	139	5.24198e-05	-1.5396	-0.889545	-1.88173	0.304527	0	1.89063	0	-5.02687	-4.04457	6774	0.773195	0.277725	0.798458	-0.277725	0.0156225	0.0217233	0.176706	0.142679	0.919517	0.288198
CRTC3	729	0.0135416	865	0.056898	0.650052	1.09482	0.239493	3.13728	4.70012	4.06511	4.10367	2.93156	1.90409	991	0.0612335	0.555449	0.972036	0.173578	5.5663	7.58621	7.34593	6.55136	2.86677	1.87181
PAMR1	730	0.013685	284	0.00154081	1.33432	2.18965	0.718479	0.0226089	0.743783	0.154413	2.25282	4.17391	3.16689	3205	0.43622	0.555449	1.28448	-0.0694311	0.112941	0.432163	0.672511	1.70861	1.66693	0.778592
KIAA1279	731	0.0138605	855	0.0552331	-0.684265	-0.20528	-1.12904	12.4079	7.38808	17.1252	6.72871	-2.94484	-1.91704	1013	0.0646479	-0.62488	-0.173578	-1.00675	9.54086	6.09344	12.2188	6.58322	-2.84268	-1.84769
MTRNR2L9	732	0.0138612	1355	0.129392	-0.513199	-0.10264	-0.889545	3.81821	1.26521	11.1627	1.92211	-2.51225	-1.51651	716	0.0236456	-0.62488	-0.208293	-0.972036	3.43484	2.36057	4.92626	3.0004	-3.24939	-2.26284
FLNB	733	0.013967	2022	0.232659	-0.410559	0	-0.752692	33.3556	27.156	26.8106	13.8952	-2.14172	-1.19354	565	0.00868877	-0.729027	-0.31244	-1.1109	39.7942	28.6736	26.677	19.4831	-3.58634	-2.62406
DNMT3A	734	0.0141091	558	0.016438	-0.615839	-0.239493	-0.992185	43.3668	31.4983	25.2048	17.4132	-3.4194	-2.39904	1615	0.166141	-0.451302	-0.0694311	-0.798458	27.3937	19.9257	19.9227	15.3417	-2.35891	-1.38471
ATG9B	735	0.0141712	9326	0.889107	-0.136853	0.342133	-0.650052	4.02011	3.01151	12.5431	6.04143	-0.571959	-0.139434	228	7.71439e-06	1.28448	1.77049	0.729027	4.59517	9.51749	11.5132	15.5834	5.29327	4.47296
ITGA6	736	0.0143008	353	0.00388364	-0.821118	-0.376346	-1.23168	6.3532	3.18815	7.75907	3.40503	-3.90609	-2.88746	2552	0.33229	-0.381871	0.0347156	-0.763743	6.19415	5.06502	6.9835	5.08048	-1.89624	-0.969511
SOCS1	737	0.0143699	1851	0.206214	0.581625	1.26589	0.0684265	3.17013	6.52637	6.11124	14.3531	2.22447	1.26405	601	0.0115038	0.867889	1.31919	0.381871	6.06965	14.7309	11.3592	20.9066	3.496	2.52701
ST3GAL1	738	0.0144033	2222	0.2546	0.444772	0.889545	0.0342133	9.50799	11.8152	10.0998	9.72512	2.06717	1.13925	543	0.00751698	0.763743	1.24976	0.347156	6.05478	9.37839	8.90998	10.1432	3.63422	2.67303
L1TD1	739	0.0146228	514	0.0132165	0.650052	1.06061	0.307919	38.9469	58.3174	27.6852	32.7609	3.50025	2.47788	1790	0.193954	0.381871	0.763743	0.0694311	62.848	76.0228	37.2037	38.1679	2.2617	1.29897
RAB34	740	0.014722	416	0.00655692	0.855332	1.43696	0.376346	9.92051	23.8302	17.6026	26.3274	3.73645	2.71855	2238	0.274662	0.381871	0.763743	0.0347156	38.1194	49.2435	47.9457	34.346	2.03347	1.09239
GRINA	741	0.0147711	572	0.0175469	0.684265	1.09482	0.273706	13.957	22.6689	19.5657	25.4195	3.39461	2.37504	1613	0.165949	0.486018	0.93732	0.104147	21.4012	28.6358	25.1997	24.6646	2.35979	1.38534
BNIP3L	742	0.0147953	2067	0.237605	0.444772	0.855332	0.0342133	4.92514	6.61912	7.81879	4.96978	2.1246	1.181	570	0.00907285	0.590165	1.00675	0.277725	9.33571	13.5277	8.56467	9.33935	3.57274	2.6093
SNORD104	743	0.0148813	1686	0.181881	-0.410559	-0.0342133	-0.752692	60.323	47.2253	74.3026	43.2416	-2.30831	-1.33498	653	0.0151862	-0.62488	-0.243009	-0.972036	69.2384	39.7013	160.833	55.3876	-3.39848	-2.42791
NPPB	744	0.0150496	1884	0.211638	-0.718479	-0.0684265	-1.40274	10.7927	5.67373	32.2188	15.5002	-2.20746	-1.24907	603	0.0117143	-0.972036	-0.416587	-1.83993	26.7789	12.891	86.6048	23.9395	-3.49027	-2.52063
OGFOD3	745	0.0150686	1177	0.104101	-0.581625	-0.136853	-0.992185	2.7178	1.96772	4.03888	3.053	-2.63622	-1.62529	817	0.0353119	-0.62488	-0.208293	-1.04147	2.46511	1.48797	4.35137	1.99488	-3.09461	-2.10476
FSD1	746	0.0150862	1375	0.133663	0.718479	1.36853	0.171066	0.631879	1.87952	2.89903	4.19194	2.49558	1.49981	733	0.025202	0.902605	1.45805	0.381871	1.02574	3.74486	4.04756	7.39072	3.22423	2.23829
CRNDE	747	0.015123	437	0.00758547	-0.889545	-0.376346	-1.33432	3.95201	1.71211	7.64907	3.48282	-3.68711	-2.66998	2159	0.262349	-0.520734	0	-0.972036	1.58433	1.24126	5.66174	6.75574	-2.0672	-1.12086
TGFBR3	748	0.0154662	361	0.00420868	-0.684265	-0.307919	-1.0264	36.8079	24.713	23.9788	12.3753	-3.88117	-2.86208	2611	0.338363	-0.347156	0.0347156	-0.659596	21.8731	18.8922	15.3056	10.6744	-1.87823	-0.957406
SPRY1	749	0.0155014	2487	0.298133	-0.444772	0.0342133	-0.889545	2.13375	1.05066	11.9029	1.64183	-1.9537	-1.04045	518	0.00585552	-0.833174	-0.347156	-1.31919	1.5662	0.569439	4.10308	1.15795	-3.71008	-2.75576
MAPK8	750	0.0155243	680	0.0294354	-0.684265	-0.239493	-1.12904	4.77666	2.54718	5.65204	2.26089	-3.20099	-2.17761	1342	0.122918	-0.555449	-0.104147	-0.972036	7.04049	5.0929	7.51524	5.09065	-2.53416	-1.54264
INADL	751	0.0157402	312	0.00233984	-0.786905	-0.376346	-1.12904	5.89569	3.64845	6.21312	2.67986	-4.05586	-3.04332	3073	0.415428	-0.31244	0.0694311	-0.694311	6.28045	4.99118	6.81221	3.77643	-1.71032	-0.814379
NR6A1	752	0.0158136	321	0.00269746	0.684265	1.06061	0.376346	54.1594	84.043	26.8683	32.1294	4.01579	3.00026	2971	0.39866	0.31244	0.694311	-0.0347156	80.6708	102.56	47.4317	52.1572	1.74513	0.844018
THEM6	753	0.0158497	729	0.0351598	-0.957971	-0.307919	-1.57381	3.14562	1.47428	7.02229	3.10562	-3.12904	-2.10651	1270	0.109697	-0.763743	-0.173578	-1.31919	1.57475	1.00214	5.13943	3.88755	-2.5928	-1.59956
ZSCAN16-AS1	754	0.0159189	3381	0.44206	-0.376346	0.10264	-0.786905	1.72442	1.38009	2.73574	2.25246	-1.63388	-0.768719	428	0.00192756	-0.833174	-0.381871	-1.21504	1.6191	0.804664	3.28038	1.78109	-4.02733	-3.10117
LIN28A	755	0.0163256	1963	0.224199	-0.376346	-0.0342133	-0.718479	81.2486	68.8303	30.645	28.7184	-2.1686	-1.21544	607	0.0118128	-0.62488	-0.243009	-0.93732	80.8726	61.158	43.0655	31.5556	-3.48594	-2.51769
PCYT2	756	0.0163613	485	0.0110429	-0.718479	-0.307919	-1.09482	36.594	25.9419	25.1339	20.9181	-3.56313	-2.54134	1981	0.232352	-0.416587	-0.0347156	-0.798458	17.4984	12.1858	16.9109	9.71274	-2.15142	-1.19432
ZMYND11	757	0.0164684	493	0.0117552	-0.821118	-0.376346	-1.26589	12.4504	7.04862	9.81539	6.97982	-3.54209	-2.51941	1944	0.226244	-0.451302	-0.0347156	-0.867889	8.48796	6.18968	8.3453	5.99132	-2.16951	-1.21009
SDE2	758	0.0167015	551	0.0156493	0.581625	0.957971	0.239493	10.6716	15.984	7.61248	8.35094	3.43617	2.41699	1802	0.196257	0.416587	0.763743	0.0694311	11.8952	15.2284	8.97614	9.39485	2.2546	1.29229
TNFAIP8	759	0.0168247	431	0.0074518	0.718479	1.12904	0.376346	15.0693	24.8995	15.8175	16.2554	3.69515	2.67595	2305	0.284533	0.381871	0.798458	0.0347156	21.3688	28.2569	20.3674	22.0549	2.00628	1.07019
TMC7	760	0.017002	299	0.00188502	-0.855332	-0.410559	-1.26589	6.53982	4.12549	7.10269	5.95635	-4.11592	-3.10777	3397	0.459625	-0.347156	0.104147	-0.798458	2.95042	2.48709	4.4762	4.30906	-1.6132	-0.739465
ZNF141	761	0.0170398	1173	0.1036	-0.547412	-0.136853	-0.923758	4.0249	3.10488	5.06021	3.29483	-2.63879	-1.62765	867	0.0413177	-0.590165	-0.173578	-0.93732	2.75649	1.91638	4.27774	2.55428	-3.02981	-2.04033
ABCG2	762	0.0173386	899	0.0618386	-0.513199	-0.136853	-0.821118	74.8466	61.3127	35.8189	24.8396	-2.89399	-1.86745	1060	0.0738852	-0.520734	-0.138862	-0.833174	102.169	80.6454	56.8488	43.0885	-2.78517	-1.78732
ZNF331	763	0.0173825	978	0.0726178	0.547412	0.923758	0.171066	11.8264	14.7627	12.1674	8.37958	2.81621	1.79523	1007	0.0631375	0.555449	0.972036	0.173578	18.9863	25.6148	15.6161	17.0619	2.85179	1.85822
LOC100130476	764	0.017442	2516	0.305346	0.581625	1.16325	0	0.0685198	0.165891	0.753542	0.687262	1.93847	1.02504	533	0.00667143	0.867889	1.42334	0.381871	0.226409	0.904864	1.49799	2.11889	3.66963	2.71282
HINT2	765	0.017585	593	0.0190815	-0.752692	-0.307919	-1.16325	23.9222	18.7406	31.2762	26.03	-3.36185	-2.34393	1711	0.182522	-0.451302	-0.0347156	-0.833174	16.8514	14.8796	27.2757	24.5329	-2.30204	-1.33303
HSD11B2	766	0.0176499	2664	0.330723	0.444772	0.923758	0	1.42721	2.57649	3.78806	3.93474	1.87871	0.972659	514	0.00556065	1.00675	1.5622	0.451302	1.57768	4.74917	4.43314	8.39314	3.72509	2.77262
SLC20A1	767	0.0178496	737	0.0359974	0.581625	0.957971	0.239493	20.7425	30.043	15.3678	18.9418	3.1189	2.09696	1318	0.120764	0.520734	0.902605	0.138862	23.0297	30.648	19.2101	20.6024	2.54676	1.55157
ANXA3	768	0.0179726	642	0.0245909	-0.547412	-0.20528	-0.855332	170.553	136.621	79.3592	60.1559	-3.26876	-2.24777	1559	0.158808	-0.451302	-0.0694311	-0.763743	145.045	115.74	89.2054	67.8434	-2.3886	-1.40909
PDP2	769	0.0179955	613	0.0213983	-0.718479	-0.273706	-1.12904	8.38807	5.52113	7.94332	4.40537	-3.32083	-2.30088	1659	0.17362	-0.451302	-0.0347156	-0.798458	5.52417	4.10806	4.59592	4.271	-2.33247	-1.36066
BCL2L13	770	0.018003	1863	0.206675	0.410559	0.786905	0.0684265	7.8952	10.4006	7.13394	5.23214	2.22109	1.26276	659	0.0158811	0.590165	0.972036	0.243009	9.60003	13.4772	7.15401	8.3627	3.38342	2.41164
AMOT	771	0.018038	845	0.0532305	-0.650052	-0.20528	-1.09482	11.3778	7.9964	10.2718	8.318	-2.95987	-1.93305	1132	0.0885104	-0.590165	-0.138862	-1.00675	8.68915	5.74137	9.94828	5.90934	-2.70433	-1.70331
PHLDB1	772	0.0181288	786	0.0434183	-0.615839	-0.20528	-0.992185	4.53154	2.87303	5.75831	2.50473	-3.04334	-2.01966	1219	0.105819	-0.555449	-0.104147	-0.972036	4.69015	3.00599	6.17447	3.52012	-2.61928	-1.61727
ECEL1P2	773	0.0181376	823	0.050129	-0.786905	-0.239493	-1.3001	9.04185	6.18779	13.1832	8.82321	-2.9864	-1.95886	1156	0.0938328	-0.520734	-0.104147	-0.93732	9.24503	5.85002	13.0572	7.23508	-2.67785	-1.67552
GSKIP	774	0.0182546	2232	0.255067	0.342133	0.718479	0.0342133	47.8856	60.9759	30.7455	26.7209	2.06466	1.13813	590	0.0107585	0.62488	0.972036	0.277725	49.9074	71.6724	29.749	38.1405	3.51874	2.55045
ENPP1	775	0.0183717	912	0.0641986	-0.821118	-0.239493	-1.26589	3.04126	1.88803	3.05763	2.26319	-2.87764	-1.8508	1072	0.0758891	-0.555449	-0.138862	-0.972036	1.69989	1.04547	3.10446	1.88926	-2.77282	-1.77505
ZSCAN12P1	776	0.0183718	4572	0.577157	0.376346	0.855332	-0.136853	1.17707	1.71191	2.146	2.16361	1.33901	0.557543	366	0.000820964	1.04147	1.5622	0.520734	0.982039	2.23047	2.29707	4.50999	4.2591	3.34563
ARID5B	777	0.0184308	5827	0.684468	0.307919	0.855332	-0.20528	0.932363	1.30756	3.5584	3.05412	1.09609	0.406374	320	0.000299454	1.07618	1.63163	0.590165	1.76551	3.45138	3.12244	5.86348	4.50794	3.61577
CASQ1	778	0.0184504	1097	0.0898913	0.923758	1.57381	0.239493	1.13544	2.82238	6.50971	5.81332	2.70907	1.69597	948	0.0537163	0.729027	1.28448	0.243009	1.89981	3.48489	6.59485	6.12349	2.92194	1.92912
PHKA1	779	0.0188147	1573	0.16343	-0.478986	-0.0684265	-0.821118	13.4072	9.9355	10.982	6.95747	-2.37409	-1.39363	731	0.0250268	-0.694311	-0.277725	-1.1109	10.8967	6.6489	10.3894	6.15906	-3.22728	-2.24099
FOXO6	780	0.0190468	8299	0.838846	-0.20528	0.307919	-0.650052	2.14695	1.53293	5.31839	2.19441	-0.712126	-0.20337	262	4.38016e-05	1.14561	1.77049	0.694311	2.62485	7.11705	6.38728	17.3756	4.93932	4.08645
CERS4	781	0.0190581	495	0.0118292	-0.786905	-0.307919	-1.23168	44.846	34.9419	40.6781	40.0697	-3.53966	-2.5172	2073	0.251466	-0.486018	0	-0.867889	17.6258	14.0268	18.2541	15.2677	-2.10136	-1.1468
DOT1L	782	0.0191306	527	0.0140025	-0.786905	-0.307919	-1.16325	11.577	6.96579	16.9609	8.86774	-3.47814	-2.4572	1978	0.231749	-0.416587	-0.0347156	-0.833174	9.27979	6.93474	8.70256	5.2375	-2.15307	-1.19587
MBD4	783	0.0192204	664	0.0274981	0.547412	0.889545	0.20528	31.8088	44.1865	17.7967	20.2083	3.22738	2.20437	1542	0.156562	0.416587	0.763743	0.104147	36.9188	47.7599	22.066	25.5666	2.39785	1.41673
DPPA5	784	0.0192488	837	0.0524269	0.923758	1.57381	0.273706	44.0793	59.0656	261.406	149.98	2.96748	1.93961	1166	0.0959507	0.902605	1.52749	0.277725	27.1467	38.8495	146.985	78.8135	2.66729	1.66481
EPCAM	785	0.0193386	1126	0.0952007	-0.444772	-0.10264	-0.786905	353.224	301.849	200.11	130.006	-2.68126	-1.66858	942	0.053194	-0.486018	-0.138862	-0.833174	343.572	283.513	163.416	126.686	-2.92696	-1.93334
GPX2	786	0.01942	2294	0.264766	0.821118	1.50538	0.0684265	14.858	23.3498	52.8752	34.6722	2.03785	1.1152	592	0.0109277	0.93732	1.52749	0.381871	19.1513	24.0757	118.579	43.771	3.5137	2.545
CLDN3	787	0.0195447	250	0.000879353	-1.0264	-0.513199	-1.5396	42.9431	26.5838	44.9155	29.576	-4.32807	-3.32653	4441	0.583302	-0.381871	0.173578	-0.867889	61.5433	50.3604	88.5546	58.6123	-1.35019	-0.548568
MMP15	788	0.0195886	2170	0.249512	0.581625	1.12904	0.0342133	0.38697	0.513558	1.64227	0.963008	2.08525	1.15154	620	0.012528	0.833174	1.38862	0.381871	0.42913	1.13532	1.38662	2.20635	3.46482	2.49691
GOLGA7B	789	0.0197602	2654	0.327843	0.786905	1.43696	0	0.0189967	0.0715609	0.134705	0.351723	1.88421	0.978467	536	0.00683916	0.972036	1.63163	0.486018	0.046723	0.261086	0.294363	0.822796	3.66184	2.70458
H2AFJ	790	0.0198512	820	0.0498515	0.581625	0.992185	0.20528	11.3697	18.1752	10.276	11.4956	2.98921	1.96124	1208	0.103384	0.486018	0.867889	0.138862	24.6625	33.1875	17.6342	24.935	2.63029	1.62867
ANKRD50	791	0.019877	4223	0.538604	0.342133	0.786905	-0.10264	1.50135	2.11972	2.20383	3.28358	1.41986	0.614926	391	0.00132809	0.902605	1.35391	0.451302	1.6371	2.78299	3.26732	3.32799	4.13515	3.20984
MECOM	792	0.0199931	984	0.0731067	-0.786905	-0.20528	-1.3001	0.323124	0.0624412	1.2298	0.19554	-2.81209	-1.79216	1056	0.0733058	-0.659596	-0.173578	-1.1109	0.625954	0.309235	2.13649	0.677382	-2.78895	-1.79092
TMOD1	793	0.0199972	121	2.09556e-05	-1.0264	-0.615839	-1.43696	10.8721	5.59264	13.2141	7.41027	-5.2257	-4.25446	8925	0.883401	-0.138862	0.31244	-0.590165	1.57581	1.48801	4.30457	4.0706	-0.614806	-0.146659
MBOAT2	794	0.0200832	1327	0.126025	-0.650052	-0.136853	-1.09482	3.76866	2.19912	6.99325	2.7354	-2.52881	-1.52997	853	0.0394908	-0.729027	-0.243009	-1.18033	5.00969	2.9031	8.24439	4.15721	-3.04834	-2.05904
SREBF2	795	0.0201014	476	0.010179	-0.684265	-0.273706	-1.06061	20.9352	14.6056	15.1022	8.8873	-3.58888	-2.56969	2283	0.280351	-0.381871	0	-0.763743	16.661	13.2517	13.1752	9.44215	-2.01675	-1.07953
LRRC8B	796	0.0203777	799	0.044657	0.786905	1.3001	0.273706	2.04021	3.50666	2.74692	3.88325	3.03051	2.00787	1291	0.116147	0.590165	1.04147	0.173578	2.58383	3.65206	3.43218	4.16314	2.56736	1.57115
PANK1	797	0.0203796	641	0.0245909	0.752692	1.19746	0.307919	0.772322	1.88227	1.47286	1.98737	3.26883	2.24777	1672	0.177111	0.520734	0.93732	0.104147	1.39187	2.02105	3.3234	2.87147	2.32208	1.3497
KRT19	798	0.0204423	3032	0.394899	-0.342133	0.0684265	-0.684265	721.304	700.753	334.069	439.893	-1.7396	-0.850767	490	0.00433159	-0.694311	-0.31244	-1.07618	1453.79	1140.79	657.432	680.929	-3.7995	-2.85295
N4BP2	799	0.0205556	419	0.00673408	-0.684265	-0.307919	-1.06061	7.60322	4.7158	5.95728	3.58975	-3.72784	-2.70972	2606	0.338246	-0.381871	0.0347156	-0.763743	3.33819	2.74753	3.76619	2.88721	-1.87923	-0.957637
BMPR1A	800	0.0207485	1184	0.10442	-0.478986	-0.10264	-0.786905	4.56636	3.45547	3.23765	2.09077	-2.63316	-1.62379	932	0.0519584	-0.520734	-0.138862	-0.867889	3.14917	2.30163	3.38149	2.38318	-2.93757	-1.94348
CES1	801	0.0208196	1128	0.0956098	1.06061	2.15544	0.307919	0.071119	1.31475	0.682716	6.49361	2.67923	1.66652	972	0.0577522	0.763743	1.35391	0.243009	0.21247	0.620954	1.40743	1.67796	2.89145	1.89757
RIN2	802	0.0208245	213	0.000394384	-0.923758	-0.478986	-1.36853	4.17263	2.43097	5.09805	3.00969	-4.53546	-3.54381	5516	0.682941	-0.243009	0.173578	-0.659596	2.47166	1.91596	3.7785	2.98082	-1.13252	-0.408453
C17orf89	803	0.0210125	482	0.0106501	-0.821118	-0.342133	-1.26589	97.8806	74.024	74.3529	86.2936	-3.57425	-2.55397	2300	0.283369	-0.416587	0	-0.763743	79.3623	63.193	56.2782	45.7749	-2.00912	-1.07278
SLC19A2	804	0.0210693	440	0.00768026	-0.684265	-0.273706	-1.06061	22.5313	16.2581	16.6119	9.76396	-3.68194	-2.66581	2524	0.326309	0.416587	0.833174	0	15.7777	19.5888	15.5021	17.0131	1.90901	0.981575
SNORD12C	805	0.0211903	2532	0.309035	-0.410559	0.0342133	-0.786905	31.3961	21.9973	46.2214	28.7349	-1.93055	-1.01725	567	0.00884771	-0.659596	-0.277725	-0.972036	38.1707	21.1671	113.516	27.7432	-3.58069	-2.61788
CDADC1	806	0.0212773	1012	0.0769421	-0.581625	-0.171066	-0.923758	4.63418	2.86593	4.71117	2.78987	-2.78617	-1.76871	1068	0.074629	-0.555449	-0.138862	-0.902605	4.69886	3.33163	6.83606	4.19269	-2.77923	-1.78274
FRMD6	807	0.0214006	1733	0.18885	0.444772	0.889545	0.0684265	9.50604	11.964	8.82454	9.2242	2.28363	1.31399	717	0.0237088	0.62488	1.04147	0.243009	9.12853	13.4359	8.56357	13.8787	3.24824	2.26182
HLA-E	808	0.0214018	629	0.0232985	0.615839	1.06061	0.239493	16.6722	25.017	16.0619	15.3974	3.28976	2.2685	1772	0.190864	0.451302	0.833174	0.0694311	23.1026	29.1613	17.72	15.9165	2.27164	1.30803
HIST1H4E	809	0.0218221	1036	0.0791211	-0.650052	-0.171066	-1.06061	6.04221	2.78383	18.2722	7.26951	-2.76983	-1.75581	1070	0.074629	-0.659596	-0.173578	-1.1109	6.68747	3.85113	15.9845	10.1643	-2.77887	-1.78274
LOC101928525	810	0.0218817	2207	0.253162	-0.376346	0	-0.718479	2.05489	1.72918	1.97194	1.55803	-2.07238	-1.1427	637	0.0143721	-0.590165	-0.243009	-0.93732	1.54306	1.09153	1.65458	1.27661	-3.42036	-2.44783
FAM65A	811	0.0219324	251	0.00088177	1.64224	2.29229	0.821118	0.541881	2.27877	2.02046	4.47741	4.32659	3.32576	4741	0.609199	0.31244	0.763743	-0.138862	1.95015	3.45574	3.62427	7.11752	1.28929	0.511217
ANPEP	812	0.0220536	777	0.0417385	-0.650052	-0.20528	-1.06061	87.3395	65.333	80.176	56.166	-3.05924	-2.03612	1381	0.1322	-0.486018	-0.0694311	-0.867889	40.7286	30.8565	42.8254	20.4061	-2.49852	-1.50548
SYNGR1	813	0.0220793	846	0.0533161	0.718479	1.23168	0.239493	1.3001	2.8466	6.17724	4.81824	2.95901	1.93235	1246	0.108843	0.694311	1.18033	0.173578	2.00771	4.3898	8.45435	7.74256	2.602	1.60341
LOC401127	814	0.0224029	1427	0.139713	-0.444772	-0.0684265	-0.752692	3.67972	3.36383	3.54998	3.71032	-2.4665	-1.47686	854	0.0395466	-0.555449	-0.173578	-0.867889	2.85903	2.2931	2.28078	1.77379	-3.04714	-2.05845
IFI6	815	0.0224788	2987	0.387283	0.615839	1.23168	-0.0342133	5.04061	12.5995	16.5943	20.8239	1.75562	0.864555	510	0.00539911	1.1109	1.73578	0.520734	14.0433	31.4634	44.5755	46.5626	3.73449	2.7822
TNFAIP1	816	0.0228014	726	0.0349072	0.615839	0.992185	0.239493	7.29072	11.2845	7.60293	6.65646	3.13237	2.10943	1530	0.155298	0.451302	0.833174	0.104147	11.8513	16.429	10.0486	11.44	2.40368	1.42106
DNASE1L3	817	0.0229049	346	0.00371642	2.0528	2.90813	0.957971	0.236984	2.86804	1.80188	10.5728	3.92104	2.90128	3235	0.441336	0.520734	1.1109	-0.0694311	0.644817	2.10302	3.14206	6.70504	1.65695	0.769938
ENDOG	818	0.023062	988	0.0735726	-0.547412	-0.136853	-0.923758	6.97759	7.10064	9.17604	13.4329	-2.80874	-1.78926	1115	0.0852476	-0.486018	-0.104147	-0.798458	6.69953	4.84235	9.2286	6.12105	-2.72179	-1.72102
GRB10	819	0.0230922	859	0.0562767	-0.581625	-0.171066	-0.992185	17.4535	11.9732	13.0013	8.45408	-2.9376	-1.90889	1248	0.108843	-0.486018	-0.104147	-0.867889	12.2665	8.80722	10.2557	7.0099	-2.60147	-1.60341
ANKRD6	820	0.0231287	2626	0.322683	-0.376346	0.0342133	-0.752692	9.39603	8.01691	8.30729	6.74333	-1.89585	-0.988959	572	0.00917768	-0.694311	-0.277725	-1.04147	17.2003	11.5972	15.1374	10.3044	-3.56881	-2.60536
RND3	821	0.0232723	3261	0.42499	0.718479	1.67645	-0.10264	0.533981	1.1298	7.35284	5.49882	1.67047	0.797794	489	0.00432308	1.18033	1.83993	0.520734	0.0678451	0.834036	0.398038	4.13135	3.80049	2.85357
TRIM16	822	0.0234762	546	0.0152518	-0.684265	-0.273706	-1.06061	3.85618	2.39156	5.26383	3.44505	-3.4456	-2.42634	2139	0.259085	-0.416587	0	-0.763743	2.05348	1.57509	3.15798	1.85896	-2.0764	-1.12856
RUNX1	823	0.0236606	2370	0.27726	0.513199	0.992185	0.0342133	2.1432	2.88499	3.37828	2.57581	2.00494	1.0865	628	0.0134154	0.729027	1.18033	0.31244	3.23956	5.32067	4.3006	6.01291	3.4429	2.47255
IFITM1	824	0.0240158	1461	0.144917	0.615839	1.12904	0.136853	63.4428	111.85	83.2135	127.968	2.44496	1.45772	864	0.0411462	0.763743	1.28448	0.277725	134.347	216.414	173.412	283.51	3.03208	2.04205
COBL	825	0.0240716	759	0.0397554	-0.581625	-0.20528	-0.923758	13.5851	9.89927	10.2544	6.61513	-3.08078	-2.05628	1489	0.148915	-0.451302	-0.0694311	-0.833174	10.1994	7.11661	9.11051	4.94794	-2.42885	-1.44338
PLEKHA1	826	0.0241154	564	0.0171176	-0.650052	-0.239493	-0.957971	20.8321	14.8089	12.2925	8.46167	-3.40544	-2.38417	2066	0.249442	-0.381871	0	-0.729027	14.9117	11.2513	12.6685	7.21892	-2.10601	-1.15171
ETV3	827	0.0243419	2011	0.230646	-0.684265	-0.0342133	-1.33432	6.80525	4.78045	18.11	18.2254	-2.14771	-1.1987	695	0.0201243	-0.763743	-0.277725	-1.18033	4.48074	2.99192	7.70401	6.45738	-3.30334	-2.32402
MSLN	828	0.0244545	3798	0.489657	-0.547412	0.171066	-1.09482	0.0891413	0.0252844	0.789507	0.154924	-1.52505	-0.690855	456	0.00289716	-1.04147	-0.451302	-1.5622	0.203801	0.00587907	1.41526	0.0525592	-3.91542	-2.97844
MRPL1	829	0.0244609	2723	0.338837	-0.410559	0.0342133	-0.752692	55.6088	45.0082	32.3197	30.431	-1.8581	-0.956466	568	0.00891012	-0.659596	-0.277725	-1.04147	35.5433	21.5028	33.113	18.5351	-3.57839	-2.61548
XKR8	830	0.0247142	2596	0.318385	0.478986	0.957971	0	7.23743	9.8306	11.0518	9.42449	1.9067	0.997781	587	0.0105403	0.659596	1.07618	0.31244	11.0465	17.5746	14.9372	17.2461	3.52552	2.55758
MAP4	831	0.0248283	719	0.033145	-0.581625	-0.20528	-0.923758	46.6808	36.311	25.3509	20.2077	-3.15007	-2.13032	1660	0.173733	-0.416587	-0.0347156	-0.729027	32.09	24.7431	16.8422	11.9199	-2.33178	-1.36031
INPP5D	832	0.0248603	230	0.000619244	-1.0264	-0.547412	-1.57381	7.20552	4.14917	8.90952	5.92025	-4.42275	-3.42304	5408	0.675327	0.31244	0.833174	-0.173578	0.622854	1.23918	1.66981	4.39945	1.15161	0.418849
PKIG	833	0.0250804	7013	0.762871	0.171066	0.581625	-0.171066	9.25399	11.6486	12.1952	8.51619	0.903872	0.301713	313	0.000245672	0.93732	1.35391	0.520734	12.8843	24.2867	16.3696	26.2059	4.55389	3.66673
CALHM2	834	0.0251312	8360	0.841958	0.239493	0.821118	-0.410559	0.559027	0.785015	2.02721	2.51288	0.703634	0.19939	283	8.12396e-05	1.38862	2.0135	0.833174	0.658346	4.15021	1.97961	8.39312	4.80205	3.94071
UBR5	835	0.0252186	3598	0.468753	0.307919	0.718479	-0.0684265	5.28421	6.37187	4.01401	4.00973	1.57438	0.72451	474	0.00359265	0.763743	1.18033	0.381871	5.90779	8.79881	6.29597	7.71307	3.85374	2.91188
PRPS1	836	0.0253715	317	0.00254767	-0.684265	-0.342133	-0.992185	68.6679	47.9163	38.3038	21.0021	-4.03219	-3.01762	3842	0.515184	-0.31244	0.104147	-0.729027	45.2628	37.6603	40.3593	29.829	-1.49373	-0.650788
NMNAT2	837	0.025411	693	0.0308704	1.06061	1.67645	0.410559	0.174103	0.652793	0.777922	1.81856	3.18135	2.15874	1734	0.185721	0.555449	1.04147	0.104147	0.548148	1.21685	1.39715	2.61306	2.29039	1.32335
APOL4	838	0.025789	857	0.0556523	0.855332	1.40274	0.307919	0.411109	1.2117	1.42171	2.36032	2.94178	1.91375	1339	0.122901	0.798458	1.38862	0.173578	0.74022	1.63162	2.76843	3.72329	2.5351	1.54271
SLC6A15	839	0.0258007	5402	0.650837	0.376346	1.12904	-0.239493	0.0369147	0.214348	0.265282	0.700498	1.17358	0.452599	368	0.000843964	1.18033	1.90936	0.590165	0.125756	0.747907	0.900739	3.10756	4.2517	3.33796
DCDC2	840	0.0258305	2413	0.284141	-0.615839	0	-1.19746	0.723575	0.439744	2.22081	1.3205	-1.98695	-1.07106	639	0.0145769	-0.867889	-0.347156	-1.38862	0.784896	0.363766	2.37299	1.24335	-3.41565	-2.44272
AQPEP	841	0.0260254	2520	0.306556	-0.581625	0.0342133	-1.12904	2.32364	0.807226	14.1895	1.46744	-1.93591	-1.02248	618	0.012488	0.798458	1.31919	0.347156	0.355919	0.997379	1.15197	2.17696	3.46655	2.49805
SPTAN1	842	0.0266006	1235	0.113371	-0.478986	-0.10264	-0.821118	18.1751	13.6009	12.8539	6.88098	-2.59063	-1.58322	1010	0.0635945	-0.555449	-0.138862	-0.902605	16.2238	12.0945	12.2493	7.81893	-2.84886	-1.85501
RAB24	843	0.0268469	5581	0.663117	0.239493	0.684265	-0.136853	14.9561	18.5759	14.8064	13.3203	1.14256	0.435614	364	0.000817964	0.833174	1.24976	0.451302	15.9689	24.0941	18.0273	21.4767	4.26114	3.34664
LGR4	844	0.0268918	11552	0.977037	0.0684265	0.513199	-0.307919	10.0984	10.7697	8.8514	7.18693	0.289406	0.0287838	196	1.15915e-06	1.1109	1.52749	0.694311	8.20148	16.3324	8.29171	15.7634	5.65572	4.8625
ADAM15	845	0.0269788	731	0.0352377	-0.650052	-0.20528	-1.06061	43.5789	30.5486	34.9609	22.0227	-3.12758	-2.10562	1694	0.179677	-0.451302	-0.0347156	-0.833174	47.5063	37.0634	35.9982	27.0198	-2.31168	-1.34175
TUSC3	846	0.0270969	2759	0.342557	0.410559	0.855332	0	3.42311	4.66415	4.77636	4.92936	1.8473	0.949124	582	0.0102445	0.763743	1.21504	0.347156	6.74408	10.5536	8.51591	10.111	3.53512	2.56746
MIR372	847	0.0272441	876	0.0582452	-0.513199	-0.136853	-0.821118	33.1302	20.4684	39.0871	19.3199	-2.92077	-1.89385	1350	0.125121	-0.416587	-0.0694311	-0.729027	20.4108	16.3449	22.1382	15.9662	-2.52595	-1.53363
HAVCR1	848	0.0274876	470	0.00999966	-0.752692	-0.307919	-1.12904	181.675	123.971	134.751	74.2072	-3.59727	-2.57584	2682	0.34915	-0.381871	0.0347156	-0.729027	97.026	83.243	74.9108	62.8389	-1.85241	-0.936239
TRPM6	849	0.0274897	949	0.0694757	-0.547412	-0.136853	-0.923758	4.1497	3.00344	3.83731	2.34469	-2.83994	-1.81531	1241	0.10856	-0.520734	-0.104147	-0.902605	3.26828	2.09209	3.41908	2.5641	-2.60413	-1.6047
DPPA3	850	0.0275877	1475	0.148341	-0.410559	-0.0684265	-0.752692	405.487	359.235	169.043	150.219	-2.43308	-1.44542	905	0.0476412	-0.520734	-0.173578	-0.867889	265.582	200.369	128.513	106.52	-2.9734	-1.98056
FANCE	851	0.0276413	3235	0.423303	0.342133	0.821118	-0.0342133	9.35359	11.8616	11.0685	9.52962	1.67621	0.800704	520	0.00591626	0.729027	1.18033	0.347156	11.5706	17.7665	14.055	18.1178	3.70649	2.75239
MYH10	852	0.0276641	878	0.0583409	-0.478986	-0.136853	-0.786905	42.198	33.2953	18.4582	10.9782	-2.9196	-1.89313	1354	0.126896	-0.451302	-0.0694311	-0.763743	39.1187	31.7843	15.8694	15.573	-2.51961	-1.52646
STK40	853	0.0277223	3405	0.444618	0.376346	0.821118	-0.0684265	3.64171	4.84106	5.37284	4.83489	1.62764	0.764418	502	0.00509258	0.833174	1.28448	0.416587	4.33427	8.57205	6.16977	14.3899	3.75314	2.80112
SYCP3	854	0.0279679	365	0.00444667	0.786905	1.16325	0.376346	72.9303	116.712	51.2981	70.8919	3.86508	2.8446	3445	0.46526	0.347156	0.763743	-0.0694311	97.7461	115.84	82.3304	81.4065	1.60049	0.730213
IL6R	855	0.0280267	1176	0.104025	0.786905	1.36853	0.20528	0.847454	1.69589	2.80463	2.35746	2.63675	1.62564	1066	0.0744985	0.763743	1.38862	0.243009	0.981329	1.63601	4.19217	3.37097	2.78066	1.78354
TFAP2C	856	0.0281671	7549	0.789678	-0.171066	0.239493	-0.547412	134.547	131.247	107.456	72.7977	-0.827617	-0.266729	311	0.000228949	0.867889	1.28448	0.486018	114.156	198.378	82.23	238.207	4.57057	3.68473
CCDC113	857	0.028177	1186	0.104796	0.718479	1.3001	0.171066	0.173379	0.534257	0.801135	1.21199	2.63093	1.62204	1064	0.0743641	0.833174	1.45805	0.243009	0.229635	0.690202	0.795876	1.46254	2.78185	1.78437
HAVCR1P1	858	0.0284879	585	0.0181667	-0.684265	-0.273706	-1.0264	13.6846	9.64275	11.2124	6.09029	-3.37887	-2.3622	2244	0.274662	-0.347156	0	-0.659596	7.30424	6.66898	6.18564	5.3767	-2.03241	-1.09239
NSUN7	859	0.0288629	696	0.0310468	-0.684265	-0.239493	-1.09482	2.06407	1.58246	3.21624	2.76086	-3.17887	-2.15647	1840	0.206612	-0.486018	-0.0347156	-0.902605	2.84746	2.07544	3.80736	3.49159	-2.22667	-1.26294
GAL	860	0.0290236	3320	0.436042	-0.376346	0.10264	-0.855332	13.9284	11.2265	22.2827	16.3184	-1.64943	-0.778894	519	0.00587766	-1.04147	-0.486018	-1.49277	18.5289	9.29394	27.8094	14.0471	-3.70863	-2.75453
ACSL4	861	0.0290913	496	0.0119085	-0.718479	-0.273706	-1.12904	14.0142	8.53944	12.8131	6.85816	-3.53736	-2.51485	2598	0.337644	-0.416587	0.0347156	-0.798458	4.00335	2.90857	5.60971	3.34677	-1.88133	-0.958831
C1orf27	862	0.029228	1731	0.188688	0.410559	0.786905	0.0684265	14.72	19.3219	10.3838	9.86084	2.2844	1.31447	824	0.0364607	0.555449	0.93732	0.208293	18.09	24.6918	12.6969	13.1897	3.08252	2.09175
GLTP	863	0.0294753	4906	0.604514	0.239493	0.650052	-0.10264	11.7247	15.7185	9.39022	10.7549	1.27326	0.51792	415	0.00166302	0.867889	1.28448	0.451302	5.68062	10.8183	6.57678	11.9572	4.06935	3.14462
NDRG2	864	0.0296314	860	0.0565702	0.889545	1.50538	0.376346	11.8757	24.323	25.4737	31.5155	2.93546	1.90662	1434	0.139335	0.659596	1.18033	0.138862	1.17704	3.11225	3.36303	5.40249	2.46593	1.47827
GLB1	865	0.0298474	1696	0.1844	-0.444772	-0.0342133	-0.821118	61.103	51.8956	38.7737	29.9307	-2.30087	-1.32733	850	0.0388407	-0.555449	-0.173578	-0.902605	66.9337	47.3084	42.8198	29.3071	-3.05438	-2.06587
VOPP1	866	0.0298895	552	0.0156694	-0.650052	-0.239493	-1.06061	3.17768	1.95596	3.77854	2.10799	-3.43533	-2.41653	2406	0.305235	-0.416587	0.0347156	-0.798458	2.41682	1.47528	4.39408	2.1168	-1.95854	-1.02527
ATG10	867	0.029967	1405	0.136765	-0.513199	-0.10264	-0.889545	16.6755	13.2179	13.5347	12.0113	-2.47974	-1.48795	975	0.0587257	-0.520734	-0.138862	-0.902605	13.1874	8.5404	14.2197	8.91105	-2.88523	-1.89024
NENF	868	0.0300924	757	0.0396642	-0.615839	-0.20528	-1.0264	70.93	52.6124	60.0055	47.6442	-3.08225	-2.05723	1717	0.183175	-0.486018	-0.0347156	-0.833174	64.7871	44.7864	54.4589	34.5541	-2.29922	-1.33104
SH3TC1	869	0.0301321	2248	0.25848	-0.410559	0	-0.786905	7.96547	6.88121	7.65912	5.60744	-2.05626	-1.12999	709	0.0222652	-0.659596	-0.243009	-1.04147	6.53781	4.46384	8.34737	7.92286	-3.26924	-2.28581
AFAP1L1	870	0.0302191	4000	0.516389	0.410559	0.992185	-0.10264	1.05295	1.59047	2.9236	2.70368	1.47042	0.648922	471	0.00350472	0.833174	1.31919	0.416587	2.26943	4.37426	4.76127	6.148	3.86135	2.91961
S100A11	871	0.0304259	211	0.000363591	0.752692	1.16325	0.444772	548.476	922.642	324.518	438.093	4.55457	3.56519	6659	0.766717	0.173578	0.555449	-0.138862	1211.27	1452.28	561.149	717.056	0.936625	0.296672
ACTN1	872	0.030459	763	0.0399517	-0.581625	-0.171066	-0.957971	78.3923	62.0904	43.8567	54.5839	-3.07616	-2.05425	1723	0.184295	-0.451302	-0.0347156	-0.798458	100.128	80.4092	68.5049	46.9286	-2.29573	-1.32765
FBL	873	0.0308192	887	0.0599468	-0.513199	-0.136853	-0.821118	304.627	250.203	151.96	108.43	-2.90794	-1.88118	1425	0.138345	-0.416587	-0.0694311	-0.763743	327.641	267.69	140.854	97.3374	-2.47118	-1.48198
MGAT4B	874	0.0308203	1814	0.201646	-0.513199	-0.0342133	-0.957971	3.4437	2.4167	5.62426	3.78672	-2.24076	-1.27688	819	0.0353634	-0.659596	-0.208293	-1.07618	3.12312	1.68968	6.34739	2.99037	-3.09345	-2.10417
ZNF697	875	0.0310932	2451	0.292715	0.513199	1.09482	0.0342133	1.95924	3.2707	2.97618	4.1021	1.96777	1.05218	681	0.0182199	0.694311	1.1109	0.277725	2.04638	3.68843	3.04355	4.6495	3.33677	2.36112
FAR2	876	0.0312591	1945	0.219737	0.615839	1.23168	0.0684265	0.105966	0.398937	0.566311	1.05721	2.18006	1.22723	784	0.0313696	1.04147	1.83993	0.347156	0.255889	1.28829	1.21166	6.77414	3.14165	2.15235
SNORA70	877	0.0312944	2889	0.366584	-0.342133	0.0342133	-0.718479	47.2125	35.4629	62.4847	43.1012	-1.79619	-0.90289	593	0.0109386	-0.729027	-0.31244	-1.1109	32.5953	20.6335	52.0648	24.5953	-3.51299	-2.54466
FUT1	878	0.0313122	2453	0.293013	-0.513199	0	-0.992185	5.67894	3.95849	9.57916	4.4856	-1.96693	-1.05154	683	0.0183787	-0.867889	-0.31244	-1.38862	2.50504	1.51222	6.16677	5.0643	-3.33354	-2.3579
TACO1	879	0.0313865	1493	0.150168	-0.513199	-0.0684265	-0.889545	18.207	12.7857	21.5263	11.3051	-2.42361	-1.43894	954	0.0552613	-0.694311	-0.208293	-1.1109	16.1561	8.89174	22.2687	11.5847	-2.91113	-1.91682
RANBP17	880	0.031657	992	0.0752863	-0.615839	-0.171066	-0.992185	2.34675	1.40477	3.77754	1.58444	-2.80001	-1.77872	1297	0.117288	-0.520734	-0.104147	-0.902605	2.06175	1.44018	3.00776	2.17997	-2.56252	-1.56626
SNTB1	881	0.0317453	218	0.000477375	-1.36853	-0.650052	-1.95016	1.95067	0.625964	3.31197	1.38218	-4.49005	-3.49314	6443	0.751469	-0.347156	0.347156	-1.04147	0.121405	0.0829292	0.853372	0.52719	-0.972621	-0.316703
IBTK	882	0.0317814	392	0.00579213	-0.752692	-0.342133	-1.12904	13.3771	7.96787	10.4208	4.74102	-3.78235	-2.75932	3417	0.460515	-0.347156	0.104147	-0.729027	6.11964	5.32967	6.9047	5.40609	-1.60952	-0.737999
PDCD4	883	0.0318996	190	0.000274295	-2.70285	-1.12904	-4.72143	214.564	43.5472	978.541	245.752	-4.6352	-3.63844	7101	0.797994	0.277725	0.798458	-0.277725	17.4279	19.218	32.856	29.3971	0.864914	0.255944
COLQ	884	0.0319693	840	0.0528754	1.06061	1.67645	0.410559	0.521732	1.26959	3.28349	2.71746	2.96376	1.93594	1545	0.158077	0.590165	1.14561	0.104147	0.462358	1.32413	1.80968	3.40402	2.39338	1.41157
TMPRSS4	885	0.0319733	2993	0.389085	-0.513199	0.0684265	-1.12904	1.73915	0.8811	6.42689	2.14759	-1.75209	-0.861278	573	0.00968845	-1.1109	-0.486018	-1.66635	3.19505	1.37277	7.14155	3.60743	-3.55385	-2.58675
SLC16A1-AS1	886	0.0320174	858	0.0560861	-0.581625	-0.171066	-0.957971	6.66375	4.03116	9.96538	4.55071	-2.93901	-1.91037	1502	0.151381	-0.451302	-0.0694311	-0.833174	6.67308	5.18288	10.0933	5.6604	-2.41973	-1.43467
TET1	887	0.0320204	580	0.0179228	-0.650052	-0.239493	-0.992185	27.974	20.0127	22.6697	13.196	-3.38486	-2.36721	2388	0.301427	-0.347156	0	-0.729027	21.7347	17.7488	12.6334	10.4292	-1.96711	-1.03338
KLHL23	888	0.0320959	1120	0.0939925	-0.547412	-0.136853	-0.923758	11.2254	9.25294	16.7574	16.0559	-2.68731	-1.6747	1171	0.0966418	-0.486018	-0.104147	-0.798458	14.9863	11.3716	19.7776	12.5339	-2.6633	-1.66136
POLR3G	889	0.0321739	771	0.0407344	-0.581625	-0.171066	-0.957971	14.5042	9.76042	10.1642	6.56769	-3.06884	-2.04622	1774	0.191132	-0.486018	-0.0347156	-0.902605	8.53267	6.8779	9.20743	6.96389	-2.27075	-1.30724
IAH1	890	0.0324524	536	0.0145948	-0.821118	-0.342133	-1.23168	21.5406	13.2775	28.0317	12.9359	-3.46246	-2.44228	2558	0.333743	-0.416587	0.0347156	-0.763743	12.7425	9.92104	17.1192	12.7015	-1.89312	-0.966601
EPS8L2	891	0.032489	503	0.0124399	-0.786905	-0.307919	-1.23168	18.1913	11.8545	23.7339	25.4891	-3.5221	-2.49941	2738	0.356981	-0.451302	0.0347156	-0.972036	8.02526	6.09769	11.6825	8.8983	-1.83312	-0.921133
KCNQ5-IT1	892	0.0326892	832	0.0512779	-0.650052	-0.20528	-1.0264	1.60876	0.804309	4.30633	1.56626	-2.97613	-1.94915	1608	0.165195	-0.451302	-0.0694311	-0.833174	1.81109	0.735486	6.42449	1.98159	-2.36263	-1.38781
AADAT	893	0.0329202	2015	0.231193	-0.513199	-0.0342133	-0.992185	5.85354	4.53496	8.24343	5.56984	-2.14597	-1.19729	780	0.0309833	0.763743	1.24976	0.277725	3.87389	6.49974	6.34115	11.3858	3.14677	2.15729
RNF19B	894	0.0332288	979	0.0728445	0.718479	1.23168	0.273706	8.84555	14.2213	17.0007	18.3832	2.81488	1.7938	1357	0.127016	0.555449	0.972036	0.138862	14.8464	19.8783	16.3157	19.8792	2.51884	1.52598
CACNA1B	895	0.0332864	4367	0.555095	-0.410559	0.171066	-0.992185	0.237085	0.0743698	0.965394	0.217571	-1.38541	-0.590142	464	0.00313814	-1.04147	-0.451302	-1.52749	0.317846	0.0395616	1.45807	0.179506	-3.89189	-2.95387
WDR47	896	0.0332972	6029	0.694378	0.239493	0.684265	-0.171066	4.91033	6.13071	7.27555	5.48565	1.06595	0.39292	376	0.000959352	0.902605	1.35391	0.486018	4.63606	8.02741	6.04038	7.35155	4.21806	3.30218
SHROOM2	897	0.0333458	675	0.0286184	-0.684265	-0.239493	-1.09482	4.83107	3.02981	5.33117	2.73232	-3.21121	-2.1887	2039	0.244528	-0.451302	0	-0.867889	2.73066	2.02121	3.36367	2.74594	-2.11937	-1.16374
TMEM54	898	0.0334201	1571	0.163189	0.718479	1.33432	0.136853	40.2231	79.6781	48.5278	155.906	2.37492	1.39442	946	0.0536486	0.590165	1.04147	0.208293	33.9772	41.8105	52.5199	37.0553	2.92276	1.92966
SUGCT	899	0.0336933	1335	0.126822	-0.547412	-0.10264	-0.957971	1.90074	1.46037	3.99427	2.32692	-2.52455	-1.52675	1061	0.074204	-0.62488	-0.173578	-1.00675	2.83131	1.69362	5.8348	3.39752	-2.78325	-1.78535
ZBTB10	900	0.03373	9594	0.900774	0.136853	0.513199	-0.273706	6.04776	5.60037	7.03223	3.93527	0.536764	0.124683	267	5.39723e-05	0.972036	1.42334	0.590165	4.88576	8.8269	6.09869	10.1189	4.89473	4.03772
HUWE1	901	0.0338344	459	0.00875142	-0.684265	-0.307919	-1.0264	39.7855	28.7254	27.126	18.0038	-3.63792	-2.62161	3100	0.41758	-0.31244	0.0694311	-0.659596	28.0921	24.3216	14.7853	12.6214	-1.70375	-0.810627
TGFB1	902	0.0339481	5910	0.690023	0.273706	0.821118	-0.20528	0.187731	0.44441	1.17361	1.3163	1.08237	0.398824	382	0.00104254	0.93732	1.38862	0.486018	0.118081	0.940183	0.437282	2.37973	4.19569	3.27879
RAB25	903	0.034026	1087	0.0888681	-0.478986	-0.10264	-0.821118	170.401	145.065	93.9496	96.858	-2.7159	-1.7014	1256	0.108843	-0.451302	-0.104147	-0.798458	109.429	83.2138	85.0724	51.0356	-2.59941	-1.60341
GLIPR1	904	0.0340983	4467	0.568674	0.615839	1.64224	-0.20528	0.636899	1.46362	1.78474	7.23713	1.35996	0.570005	458	0.00296064	1.28448	1.97879	0.659596	1.64784	4.11794	6.06003	8.52024	3.90913	2.9718
NCCRP1	905	0.0341213	2008	0.230515	0.581625	1.12904	0.0684265	0.64487	1.85788	2.29281	3.13367	2.14834	1.19903	794	0.0327722	0.833174	1.38862	0.347156	2.77784	6.69507	7.93959	9.46325	3.12509	2.13486
MED8	906	0.0342369	1760	0.191979	0.376346	0.752692	0.0684265	32.8443	44.0805	21.4564	18.5332	2.27146	1.30475	886	0.0440138	0.486018	0.867889	0.173578	39.1988	52.673	27.0229	26.6423	3.00408	2.01396
VAMP8	907	0.0342383	1026	0.077748	-0.478986	-0.10264	-0.786905	310.413	261.807	136.937	92.9445	-2.77868	-1.7639	1348	0.123818	-0.416587	-0.0694311	-0.763743	379.211	301.941	179.098	139.718	-2.53015	-1.53895
MIER1	908	0.0342773	2463	0.29451	0.376346	0.752692	0.0342133	48.883	494.16	541.186	3183.76	1.96312	1.04828	701	0.0208997	0.555449	0.93732	0.243009	13.4476	17.2615	9.78578	9.40397	3.2903	2.30979
SIGMAR1	909	0.0342937	2141	0.248443	0.444772	0.923758	0.0342133	17.8813	27.5714	17.8613	20.8973	2.09248	1.15414	756	0.0289756	0.62488	1.07618	0.243009	23.5952	36.4688	25.4228	29.6224	3.17538	2.18382
B3GNT7	910	0.0344008	543	0.0147613	-0.923758	-0.376346	-1.40274	23.0316	13.1062	26.4208	12.9099	-3.45591	-2.43818	2656	0.34567	-0.451302	0.0347156	-0.902605	6.03385	4.08347	8.83301	4.54199	-1.8612	-0.943021
PHF21A	911	0.0346411	1815	0.201646	-0.478986	-0.0342133	-0.923758	2.4445	1.5445	4.62476	1.74268	-2.24076	-1.27688	869	0.041524	-0.659596	-0.208293	-1.07618	1.69285	0.971472	3.1289	1.36593	-3.02759	-2.03826
TPTEP1	912	0.0346455	3270	0.426305	-0.342133	0.0684265	-0.718479	20.1079	16.1645	19.1473	12.2115	-1.6674	-0.795531	562	0.00858248	-0.659596	-0.277725	-1.04147	17.0413	11.8798	17.3083	8.26718	-3.59094	-2.62825
MAP2K3	913	0.035241	517	0.0135093	0.650052	1.09482	0.307919	11.1715	17.5786	11.278	11.7654	3.49251	2.47005	2788	0.364377	0.381871	0.798458	0	11.3697	15.2837	12.6642	16.1088	1.81539	0.907056
SIGIRR	914	0.0355162	1481	0.149217	-0.478986	-0.0684265	-0.821118	34.2436	30.5673	24.9672	18.8727	-2.42947	-1.4423	1015	0.0651093	-0.520734	-0.138862	-0.867889	37.8766	26.721	31.7253	16.285	-2.83979	-1.84451
IQCD	915	0.0356173	5109	0.620614	0.273706	0.684265	-0.136853	1.17163	2.19401	2.22032	3.18422	1.23452	0.49498	435	0.00212955	0.93732	1.38862	0.486018	1.90846	5.74703	4.51081	14.9117	4.00023	3.07154
CTNNB1	916	0.0361645	6121	0.701855	0.20528	0.581625	-0.136853	134.936	169.194	66.7249	78.9124	1.04948	0.382817	383	0.0010662	0.833174	1.21504	0.451302	148.809	245.399	105.938	164.299	4.19	3.27245
KIF26A	917	0.0361655	688	0.0299644	-0.684265	-0.239493	-1.06061	1.28607	0.810705	2.7094	1.89278	-3.19206	-2.17056	2104	0.254605	-0.486018	0	-0.867889	0.730232	0.44886	2.44319	0.895194	-2.09027	-1.13923
TAX1BP3	918	0.036302	1325	0.124842	-0.444772	-0.0684265	-0.786905	46.6637	38.0525	35.6891	23.2339	-2.53272	-1.53476	1107	0.0825933	-0.451302	-0.104147	-0.798458	38.6186	32.139	33.5955	28.0636	-2.7346	-1.73583
LPIN2	919	0.0363418	429	0.00740933	-0.684265	-0.307919	-1.06061	10.0343	6.33775	8.86889	3.88452	-3.6973	-2.67786	3391	0.45959	0.31244	0.729027	-0.0347156	3.82831	4.3	4.88681	4.04669	1.61417	0.739523
ISPD	920	0.0364108	1583	0.164521	-0.615839	-0.0684265	-1.06061	0.971858	0.563307	2.25224	1.13494	-2.36934	-1.39003	984	0.0592643	-0.659596	-0.208293	-1.07618	0.796435	0.459424	1.92269	0.989233	-2.87946	-1.88623
PIK3C2A	921	0.0365089	3110	0.408691	0.307919	0.684265	-0.0342133	9.27371	11.3897	5.79574	6.52142	1.7114	0.826199	588	0.0106008	0.62488	1.00675	0.277725	10.558	14.331	8.2933	8.05646	3.52355	2.55559
TMPRSS11E	922	0.0365513	946	0.0689906	1.36853	2.49757	0.513199	0.656741	3.63376	5.21826	15.4684	2.84325	1.81848	1465	0.146586	0.798458	1.45805	0.173578	0.152998	0.655251	1.10449	1.87065	2.44043	1.4517
KDM5B	923	0.0367186	1071	0.0851907	-0.478986	-0.10264	-0.821118	39.2838	30.5434	22.0899	15.1115	-2.73475	-1.72133	1338	0.1229	-0.451302	-0.0694311	-0.763743	39.8698	33.22	19.7484	15.4623	-2.53536	-1.54271
CORO1C	924	0.0367517	698	0.0310938	-0.547412	-0.20528	-0.889545	116.487	91.4893	55.8959	38.8711	-3.1776	-2.15587	2087	0.252689	-0.347156	0	-0.659596	95.9315	83.2031	38.1261	37.9776	-2.09665	-1.14384
B4GALT5	925	0.0368495	500	0.0121678	-0.684265	-0.273706	-1.06061	24.901	17.8986	15.9594	12.4172	-3.52901	-2.50724	2945	0.390698	-0.347156	0.0694311	-0.729027	17.3923	14.2008	14.1426	11.4976	-1.75888	-0.858352
GPR155	926	0.0368893	1680	0.181339	-0.547412	-0.0684265	-1.06061	1.69552	1.04927	3.106	1.42078	-2.31074	-1.33664	939	0.0527973	-0.694311	-0.208293	-1.18033	0.944111	0.517921	1.88752	1.14406	-2.93007	-1.93657
AKR1B1	927	0.0372644	885	0.0593467	0.684265	1.19746	0.239493	3.41141	6.47999	9.31037	9.23379	2.91179	1.88562	1626	0.168085	0.520734	0.972036	0.104147	6.19255	8.84255	12.4446	10.8769	2.35206	1.37838
KREMEN1	928	0.0374592	4491	0.571491	0.342133	0.821118	-0.136853	1.06889	1.42906	1.87845	2.02521	1.35439	0.565857	470	0.00347913	0.798458	1.24976	0.381871	1.47945	3.12882	2.81448	5.5674	3.86366	2.92189
SAPCD2	929	0.0376035	905	0.0634246	-0.615839	-0.171066	-0.992185	22.3343	15.638	22.0171	13.6242	-2.8837	-1.8562	1575	0.161204	-0.520734	-0.0694311	-0.902605	13.6346	9.08265	13.4585	8.57723	-2.37934	-1.40103
ASAP2	930	0.0376437	1999	0.230515	-0.444772	-0.0342133	-0.821118	6.09719	4.61512	5.67883	4.13118	-2.15007	-1.19903	836	0.0376753	-0.62488	-0.208293	-1.00675	4.08636	2.58403	6.57886	3.55904	-3.06822	-2.07837
PLXND1	931	0.037648	3945	0.508296	0.273706	0.684265	-0.0684265	4.8418	5.6678	5.32771	4.35669	1.48619	0.661493	515	0.00560316	0.729027	1.14561	0.347156	5.43726	8.16767	6.77097	6.9683	3.72268	2.77014
RPP25	932	0.0377042	2221	0.254562	-0.444772	0	-0.821118	30.9872	27.3858	23.9601	37.3407	-2.06752	-1.13934	788	0.0318532	-0.62488	-0.208293	-1.00675	34.5701	23.8291	30.5055	20.2906	-3.13567	-2.14625
LINC01447	933	0.0377454	9463	0.896852	-0.171066	0.410559	-0.718479	0.0958194	0.0543313	0.492256	0.264846	-0.552365	-0.12964	281	7.91934e-05	1.31919	2.11765	0.729027	0.293501	1.95581	1.0058	8.73817	4.80826	3.94683
GEMIN8P4	934	0.0378549	1387	0.135326	0.615839	1.12904	0.136853	3.21758	5.59588	7.02469	7.21084	2.48803	1.49343	1090	0.0792288	0.590165	1.07618	0.173578	6.59593	10.5791	10.637	13.7419	2.75333	1.75518
GAS6	935	0.0380793	323	0.00272779	-0.821118	-0.376346	-1.23168	26.6482	15.7234	25.4449	10.9555	-4.01134	-2.99686	4709	0.606738	-0.277725	0.173578	-0.694311	16.8244	13.0053	35.8996	15.462	-1.29525	-0.514736
MND1	936	0.038179	2792	0.348313	-0.376346	0.0342133	-0.786905	28.8535	24.9261	21.857	17.334	-1.83477	-0.937867	669	0.0171546	-0.62488	-0.243009	-1.00675	25.4929	16.4359	22.5184	15.6733	-3.3584	-2.38338
RNF126P1	937	0.0382826	2466	0.294908	-0.342133	0	-0.718479	1.5909	1.28144	1.8394	1.28002	-1.96202	-1.04741	729	0.0246821	-0.555449	-0.208293	-0.867889	1.62408	1.29718	1.50373	1.1042	-3.23203	-2.24634
LPCAT3	938	0.0384856	168	0.00014583	-0.957971	-0.513199	-1.33432	93.039	57.3928	66.0784	37.0175	-4.78898	-3.79807	8634	0.868964	-0.138862	0.277725	-0.520734	43.9334	42.2786	35.0699	30.537	-0.654806	-0.164974
IQGAP2	939	0.0385486	509	0.0126641	-0.718479	-0.273706	-1.06061	33.7936	22.1629	25.7232	13.1464	-3.51378	-2.49308	2963	0.39602	-0.31244	0.0694311	-0.694311	15.727	12.7774	15.9805	10.5722	-1.74978	-0.848751
MRPL41	940	0.0385561	811	0.0473166	-0.581625	-0.171066	-0.957971	251.896	197.012	169.016	142.386	-3.00847	-1.98346	1825	0.203708	-0.451302	-0.0347156	-0.833174	268.716	212.96	162.12	137.826	-2.23533	-1.27106
LOC440311	941	0.0386405	2681	0.332533	-0.376346	0.0342133	-0.752692	2.48293	2.71083	3.93481	5.05158	-1.87349	-0.969024	691	0.0194359	-0.62488	-0.243009	-0.972036	2.3708	1.55179	2.99745	1.73902	-3.3147	-2.33706
TANK	942	0.0388377	2913	0.370719	0.342133	0.752692	0	21.9727	25.9081	19.6382	16.748	1.78724	0.895127	654	0.0151862	0.62488	0.972036	0.277725	23.8498	33.6838	22.6664	22.9243	3.39814	2.42791
LMNA	943	0.0390206	1623	0.170945	-0.410559	-0.0342133	-0.718479	231.648	208.641	119.96	96.0275	-2.34586	-1.36917	999	0.0615806	-0.486018	-0.138862	-0.798458	241.051	193.611	125.818	82.3075	-2.86243	-1.8693
MKKS	944	0.0391293	1982	0.228031	-0.376346	-0.0342133	-0.718479	56.2074	50.3463	28.0352	20.4454	-2.15805	-1.20545	861	0.0404997	-0.555449	-0.173578	-0.867889	41.6204	30.0866	22.2649	19.1492	-3.03794	-2.04862
PROSER2	945	0.0393802	904	0.0631396	-0.650052	-0.20528	-1.09482	2.85866	1.68503	4.6831	2.26593	-2.8857	-1.85821	1629	0.169248	-0.486018	-0.0694311	-0.902605	2.47274	1.57034	4.09972	2.3395	-2.34881	-1.37462
FAM76A	946	0.0394596	5668	0.669297	0.20528	0.581625	-0.136853	30.9987	36.0133	25.1001	25.2018	1.12735	0.427113	417	0.00173485	0.833174	1.24976	0.416587	20.9215	32.6115	20.6602	32.2814	4.05793	3.13223
DHCR24	947	0.0395663	1600	0.16756	-0.444772	-0.0684265	-0.786905	178.29	159.35	89.0359	70.4796	-2.3586	-1.38009	1012	0.0643632	-0.520734	-0.138862	-0.902605	126.973	102.28	76.0991	62.5998	-2.8444	-1.84966
C21orf91	948	0.0395896	679	0.0294084	0.650052	1.09482	0.273706	3.879	5.8082	4.62971	3.78956	3.20168	2.17797	2262	0.276574	0.381871	0.798458	0.0347156	5.00966	6.59401	4.92362	9.28928	2.0262	1.08805
TFAP2A	949	0.0396086	1204	0.107098	0.547412	0.957971	0.136853	11.5792	17.1281	10.1299	12.8549	2.61884	1.61137	1228	0.107453	0.486018	0.867889	0.138862	15.0918	20.2045	10.7918	15.7693	2.61138	1.60975
DUSP13	950	0.0397942	2228	0.2546	0.615839	1.16325	0.0684265	1.14846	3.69639	4.28325	8.99981	2.06599	1.13925	805	0.0344446	0.763743	1.31919	0.277725	4.78229	8.56158	11.7224	14.2079	3.10635	2.11483
LINC00479	951	0.0398547	1512	0.152298	-0.547412	-0.0684265	-0.957971	2.50727	1.44707	4.89145	2.24729	-2.41429	-1.43146	1052	0.0733058	-0.62488	-0.173578	-1.00675	3.24148	2.18009	5.96137	3.90163	-2.78947	-1.79092
SNORA16A	952	0.0401368	1368	0.132835	-0.547412	-0.10264	-0.957971	13.3349	5.96529	43.6261	12.6622	-2.49938	-1.50301	1124	0.0868337	-0.486018	-0.104147	-0.833174	11.2082	7.46408	18.3367	10.1924	-2.71303	-1.71234
TTL	953	0.0403871	772	0.0407438	-0.581625	-0.171066	-0.992185	6.55241	4.2925	6.26123	3.30747	-3.06839	-2.04613	1985	0.233491	-0.451302	-0.0347156	-0.798458	4.16807	3.1285	5.69065	4.09724	-2.14861	-1.19141
WSB1	954	0.0404036	1799	0.197392	0.376346	0.718479	0.0684265	84.5528	110.112	36.9802	40.2004	2.25239	1.28902	941	0.052802	0.486018	0.833174	0.173578	102.182	139.139	45.9852	60.33	2.92959	1.93654
SELM	955	0.0407741	634	0.0236951	0.992185	1.47117	0.478986	13.4498	33.0815	20.1246	32.5312	3.28271	2.26204	2473	0.315456	0.520734	0.972036	0	20.8146	29.1634	57.7546	39.3162	1.93209	1.00384
SYT6	956	0.0408997	897	0.0617587	-0.889545	-0.273706	-1.40274	0.0336384	0	0.22801	0	-2.89509	-1.86802	1681	0.178516	-0.902605	-0.104147	-1.70106	0.225313	0.053098	1.30237	0.388731	-2.31702	-1.34534
HEY1	957	0.0409258	2374	0.278341	0.821118	1.5396	0.0342133	0.0597727	0.390201	0.450152	1.82653	2.00255	1.08405	770	0.0305333	0.93732	1.59692	0.347156	0.222494	1.26569	1.33046	3.51372	3.15481	2.1631
TBC1D15	958	0.0410231	1707	0.185553	0.444772	0.821118	0.0684265	7.82106	10.2678	6.16524	6.14323	2.29601	1.32385	977	0.0588124	0.486018	0.833174	0.173578	10.7417	13.6514	8.37006	6.76365	2.88396	1.88959
FCER1G	959	0.0411185	2851	0.357845	0.786905	1.77909	-0.0342133	2.35669	5.81233	8.99818	21.0284	1.81317	0.91948	679	0.0181537	0.867889	1.35391	0.416587	1.16313	4.00136	4.72077	10.2207	3.3386	2.36247
PET117	960	0.0413499	1047	0.0807672	-0.478986	-0.136853	-0.821118	33.2456	25.5166	26.4189	15.8896	-2.75967	-1.74625	1464	0.145928	-0.451302	-0.0694311	-0.763743	23.3235	17.7967	27.5352	17.8355	-2.4423	-1.45407
LIN28B	961	0.0413768	2595	0.318079	0.376346	0.786905	0	9.57679	11.8193	7.33051	7.16847	1.90734	0.998414	721	0.0238248	0.555449	0.93732	0.243009	12.7157	17.4998	10.6671	10.7207	3.24526	2.25994
TUBB6	962	0.0416074	1090	0.0893675	-0.513199	-0.10264	-0.855332	97.9081	77.9561	57.9583	38.1416	-2.71313	-1.69874	1393	0.134531	-0.451302	-0.0694311	-0.763743	126.849	103.153	68.9019	65.2416	-2.48924	-1.49647
URAD	963	0.0416695	952	0.0694757	-0.650052	-0.171066	-1.06061	5.45718	3.85644	9.08923	7.59352	-2.839	-1.81531	1616	0.166225	-0.555449	-0.0694311	-1.00675	3.61352	2.52609	7.93405	6.24123	-2.35849	-1.38444
CLDND1	964	0.0418333	888	0.0602267	0.581625	0.957971	0.20528	39.699	56.941	26.3481	33.3131	2.90613	1.87913	1736	0.185814	0.416587	0.763743	0.0694311	57.4801	71.5161	39.33	36.0903	2.28971	1.32306
ACOX3	965	0.0418992	4494	0.571611	0.307919	0.786905	-0.10264	4.2662	5.83377	7.07331	5.74346	1.35359	0.565681	487	0.00432308	0.763743	1.21504	0.381871	2.76026	5.74848	5.04933	7.30087	3.80095	2.85357
PACSIN1	966	0.0419417	2360	0.275875	-0.581625	0	-1.16325	0.544381	0.264812	1.98803	0.624575	-2.00866	-1.08963	791	0.0321966	-0.798458	-0.277725	-1.31919	0.573873	0.289045	1.70873	1.04491	-3.13141	-2.14196
HCFC2	967	0.0420132	6125	0.701855	0.273706	0.786905	-0.239493	0.856201	1.15047	1.87902	1.3745	1.04903	0.382817	400	0.00147355	0.833174	1.31919	0.416587	0.632882	1.51191	1.50126	2.19609	4.10596	3.17984
SIDT2	968	0.0421389	902	0.0628417	0.650052	1.12904	0.239493	2.88652	4.39681	6.74175	3.77328	2.88788	1.86031	1706	0.181376	0.520734	0.93732	0.104147	2.90347	4.49496	4.74781	4.60436	2.30551	1.33653
NCOA3	969	0.0422559	4118	0.52408	0.307919	0.718479	-0.0684265	10.9758	14.0461	7.34459	10.8976	1.44782	0.637069	525	0.006209	0.729027	1.1109	0.347156	12.5587	19.3295	9.60337	16.149	3.6918	2.73654
SPSB4	970	0.0424133	1119	0.0938231	-0.478986	-0.10264	-0.855332	17.5053	14.0424	13.7515	9.65789	-2.68821	-1.67557	1375	0.131442	-0.486018	-0.104147	-0.867889	10.2826	6.68228	13.0814	6.44822	-2.5021	-1.50844
RBM7	971	0.0425064	592	0.0188423	0.581625	0.923758	0.239493	17.5914	25.0443	11.9346	13.0054	3.3658	2.34864	2759	0.360378	0.31244	0.659596	0	22.3396	25.686	13.8388	11.712	1.82554	0.914646
MZB1	972	0.0425143	3472	0.452905	0.650052	1.43696	-0.136853	0.461473	0.529939	6.72704	3.44613	1.6091	0.750581	583	0.0102445	0.867889	1.42334	0.381871	0.0844035	0.66854	0.70362	3.0124	3.53486	2.56746
STAU2	973	0.0426929	525	0.0137921	-0.718479	-0.307919	-1.06061	12.4815	8.48179	9.09843	6.4953	-3.48321	-2.46263	3040	0.409179	-0.31244	0.0694311	-0.694311	8.76088	6.23893	9.14869	6.55733	-1.72254	-0.82534
FBXO43	974	0.0429199	524	0.0137921	-0.992185	-0.478986	-1.33432	0.0481362	0.00227669	0.2566	0.0157681	-3.4833	-2.46263	3048	0.410549	0.694311	1.24976	-0.104147	0.00829865	0.0757181	0.124756	0.58309	1.71973	0.822928
FBXW11	975	0.0431496	1023	0.077748	-0.581625	-0.171066	-0.992185	9.64108	6.51496	8.20495	4.82899	-2.7795	-1.7639	1544	0.157365	-0.451302	-0.0694311	-0.798458	8.31603	6.06172	7.04585	4.60221	-2.3955	-1.41399
ZNF143	976	0.0434548	1195	0.104987	0.547412	0.923758	0.171066	23.9779	32.9496	17.0192	20.0784	2.62818	1.62114	1329	0.121525	0.486018	0.867889	0.104147	31.633	40.1898	26.9301	21.3228	2.5416	1.5484
C11orf83	977	0.0434725	2109	0.24222	-0.444772	0	-0.821118	28.6056	23.5555	23.3839	20.0729	-2.1089	-1.16946	878	0.0425724	-0.590165	-0.173578	-0.972036	18.9909	13.1551	24.6359	13.5385	-3.01695	-2.02788
TSR3	978	0.04348	1463	0.145254	-0.478986	-0.0684265	-0.821118	23.0618	18.2117	22.4535	17.2888	-2.44363	-1.4565	1120	0.0863404	-0.486018	-0.104147	-0.833174	19.6772	13.7781	25.1401	12.2222	-2.71607	-1.71503
LINC01356	979	0.0434914	1805	0.198754	0.581625	1.16325	0.10264	8.43489	14.0681	10.7814	21.2806	2.24846	1.28511	971	0.0576981	0.659596	1.18033	0.208293	19.5976	28.5809	21.9205	35.8859	2.89207	1.89798
PHLDA2	980	0.043643	9877	0.917611	0.10264	0.581625	-0.307919	49.0382	52.9744	57.4681	45.7236	0.495445	0.103444	277	7.02373e-05	1.18033	1.80521	0.62488	52.8761	109.061	68.4608	176.885	4.83536	3.97548
MPP6	981	0.0436503	2236	0.255428	0.410559	0.855332	0.0342133	14.2062	18.566	15.1245	13.3258	2.06336	1.13726	851	0.0391585	0.590165	1.04147	0.208293	16.4778	24.3849	20.2927	25.5999	3.05158	2.06252
LAP3	982	0.0438446	1787	0.196526	0.410559	0.752692	0.0684265	34.8693	45.7081	22.3166	23.4275	2.25666	1.29151	983	0.0592643	0.555449	0.93732	0.208293	29.3852	39.7781	24.4425	24.3066	2.87957	1.88623
TMEM65	983	0.0438518	352	0.00388364	-0.786905	-0.342133	-1.19746	3.06364	1.73066	4.12205	1.95236	-3.90671	-2.88746	4642	0.597568	-0.31244	0.173578	-0.763743	0.935409	0.754739	1.7848	1.47242	-1.31204	-0.527901
GBGT1	984	0.0439248	839	0.0528206	-0.718479	-0.20528	-1.26589	7.68957	4.56505	9.99854	6.13754	-2.96445	-1.93638	1866	0.213088	-0.555449	-0.0347156	-1.04147	5.00481	2.83824	9.20459	6.05615	-2.20918	-1.24512
MIER3	985	0.0439741	3367	0.441381	0.342133	0.786905	-0.0342133	5.14228	6.31396	5.40026	4.85868	1.63642	0.769863	604	0.0117369	0.694311	1.07618	0.31244	5.9743	8.8615	6.56621	7.49761	3.48931	2.51996
MED14	986	0.0445337	4362	0.555009	0.307919	0.752692	-0.10264	3.09071	3.88528	3.73371	3.05841	1.38632	0.59027	512	0.00549576	0.729027	1.14561	0.347156	3.0278	4.67944	3.05429	3.81388	3.72903	2.77644
STX18-AS1	987	0.044605	2020	0.232659	-0.444772	-0.0342133	-0.855332	2.09325	1.39925	4.05587	1.67769	-2.142	-1.19354	901	0.0471194	-0.62488	-0.208293	-1.00675	1.14585	0.610951	2.24987	1.21826	-2.97813	-1.98523
CYBRD1	988	0.0446081	1668	0.178973	-0.718479	-0.10264	-1.3001	0.734936	0.571636	1.69284	1.30588	-2.31843	-1.34393	1034	0.0688734	-0.659596	-0.173578	-1.18033	1.1348	0.856267	2.36817	2.1954	-2.81586	-1.81925
EHD3	989	0.0447047	1359	0.130246	0.855332	1.50538	0.20528	0.207857	0.52533	1.16919	1.19158	2.50889	1.51313	1199	0.100829	0.659596	1.21504	0.173578	0.418535	1.02313	1.47708	2.29512	2.64132	1.64085
WTIP	990	0.044986	1365	0.13231	-0.581625	-0.10264	-0.992185	3.34099	1.87939	7.00148	4.21953	-2.5017	-1.50505	1194	0.0998643	-0.590165	-0.138862	-0.972036	2.90206	1.35191	5.64191	2.35238	-2.64599	-1.64551
FAM195A	991	0.0451669	775	0.0414389	-0.547412	-0.171066	-0.889545	68.5656	52.8318	40.0645	36.9469	-3.06217	-2.03911	2099	0.254325	-0.416587	0	-0.763743	37.735	30.6218	33.6271	24.1195	-2.09169	-1.13991
IRX3	992	0.0452252	407	0.00624312	-0.957971	-0.410559	-1.43696	1.10079	0.420163	3.13328	1.2304	-3.754	-2.73473	4098	0.541334	-0.347156	0.138862	-0.798458	0.383221	0.397872	1.44525	1.52486	-1.43402	-0.610797
CYB561D2	993	0.0452445	2065	0.237605	0.444772	0.855332	0.0684265	85.6025	118.981	52.399	64.8068	2.12491	1.181	899	0.04648	0.590165	0.93732	0.208293	106.259	139.554	83.029	82.0875	2.983	1.99101
S100P	994	0.0455529	2224	0.2546	0.444772	0.889545	0.0342133	165.078	209.535	364.941	155.896	2.06666	1.13925	874	0.0418721	0.729027	1.28448	0.277725	152.322	224.742	309.822	373.222	3.02309	2.03479
STK10	995	0.045785	308	0.0020848	-0.786905	-0.376346	-1.19746	10.9337	7.13099	9.32394	5.0387	-4.08575	-3.07788	5536	0.684036	-0.243009	0.208293	-0.659596	8.67278	7.39294	9.40833	6.26999	-1.12914	-0.406962
PROCR	996	0.045981	4507	0.571821	0.239493	0.615839	-0.0684265	22.3701	27.2189	21.5206	15.9296	1.35211	0.565371	506	0.00517133	0.694311	1.07618	0.31244	27.7422	40.8548	30.2351	28.7188	3.7473	2.79616
MYBL2	997	0.0459845	1642	0.173851	-0.444772	-0.0684265	-0.821118	134.471	114.904	76.7453	80.1775	-2.33521	-1.35993	1063	0.0743641	-0.486018	-0.138862	-0.833174	105.488	77.3722	58.3655	40.8025	-2.78202	-1.78437
SHROOM3	998	0.0462113	1138	0.0974077	-0.513199	-0.10264	-0.855332	3.98776	3.00459	3.39197	2.71674	-2.67002	-1.65755	1436	0.139335	-0.520734	-0.104147	-0.93732	2.01841	1.44416	2.4815	1.65318	-2.46587	-1.47827
FAM101B	999	0.0465782	172	0.000157208	-0.923758	-0.513199	-1.3001	32.4451	19.1916	26.4104	19.589	-4.76914	-3.7794	9070	0.890406	-0.138862	0.31244	-0.555449	11.5593	9.82921	14.4101	9.29944	-0.595251	-0.137791
CCDC96	1000	0.0466065	1541	0.157144	-0.684265	-0.10264	-1.16325	0.0909771	0.0183668	0.800185	0.116346	-2.39613	-1.41474	1118	0.085694	0.694311	1.1109	0.277725	0.000727291	0.0439421	0.0109336	0.243195	2.71917	1.71856
GUK1	1001	0.0467815	1102	0.0918378	-0.513199	-0.10264	-0.821118	168.387	142.281	90.9404	90.8494	-2.70034	-1.68578	1487	0.148714	-0.451302	-0.0694311	-0.763743	185.183	146.393	111.116	74.7995	-2.42983	-1.44409
EGR2	1002	0.0468977	2309	0.269651	0.752692	1.36853	0.0342133	0.0651014	0.179538	0.721333	0.835369	2.02759	1.10387	858	0.0395492	1.07618	1.66635	0.486018	0.117532	1.20593	0.529115	4.80905	3.04614	2.05843
SULT2A1	1003	0.0469418	1098	0.0909316	1.0264	1.88173	0.273706	0.378247	3.63224	2.11777	19.4693	2.70495	1.6905	1496	0.150537	0.729027	1.35391	0.173578	0.814729	2.31855	3.00074	7.0478	2.42322	1.43764
NTN4	1004	0.0469547	184	0.000209052	-1.43696	-0.855332	-1.84752	0.199055	0.0171205	0.881619	0.0912258	-4.69763	-3.70782	8767	0.876853	0.208293	0.833174	-0.381871	0.0935453	0.0544403	1.17036	0.296164	0.635459	0.15496
NEU1	1005	0.0472261	2931	0.373529	0.342133	0.752692	0	39.9409	53.4763	32.6688	38.2866	1.78101	0.889882	698	0.0205478	0.62488	1.00675	0.243009	48.0579	67.3116	34.3134	39.3136	3.29628	2.31619
DENND4B	1006	0.0472826	947	0.0692718	-0.718479	-0.20528	-1.12904	3.38231	1.65954	6.07787	2.58581	-2.84162	-1.81664	1757	0.188609	-0.520734	-0.0347156	-0.93732	1.35331	0.88165	2.66376	1.64772	-2.27933	-1.31471
EMILIN2	1007	0.0474497	1681	0.181339	-0.444772	-0.0342133	-0.821118	9.34122	7.4573	8.14693	5.12066	-2.3105	-1.33664	1055	0.0733058	-0.520734	-0.138862	-0.867889	12.7985	7.80125	12.998	5.97107	-2.78895	-1.79092
H1FX	1008	0.0474552	1127	0.0955419	-0.581625	-0.136853	-1.0264	7.36192	5.16513	14.4879	8.58937	-2.67976	-1.66686	1463	0.145845	-0.520734	-0.0694311	-0.93732	10.3009	6.39015	21.8868	8.73588	-2.44276	-1.45436
TRIM13	1009	0.0477413	6160	0.705432	0.171066	0.513199	-0.136853	15.7714	18.4276	7.43421	7.2186	1.04218	0.377998	425	0.00187889	0.729027	1.1109	0.381871	13.162	19.4312	9.41707	11.3211	4.03475	3.10874
ATP8B2	1010	0.0478694	3479	0.454569	0.410559	0.957971	-0.0684265	0.273105	0.567744	0.98375	1.03627	1.60616	0.747819	617	0.012488	0.867889	1.35391	0.381871	0.357468	0.76416	1.25691	1.51075	3.46694	2.49805
CCBL2	1011	0.0479559	7113	0.767984	0.171066	0.615839	-0.171066	14.5227	17.6662	15.2198	11.2366	0.889431	0.295013	380	0.00101129	0.833174	1.24976	0.486018	15.2266	26.1699	14.8048	22.6683	4.20376	3.28737
SH3GLB1	1012	0.0481308	1690	0.183098	0.410559	0.821118	0.0684265	7.21267	9.13631	5.86357	4.64536	2.3049	1.33128	1058	0.0737284	0.486018	0.833174	0.173578	8.27212	10.8602	5.98322	6.32933	2.7863	1.7883
MTMR10	1013	0.0488293	6108	0.700981	0.239493	0.684265	-0.171066	4.43218	5.56152	4.51902	4.57893	1.05165	0.383997	432	0.00205494	0.763743	1.18033	0.416587	5.45388	8.6337	5.8375	7.84055	4.0103	3.08218
SH3BP4	1014	0.0488546	706	0.0326335	-0.615839	-0.20528	-1.0264	9.18986	5.71788	8.26107	4.28618	-3.16024	-2.13656	2428	0.30903	-0.416587	0.0347156	-0.833174	8.74508	6.78773	8.79313	6.01811	-1.94924	-1.01726
ATP13A2	1015	0.0488608	671	0.0283993	-0.684265	-0.239493	-1.06061	27.4543	20.0794	34.3652	21.3416	-3.21445	-2.19173	2539	0.331026	-0.381871	0.0347156	-0.729027	11.4567	8.52952	13.3651	6.59308	-1.90015	-0.972049
SLC25A22	1016	0.0488728	1806	0.199684	-0.478986	-0.0342133	-0.923758	9.66642	6.30502	11.6616	5.25586	-2.24645	-1.28245	1022	0.066934	-0.62488	-0.173578	-1.04147	8.24867	5.85603	10.9218	7.28143	-2.82876	-1.83212
TMEM64	1017	0.0493102	683	0.0296156	-0.650052	-0.239493	-1.0264	8.77321	6.65833	7.06645	4.82323	-3.19765	-2.17519	2528	0.326639	-0.381871	0.0347156	-0.833174	6.34811	5.45557	7.31193	6.58476	-1.90788	-0.980906
DOLPP1	1018	0.0496191	1106	0.0918877	0.547412	0.923758	0.171066	25.8667	35.2271	20.7381	21.3932	2.69906	1.68552	1547	0.158125	0.451302	0.833174	0.104147	34.5814	44.1743	28.7947	25.1884	2.39302	1.4114
IFNAR2	1019	0.0496446	533	0.014333	-0.752692	-0.307919	-1.16325	10.2834	6.22546	11.4801	6.44599	-3.46884	-2.44881	3248	0.443141	-0.347156	0.0694311	-0.729027	5.53043	4.11972	8.58158	6.24235	-1.65305	-0.766901
SPP1	1020	0.0496551	705	0.0322647	1.19746	1.91594	0.478986	3.22051	6.14313	21.4523	11.6244	3.16396	2.14112	2462	0.314756	0.62488	1.42334	0	1.93981	3.8799	9.16078	11.8122	1.9353	1.00529
TOMM40L	1021	0.0497891	802	0.0452759	0.684265	1.12904	0.239493	2.65944	5.19641	4.3289	5.24921	3.02522	2.00208	2154	0.2622	0.451302	0.867889	0.0347156	4.64596	5.71897	7.66024	7.31482	2.06861	1.12121
ENPEP	1022	0.049894	844	0.0531156	-0.650052	-0.20528	-1.09482	27.093	18.2808	23.1391	13.68	-2.9609	-1.93398	2010	0.238151	-0.416587	0	-0.798458	18.0256	14.2789	15.5482	12.9905	-2.13576	-1.17962
NDUFV3	1023	0.0501032	1149	0.0995663	-0.478986	-0.10264	-0.786905	92.0199	76.7776	49.756	35.8556	-2.65888	-1.64696	1490	0.149	-0.416587	-0.0694311	-0.763743	61.6089	49.4753	40.1374	28.1815	-2.4284	-1.44307
TENM3	1024	0.0505107	460	0.00887243	0.752692	1.19746	0.376346	3.62838	5.55602	4.02816	4.17207	3.63382	2.61693	3924	0.520616	0.31244	0.729027	-0.0694311	8.30215	9.74677	8.64745	7.97358	1.47746	0.642397
LOC101926892	1025	0.0508001	8498	0.849371	-0.20528	0.376346	-0.855332	0.0865787	0.0856174	0.453375	0.325456	-0.683927	-0.189921	332	0.000405504	1.07618	1.5622	0.590165	0.337909	1.61817	1.24642	3.90115	4.43525	3.53648
DENND4C	1026	0.0510345	1385	0.135326	0.478986	0.889545	0.10264	9.86192	12.5472	8.3704	7.1687	2.4884	1.49343	1286	0.113036	0.520734	0.93732	0.138862	11.4699	14.5799	10.0789	10.6227	2.57811	1.5847
PKP2	1027	0.0514205	1226	0.111745	-0.478986	-0.10264	-0.821118	26.1846	20.238	15.813	9.60363	-2.59811	-1.5904	1418	0.137942	-0.486018	-0.0694311	-0.867889	38.873	30.9402	30.3539	24.8264	-2.47398	-1.4835
AUTS2	1028	0.0518126	754	0.0393355	-0.786905	-0.239493	-1.23168	0.970098	0.450883	2.19046	0.819255	-3.0858	-2.06066	2343	0.293489	-0.486018	0	-0.93732	0.763382	0.493555	2.22182	1.1884	-1.98643	-1.0505
USP28	1029	0.0519514	653	0.0265001	-0.650052	-0.239493	-0.992185	19.2873	14.3504	10.9821	7.92133	-3.24247	-2.2188	2742	0.357592	-0.347156	0.0347156	-0.694311	13.8958	11.2138	12.1711	7.80294	-1.83173	-0.919964
PTMA	1030	0.051984	2746	0.340775	-0.342133	0.0342133	-0.650052	688.761	629.376	299.939	189.634	-1.85199	-0.952635	761	0.0294432	-0.555449	-0.173578	-0.902605	819.677	657.587	337.439	238.331	-3.16882	-2.1775
CKMT1B	1031	0.0521559	3993	0.516389	0.307919	0.752692	-0.0684265	0.236536	0.660223	0.703808	0.982294	1.47136	0.648922	574	0.00968845	0.763743	1.24976	0.347156	0.411515	1.76413	1.23654	3.23383	3.55368	2.58675
MIR3917	1032	0.0522834	646	0.0248955	-0.615839	-0.239493	-0.992185	408.509	309.438	257.584	185.233	-3.26351	-2.24302	2809	0.369317	-0.31244	0.0347156	-0.62488	297.629	250.032	210.163	150.383	-1.80615	-0.897753
PHLPP1	1033	0.0526636	6988	0.762188	0.20528	0.615839	-0.171066	3.65785	4.37092	4.0931	3.2339	0.906918	0.302609	392	0.00133334	0.763743	1.18033	0.416587	3.99985	6.19827	5.55054	6.16534	4.13366	3.20871
ZFP64	1034	0.0527767	1606	0.168889	-0.410559	-0.0342133	-0.752692	19.382	15.9735	13.2123	9.30614	-2.35428	-1.37578	1147	0.0917014	-0.486018	-0.104147	-0.833174	20.8568	15.3347	14.9546	12.6069	-2.68815	-1.68649
CCM2	1035	0.0528541	1476	0.148372	-0.547412	-0.0684265	-0.923758	11.9635	8.62647	16.1215	8.64307	-2.43275	-1.4453	1222	0.106665	-0.590165	-0.138862	-1.00675	10.5898	5.32562	20.2403	7.04823	-2.61572	-1.61336
SPON2	1036	0.0529228	1113	0.0927899	0.752692	1.33432	0.20528	0.804162	2.9716	2.31516	5.00564	2.6937	1.68086	1624	0.167716	0.694311	1.45805	0.138862	1.25749	3.43168	4.98887	18.794	2.35333	1.37958
FKBP9	1037	0.0529634	537	0.0146496	-0.684265	-0.273706	-1.06061	1.78068	1.00475	2.63383	1.06749	-3.46095	-2.44093	3358	0.457384	-0.31244	0.0694311	-0.659596	1.60461	1.18923	2.75673	1.64301	-1.62146	-0.743162
PWWP2A	1038	0.0532052	943	0.0684184	-0.513199	-0.136853	-0.923758	6.59499	4.48476	7.77854	3.43685	-2.84691	-1.82224	1870	0.213124	-0.416587	-0.0347156	-0.798458	4.95285	3.41112	6.23931	3.47096	-2.20827	-1.24502
NCOR2	1039	0.0532363	765	0.0399517	-0.718479	-0.20528	-1.26589	3.30985	1.90648	6.45455	3.59456	-3.07596	-2.05425	2372	0.297484	-0.486018	0	-0.902605	4.56188	3.64553	6.80063	5.14713	-1.97558	-1.04184
TBC1D1	1040	0.0534006	704	0.032155	-0.581625	-0.20528	-0.923758	20.2547	15.2033	12.6072	10.2629	-3.16536	-2.14248	2554	0.333331	-0.381871	0.0347156	-0.763743	10.8967	8.05032	9.69953	7.16714	-1.89453	-0.967426
RIT1	1041	0.0534519	1452	0.143269	0.513199	0.923758	0.10264	4.88533	7.2472	5.42921	5.94414	2.45131	1.46373	1282	0.112308	0.486018	0.867889	0.138862	6.45141	7.74345	7.7286	5.92613	2.58157	1.5879
ATP11A	1042	0.0534904	700	0.0312864	-0.581625	-0.20528	-0.923758	23.5005	16.916	15.3061	10.2721	-3.17497	-2.15341	2602	0.338202	-0.347156	0.0347156	-0.694311	11.4024	9.67612	8.77546	6.19228	-1.87994	-0.957724
LSS	1043	0.0535286	755	0.0393355	-0.581625	-0.171066	-0.957971	34.7421	27.2282	21.4036	15.2806	-3.08551	-2.06066	2387	0.301307	-0.381871	0	-0.763743	21.3423	16.9604	18.0866	11.2334	-1.96746	-1.03363
LTBR	1044	0.0535518	1489	0.150038	0.684265	1.19746	0.136853	5.46691	10.0586	8.05711	9.28824	2.42542	1.4394	1226	0.107022	0.62488	1.1109	0.173578	4.42611	6.92886	10.3295	10.2533	2.61346	1.61172
PRELID1	1045	0.0537445	834	0.0516898	-0.581625	-0.171066	-0.957971	265.819	209.655	182.475	153.561	-2.97294	-1.94571	2130	0.258619	-0.416587	0	-0.763743	257.084	214.026	142.622	128.633	-2.07887	-1.12966
PGBD1	1046	0.0538443	2780	0.344801	-0.478986	0.0342133	-0.992185	2.60089	1.47649	6.48361	2.42688	-1.84124	-0.944722	764	0.0303547	-0.833174	-0.31244	-1.31919	1.01408	0.563686	2.63717	1.51712	-3.15872	-2.16543
TMEM155	1047	0.0538666	7107	0.767927	0.307919	0.923758	-0.376346	0.048699	0.089661	0.413309	0.411116	0.89007	0.295088	390	0.00132029	1.28448	1.94407	0.694311	0.253978	1.04807	2.01593	3.02658	4.13709	3.21153
P2RY13	1048	0.053978	1372	0.132907	0.615839	1.19746	0.136853	0.43919	1.16698	1.86506	2.67848	2.4982	1.50274	1341	0.122918	0.62488	1.18033	0.138862	0.535187	1.53149	2.1452	3.62726	2.53446	1.54264
LINC00936	1049	0.0539848	3494	0.456717	-0.307919	0.0684265	-0.615839	1.8324	1.72747	1.87336	1.36391	-1.60176	-0.744264	655	0.0152138	-0.590165	-0.243009	-0.93732	2.24009	1.63689	2.45562	1.45771	-3.39723	-2.42725
SLC45A4	1050	0.0539892	5233	0.633424	0.307919	0.752692	-0.171066	1.12825	1.31654	2.06001	1.6685	1.20864	0.476913	492	0.00447357	0.798458	1.24976	0.381871	1.85861	3.28015	4.12924	5.92872	3.79049	2.84268
ATP5G3	1051	0.054594	1307	0.122422	-0.410559	-0.0684265	-0.718479	750.151	698.097	239.094	178.679	-2.54416	-1.54469	1395	0.135144	-0.416587	-0.0694311	-0.729027	608.611	537.374	204.361	172.199	-2.48712	-1.49412
ARL8B	1052	0.0548264	3048	0.398355	0.273706	0.650052	-0.0342133	35.7499	43.6417	18.6294	14.046	1.73304	0.844563	712	0.0224928	0.555449	0.902605	0.243009	36.8852	51.351	20.972	23.0376	3.26517	2.28194
TTC39A	1053	0.0548276	2052	0.236637	0.547412	1.06061	0.0684265	1.28115	2.83768	2.57535	3.86989	2.12917	1.18343	990	0.0611466	0.62488	1.18033	0.208293	2.01326	3.66613	4.6891	5.78354	2.86766	1.87243
CREM	1054	0.0550591	6261	0.710332	0.20528	0.547412	-0.136853	32.1708	34.8906	24.2926	19.9616	1.02725	0.37141	444	0.00244806	0.763743	1.21504	0.381871	27.897	39.4531	22.3309	39.1233	3.96224	3.02969
EDEM1	1055	0.0554338	7396	0.781363	0.171066	0.581625	-0.20528	4.23126	5.35526	4.29769	3.31763	0.849842	0.277544	387	0.00121674	0.867889	1.28448	0.451302	3.94025	6.84469	4.7059	8.82253	4.15756	3.23493
HEG1	1056	0.0560982	3150	0.412794	-0.478986	0.10264	-0.889545	1.08758	0.908329	1.89678	1.92097	-1.70082	-0.818986	703	0.0213839	-0.694311	-0.243009	-1.1109	2.72785	1.85654	4.19222	3.03003	-3.28293	-2.30114
FHL3	1057	0.0562381	2828	0.353153	-0.376346	0.0342133	-0.752692	10.7877	8.40768	13.4935	6.85414	-1.82279	-0.928492	779	0.0308977	-0.659596	-0.208293	-1.04147	12.3735	9.18447	15.804	11.8662	-3.14795	-2.15839
CHDH	1058	0.0565989	426	0.00711216	-0.889545	-0.376346	-1.33432	1.56218	0.577825	3.78154	1.01762	-3.70994	-2.69155	4443	0.583736	-0.31244	0.138862	-0.867889	1.11396	0.68953	3.18845	1.63559	-1.34952	-0.547936
HIST1H1E	1059	0.0566368	421	0.00673475	-0.992185	-0.410559	-1.57381	25.7883	11.3794	68.1884	17.2455	-3.7267	-2.70968	4551	0.591533	-0.347156	0.173578	-0.902605	24.3372	18.9734	41.7798	34.2646	-1.32885	-0.536615
GPX8	1060	0.0568912	434	0.00755557	-0.923758	-0.376346	-1.43696	1.24782	0.79286	2.12541	1.54075	-3.68987	-2.67131	4386	0.576615	-0.31244	0.138862	-0.763743	1.92479	1.21277	4.08086	2.14265	-1.36339	-0.558336
MTRNR2L3	1061	0.0574767	1592	0.166211	-0.513199	-0.0684265	-0.923758	1.04886	0.375974	3.12986	0.775847	-2.36346	-1.38448	1212	0.103835	-0.520734	-0.104147	-0.902605	1.49374	0.996794	4.58205	1.93043	-2.62769	-1.62654
BAD	1062	0.057491	4364	0.555095	0.273706	0.650052	-0.10264	20.3191	27.419	19.4542	18.7518	1.38563	0.590142	569	0.00895158	0.62488	1.00675	0.277725	26.074	40.7423	23.7104	30.9933	3.57672	2.6139
ZNF395	1063	0.0579562	657	0.0269982	-0.752692	-0.273706	-1.16325	1.88478	1.00309	3.44971	1.54085	-3.23565	-2.21154	2898	0.38342	-0.416587	0.0694311	-0.798458	1.3779	1.03936	2.7007	2.23429	-1.77491	-0.871613
FOLR1	1064	0.0585188	986	0.0731292	-0.513199	-0.136853	-0.855332	325.984	279.622	199.181	155.63	-2.81133	-1.79202	1912	0.222534	-0.416587	-0.0347156	-0.763743	311.952	263.224	215.102	145.422	-2.18222	-1.21982
SLC38A1	1065	0.0588737	1842	0.203533	0.410559	0.786905	0.0684265	41.3244	60.1849	27.1246	39.9488	2.23144	1.27155	1108	0.083304	0.451302	0.833174	0.138862	69.4932	98.6879	48.1388	47.9226	2.73148	1.73183
TXNRD2	1066	0.0591492	1487	0.149961	-0.581625	-0.10264	-1.0264	6.71696	4.71342	8.52705	5.48207	-2.4262	-1.43967	1312	0.120531	-0.555449	-0.104147	-0.93732	3.1775	2.05761	5.9804	3.4796	-2.54903	-1.55255
LTB4R	1067	0.0595083	1722	0.188423	-0.547412	-0.0684265	-0.957971	3.07302	1.64105	6.36991	2.23863	-2.28636	-1.31526	1153	0.093265	-0.590165	-0.138862	-1.00675	2.81847	2.04444	4.59097	3.29738	-2.68075	-1.67842
EPHB3	1068	0.0595333	1764	0.192803	0.855332	1.5396	0.136853	0.207469	0.796151	0.983379	2.335	2.26888	1.30233	1140	0.0906559	0.763743	1.35391	0.243009	0.622706	1.9146	2.0818	3.92847	2.69401	1.69195
CEBPE	1069	0.0598995	1803	0.198754	0.547412	1.09482	0.0684265	0.0208125	0.343938	0.137362	1.25925	2.24884	1.28511	1128	0.0878847	0.659596	1.18033	0.208293	0.139409	0.481544	1.32697	1.61409	2.70775	1.70666
CSAD	1070	0.0600986	660	0.0274709	-0.650052	-0.239493	-1.0264	8.79019	6.0568	11.3021	8.57962	-3.22912	-2.20476	2943	0.3904	-0.347156	0.0694311	-0.729027	4.7326	4.20609	7.13621	5.84463	-1.75952	-0.858893
ANGPT4	1071	0.0603997	2240	0.25709	0.752692	1.71066	0.0684265	0.0208696	0.328426	0.240137	1.35333	2.05982	1.1333	995	0.0615726	0.93732	1.70106	0.31244	0.292575	1.93841	1.51276	8.60419	2.86387	1.86936
ASTN2	1072	0.0604505	2687	0.33514	-0.444772	0.0342133	-0.855332	7.25712	5.84699	11.076	7.90021	-1.86905	-0.963812	847	0.0385568	-0.694311	-0.208293	-1.14561	3.8731	2.22542	7.11041	3.78518	-3.05764	-2.06889
INA	1073	0.0606905	1860	0.206276	-0.444772	-0.0342133	-0.821118	26.8499	21.1137	21.5878	16.7262	-2.22212	-1.26387	1114	0.0851549	-0.62488	-0.138862	-1.04147	23.5927	16.5542	23.2303	19.9036	-2.72244	-1.72153
LINC00341	1074	0.0607024	967	0.0714659	-0.684265	-0.20528	-1.12904	1.34421	0.471864	5.17811	0.937211	-2.82492	-1.80251	1989	0.234066	-0.555449	-0.0347156	-1.04147	0.92838	0.647989	2.56653	1.98964	-2.14688	-1.18995
USF1	1075	0.0607938	1248	0.115614	0.581625	0.992185	0.171066	19.7417	28.2971	21.6327	21.5356	2.57959	1.57345	1569	0.160549	0.486018	0.902605	0.104147	20.2792	28.6365	19.3388	26.3336	2.38224	1.40323
PRPS1L1	1076	0.0610132	1125	0.0952007	-0.478986	-0.10264	-0.821118	4.08845	2.95263	16.6375	4.94062	-2.68129	-1.66858	1766	0.190124	-0.381871	-0.0347156	-0.729027	1.84025	1.68935	2.04005	1.85972	-2.27437	-1.31021
BCAT2	1077	0.0613431	1002	0.0759966	-0.513199	-0.136853	-0.889545	36.2586	27.8789	29.1304	18.2432	-2.79374	-1.7744	1947	0.226492	-0.416587	-0.0347156	-0.798458	46.3378	34.9882	43.3937	24.6823	-2.16846	-1.20944
RNF11	1078	0.0616151	8058	0.823123	0.171066	0.615839	-0.239493	11.2011	13.032	12.0115	9.04709	0.749046	0.223531	374	0.000944545	0.833174	1.24976	0.416587	9.24386	16.5243	8.4087	26.0641	4.22277	3.30654
ZNF165	1079	0.0621846	4111	0.52356	0.307919	0.718479	-0.10264	38.8192	49.4421	30.4943	32.9329	1.44913	0.637868	622	0.0127976	0.659596	1.1109	0.277725	41.4138	64.6202	36.3309	64.5628	3.45822	2.48935
FOXE1	1080	0.0621854	223	0.000499278	-1.09482	-0.581625	-1.57381	1.05918	0.277462	2.51794	0.731325	-4.47564	-3.48114	8598	0.86816	-0.173578	0.347156	-0.694311	0.190817	0.255894	0.817713	1.03956	-0.658736	-0.165996
ZBTB7C	1081	0.062221	659	0.0271466	-0.718479	-0.239493	-1.33432	2.32521	1.4664	4.14472	2.46331	-3.23321	-2.2094	2996	0.401952	-0.416587	0.0694311	-0.867889	1.86419	1.34107	3.53598	2.73964	-1.7377	-0.838141
PRR15L	1082	0.0623822	1060	0.0833115	-0.615839	-0.171066	-1.09482	2.41935	1.39226	5.86545	2.62967	-2.74547	-1.73179	1884	0.215409	-0.694311	-0.0694311	-1.35391	0.367742	0.107691	2.16625	0.616438	-2.20077	-1.23883
IDS	1083	0.0624262	5066	0.6188	0.342133	0.923758	-0.171066	0.347433	0.937011	1.40268	3.25388	1.24084	0.497551	534	0.00670382	1.07618	1.63163	0.486018	0.351686	1.10386	1.01324	2.41653	3.66791	2.71121
SLC28A3	1084	0.0627434	372	0.0048512	-0.786905	-0.376346	-1.16325	35.8413	22.9485	26.0084	18.1774	-3.83911	-2.81675	5274	0.662567	-0.243009	0.173578	-0.659596	19.858	17.8446	17.2696	16.057	-1.17818	-0.436371
FAM207A	1085	0.0629419	2357	0.275864	-0.444772	0	-0.821118	17.7771	14.6071	18.5921	16.8819	-2.0093	-1.08966	973	0.0582852	-0.486018	-0.138862	-0.833174	10.1187	6.57116	14.4187	5.54755	-2.88824	-1.89355
SORT1	1086	0.0633348	7309	0.777182	-0.171066	0.239493	-0.581625	7.58543	7.11068	6.97199	5.03137	-0.861843	-0.282993	418	0.00173485	0.798458	1.18033	0.416587	6.62778	10.1551	5.7857	7.04383	4.0578	3.13223
TFCP2L1	1087	0.0633794	768	0.0399517	-0.547412	-0.171066	-0.889545	36.4459	27.433	17.0201	12.668	-3.07559	-2.05425	2623	0.341538	-0.347156	0.0347156	-0.659596	24.5476	21.2114	14.2957	11.7961	-1.87207	-0.951131
MID1IP1	1088	0.0634003	1772	0.193032	-0.478986	-0.0342133	-0.889545	9.2317	6.73698	11.7427	10.107	-2.26663	-1.30166	1182	0.0980914	-0.520734	-0.104147	-0.902605	6.88438	4.51804	10.1695	6.16176	-2.65545	-1.65418
DSG2	1089	0.0635703	714	0.0329536	-0.581625	-0.20528	-0.889545	44.7641	33.9551	23.6362	15.994	-3.15371	-2.13265	2839	0.375131	-0.347156	0.0347156	-0.659596	32.3107	27.1194	20.4122	13.6356	-1.79439	-0.886903
NANOGNB	1090	0.0638831	968	0.0714659	-0.650052	-0.171066	-1.09482	8.50651	4.2057	16.2907	6.91215	-2.82464	-1.80251	2043	0.245461	-0.520734	-0.0347156	-0.972036	0.764088	0.432874	3.37222	2.19163	-2.11682	-1.16145
C10orf88	1091	0.0639466	1174	0.1036	0.513199	0.957971	0.136853	5.90265	9.65892	6.54436	7.89865	2.63872	1.62765	1740	0.186254	0.416587	0.798458	0.0694311	6.58778	9.2547	7.65946	8.72704	2.28782	1.32174
PTPRK	1092	0.0640517	402	0.00604635	-0.786905	-0.376346	-1.23168	2.45561	1.60773	3.58541	2.67012	-3.76519	-2.74526	4976	0.639651	-0.277725	0.173578	-0.659596	1.84885	1.66019	2.96718	2.43802	-1.23322	-0.468187
GLTSCR2	1093	0.0641107	2720	0.338837	-0.410559	0.0342133	-0.855332	30.8332	28.673	29.2879	37.2634	-1.85841	-0.956466	866	0.0413177	-0.590165	-0.173578	-0.972036	31.6217	20.4173	35.2161	16.8636	-3.03015	-2.04033
H19	1094	0.0645031	411	0.00639487	0.889545	1.36853	0.444772	6.39758	12.3712	13.9982	18.324	3.74578	2.72682	4940	0.634106	0.381871	1.07618	-0.208293	68.6678	73.5938	160.518	140.731	1.24235	0.475955
GPSM2	1095	0.0647516	2081	0.238283	0.547412	1.06061	0.0684265	1.11257	2.0093	2.44943	3.02648	2.1208	1.17929	1075	0.0760431	0.62488	1.07618	0.208293	1.95127	3.49322	4.22479	4.6283	2.77124	1.77412
LINC00086	1096	0.0650951	5245	0.634563	0.478986	1.3001	-0.307919	0.120593	0.148252	1.74129	0.870258	1.20601	0.475314	529	0.00649276	0.93732	1.35391	0.416587	0.00115101	0.116263	0.0138168	0.828799	3.67848	2.7218
LOC100287792	1097	0.0651556	1064	0.0835544	-0.547412	-0.136853	-0.923758	0.734725	0.384855	1.32138	0.523786	-2.74328	-1.73042	1935	0.224232	-0.416587	-0.0347156	-0.763743	0.686561	0.429819	2.02401	0.540561	-2.17488	-1.21535
GABRE	1098	0.0651724	618	0.0224635	0.923758	1.5396	0.376346	0.163486	1.00298	0.865226	3.15873	3.30497	2.28244	3271	0.446699	0.451302	1.04147	-0.0694311	1.13632	1.29253	5.04565	3.21582	1.64568	0.760929
HNRNPA1L2	1099	0.0651988	3550	0.463093	-0.342133	0.10264	-0.718479	1.97009	1.62329	2.53422	1.9369	-1.58701	-0.733763	697	0.0203583	-0.62488	-0.243009	-1.00675	1.13927	0.898748	2.00671	1.76084	-3.29929	-2.31968
NR1H4	1100	0.0655737	2651	0.326813	0.718479	1.33432	0	0.259564	0.610276	1.65793	1.86506	1.88611	0.980553	895	0.0458829	0.763743	1.28448	0.277725	0.532877	1.55537	1.86682	3.68857	2.98832	1.99647
WNT9A	1101	0.0656914	1067	0.0845885	-0.650052	-0.171066	-1.16325	0.904602	0.367973	2.89652	1.16766	-2.73831	-1.72466	1931	0.224007	-0.520734	-0.0347156	-1.00675	0.878711	0.352991	3.44011	1.45967	-2.17595	-1.21594
KIAA0922	1102	0.0657493	1473	0.14817	-0.581625	-0.10264	-0.957971	5.10924	3.36596	6.59935	3.05801	-2.43398	-1.44602	1423	0.138159	-0.590165	-0.104147	-1.04147	3.28217	2.65527	4.58556	4.28156	-2.47216	-1.48268
ATP5G2	1103	0.0658068	1890	0.212054	-0.376346	-0.0342133	-0.684265	212.298	193.017	109.912	82.8786	-2.20545	-1.24794	1145	0.0912668	-0.486018	-0.104147	-0.798458	149.097	114.792	79.9143	53.1627	-2.69031	-1.68875
TDO2	1104	0.0658312	717	0.0330853	1.98437	3.55818	0.513199	0.230898	3.4226	1.08605	23.6793	3.15172	2.13105	2903	0.384084	0.520734	1.1109	-0.0347156	0.868	1.04147	4.37807	3.32051	1.77326	0.870395
ZFYVE9	1105	0.0658979	790	0.0437521	-0.684265	-0.20528	-1.12904	2.08687	1.05048	3.14142	1.36328	-3.0401	-2.01646	2588	0.336298	-0.451302	0.0347156	-0.902605	1.71237	0.958449	3.45665	1.77701	-1.88483	-0.961507
ITPRIPL2	1106	0.0664735	694	0.0308704	-0.718479	-0.239493	-1.23168	1.33637	0.692317	2.55172	1.25412	-3.18135	-2.15874	2974	0.39866	-0.381871	0.0694311	-0.763743	1.3167	1.02086	2.08483	1.85559	-1.74482	-0.844018
TMEM68	1107	0.0664941	1538	0.156571	0.444772	0.855332	0.10264	18.214	23.4156	12.6144	13.9666	2.39817	1.4167	1380	0.132191	0.451302	0.833174	0.104147	22.5846	29.8093	16.4902	18.2165	2.4988	1.50552
ANO10	1108	0.066543	3283	0.428692	0.376346	0.786905	-0.0342133	6.0427	8.6933	7.21298	8.19452	1.66296	0.791432	735	0.0259174	0.62488	1.00675	0.243009	9.25372	14.003	10.1589	13.3127	3.2157	2.22745
DDIT4L	1109	0.0666434	940	0.0678267	-0.581625	-0.171066	-0.992185	17.3953	12.4757	17.3632	10.4855	-2.85069	-1.82616	2167	0.264041	-0.416587	0	-0.867889	12.8933	8.36262	15.9812	9.24209	-2.06328	-1.11689
TMEM88	1110	0.0668355	3398	0.444105	-0.376346	0.10264	-0.786905	6.7178	5.95536	11.149	7.04249	-1.62914	-0.76528	722	0.023827	-0.694311	-0.243009	-1.14561	12.1328	8.77895	18.7305	11.7251	-3.24484	-2.25991
SGPP2	1111	0.0668735	1547	0.157662	-0.615839	-0.10264	-1.0264	2.97966	2.06652	7.41461	7.23392	-2.3935	-1.41298	1379	0.132108	-0.694311	-0.138862	-1.18033	0.964593	0.389347	3.50674	1.39071	-2.49928	-1.50584
COQ10B	1112	0.0669283	1543	0.157423	0.410559	0.786905	0.10264	28.1704	35.8257	21.6179	18.1331	2.395	1.41379	1385	0.132448	0.416587	0.798458	0.104147	33.0569	41.3833	20.3342	24.6762	2.49668	1.50452
DNAJC3	1113	0.0672415	5783	0.678986	0.20528	0.581625	-0.136853	21.6474	25.319	14.4211	13.2174	1.10614	0.413847	497	0.00491922	0.694311	1.07618	0.347156	20.6318	30.2316	15.3114	20.1902	3.76431	2.81228
COX4I1	1114	0.0674765	1415	0.139025	-0.410559	-0.0684265	-0.718479	1741.84	1619.15	429.962	340.439	-2.47076	-1.47943	1504	0.151662	-0.381871	-0.0694311	-0.694311	1567.27	1414.19	414.098	305.385	-2.41837	-1.43369
MAN1A2	1115	0.0674853	10061	0.923791	-0.10264	0.273706	-0.444772	8.85208	8.60295	6.37503	4.80906	-0.473242	-0.0956591	308	0.000196314	0.867889	1.24976	0.520734	9.72668	15.6277	6.88046	11.8677	4.60471	3.72371
BCAM	1116	0.0674938	1988	0.229076	-0.581625	-0.0342133	-1.09482	2.05145	1.19966	5.4323	2.09766	-2.15502	-1.20274	1112	0.0850381	-0.590165	-0.138862	-1.04147	5.1573	4.10272	9.50539	7.56473	-2.72349	-1.72217
ZFP36L1	1117	0.067692	3175	0.415303	0.342133	0.752692	-0.0342133	21.0751	28.8373	17.0243	25.1292	1.69423	0.814598	752	0.0288623	0.62488	1.07618	0.243009	32.3317	48.4788	24.3794	51.6159	3.17768	2.18536
PDXK	1118	0.067751	1124	0.0952007	-0.513199	-0.10264	-0.855332	24.0167	19.437	14.3926	14.7385	-2.68153	-1.66858	1857	0.211369	-0.381871	-0.0347156	-0.729027	14.9682	11.0784	11.3947	7.09919	-2.21419	-1.24981
C9orf41	1119	0.0680044	2237	0.255676	-0.410559	0	-0.752692	4.03601	3.33055	7.38407	3.12071	-2.06277	-1.13667	1054	0.0733058	-0.555449	-0.138862	-0.93732	4.1752	2.72861	5.10725	3.62663	-2.78911	-1.79092
ARID3B	1120	0.0681303	1951	0.220062	0.410559	0.786905	0.0684265	6.29266	8.19245	5.55895	4.64287	2.17801	1.22636	1143	0.0909382	0.451302	0.833174	0.138862	7.34206	10.5061	4.83654	5.58014	2.6921	1.69047
C10orf35	1121	0.0681797	1223	0.111073	0.615839	1.16325	0.171066	12.3947	22.2504	20.0347	22.6083	2.60102	1.59339	1752	0.187914	0.486018	0.93732	0.0694311	34.5706	40.7794	42.5471	32.7578	2.28184	1.31678
VPS37A	1122	0.0686987	770	0.0402491	0.547412	0.923758	0.20528	16.8238	23.3858	11.0867	12.0381	3.07281	2.05118	2766	0.362012	0.31244	0.659596	0	21.8514	25.5858	14.2749	13.837	1.82212	0.911538
NKAP	1123	0.0688646	1341	0.128084	-0.547412	-0.10264	-0.957971	33.4839	23.1732	24.9867	17.5915	-2.51917	-1.5217	1623	0.167617	-0.416587	-0.0347156	-0.798458	23.9875	17.2926	22.4891	14.8551	-2.35378	-1.3799
MMP19	1124	0.0688762	670	0.0283824	0.992185	1.77909	0.410559	0.665723	2.40441	2.72582	4.54796	3.21573	2.19196	3125	0.423136	0.416587	0.902605	-0.0347156	3.43755	5.96005	7.40067	8.3079	1.69367	0.800992
COQ2	1125	0.0689818	475	0.0101756	-0.889545	-0.376346	-1.33432	13.6796	8.25597	15.0234	8.81628	-3.58997	-2.56981	4508	0.587821	-0.277725	0.138862	-0.694311	10.9309	8.84138	14.2355	9.80988	-1.33763	-0.541997
CDC42BPB	1126	0.0693044	428	0.00740933	-0.752692	-0.342133	-1.19746	3.569	1.91271	5.03463	2.07674	-3.69826	-2.67786	4922	0.633953	-0.277725	0.173578	-0.694311	3.60945	2.93414	4.9439	3.57971	-1.24476	-0.47617
LPAR5	1127	0.0695502	7043	0.76484	0.273706	0.786905	-0.273706	0.575229	0.752679	2.52007	1.64137	0.899051	0.299132	443	0.00244806	-1.21504	-0.555449	-1.77049	0.59843	0.12233	2.25909	0.64228	-3.96239	-3.02969
MED13L	1128	0.0696434	1150	0.0995663	-0.513199	-0.10264	-0.889545	10.3411	7.43524	8.1995	5.20909	-2.65883	-1.64696	1850	0.209885	-0.416587	-0.0347156	-0.798458	7.67205	5.94943	6.07562	5.2164	-2.21845	-1.25388
CD24	1129	0.0698397	2839	0.355037	-0.342133	0.0342133	-0.684265	192.979	176.265	108.756	86.032	-1.81853	-0.924863	879	0.0429879	-0.555449	-0.173578	-0.902605	274.237	220.52	137.341	131.266	-3.01365	-2.02383
PNMA2	1130	0.0698508	7858	0.811694	0.273706	0.992185	-0.376346	0.109591	0.150288	0.640721	0.476318	0.778251	0.238242	403	0.00147543	1.1109	1.59692	0.520734	0.00149712	0.106459	0.0129904	0.480397	4.10375	3.17947
HSPA6	1131	0.0702305	597	0.0192494	1.91594	2.60021	0.615839	0.572251	1.92145	8.74723	11.639	3.35719	2.34066	3649	0.493954	0.729027	1.97879	-0.243009	0.131719	0.673792	1.10347	5.47846	1.54175	0.684034
FABP5	1132	0.0704016	399	0.00592403	0.718479	1.09482	0.342133	78.4754	135.528	60.6337	74.3058	3.77218	2.75196	5319	0.667774	0.208293	0.590165	-0.104147	87.3393	98.2874	76.7692	59.6921	1.16829	0.429205
AP2A2	1133	0.0705367	1490	0.150038	-0.547412	-0.10264	-0.923758	4.19057	3.14675	5.52436	3.51189	-2.42528	-1.4394	1480	0.14797	-0.451302	-0.0694311	-0.798458	5.25515	3.7538	6.33916	3.52346	-2.43335	-1.44674
LOC101927379	1134	0.0706425	982	0.0731067	-0.581625	-0.171066	-0.957971	1.87585	1.28509	2.62806	2.13966	-2.8125	-1.79216	2175	0.26523	-0.416587	0	-0.798458	1.03451	0.635619	2.84497	1.24177	-2.05985	-1.11411
CDH5	1135	0.0707698	2569	0.312478	0.786905	1.5396	0	0.0872897	0.283508	0.575747	0.952588	1.91936	1.01004	961	0.0558982	0.93732	1.70106	0.31244	0.157391	0.586661	1.06795	1.86246	2.90526	1.91183
NCMAP	1136	0.0708885	338	0.00334286	-0.889545	-0.410559	-1.36853	1.77004	1.16447	2.70494	1.78897	-3.95259	-2.93431	6180	0.737069	0.243009	0.729027	-0.208293	0.879651	1.26738	1.8857	2.01753	1.01279	0.335737
TUBB	1137	0.0713846	2900	0.367176	-0.307919	0.0342133	-0.615839	502.083	475.577	153.289	136.378	-1.79362	-0.901776	870	0.041524	-0.520734	-0.173578	-0.833174	486.379	396.201	167.471	155.874	-3.02725	-2.03826
IQCG	1138	0.0716639	1131	0.0962977	0.684265	1.16325	0.20528	10.4624	15.9399	15.2634	16.1294	2.67567	1.66307	1903	0.221607	0.520734	1.00675	0.0694311	7.63732	10.83	11.1357	13.5064	2.18611	1.22227
HS6ST1	1139	0.0722663	1861	0.206276	-0.444772	-0.0342133	-0.855332	3.86954	2.85791	4.15522	3.15195	-2.22211	-1.26387	1224	0.106733	-0.520734	-0.104147	-0.93732	2.16217	1.32867	5.22541	2.10138	-2.61495	-1.61305
NQO2	1140	0.0723726	4016	0.516389	0.307919	0.752692	-0.0684265	20.987	26.9199	21.4756	19.028	1.46839	0.648922	673	0.0177108	0.62488	1.04147	0.277725	23.3598	33.6491	24.715	26.8913	3.34791	2.37161
MRPL23	1141	0.0724224	3318	0.435006	-0.376346	0.0684265	-0.821118	56.0885	55.6383	64.6712	65.9702	-1.65079	-0.780654	749	0.028831	-0.694311	-0.243009	-1.07618	44.4005	29.4296	42.2483	30.1098	-3.179	-2.18579
SLC12A9	1142	0.0724295	948	0.0694633	-0.615839	-0.171066	-0.992185	5.35976	4.01579	7.5477	6.78472	-2.8404	-1.81539	2282	0.280274	-0.416587	0	-0.833174	5.63504	3.76161	9.10669	4.57624	-2.01705	-1.0797
LAMB1	1143	0.0728882	1009	0.076665	-0.478986	-0.136853	-0.821118	69.2974	54.8277	40.8882	22.6289	-2.78865	-1.77037	2169	0.264587	-0.347156	0	-0.694311	54.0777	46.6329	30.4955	23.1936	-2.06193	-1.11561
MYH9	1144	0.0730479	1602	0.167986	-0.410559	-0.0342133	-0.718479	34.0231	28.2082	17.0437	12.6276	-2.35701	-1.3787	1412	0.13712	-0.416587	-0.0694311	-0.763743	34.4469	28.5008	17.4908	14.692	-2.47727	-1.4866
TPPP3	1145	0.0731981	1369	0.132835	0.923758	1.64224	0.171066	0.978181	3.72073	5.23089	13.547	2.49927	1.50301	1653	0.173382	0.798458	1.45805	0.138862	0.27115	1.37532	1.43721	5.06412	2.334	1.36142
BAZ1B	1146	0.0733509	854	0.0551111	-0.547412	-0.171066	-0.889545	26.793	17.8543	21.6262	8.79831	-2.94589	-1.918	2511	0.324474	-0.347156	0.0347156	-0.694311	20.5226	15.5918	15.3515	10.3679	-1.91372	-0.985306
SRRM2	1147	0.0734466	1076	0.0872513	-0.547412	-0.136853	-0.923758	38.4579	27.5743	39.2861	17.6503	-2.72533	-1.71008	2035	0.243976	-0.451302	0	-0.833174	40.4704	33.3041	29.053	23.2769	-2.12107	-1.16511
SLC1A6	1148	0.0737304	2957	0.378626	0.581625	1.26589	-0.0342133	0.0669148	0.22348	0.494537	1.02052	1.77062	0.88043	863	0.040975	0.833174	1.45805	0.277725	0.278463	1.37786	1.33826	3.29041	3.03372	2.04378
ANKRD11	1149	0.0739682	582	0.0179433	-0.650052	-0.239493	-1.0264	26.0915	16.942	27.9816	10.0882	-3.38394	-2.36679	3935	0.520753	-0.31244	0.104147	-0.694311	18.533	14.9497	19.3659	17.7276	-1.47576	-0.642186
PITPNB	1150	0.0739831	1506	0.150665	0.410559	0.752692	0.10264	52.5647	67.5605	29.5901	24.7494	2.41989	1.43719	1532	0.155666	0.416587	0.763743	0.104147	65.7634	84.7676	32.9407	39.5133	2.40224	1.4198
NUMB	1151	0.0741006	4154	0.530365	0.273706	0.684265	-0.0684265	10.3464	13.6291	9.69213	8.01444	1.43678	0.627449	667	0.0169601	0.590165	1.00675	0.243009	12.9062	18.8847	11.2868	12.5522	3.36237	2.38757
PTPMT1	1152	0.0744629	1117	0.0938231	-0.547412	-0.136853	-0.923758	44.5614	32.8665	28.5824	19.2632	-2.68876	-1.67557	1994	0.234652	-0.381871	0	-0.694311	47.0467	40.4442	31.5575	24.962	-2.14488	-1.18846
GPR87	1153	0.0745733	530	0.01403	0.855332	1.33432	0.376346	0.569187	2.01064	2.01149	3.17437	3.47609	2.45649	4264	0.562129	0.381871	0.902605	-0.104147	0.583121	1.1005	2.66723	2.5692	1.39256	0.579683
PRPSAP1	1154	0.0745977	2545	0.310183	-0.376346	0.0342133	-0.752692	18.1858	15.5507	14.8627	12.6783	-1.92672	-1.01484	992	0.0612335	-0.555449	-0.138862	-0.93732	10.692	7.73732	11.3158	8.29312	-2.86657	-1.87181
ZNF839	1155	0.0746614	1416	0.139025	-0.615839	-0.10264	-1.09482	1.46892	0.797985	3.61802	1.43858	-2.47054	-1.47943	1632	0.169919	-0.555449	-0.0694311	-0.972036	0.944856	0.62892	2.50814	1.70034	-2.34665	-1.37246
C12orf57	1156	0.0746764	1649	0.174348	0.410559	0.786905	0.0684265	70.0614	93.3095	53.8313	44.1104	2.33255	1.35836	1396	0.135248	0.451302	0.867889	0.104147	99.4805	130.48	91.9541	109.702	2.48621	1.49372
SEMA3F	1157	0.0748104	633	0.0236951	-0.786905	-0.307919	-1.19746	2.16681	1.32917	3.74129	2.28286	-3.28308	-2.26204	3524	0.478107	-0.347156	0.104147	-0.833174	1.37708	1.25545	3.35265	4.1197	-1.57562	-0.70935
GM2A	1158	0.0750959	734	0.0353718	-0.615839	-0.20528	-0.992185	42.271	32.9905	28.0835	25.0967	-3.12526	-2.10408	3042	0.409929	-0.347156	0.0694311	-0.694311	28.557	23.8518	22.2514	14.9756	-1.72128	-0.824018
CENPF	1159	0.0752573	1350	0.128678	-0.478986	-0.0684265	-0.821118	24.8427	18.5754	24.184	9.84648	-2.51505	-1.51934	1722	0.183907	-0.451302	-0.0347156	-0.798458	31.0784	25.0757	25.1295	13.6823	-2.29675	-1.32882
DNPH1	1160	0.0752639	796	0.0443912	-0.581625	-0.171066	-0.992185	59.9761	44.7563	45.0057	29.6748	-3.03345	-2.01038	2815	0.370203	-0.347156	0.0347156	-0.694311	37.3819	29.7892	48.775	24.8997	-1.80418	-0.896094
SLC7A5P2	1161	0.0753431	1236	0.113379	-0.547412	-0.10264	-0.957971	1.85463	0.842946	5.94761	1.18996	-2.5903	-1.58319	1832	0.205075	-0.486018	-0.0347156	-0.867889	1.12401	0.709758	4.64499	1.38898	-2.23114	-1.26723
LOC101927730	1162	0.0756714	1549	0.158159	0.615839	1.06061	0.136853	0.0139505	0.560586	0.128373	3.93524	2.39187	1.41129	1514	0.152194	0.520734	0.93732	0.104147	0.188703	0.818828	0.971624	2.10977	2.41479	1.43182
RGMA	1163	0.0758712	980	0.0729905	-0.684265	-0.171066	-1.09482	4.4994	3.09348	6.21174	5.28923	-2.81387	-1.79289	2299	0.283233	-0.451302	0	-0.902605	3.48134	2.36858	5.55077	4.45425	-2.00953	-1.07309
KRT18	1164	0.0761461	892	0.0606523	-0.547412	-0.171066	-0.889545	2451.49	2192.51	1060.52	961.171	-2.90233	-1.87602	2483	0.317358	-0.243009	0.0347156	-0.520734	2670.19	2361.26	1209.52	872.996	-1.92821	-0.999902
TERT	1165	0.0762539	2009	0.230515	-0.478986	-0.0342133	-0.923758	4.77459	3.25637	6.47703	4.00217	-2.14834	-1.19903	1190	0.0991856	-0.62488	-0.138862	-1.14561	1.58741	0.91802	3.39611	1.87821	-2.64943	-1.64881
DSC2	1166	0.076511	7811	0.808676	0.136853	0.547412	-0.171066	21.0544	24.1604	13.6712	14.6534	0.785437	0.242135	427	0.00190275	0.763743	1.14561	0.381871	30.5643	48.9345	23.1258	29.551	4.03117	3.10501
PIM1	1167	0.0765459	246	0.000779056	0.821118	1.23168	0.444772	24.1796	42.5883	23.1133	36.2425	4.35821	3.36013	8694	0.873513	-0.138862	0.277725	-0.555449	62.1155	59.1959	50.3381	39.4185	-0.645237	-0.159198
PRELID2	1168	0.0766793	2204	0.252661	-0.581625	0	-1.09482	0.731856	0.56877	1.84302	1.4578	-2.07375	-1.14391	1131	0.0880231	-0.798458	-0.208293	-1.31919	0.451503	0.277641	1.68025	1.22911	-2.70645	-1.70592
KLK7	1169	0.0767368	578	0.0178966	-0.786905	-0.307919	-1.3001	2.50638	1.10777	6.13316	2.57461	-3.3862	-2.36775	4017	0.532145	-0.416587	0.138862	-0.902605	3.25331	2.4437	7.72501	5.27605	-1.45372	-0.624734
APOA5	1170	0.0767642	3370	0.441381	0.684265	1.47117	-0.136853	0.0863362	0.283311	0.60438	1.16026	1.6363	0.769863	773	0.0306818	1.21504	2.04822	0.451302	0.223871	1.10468	2.18784	4.8743	3.15226	2.16118
ATRAID	1171	0.0767762	1144	0.0979671	-0.513199	-0.10264	-0.889545	83.3137	65.619	66.1373	40.5447	-2.66633	-1.65479	1991	0.234227	0.381871	0.763743	0.0347156	46.1781	61.1323	35.6465	39.1476	2.14621	1.18954
SIN3B	1172	0.0769252	11530	0.976337	0.0684265	0.513199	-0.307919	5.59283	5.92431	7.17178	6.37862	0.291908	0.0296609	253	3.16531e-05	0.93732	1.35391	0.590165	5.69448	10.4459	5.7584	8.98612	5.00903	4.16124
KPNA7	1173	0.0769275	817	0.0497254	-1.09482	-0.342133	-1.57381	2.57031	0.00120965	26.1862	0.0112178	-2.9911	-1.96232	2729	0.355985	0.694311	1.38862	-0.0347156	1.33277	1.6145	19.8292	18.6813	1.83597	0.923042
ST3GAL6	1174	0.0771232	3109	0.408245	0.410559	0.889545	-0.0342133	2.94553	3.83584	5.04937	3.65665	1.71228	0.826987	833	0.0373131	0.62488	1.07618	0.243009	3.51075	5.80294	5.30688	6.08364	3.07243	2.08232
IL11RA	1175	0.077141	1527	0.153961	0.547412	1.06061	0.136853	4.21027	7.03527	7.39236	6.94119	2.40696	1.42568	1565	0.159856	0.486018	0.93732	0.104147	7.24726	10.3975	13.4824	12.1238	2.38446	1.40556
LATS1	1176	0.0772177	1019	0.0774379	0.581625	0.992185	0.171066	3.48223	4.22154	6.65523	3.62342	2.78213	1.76575	2267	0.277134	0.416587	0.833174	0.0347156	3.1672	4.83035	5.95786	5.90704	2.02452	1.08678
TOMM40	1177	0.0774056	1548	0.158127	-0.478986	-0.0684265	-0.855332	84.2608	69.6935	62.2728	62.5149	-2.39218	-1.4114	1536	0.156278	-0.451302	-0.0694311	-0.763743	64.878	47.9557	46.4236	24.8183	-2.39995	-1.4177
NEK6	1178	0.0778687	481	0.0106368	-0.752692	-0.307919	-1.16325	26.7661	20.9567	22.0532	19.6812	-3.57512	-2.55441	4785	0.61621	-0.277725	0.173578	-0.694311	19.7207	16.9443	19.699	16.7181	-1.27752	-0.501229
NME2.uid_22044	1179	0.077974	2840	0.355037	-0.307919	0.0342133	-0.615839	59.9734	58.819	51.4767	43.8162	-1.81848	-0.924863	926	0.051048	-0.486018	-0.138862	-0.798458	53.4847	42.316	43.8577	33.5574	-2.94504	-1.95108
RPLP2	1180	0.0780806	2819	0.352338	-0.342133	0.0342133	-0.718479	3145.88	3046.8	1331.01	1394.69	-1.82519	-0.930063	930	0.0519234	-0.555449	-0.173578	-0.902605	3936.88	3345.1	1752.28	1586.96	-2.93831	-1.94377
SNORD50A	1181	0.0784521	1011	0.0768678	-0.615839	-0.171066	-0.992185	117.379	84.3327	235.918	251.018	-2.78715	-1.76916	2297	0.282495	-0.486018	0	-1.00675	156.811	110.799	360.596	215.646	-2.01099	-1.07473
LRRC17	1182	0.0787669	2351	0.275129	-0.547412	0	-0.957971	0.0632727	0.002493	0.471621	0.0231191	-2.01158	-1.09133	1096	0.080533	0.763743	1.24976	0.243009	0.00531864	0.0542282	0.0570644	0.349189	2.74618	1.7476
ABHD4	1183	0.078811	215	0.000445915	1.0264	1.47117	0.581625	11.6902	24.4656	14.2933	22.5203	4.50749	3.5113	9481	0.907274	0.138862	0.555449	-0.277725	27.0564	29.6751	28.1	26.0019	0.542153	0.116478
SLC16A13	1184	0.0789768	3154	0.412794	0.478986	0.957971	-0.0684265	0.964297	1.59704	3.44225	2.69272	1.7002	0.818986	839	0.0378262	0.729027	1.18033	0.277725	1.07689	2.80444	2.93511	4.91257	3.06621	2.07673
PDF	1185	0.0789981	3329	0.436789	-0.342133	0.0684265	-0.718479	6.54191	6.69172	10.1636	11.3736	-1.64732	-0.777627	796	0.0330657	-0.590165	-0.208293	-0.93732	6.03663	3.95663	10.1879	5.45561	-3.12172	-2.13128
ADAMTSL4	1186	0.0791294	591	0.018633	-0.718479	-0.273706	-1.09482	5.54847	3.34849	6.45535	2.80441	-3.36934	-2.35279	4039	0.534843	-0.277725	0.104147	-0.659596	5.05606	3.92821	9.2274	4.05375	-1.44818	-0.62063
NR5A2	1187	0.0792029	3939	0.506961	-0.376346	0.136853	-0.786905	2.29817	1.64557	3.46007	1.77506	-1.48842	-0.663577	708	0.022103	-0.867889	-0.31244	-1.35391	0.988217	0.425465	2.23038	1.14679	-3.27171	-2.28859
TFCP2	1188	0.0797925	2971	0.383162	0.307919	0.684265	0	14.5192	16.8534	12.1871	8.60238	1.76306	0.872085	891	0.0453362	0.520734	0.902605	0.208293	13.3762	17.4252	12.4102	12.9885	2.99334	2.00152
CHKB	1189	0.0801461	465	0.00945838	-0.615839	-0.273706	-0.957971	46.1479	22.4565	61.2368	21.1036	-3.61449	-2.59503	5012	0.641131	-0.243009	0.138862	-0.590165	30.2827	23.0405	64.3681	29.1445	-1.22769	-0.466117
PTPN5	1190	0.0804775	548	0.0154124	1.0264	1.64224	0.444772	0.13359	0.809695	0.741584	1.67767	3.44178	2.42254	4350	0.570162	0.381871	1.04147	-0.138862	0.348981	0.629867	1.55202	1.59145	1.37406	0.567812
GJB4	1191	0.0805134	609	0.0209971	0.923758	1.47117	0.376346	0.0813837	0.220496	1.21038	1.1637	3.32793	2.30804	3895	0.520488	0.520734	1.18033	-0.173578	0.00800163	0.0638849	0.0733191	0.449203	1.48115	0.642593
EMG1	1192	0.0807373	1377	0.133989	0.410559	0.752692	0.10264	159.243	212.985	71.1565	73.3521	2.4942	1.49855	1776	0.191508	0.381871	0.763743	0.0694311	201.525	244.254	103.263	115.451	2.26957	1.30613
TST	1193	0.0808839	2429	0.285476	-0.478986	0	-0.889545	9.41912	7.51689	12.7813	8.14009	-1.98223	-1.0681	1088	0.0789681	-0.555449	-0.138862	-0.93732	14.6069	8.52402	22.6886	10.0366	-2.75501	-1.75671
AXL	1194	0.081104	1296	0.121176	-0.684265	-0.136853	-1.19746	1.71483	1.05163	3.0339	2.50196	-2.55087	-1.54985	1849	0.20969	-0.486018	-0.0347156	-0.867889	0.951321	0.68887	1.79036	1.03703	-2.21902	-1.25442
MVB12B	1195	0.0812187	722	0.0337134	-0.923758	-0.307919	-1.50538	0.351596	0.0915531	2.0473	0.309007	-3.14419	-2.12348	3239	0.441674	-0.451302	0.104147	-1.00675	0.544882	0.202899	2.32614	0.633353	-1.65599	-0.769369
PIP5K1A	1196	0.0812668	3471	0.452905	0.273706	0.650052	-0.0342133	20.0544	24.2051	12.8549	11.0097	1.60917	0.750581	787	0.0316722	0.555449	0.93732	0.208293	22.5062	31.6386	16.2277	18.026	3.13771	2.14852
ITPKC	1197	0.0815666	3126	0.409839	0.410559	0.855332	-0.0342133	5.55799	6.68946	7.79711	6.23307	1.70778	0.824176	862	0.0405517	0.62488	1.04147	0.243009	6.2721	8.61366	8.24331	8.61436	3.0372	2.04808
EPPK1	1198	0.081724	1088	0.0891553	-0.889545	-0.20528	-1.43696	7.91798	3.93983	18.2471	8.75663	-2.71453	-1.69987	2179	0.266042	-0.590165	0	-1.21504	9.85721	6.69157	13.9074	9.55464	-2.05787	-1.11222
CLDN10	1199	0.0817609	1231	0.11237	-0.889545	-0.171066	-1.43696	400.257	339.355	419.989	597.059	-2.59479	-1.58763	1937	0.224694	-0.798458	-0.0347156	-1.5622	56.6015	25.3241	183.601	49.5523	-2.17366	-1.21414
RAB3B	1200	0.0817745	1112	0.0927413	-0.581625	-0.136853	-0.957971	5.5948	3.79622	5.61227	2.98137	-2.69417	-1.68111	2134	0.259053	-0.416587	0	-0.798458	4.51478	3.19516	4.64733	2.75445	-2.07735	-1.12863
PAK1	1201	0.0819322	4047	0.518194	0.307919	0.752692	-0.0684265	4.75839	6.52535	6.07444	5.15536	1.46287	0.646132	706	0.0219797	0.62488	1.00675	0.243009	3.82189	5.97882	5.32492	7.06491	3.27409	2.29072
SYNPO	1202	0.0820364	2167	0.249351	0.513199	0.992185	0.0342133	1.68899	2.86363	2.8618	4.5782	2.08577	1.15193	1185	0.0982913	0.590165	1.07618	0.173578	4.28807	5.29509	8.4457	6.70551	2.65391	1.65319
MIR3648	1203	0.0821886	1419	0.139025	-0.650052	-0.10264	-1.12904	8.55029	0.383775	57.0144	1.41667	-2.47012	-1.47943	1760	0.188955	-0.486018	-0.0347156	-0.867889	3.11517	1.40243	8.98922	3.55245	-2.27815	-1.31368
2016-03-08	1204	0.0822793	1304	0.122224	-0.478986	-0.10264	-0.889545	10.0653	7.48814	9.13575	6.70393	-2.54572	-1.5455	1856	0.211369	-0.451302	-0.0347156	-0.833174	7.1086	5.13838	7.16594	6.10888	-2.21438	-1.24981
BCL7C	1205	0.0824348	1339	0.127897	-0.478986	-0.10264	-0.855332	6.10322	4.12331	8.349	5.27552	-2.52054	-1.52245	1827	0.203897	-0.451302	-0.0347156	-0.867889	5.65961	3.46205	12.2349	5.30306	-2.23455	-1.27053
TMEM259	1206	0.0824786	1496	0.150168	-0.513199	-0.0684265	-0.889545	13.0537	8.79378	17.5831	10.6366	-2.42328	-1.43894	1668	0.176691	-0.486018	-0.0694311	-0.867889	11.7041	8.40676	14.5224	7.64986	-2.32372	-1.35101
RNF166	1207	0.0825125	387	0.00567433	-0.786905	-0.342133	-1.23168	5.11963	2.91445	8.89578	3.55257	-3.79019	-2.76603	5947	0.715093	-0.243009	0.208293	-0.62488	4.47406	3.8057	8.49978	4.68515	-1.05702	-0.365024
SIX5	1208	0.0826496	362	0.00430251	-0.786905	-0.342133	-1.16325	2.5286	1.36709	3.67479	1.53391	-3.87513	-2.85509	6312	0.747034	-0.208293	0.243009	-0.62488	2.305	2.71188	3.38545	5.81504	-0.990144	-0.322553
JAG1	1209	0.0831378	6253	0.709869	0.273706	0.821118	-0.239493	0.398745	0.490323	1.71147	0.910447	1.02832	0.372032	521	0.00602534	1.04147	1.5622	0.520734	0.566518	1.27223	1.56426	2.36319	3.70137	2.7464
CRISPLD2	1210	0.0835171	2133	0.247331	0.581625	1.23168	0.0684265	0.176469	0.383693	0.825386	0.878696	2.09583	1.15686	1202	0.101821	0.798458	1.45805	0.243009	0.322026	0.956994	1.41494	2.65982	2.63715	1.63609
CPVL	1211	0.0836046	343	0.00366545	-0.821118	-0.376346	-1.19746	82.8204	55.7172	72.6049	37.2631	-3.9269	-2.9056	6667	0.766717	-0.173578	0.208293	-0.555449	47.1393	42.6888	36.92	29.0602	-0.935969	-0.296672
FLCN	1212	0.0836713	2946	0.377643	0.342133	0.752692	-0.0342133	4.11702	6.02794	5.1232	5.30836	1.77354	0.882247	922	0.0503924	0.555449	0.93732	0.208293	5.77013	8.6363	6.78114	8.86779	2.95038	1.95662
TYMP	1213	0.0837252	1682	0.181339	-0.547412	-0.0684265	-0.992185	0.690239	0.246374	4.11235	0.927577	-2.31013	-1.33664	1486	0.148714	-0.555449	-0.104147	-1.00675	1.04043	0.422475	3.88315	1.1794	-2.42993	-1.44409
F3	1214	0.0837569	2096	0.240667	-0.650052	-0.0342133	-1.23168	29.2998	22.286	38.963	29.6922	-2.114	-1.17332	1220	0.106054	-0.729027	-0.173578	-1.28448	56.9536	41.3035	91.0505	59.2428	-2.61818	-1.61619
SH3KBP1	1215	0.0839097	1966	0.224666	-0.478986	-0.0342133	-0.821118	21.3914	17.3282	13.1534	13.8567	-2.16717	-1.21421	1293	0.116236	-0.486018	-0.104147	-0.867889	26.9177	19.622	18.2128	14.7431	-2.56672	-1.57077
LINC00116	1216	0.083921	1207	0.108453	-0.478986	-0.10264	-0.821118	21.4356	16.9927	15.7355	9.86345	-2.6137	-1.60519	2000	0.237105	-0.347156	0	-0.694311	15.5909	12.0655	13.598	9.80859	-2.13952	-1.18225
DIRC2	1217	0.0842203	6565	0.731302	-0.239493	0.239493	-0.615839	12.3056	11.4561	13.1868	9.80741	-0.977067	-0.343394	505	0.0051669	0.763743	1.18033	0.381871	12.2484	18.8551	11.8779	19.8481	3.74801	2.79644
C11orf70	1218	0.0847317	1146	0.0981484	0.752692	1.26589	0.273706	1.58978	3.4708	4.17113	5.53538	2.66512	1.6539	2127	0.25757	0.486018	0.972036	0.0347156	2.79484	5.15177	5.2519	11.2657	2.08104	1.13215
TFDP2	1219	0.0850474	6730	0.746638	-0.171066	0.20528	-0.513199	6.46212	6.24089	4.09918	3.01965	-0.946597	-0.323076	494	0.00460573	0.694311	1.1109	0.347156	7.47949	10.9187	6.17929	7.49492	3.78224	2.83339
MT1DP	1220	0.0851278	1252	0.115614	0.889545	1.40274	0.239493	0.881773	1.61949	13.8019	7.99154	2.57916	1.57345	1955	0.228975	-0.416587	-0.0347156	-0.867889	0.453671	0	5.45393	0	-2.16246	-1.203
GDF3	1221	0.085368	724	0.0343496	0.855332	1.40274	0.307919	6.46983	15.3909	13.4007	23.8663	3.1379	2.11594	3315	0.453486	0.555449	1.21504	-0.104147	7.91613	13.525	23.1583	31.1141	1.63177	0.749616
MTA1	1222	0.0853927	2107	0.241797	-0.444772	0	-0.821118	1.94338	1.59198	2.87063	2.42132	-2.10999	-1.17051	1238	0.108138	-0.520734	-0.104147	-0.902605	2.60469	1.52935	6.29808	2.15878	-2.60639	-1.60662
AVL9	1223	0.0867041	3700	0.480217	0.307919	0.684265	-0.0684265	9.38666	12.0831	11.0503	6.86257	1.54784	0.705954	765	0.0303547	0.555449	0.93732	0.208293	8.27461	12.5146	8.70397	7.60597	3.15842	2.16543
FSCN1	1224	0.0867044	1096	0.0898267	0.615839	1.12904	0.171066	48.5279	80.8257	38.8985	88.2621	2.70961	1.69631	2275	0.279815	-0.451302	0	-0.833174	80.8597	62.5831	56.5816	41.9279	-2.01902	-1.08073
C5orf58	1225	0.0868055	2306	0.268152	-0.444772	0	-0.821118	5.4826	4.85852	9.16337	7.50433	-2.03046	-1.10733	1163	0.0957935	-0.555449	-0.138862	-0.972036	5.91043	1.85825	22.502	3.64013	-2.66889	-1.6656
C14orf80	1226	0.0872596	1202	0.106925	-0.615839	-0.136853	-1.06061	6.97828	4.80755	10.9153	9.81596	-2.61995	-1.61217	2063	0.249137	-0.486018	0	-0.902605	5.7323	4.203	10.8023	6.3856	-2.10709	-1.15245
SLC17A5	1227	0.0873192	1061	0.0833233	-0.547412	-0.136853	-0.923758	16.6359	11.6442	15.8531	9.19568	-2.74511	-1.73172	2359	0.29575	-0.416587	0	-0.763743	8.08327	7.1039	8.58565	7.86303	-1.9804	-1.04559
METTL21C	1228	0.0875303	1068	0.0845945	0.821118	1.47117	0.273706	0.0517257	0.487709	0.461304	1.679	2.7377	1.72463	2345	0.293554	-0.62488	0	-1.18033	0.33199	0.0335861	2.34183	0.201758	-1.98608	-1.05036
MUC21	1229	0.08768	794	0.0440394	-1.09482	-0.376346	-1.67645	0.0711408	0.00296097	0.639501	0.0274589	-3.03661	-2.01372	3089	0.416485	0.555449	1.14561	-0.0694311	0.0137885	0.0378719	0.15316	0.257493	1.70667	0.812535
MVD	1230	0.0879912	782	0.0427857	-0.581625	-0.171066	-0.923758	101.702	79.9645	64.2042	55.1603	-3.04983	-2.0258	3124	0.422885	-0.347156	0.0694311	-0.694311	75.943	62.3803	55.1569	43.9853	-1.69411	-0.801427
TXNRD1	1231	0.0884457	2395	0.282056	-0.342133	0	-0.650052	133.504	117.183	50.802	39.6867	-1.99337	-1.07571	1144	0.0912668	-0.451302	-0.104147	-0.763743	133.631	107.918	58.4303	37.3493	-2.69038	-1.68875
SERINC5	1232	0.0884913	2590	0.316633	0.376346	0.786905	0	10.4197	13.2757	7.91685	9.66994	1.91016	1.0014	1073	0.0760431	0.590165	1.00675	0.173578	9.38348	12.7138	9.66553	10.6108	2.77171	1.77412
OVOL2	1233	0.0885244	760	0.039796	-0.684265	-0.20528	-1.19746	5.8356	3.66082	9.00505	7.16128	-3.08008	-2.05586	3226	0.438022	-0.381871	0.0694311	-0.833174	3.78003	2.85581	7.72153	5.21962	-1.66178	-0.775537
MCU	1234	0.0885578	1904	0.216377	-0.444772	-0.0342133	-0.821118	5.75432	4.64217	6.71549	4.10182	-2.19465	-1.23622	1374	0.130451	-0.486018	-0.0694311	-0.867889	6.08862	4.36457	6.72223	5.09439	-2.50503	-1.51233
FEM1B	1235	0.088629	8671	0.860285	-0.136853	0.273706	-0.547412	4.64806	4.24371	4.2069	2.83885	-0.658211	-0.176012	397	0.00139616	0.867889	1.31919	0.451302	3.8597	6.38643	4.01272	5.97787	4.12015	3.19544
KCTD11	1236	0.088789	1650	0.17453	-0.650052	-0.10264	-1.19746	0.709604	0.5087	2.04277	1.3637	-2.33194	-1.35779	1612	0.165949	0.729027	1.31919	0.138862	0.630499	1.62509	2.33868	4.07779	2.35986	1.38534
H1F0	1237	0.0888896	601	0.0199442	0.786905	1.33432	0.307919	39.0488	57.3797	39.9478	50.9352	3.3459	2.3274	4244	0.559253	0.347156	0.798458	-0.104147	78.1748	100.303	100.125	94.7163	1.39779	0.583952
CNTN6	1238	0.0894612	571	0.0175469	-0.821118	-0.307919	-1.33432	1.992	0.972671	3.94528	1.64242	-3.39464	-2.37504	4432	0.581784	-0.416587	0.208293	-1.00675	0.188077	0.0917648	0.961239	0.42133	-1.35275	-0.550781
MMD	1239	0.0898873	1535	0.156482	0.547412	1.0264	0.10264	3.34111	5.37484	6.26964	5.81988	2.39894	1.417	1749	0.187251	0.555449	1.07618	0.104147	2.67317	4.71044	5.91757	6.80263	2.28399	1.31876
USB1	1240	0.0900342	573	0.0175469	0.786905	1.19746	0.342133	11.9625	17.7884	13.2008	13.6521	3.39434	2.37504	4453	0.583736	0.277725	0.659596	-0.104147	20.0247	24.4267	16.7752	17.1574	1.34821	0.547936
AKAP2.uid_11925	1241	0.0902566	1878	0.210337	-0.444772	-0.0342133	-0.786905	4.97412	3.39052	8.67492	7.28614	-2.21111	-1.25264	1419	0.138159	-0.451302	-0.0694311	-0.763743	5.69634	3.57993	13.1259	8.38074	-2.47284	-1.48268
ANKRD2	1242	0.0904236	1206	0.10829	-0.752692	-0.171066	-1.3001	1.79777	1.1224	4.89995	2.85755	-2.6145	-1.60593	2113	0.255669	-0.520734	0	-1.00675	1.24976	0.7242	4.57815	2.38421	-2.08683	-1.13669
EED	1243	0.0904986	8309	0.838846	0.136853	0.513199	-0.20528	23.132	26.2568	23.8	17.7204	0.711142	0.20337	431	0.0019789	0.763743	1.18033	0.416587	21.4132	34.7165	17.4985	23.6927	4.01974	3.09338
LPCAT4	1244	0.0905443	581	0.0179228	-0.684265	-0.239493	-1.06061	17.9462	11.2089	16.552	8.61294	-3.38472	-2.36721	4434	0.582108	-0.277725	0.138862	-0.694311	8.52209	6.99098	11.3855	8.99774	-1.35219	-0.550308
VANGL1	1245	0.0910329	1085	0.0888608	-0.615839	-0.136853	-1.0264	1.82631	1.21881	2.3526	1.5981	-2.71649	-1.70144	2354	0.294822	-0.416587	0	-0.867889	1.88816	1.3499	2.72128	1.89463	-1.98263	-1.0476
KDM4B	1246	0.0910878	1110	0.0927052	-0.615839	-0.136853	-0.992185	1.93032	1.40064	3.24862	2.20847	-2.6949	-1.6813	2324	0.28692	-0.416587	0	-0.833174	1.96474	1.2907	3.66821	1.7949	-1.99954	-1.0649
FOXN3	1247	0.0911066	3138	0.411573	-0.342133	0.0684265	-0.684265	7.47213	6.00223	5.68286	4.42427	-1.70383	-0.821129	906	0.0481543	-0.520734	-0.173578	-0.867889	5.69294	4.23693	4.86234	3.31268	-2.96977	-1.976
ZNF621	1248	0.091119	2665	0.330751	-0.478986	0.0342133	-0.923758	1.99444	1.33533	3.8832	1.61288	-1.87836	-0.972602	1059	0.0737284	0.62488	1.1109	0.173578	1.02916	1.60234	1.81627	3.30906	2.78616	1.7883
IKZF5	1249	0.0912849	2375	0.278341	0.410559	0.786905	0.0342133	8.21258	10.3693	7.0379	6.04409	2.00232	1.08405	1178	0.0972803	0.486018	0.867889	0.138862	9.12917	12.3194	6.88507	7.7756	2.65934	1.65818
RNF207	1250	0.0914172	1332	0.126329	-0.547412	-0.10264	-0.957971	2.11336	1.32503	3.18331	1.48834	-2.52646	-1.52874	1963	0.229672	-0.451302	-0.0347156	-0.867889	1.48929	1.4656	2.542	2.76442	-2.15938	-1.2012
UBE2D4	1251	0.0921635	677	0.0292897	-0.718479	-0.273706	-1.16325	3.13454	1.97917	4.12713	2.31529	-3.20369	-2.17957	3740	0.505545	-0.31244	0.104147	-0.694311	2.16062	1.61181	4.56017	2.44622	-1.51733	-0.665791
ATP6V0D1	1252	0.0923102	2440	0.28911	0.342133	0.684265	0.0342133	100.537	134.552	46.0378	50.1992	1.97501	1.06008	1155	0.0933848	0.451302	0.798458	0.138862	100.758	131.784	50.4848	55.6909	2.67974	1.67781
SOCS6	1253	0.0924235	4661	0.582885	0.273706	0.684265	-0.10264	6.25037	7.04654	5.97579	5.08882	1.32283	0.549176	685	0.0185576	0.590165	0.972036	0.243009	8.00645	11.1288	6.45402	7.15419	3.33003	2.3543
ATP1B1	1254	0.0924438	1447	0.141643	-0.684265	-0.136853	-1.16325	57.6604	42.2309	51.4208	38.889	-2.45665	-1.4697	1853	0.211254	0.486018	0.902605	0.0694311	14.0775	17.7446	16.6281	30.6249	2.21529	1.25012
CCDC88C	1255	0.0925287	1420	0.139025	-0.547412	-0.10264	-0.992185	3.29773	2.03149	5.64248	2.00396	-2.46999	-1.47943	1881	0.214878	-0.486018	-0.0347156	-0.902605	4.43548	3.14926	4.70946	4.09716	-2.20278	-1.24026
CLPS	1256	0.0925583	938	0.0677445	-0.684265	-0.171066	-1.26589	10.6345	5.14981	20.6863	8.5715	-2.85175	-1.8267	2698	0.351504	-0.486018	0.0347156	-0.93732	2.53213	0.956557	9.62839	2.90352	-1.84675	-0.931676
PSMG4	1257	0.0929024	1440	0.141287	-0.444772	-0.0684265	-0.821118	35.9561	27.7847	25.6328	18.2932	-2.45912	-1.47101	1863	0.212847	-0.416587	-0.0347156	-0.729027	31.456	24.8313	30.4829	23.2259	-2.21025	-1.24577
TCTA	1258	0.0929318	3542	0.462397	-0.307919	0.10264	-0.718479	6.67832	6.02899	8.01788	5.49639	-1.58899	-0.734905	838	0.0378262	0.659596	1.1109	0.243009	4.28936	7.03877	7.91132	8.03293	3.06633	2.07673
AXIN2	1259	0.0930215	3192	0.416233	0.376346	0.786905	-0.0342133	3.49763	4.3162	5.48609	3.33312	1.69063	0.812974	910	0.0486	0.62488	1.1109	0.208293	4.68532	7.98152	6.61264	9.56808	2.96555	1.97208
SLC7A4	1260	0.0931892	1899	0.216113	-0.444772	-0.0342133	-0.821118	109.087	91.142	76.249	55.3616	-2.19596	-1.23693	1432	0.139335	-0.520734	-0.104147	-0.93732	100.679	81.7829	83.3571	61.374	-2.46666	-1.47827
AGPAT2	1261	0.093396	3538	0.461016	-0.376346	0.10264	-0.821118	48.4436	37.3893	47.5177	28.4819	-1.59103	-0.737175	845	0.0384412	-0.659596	-0.208293	-1.1109	31.0982	21.1499	36.4787	24.1734	-3.05925	-2.07012
SNORD79	1262	0.0934006	3117	0.408928	-0.342133	0.0684265	-0.684265	32.3664	28.9723	52.2998	38.06	-1.71015	-0.825782	924	0.0508569	-0.486018	-0.138862	-0.833174	34.0062	27.5562	38.9081	23.9408	-2.94665	-1.95268
TSKU	1263	0.0936786	567	0.0174226	0.752692	1.19746	0.342133	5.84884	9.89248	8.29922	8.46793	3.39916	2.37767	4639	0.597004	0.277725	0.729027	-0.104147	9.01986	10.8109	10.7969	10.0958	1.31287	0.528714
ZNF852	1264	0.093761	2430	0.285476	-0.444772	0	-0.855332	1.91903	1.41206	3.32317	1.92278	-1.98212	-1.0681	1179	0.0972803	-0.590165	-0.138862	-1.00675	2.05671	1.19003	4.944	2.29776	-2.65902	-1.65818
SALL1	1265	0.0939126	2739	0.340547	0.650052	1.3001	-0.0342133	0.0512971	0.199923	0.352472	0.735964	1.85342	0.953086	1053	0.0733058	0.798458	1.31919	0.277725	0.0189765	0.115879	0.085522	0.434158	2.78942	1.79092
ZC3H11A	1266	0.0941983	7489	0.785557	0.171066	0.513199	-0.171066	7.44769	8.25154	5.51999	4.55127	0.837104	0.272085	484	0.00400954	0.659596	1.00675	0.31244	7.51356	11.2929	5.23988	6.40433	3.82164	2.87741
ELF3	1267	0.094261	2178	0.249666	-0.444772	0	-0.821118	75.9889	65.6392	46.5487	48.9624	-2.08323	-1.15116	1301	0.118187	-0.520734	-0.104147	-0.93732	62.0957	48.1455	63.0203	53.5116	-2.5588	-1.56243
SLC2A12	1268	0.0944388	1639	0.173109	-0.513199	-0.0684265	-0.957971	0.523775	0.290735	1.37736	0.524462	-2.3375	-1.36228	1696	0.179783	-0.486018	-0.0694311	-0.902605	0.457921	0.232314	1.46281	0.625012	-2.31077	-1.34142
MTDH	1269	0.0944559	484	0.0109593	-0.615839	-0.239493	-0.957971	22.2814	15.0203	16.2313	6.62221	-3.56566	-2.54399	5321	0.667774	-0.243009	0.173578	-0.555449	14.501	11.5297	10.9563	7.12777	-1.16798	-0.429205
ATP6V1B2	1270	0.0944571	1370	0.132835	0.410559	0.786905	0.10264	41.1821	56.2273	23.4792	23.1604	2.49907	1.50301	1951	0.228165	0.381871	0.729027	0.0347156	53.8978	65.6683	30.7494	31.6919	2.16465	1.2051
ATP5L2	1271	0.0945812	2102	0.241433	-0.410559	0	-0.786905	0.93153	0.375535	4.05392	0.592651	-2.11156	-1.17141	1349	0.123994	-0.520734	-0.104147	-0.902605	1.13467	0.398977	4.83476	0.700185	-2.52939	-1.53822
SNORD50B	1272	0.0947942	4707	0.586549	-0.239493	0.136853	-0.581625	29.2714	27.1822	54.8652	31.5292	-1.31382	-0.543843	687	0.0190471	-0.62488	-0.208293	-0.972036	29.1829	22.5542	34.9359	41.1918	-3.32196	-2.34461
EXT1	1273	0.0947953	810	0.0473166	-0.650052	-0.20528	-1.06061	3.60463	2.2467	5.88456	2.4701	-3.00851	-1.98346	3138	0.427123	-0.347156	0.0694311	-0.763743	3.43306	2.5422	5.83407	3.95575	-1.68723	-0.794125
TFRC	1274	0.0954306	1928	0.218436	-0.376346	-0.0342133	-0.718479	134.135	119.143	74.2723	48.6081	-2.18588	-1.2307	1441	0.14178	-0.416587	-0.0694311	-0.763743	124.617	106.664	68.1185	49.7741	-2.45839	-1.4692
NAV2-AS4	1275	0.0954823	3956	0.509579	0.581625	1.40274	-0.171066	0.0393593	0.69744	0.437533	3.18701	1.48337	0.659494	769	0.030505	1.18033	1.73578	0.555449	0.00621956	0.30654	0.0702103	1.60913	3.15546	2.16347
SNRNP70	1276	0.0956707	1418	0.139025	-0.513199	-0.0684265	-0.889545	21.6616	16.3111	24.9327	14.4892	-2.47022	-1.47943	1922	0.222692	-0.451302	-0.0347156	-0.833174	20.9544	13.3959	25.5763	11.4862	-2.18026	-1.2194
MAP7D1	1277	0.0962396	3697	0.480042	0.410559	0.855332	-0.0684265	2.10328	3.32686	4.15289	4.83622	1.54858	0.706234	826	0.036481	0.659596	1.1109	0.243009	4.29832	7.38581	7.07599	11.7269	3.08167	2.09153
WEE1	1278	0.0963952	3768	0.48674	0.342133	0.786905	-0.0684265	13.5331	17.4094	12.6735	13.538	1.53213	0.695503	816	0.0352579	0.659596	1.1109	0.243009	20.9011	28.2279	21.8317	27.4738	3.09542	2.10538
AIG1	1279	0.0964825	2209	0.253189	0.581625	1.12904	0.0342133	0.314016	1.03526	1.09811	2.51968	2.07172	1.14264	1309	0.119674	-0.555449	-0.104147	-0.93732	1.40479	0.979282	5.37097	3.90806	-2.55231	-1.55614
KIF14	1280	0.0966844	9426	0.894858	0.10264	0.547412	-0.239493	4.59267	4.85387	6.09339	3.62435	0.557482	0.13216	379	0.00099333	0.798458	1.21504	0.416587	5.44858	8.93326	4.70284	8.32522	4.20841	3.29241
CXCL14	1281	0.0970712	2610	0.318885	-0.615839	0.0342133	-1.16325	0.50876	0.12012	3.3498	0.375137	-1.90371	-0.996751	1119	0.0860593	1.21504	1.80521	0.31244	0.348347	0.779028	3.09845	3.13518	2.71747	1.71656
KLF10	1282	0.097148	1633	0.172628	0.444772	0.821118	0.10264	17.319	22.0455	15.595	11.8402	2.33991	1.36381	1744	0.186254	0.451302	0.867889	0.0694311	18.4697	23.2848	18.0029	15.6567	2.28698	1.32174
SNX13	1283	0.0978067	5137	0.623537	0.239493	0.650052	-0.136853	4.00744	4.5008	4.32165	3.36491	1.22858	0.490843	661	0.0159768	0.62488	1.00675	0.277725	4.84421	6.91562	4.79803	4.97562	3.38131	2.40944
CLDN4	1284	0.0981398	2367	0.275996	-0.376346	0	-0.718479	546.674	506.093	407.899	226.742	-2.00747	-1.08936	1249	0.108843	-0.486018	-0.104147	-0.833174	760.225	647.853	674.902	270.13	-2.60118	-1.60341
ACSF3	1285	0.0981555	1822	0.20262	-0.478986	-0.0342133	-0.889545	5.40802	3.96699	6.16362	3.53832	-2.23735	-1.27412	1567	0.159856	-0.520734	-0.0694311	-0.93732	3.81125	2.58904	6.13653	3.67582	-2.38431	-1.40556
ALOX12	1286	0.098322	241	0.000725154	1.33432	1.95016	0.684265	4.14277	9.83517	11.2531	14.1965	4.37836	3.37989	9651	0.91284	0.138862	0.659596	-0.347156	4.94616	6.64792	10.0226	11.8902	0.521807	0.109457
ST14	1287	0.0984165	1669	0.179288	-0.478986	-0.0684265	-0.855332	19.9196	14.3902	20.0577	11.2466	-2.31754	-1.34295	1710	0.182166	-0.451302	-0.0347156	-0.867889	12.7391	8.67226	14.5999	10.2056	-2.303	-1.33412
FAM159B	1288	0.0991428	1518	0.153055	0.821118	1.47117	0.171066	0.0784842	1.07891	0.427421	3.90803	2.41121	1.42882	1864	0.213046	0.590165	1.14561	0.0694311	0.163067	0.985881	0.843002	6.62404	2.20968	1.24523
GCH1	1289	0.0992071	616	0.0219478	-0.615839	-0.239493	-0.992185	77.6823	54.228	53.3746	32.2298	-3.31238	-2.29127	4392	0.577808	-0.277725	0.138862	-0.62488	33.2664	26.451	26.3322	17.6717	-1.3615	-0.556589
RNF126	1290	0.0992908	1997	0.230215	-0.410559	-0.0342133	-0.786905	39.8769	30.5511	35.1365	19.8594	-2.15125	-1.1998	1438	0.140076	-0.486018	-0.0694311	-0.833174	41.7274	34.1473	27.473	26.5795	-2.46348	-1.47551
CXorf65	1291	0.0998903	8740	0.863681	-0.136853	0.273706	-0.547412	11.6108	11.8296	14.3073	11.2517	-0.648758	-0.171691	422	0.00180553	-0.763743	-0.347156	-1.18033	8.04806	4.02796	17.0443	8.85151	-4.04623	-3.12049
KIAA2018	1292	0.100082	2449	0.291425	0.410559	0.786905	0.0342133	5.7325	6.18654	7.16003	4.81558	1.97004	1.055	1207	0.103384	0.555449	0.972036	0.138862	3.77647	5.13651	5.58806	6.98237	2.63057	1.62867
C3orf38	1293	0.100233	910	0.063865	0.513199	0.923758	0.171066	11.3654	15.4738	9.91756	8.94388	2.88002	1.85312	2924	0.386905	0.31244	0.659596	0	13.5775	16.0264	11.4352	10.2333	1.76656	0.865244
ZNF445	1294	0.10029	2036	0.234681	-0.444772	-0.0342133	-0.821118	2.06012	1.55767	2.42554	1.30443	-2.13583	-1.18839	1427	0.138621	-0.486018	-0.0694311	-0.902605	1.39171	0.879293	2.11766	1.16576	-2.46996	-1.48095
MYO6	1295	0.101229	792	0.0439852	-0.581625	-0.171066	-0.923758	15.2046	10.9419	12.9161	7.18088	-3.03762	-2.01423	3432	0.461631	-0.31244	0.0694311	-0.659596	20.3997	16.6909	17.7207	9.76324	-1.60611	-0.736164
CCDC169	1296	0.1015	563	0.0168213	-0.650052	-0.273706	-1.06061	2.5116	0.915338	6.29837	1.70393	-3.41069	-2.39059	4849	0.627017	-0.277725	0.173578	-0.62488	2.33086	1.86282	6.56808	4.54124	-1.25994	-0.48593
DDX54	1297	0.101541	1855	0.206276	-0.410559	-0.0342133	-0.752692	20.4044	16.069	14.2273	8.66973	-2.22298	-1.26387	1593	0.163388	-0.451302	-0.0694311	-0.763743	24.4723	19.3051	16.5565	11.9203	-2.36986	-1.39377
DOLK	1298	0.101546	1683	0.181339	0.478986	0.889545	0.0684265	13.5948	20.0365	18.0919	15.4566	2.31011	1.33664	1748	0.186807	0.451302	0.867889	0.0694311	17.1919	22.6628	18.3091	18.4542	2.28512	1.32008
PPP1R37	1299	0.10167	1977	0.226408	-0.478986	-0.0342133	-0.855332	1.66212	1.29741	3.11888	2.17503	-2.16189	-1.20966	1472	0.147255	-0.486018	-0.0694311	-0.867889	1.39437	0.82556	3.12274	1.43145	-2.43707	-1.4493
NCOA2	1300	0.101824	10019	0.922033	-0.136853	0.376346	-0.615839	2.06821	1.55896	4.08586	1.70346	-0.478801	-0.0978727	355	0.000648435	0.972036	1.45805	0.520734	1.43744	3.1533	2.34727	4.27189	4.31828	3.4105
NDFIP2	1301	0.101832	4687	0.585254	0.239493	0.581625	-0.0684265	24.9859	30.1355	13.6479	11.7758	1.31714	0.545727	707	0.0220535	0.555449	0.93732	0.243009	23.5748	33.1666	14.4374	18.5619	3.27274	2.28944
TUBA1A	1302	0.10187	3393	0.443984	0.410559	1.12904	-0.0684265	6.26982	9.01045	44.4272	30.974	1.63013	0.765482	913	0.0488058	-0.62488	-0.173578	-1.04147	4.99988	3.06371	8.52299	4.49444	-2.96327	-1.97028
CSTA	1303	0.102499	588	0.0184185	0.923758	1.43696	0.376346	1.19559	5.09159	4.03435	13.2809	3.37393	2.3571	4784	0.616056	0.31244	0.833174	-0.138862	0.58484	1.21781	2.98751	2.96696	1.27778	0.501448
CYB561A3	1304	0.102793	5818	0.682064	0.273706	0.684265	-0.171066	7.48952	10.6261	7.74271	8.42823	1.09955	0.409649	605	0.0117999	0.694311	1.1109	0.31244	9.12363	15.1187	10.0807	13.6527	3.48744	2.51807
SP140L	1305	0.102878	1140	0.0977741	-0.650052	-0.136853	-1.09482	1.23038	0.641312	2.53783	1.13228	-2.66817	-1.65574	2438	0.310265	0.451302	0.902605	0	1.45324	2.01789	3.37704	3.03882	1.94569	1.01467
SLC16A1	1306	0.103086	1188	0.104796	-0.478986	-0.10264	-0.786905	257.865	224.523	135.056	102.597	-2.63028	-1.62204	2367	0.296981	-0.381871	0	-0.694311	240.512	219.723	141.9	100.697	-1.9769	-1.04293
CTIF	1307	0.103448	2415	0.284889	-0.410559	0	-0.821118	2.15716	1.65677	2.90754	1.92254	-1.98553	-1.0694	1279	0.111885	-0.555449	-0.104147	-0.972036	1.76203	1.24637	2.96193	1.69767	-2.58359	-1.58978
ODC1	1308	0.103522	644	0.0247969	-0.615839	-0.239493	-0.957971	359.605	270.322	245.979	137.467	-3.26551	-2.24455	4351	0.571065	-0.277725	0.138862	-0.694311	274.032	248.651	196.807	185.607	-1.37289	-0.566484
SMIM10	1309	0.103659	501	0.0121678	-0.855332	-0.342133	-1.36853	0.876539	0.342537	2.53086	1.20708	-3.52877	-2.50724	5489	0.680287	-0.416587	0.277725	-1.00675	0.235218	0.202029	2.21675	1.62339	-1.1381	-0.412071
EPSTI1	1310	0.103753	3878	0.499103	-0.342133	0.10264	-0.752692	5.29782	4.36645	8.04199	4.52597	-1.50438	-0.675901	835	0.0375135	-0.659596	-0.208293	-1.04147	3.55339	2.17387	5.81863	3.80441	-3.07012	-2.08013
C16orf47	1311	0.103774	1515	0.152442	0.684265	1.19746	0.136853	0.62061	1.24758	1.89612	2.39947	2.41342	1.43096	1938	0.224714	0.520734	1.07618	0.0694311	1.21533	3.09001	4.66137	6.22411	2.17339	1.21409
NSG1	1312	0.103827	1607	0.168946	-0.581625	-0.0684265	-1.06061	1.88727	0.979244	5.08589	1.84936	-2.35392	-1.3756	1833	0.205075	-0.62488	-0.0694311	-1.14561	3.5325	1.591	18.2162	4.61256	-2.23105	-1.26723
LGALS1	1313	0.103936	687	0.0297483	0.855332	1.36853	0.307919	54.7013	97.9289	86.1848	126.355	3.19499	2.17343	4093	0.541175	-0.31244	0.138862	-0.729027	89.6039	72.4524	92.7196	60.5928	-1.43492	-0.611037
MST1	1314	0.104225	950	0.0694757	0.684265	1.19746	0.20528	0.872556	1.9046	1.90834	2.69377	2.83949	1.81531	2891	0.382413	0.416587	0.867889	-0.0347156	1.19533	1.87678	3.303	3.31838	1.77729	0.873458
MIR22HG	1315	0.104289	3163	0.413958	0.376346	0.821118	-0.0342133	16.1843	18.8688	19.1416	13.4929	1.69746	0.816949	980	0.0592643	0.555449	0.972036	0.173578	23.3314	31.2662	21.9564	26.8187	2.88003	1.88623
POLQ	1316	0.104432	2169	0.249351	-0.513199	0	-0.992185	1.92156	1.43001	2.61646	2.18822	-2.0857	-1.15193	1403	0.135513	-0.555449	-0.104147	-1.00675	0.843472	0.530705	1.82247	1.0949	-2.48411	-1.49271
KLF13	1317	0.104483	625	0.0231354	-0.718479	-0.273706	-1.09482	2.46242	1.32869	3.20836	1.12593	-3.29353	-2.27119	4474	0.585537	-0.31244	0.138862	-0.729027	2.09685	1.4881	4.46906	2.42641	-1.34395	-0.545315
CHCHD10	1318	0.105082	1952	0.220062	-0.444772	-0.0342133	-0.855332	117.032	92.4893	107.634	69.5373	-2.17799	-1.22636	1552	0.15861	-0.486018	-0.0694311	-0.833174	72.4165	49.5825	102.945	53.3906	-2.39072	-1.40976
CTBP2	1319	0.105767	1022	0.0774381	-0.478986	-0.136853	-0.821118	15.1675	11.7997	10.3973	6.94212	-2.78124	-1.76575	2795	0.365296	-0.347156	0.0347156	-0.729027	14.5104	9.90977	11.9459	7.17518	-1.81351	-0.90532
GTPBP3	1320	0.105784	5297	0.641437	-0.307919	0.20528	-0.718479	14.4228	12.8746	13.3551	11.6499	-1.19395	-0.465691	664	0.0166259	-0.798458	-0.277725	-1.21504	15.1842	9.81703	16.7981	11.5359	-3.36911	-2.39488
CSNK1G2	1321	0.1058	1323	0.124625	-0.547412	-0.10264	-0.923758	13.4043	8.42946	16.5562	6.47947	-2.53365	-1.53565	2207	0.269466	-0.381871	0	-0.763743	11.586	8.83348	12.3449	8.11498	-2.04733	-1.10429
KIAA1462	1322	0.105828	1482	0.149405	-0.478986	-0.0684265	-0.923758	3.50005	2.60023	3.54278	2.33239	-2.42877	-1.44164	1986	0.233491	-0.416587	-0.0347156	-0.833174	3.22141	2.32731	3.53047	2.32736	-2.14847	-1.19141
SMARCD1	1323	0.105868	1313	0.123052	-0.513199	-0.10264	-0.889545	7.43053	5.37981	6.57488	4.14404	-2.54089	-1.54209	2223	0.272187	-0.416587	0	-0.763743	6.445	4.90916	7.93501	5.44385	-2.04018	-1.09804
TWSG1	1324	0.106229	3664	0.477116	0.376346	0.855332	-0.0684265	1.38389	2.54624	2.2694	2.95823	1.5564	0.710948	884	0.0440138	0.659596	1.1109	0.243009	3.38071	6.21409	5.03702	9.70432	3.00448	2.01396
CHAC2	1325	0.106516	983	0.0731067	-0.547412	-0.136853	-0.957971	12.743	8.13776	16.2917	7.37659	-2.81236	-1.79216	2870	0.379025	-0.347156	0.0347156	-0.729027	7.22329	5.34566	12.8112	6.82011	-1.78471	-0.879694
C15orf57	1326	0.106743	1079	0.0874201	0.513199	0.889545	0.171066	16.1659	21.7846	19.3137	13.6309	2.72361	1.70917	2647	0.343652	0.381871	0.763743	0	22.7545	30.0989	19.4379	20.5385	1.86531	0.946973
CASD1	1327	0.107068	2493	0.29971	0.478986	0.923758	0	5.52221	7.99579	6.85897	8.47792	1.95044	1.03706	1259	0.109049	0.555449	1.00675	0.138862	4.65182	7.35752	6.01046	8.75117	2.59743	1.60248
GSR	1328	0.107439	4676	0.585167	0.273706	0.684265	-0.10264	9.2123	10.7209	9.76507	7.97378	1.31873	0.545853	728	0.024469	0.659596	1.1109	0.277725	7.56165	12.1051	10.5833	13.2862	3.2349	2.24968
WDR5	1329	0.107451	1283	0.119888	-0.444772	-0.0684265	-0.786905	55.2371	43.7185	27.9937	19.1624	-2.5581	-1.55524	2290	0.281511	-0.347156	0	-0.694311	42.3216	35.857	24.1082	18.4982	-2.01338	-1.07693
NEFH	1330	0.107833	7102	0.767187	-0.239493	0.273706	-0.684265	20.6336	16.2623	24.1349	12.7251	-0.891229	-0.296056	532	0.00655801	-0.972036	-0.416587	-1.52749	17.2318	10.644	25.9412	13.517	-3.67449	-2.71849
C16orf74	1331	0.108019	1843	0.203684	-0.581625	-0.0342133	-1.06061	13.3162	10.8212	18.3441	15.7894	-2.23094	-1.27113	1680	0.178516	0.486018	0.902605	0.104147	7.93788	14.6697	17.2277	29.8869	2.31705	1.34534
RNASET2	1332	0.108031	1232	0.112451	-0.547412	-0.10264	-0.957971	8.65421	5.92761	10.6902	7.1013	-2.59427	-1.58727	2363	0.296019	-0.451302	0	-0.867889	8.27864	6.39313	13.8588	9.04982	-1.9793	-1.04501
SNAR-G1	1333	0.108198	1862	0.206276	-0.684265	-0.0684265	-1.26589	93.9652	76.4701	164.238	127.686	-2.22205	-1.26387	1667	0.176497	-0.729027	-0.0694311	-1.24976	56.7981	29.5865	186.836	41.1076	-2.3245	-1.35162
ACTG2	1334	0.108486	1746	0.190195	-0.650052	-0.0684265	-1.16325	12.7762	11.8184	29.3261	22.4015	-2.27808	-1.31	1780	0.192467	-0.555449	-0.0694311	-1.04147	7.30356	5.46464	16.1673	11.6925	-2.2668	-1.30332
MYOF	1335	0.109173	1239	0.11358	-0.444772	-0.10264	-0.786905	27.6054	21.9176	15.078	10.6503	-2.58888	-1.5823	2370	0.296981	-0.347156	0	-0.659596	26.994	21.8002	15.2536	10.7058	-1.97666	-1.04293
MCF2L-AS1	1336	0.109275	999	0.0758013	-0.684265	-0.20528	-1.12904	1.95586	0.88365	4.75985	1.85629	-2.79522	-1.77559	2872	0.379748	-0.486018	0.0694311	-1.00675	0.924739	0.610084	3.72891	2.04756	-1.78315	-0.87836
PPARGC1B	1337	0.109404	1894	0.215599	-0.444772	-0.0342133	-0.821118	4.55641	3.12587	4.47794	2.59926	-2.19792	-1.23832	1641	0.170568	-0.486018	-0.0694311	-0.867889	3.11794	2.26901	3.40003	2.26617	-2.34318	-1.37038
USP48	1338	0.109486	697	0.0310938	-0.615839	-0.20528	-0.992185	16.6258	11.4683	14.8322	10.1431	-3.17764	-2.15587	4166	0.550337	-0.277725	0.104147	-0.590165	14.1062	11.4266	13.0799	9.31318	-1.41654	-0.597255
DIAPH3	1339	0.10972	2266	0.260422	-0.376346	0	-0.752692	19.0575	14.6907	12.0773	9.31077	-2.04969	-1.12539	1407	0.136838	-0.451302	-0.0694311	-0.798458	19.9865	15.2043	14.1346	11.4088	-2.47955	-1.48767
ITPR3	1340	0.109726	1337	0.127735	-0.513199	-0.10264	-0.889545	4.58508	3.55929	5.18451	2.90981	-2.52151	-1.5231	2237	0.274429	-0.451302	0	-0.867889	4.19918	2.76382	6.80674	3.14224	-2.03416	-1.09292
MAG	1341	0.109977	2979	0.385012	0.581625	1.3001	-0.0684265	0.485648	0.55991	2.13207	2.06228	1.75956	0.868699	1067	0.0745941	0.763743	1.28448	0.243009	0.42971	1.00264	2.94558	2.30274	2.77994	1.78295
OPLAH	1342	0.109985	2051	0.236578	-0.547412	-0.0342133	-1.12904	0.591924	0.318003	2.0132	0.797406	-2.12965	-1.18358	1519	0.154497	-0.590165	-0.0694311	-1.07618	0.344688	0.140615	1.43527	0.394182	-2.4082	-1.42383
ZNF385A	1343	0.110011	813	0.0486393	-0.650052	-0.20528	-1.06061	11.4976	5.8341	17.5681	5.26183	-2.99934	-1.97174	3484	0.469592	-0.416587	0.104147	-0.867889	20.7365	15.5896	25.7303	19.2513	-1.59026	-0.723143
FOXD1	1344	0.110403	4728	0.589	-0.342133	0.171066	-0.889545	0.396619	0.171537	1.9868	0.533555	-1.30893	-0.540285	734	0.025202	-0.729027	-0.277725	-1.14561	0.8266	0.275184	2.64538	0.884651	-3.22411	-2.23829
RMI2	1345	0.110747	520	0.0135595	-0.718479	-0.307919	-1.16325	5.35457	3.27354	8.38216	4.44281	-3.49032	-2.46873	5572	0.684681	0.277725	0.763743	-0.173578	4.11754	3.80931	14.3675	5.08105	1.12495	0.406084
CEP112	1346	0.110753	1367	0.132621	-0.684265	-0.136853	-1.23168	0.384749	0.191139	1.2759	0.784958	-2.50042	-1.50385	2205	0.26933	-0.520734	0	-1.00675	0.181963	0.0884731	0.918258	0.328015	-2.04777	-1.10461
OSBPL9	1347	0.110783	3968	0.510867	0.273706	0.650052	-0.0684265	21.6305	25.8897	13.6876	11.2822	1.48045	0.657488	857	0.0395492	0.520734	0.867889	0.208293	31.1889	43.0136	16.7935	27.3286	3.04645	2.05843
TMUB2	1348	0.111064	2290	0.264309	0.410559	0.821118	0.0342133	13.0466	16.0858	12.8142	10.7189	2.03927	1.11626	1406	0.136434	0.486018	0.902605	0.104147	22.4733	28.6208	19.3161	19.0152	2.48094	1.4892
PEAK1	1349	0.111248	8737	0.863681	-0.171066	0.307919	-0.547412	2.95205	2.46477	3.75098	2.16835	-0.648828	-0.171691	441	0.00238452	0.798458	1.21504	0.381871	2.84439	4.69684	2.77692	4.07233	3.97013	3.03762
RPUSD1	1350	0.111531	1211	0.10952	-0.547412	-0.10264	-0.957971	48.0327	36.3531	41.2792	34.9162	-2.60922	-1.60035	2445	0.310642	-0.381871	0.0347156	-0.833174	51.5706	39.5642	44.0361	30.5335	-1.9441	-1.01388
RASSF7	1351	0.111544	1771	0.193032	0.444772	0.855332	0.0684265	29.0725	39.1732	23.8022	24.2387	2.26699	1.30166	1797	0.195934	0.451302	0.833174	0.0694311	41.0688	53.292	31.5178	37.6784	2.25613	1.29322
TNS3	1352	0.111571	4352	0.55427	-0.273706	0.10264	-0.615839	8.52548	7.42309	6.55028	5.27603	-1.38825	-0.591373	786	0.0314939	0.590165	1.00675	0.243009	8.71864	12.4722	6.39402	13.2429	3.13974	2.15078
PIWIL3	1353	0.111756	531	0.0142152	-0.821118	-0.342133	-1.33432	3.87122	2.03823	6.55384	3.35803	-3.47206	-2.45178	5492	0.680771	-0.31244	0.243009	-0.798458	1.84183	1.3581	3.88894	3.22395	-1.13733	-0.411412
PTHLH	1354	0.111996	589	0.0184475	-0.821118	-0.307919	-1.36853	1.70797	0.841286	4.41988	2.04528	-3.37303	-2.35651	5036	0.643289	-0.451302	0.277725	-0.972036	0.652248	0.354547	3.05209	2.08153	-1.22308	-0.463105
ECE2	1355	0.112148	631	0.0233802	0.513199	0.889545	0.20528	97.4494	134.701	54.8044	55.6472	3.28788	2.26716	4708	0.606395	0.243009	0.590165	-0.104147	120.644	138.698	69.5272	69.2306	1.29587	0.515227
ATP2B4	1356	0.112517	3639	0.472717	0.342133	0.786905	-0.0684265	3.64918	4.63119	4.20233	4.0986	1.56449	0.718065	918	0.0497424	0.694311	1.14561	0.243009	3.8299	5.69649	6.06016	5.71758	2.95542	1.96217
SERPINB8	1357	0.112701	767	0.0399517	0.786905	1.3001	0.273706	1.01434	2.46711	2.86288	3.63452	3.07586	2.05425	3836	0.514682	0.31244	0.798458	-0.0694311	2.79294	3.1351	5.67614	4.71416	1.49506	0.651564
RBBP7	1358	0.112706	2588	0.316446	0.376346	0.786905	0	101.713	132.513	74.9636	83.6404	1.91066	1.00179	1237	0.108092	0.520734	0.93732	0.138862	105.545	146.533	73.4383	107.505	2.60701	1.60683
LYPD2	1359	0.112803	557	0.0163449	-1.43696	-0.513199	-2.36072	10.4239	2.65622	27.5174	12.0557	-3.42143	-2.40112	5289	0.663558	-0.416587	0.277725	-0.972036	1.15128	0.613162	6.31917	2.46311	-1.17564	-0.435006
SNX27	1360	0.112833	6888	0.755411	0.171066	0.547412	-0.171066	11.9289	14.0412	7.52972	6.79816	0.922928	0.311512	552	0.0080845	0.763743	1.18033	0.347156	12.0649	18.2498	10.0138	13.4444	3.61105	2.64852
GOLT1B	1361	0.112873	2196	0.251116	0.376346	0.752692	0.0342133	16.8361	22.5109	11.966	12.6637	2.07757	1.14764	1485	0.148664	0.416587	0.798458	0.104147	18.3513	24.2722	12.7584	12.9641	2.43044	1.44427
FGD4	1362	0.113502	3451	0.452493	-0.376346	0.10264	-0.752692	1.69416	1.27376	2.50324	1.48705	-1.61243	-0.751265	962	0.0560117	-0.62488	-0.173578	-1.1109	1.17508	0.695051	1.89392	1.08952	-2.9043	-1.91094
CIDEC	1363	0.114067	2318	0.270289	-0.444772	0	-0.855332	18.6821	13.7202	20.6497	13.0041	-2.02498	-1.1024	1416	0.137319	-0.62488	-0.138862	-1.07618	12.103	6.26421	21.6605	10.0667	-2.47592	-1.48585
PHTF1	1364	0.114098	1380	0.134302	0.513199	0.957971	0.136853	3.79324	6.25284	4.95239	5.41763	2.4926	1.49735	2249	0.274963	0.416587	0.833174	0.0347156	6.21558	7.71149	7.29435	6.9886	2.03112	1.0917
OSTF1	1365	0.11463	2482	0.297892	0.342133	0.718479	0	21.889	29.3585	17.5588	13.715	1.95452	1.04096	1325	0.121043	0.451302	0.833174	0.104147	22.057	28.9342	17.0463	19.9302	2.54411	1.55041
ANK3	1366	0.11489	1156	0.0999242	-0.581625	-0.136853	-0.992185	1.33687	0.995092	2.22661	1.53478	-2.65616	-1.64522	2614	0.338564	-0.451302	0.0347156	-0.93732	1.1567	0.738728	3.61808	1.49824	-1.87746	-0.957005
HNRNPA1P33	1367	0.115406	1460	0.144826	-0.478986	-0.0684265	-0.855332	6.8517	4.98329	11.0717	6.15245	-2.44544	-1.45805	2163	0.262477	-0.451302	0	-0.833174	7.83044	5.09506	13.6862	7.99872	-2.06649	-1.12056
SLC25A16	1368	0.115713	2259	0.259587	-0.444772	0	-0.821118	18.1844	14.9162	16.1825	12.7965	-2.05247	-1.12737	1474	0.147374	0.486018	0.902605	0.104147	10.2969	14.8581	11.0906	12.5047	2.43605	1.44887
CMTM4	1369	0.11598	405	0.00618425	-0.752692	-0.342133	-1.12904	8.5795	4.79756	10.3143	4.20818	-3.75724	-2.73785	7012	0.79132	-0.208293	0.243009	-0.590165	5.30243	4.53233	7.81463	5.17139	-0.879542	-0.264597
RRAD	1370	0.115985	1264	0.118176	-0.684265	-0.136853	-1.16325	5.43084	3.70608	13.9367	8.511	-2.56827	-1.56247	2413	0.306338	-0.555449	0.0347156	-1.18033	3.39507	2.07845	12.3415	7.64945	-1.95564	-1.02294
SSBP3-AS1	1371	0.116418	2202	0.252245	-0.478986	0	-0.992185	2.58285	0.956803	8.50067	2.22171	-2.0748	-1.14491	1518	0.153904	-0.590165	-0.104147	-1.04147	2.22364	1.21329	6.33802	2.68203	-2.40985	-1.42588
ECI1	1372	0.117635	2396	0.282105	-0.376346	0	-0.752692	60.7551	54.359	46.8355	49.3666	-1.99312	-1.0756	1398	0.135248	-0.451302	-0.0694311	-0.798458	63.9161	44.8147	62.1254	29.5803	-2.48598	-1.49372
JADE2	1373	0.117832	2144	0.248915	-0.478986	0	-1.06061	2.61967	1.5678	4.61636	2.18354	-2.09093	-1.15299	1560	0.158849	-0.694311	-0.104147	-1.21504	1.83708	0.797827	5.46163	1.56683	-2.38827	-1.40895
ATP5D	1374	0.117836	3008	0.390639	-0.307919	0.0684265	-0.615839	454.58	427.118	167.117	176.426	-1.74837	-0.858459	1097	0.0808424	-0.520734	-0.138862	-0.902605	453.964	354.64	223.532	169.602	-2.74459	-1.74582
LDOC1	1375	0.118189	661	0.0274709	-0.650052	-0.239493	-1.0264	31.6449	23.2901	26.8956	15.8714	-3.22895	-2.20476	4631	0.596688	-0.277725	0.138862	-0.659596	34.7001	30.7909	27.9316	24.4919	-1.31393	-0.529169
JDP2	1376	0.118531	1017	0.0772915	-0.513199	-0.136853	-0.855332	17.8337	12.8881	14.2658	7.3511	-2.78331	-1.76662	2995	0.40184	-0.347156	0.0694311	-0.694311	11.8641	8.22661	11.6698	6.41008	-1.73799	-0.838339
CKMT1A	1377	0.118584	5997	0.692199	0.20528	0.615839	-0.136853	1.83871	2.6785	2.72906	3.06714	1.07125	0.395873	650	0.0148591	0.694311	1.1109	0.277725	1.09464	2.40859	3.36887	3.29139	3.40577	2.43579
PSMC4	1378	0.118785	1209	0.108687	0.444772	0.786905	0.136853	201.524	277.436	87.6551	76.1349	2.6124	1.60412	2542	0.331141	0.31244	0.659596	0	275.133	355.056	122.743	111.897	1.89936	0.971818
CDKN2AIPNL	1379	0.119637	4647	0.580894	-0.273706	0.136853	-0.615839	21.3289	19.4111	15.2389	12.6503	-1.32642	-0.55208	778	0.0308509	-0.590165	-0.208293	-0.972036	15.3053	9.78841	16.1203	8.75339	-3.14877	-2.15899
COMMD1	1380	0.119742	1238	0.113456	-0.513199	-0.10264	-0.855332	57.9608	45.6083	55.8526	34.4932	-2.58953	-1.58285	2514	0.324498	-0.381871	0.0347156	-0.729027	39.8934	32.9558	44.0165	28.3909	-1.9128	-0.985257
BMP4	1381	0.119895	739	0.0369066	0.889545	1.50538	0.307919	4.63104	11.3903	10.0163	27.684	3.11032	2.0868	4137	0.549873	0.347156	0.833174	-0.104147	5.62561	7.04881	12.2015	9.36661	1.42024	0.59795
ADK	1382	0.120058	766	0.0399517	-0.547412	-0.171066	-0.889545	59.1458	44.5633	30.6219	21.2939	-3.07592	-2.05425	4051	0.535846	-0.243009	0.104147	-0.590165	65.6247	56.232	35.0042	26.7142	-1.44554	-0.619107
MTUS1	1383	0.120144	6575	0.732766	0.20528	0.615839	-0.171066	6.16744	6.14616	7.44792	4.83913	0.974767	0.341449	596	0.0112486	0.729027	1.14561	0.31244	4.9218	7.30125	6.43484	8.62657	3.50421	2.53488
MLX	1384	0.120273	1157	0.100576	0.444772	0.821118	0.136853	39.7288	56.9043	25.4264	27.0392	2.65367	1.64207	2697	0.351425	0.31244	0.659596	0	48.0863	58.0144	29.5602	29.7737	1.84702	0.931829
ZNF222	1385	0.120309	2344	0.274418	0.513199	0.992185	0.0342133	1.98915	3.68846	5.912	4.87192	2.01398	1.09294	1456	0.144574	0.590165	1.00675	0.138862	3.84923	5.7965	7.57583	8.85303	2.44764	1.45897
EPB41L1	1386	0.12093	368	0.00453518	-0.752692	-0.342133	-1.12904	8.65151	5.48292	7.92337	3.85249	-3.85827	-2.83832	7797	0.830025	-0.173578	0.243009	-0.555449	5.2919	4.89268	5.31595	4.68608	-0.768529	-0.214669
SLC16A5	1387	0.120961	336	0.00325871	-0.957971	-0.410559	-1.40274	4.41258	2.67149	5.79758	4.45979	-3.9601	-2.94222	8400	0.856707	-0.173578	0.31244	-0.62488	2.63592	2.83588	6.57545	4.95595	-0.687732	-0.180568
NAGK	1388	0.120967	1620	0.170848	0.376346	0.752692	0.0684265	28.7811	41.9441	19.7035	18.9172	2.34658	1.36949	2020	0.240702	0.347156	0.729027	0.0347156	40.941	51.3422	23.6089	26.724	2.12938	1.17323
RAB5B	1389	0.120968	7346	0.779875	0.171066	0.547412	-0.171066	5.12916	6.16775	4.6292	4.73098	0.855936	0.279481	545	0.00761994	0.694311	1.07618	0.31244	5.91477	9.11947	5.64912	8.71693	3.62941	2.66846
TUBA1B	1390	0.121003	3317	0.434395	-0.273706	0.0684265	-0.581625	667.779	644.966	178.191	146.923	-1.65173	-0.781693	1029	0.0681888	-0.451302	-0.104147	-0.763743	722.355	610.862	191.749	177.414	-2.82047	-1.82376
DNAJC1	1391	0.12135	1274	0.118667	-0.478986	-0.10264	-0.821118	37.3079	30.4221	23.8018	33.4272	-2.56397	-1.56039	2495	0.318999	-0.347156	0.0347156	-0.694311	32.5136	26.5698	21.7324	14.5876	-1.92389	-0.996517
NEIL2	1392	0.121431	2188	0.251116	-0.444772	0	-0.821118	10.698	7.69746	11.2833	6.88984	-2.07892	-1.14764	1592	0.163388	-0.520734	-0.0694311	-0.902605	4.95137	4.02802	8.96328	6.55678	-2.36995	-1.39377
SLC35A1	1393	0.121527	2460	0.29427	-0.410559	0	-0.855332	22.3425	15.9249	21.0513	13.2116	-1.96399	-1.0488	1387	0.133503	-0.520734	-0.104147	-0.902605	13.6544	9.76228	15.2397	10.1995	-2.4935	-1.50043
MIR4668	1394	0.122287	1677	0.180748	-0.444772	-0.0342133	-0.786905	11.9441	7.27609	16.0205	11.5442	-2.31269	-1.33846	1976	0.231749	-0.381871	0	-0.729027	4.89112	2.86231	8.84616	5.74097	-2.15339	-1.19587
LMBR1L	1395	0.122326	850	0.0547361	-0.684265	-0.20528	-1.09482	35.5915	24.3109	29.1964	19.2704	-2.94945	-1.92097	3556	0.482143	-0.31244	0.104147	-0.694311	23.4623	20.0775	22.7337	23.1565	-1.56698	-0.70286
CSRNP2	1396	0.123081	1688	0.182205	0.444772	0.889545	0.0684265	5.07909	6.58156	6.421	5.29046	2.30713	1.334	1974	0.231749	0.451302	0.833174	0.0694311	6.49912	8.645	7.11443	7.90614	2.1537	1.19587
AP1S1	1397	0.123135	604	0.0204896	0.650052	1.06061	0.273706	34.3778	53.2655	24.5498	39.8628	3.33666	2.31726	5169	0.656902	0.208293	0.590165	-0.104147	73.5333	85.539	48.1721	37.1751	1.19535	0.444195
LXN	1398	0.123238	3487	0.456187	0.478986	1.06061	-0.0684265	1.50681	3.33895	6.53087	6.47194	1.60329	0.74514	1006	0.0631375	0.590165	1.04147	0.208293	3.70215	7.25072	8.3482	9.90502	2.85227	1.85822
CCDC34	1399	0.123337	1348	0.128533	-0.444772	-0.0684265	-0.752692	38.3693	30.7762	26.9737	13.3412	-2.51643	-1.51991	2418	0.306792	-0.347156	0.0347156	-0.659596	39.758	29.6351	30.3456	17.5723	-1.95423	-1.02198
NIPSNAP1	1400	0.123503	1483	0.149543	-0.547412	-0.0684265	-0.992185	10.144	7.69429	11.8274	8.45543	-2.42819	-1.44115	2242	0.274662	-0.451302	0	-0.833174	7.42086	5.27639	12.6174	7.30948	-2.03281	-1.09239
VKORC1	1401	0.123527	2704	0.338297	-0.307919	0.0342133	-0.615839	172.378	158.141	81.7584	79.8979	-1.86189	-0.957536	1275	0.111254	-0.451302	-0.0694311	-0.763743	201.627	157.38	91.0559	73.4198	-2.58671	-1.59258
HAVCR2	1402	0.123635	2359	0.275875	-0.444772	0	-0.889545	4.78473	3.58972	7.4948	5.69673	-2.00879	-1.08963	1488	0.148912	-0.555449	-0.104147	-1.00675	1.88726	1.27801	4.08875	3.01269	-2.4291	-1.44339
MIER2	1403	0.123643	3024	0.394268	-0.376346	0.0684265	-0.821118	4.24785	3.68557	7.05951	5.17613	-1.74135	-0.851902	1117	0.0856583	-0.590165	-0.138862	-1.00675	5.54502	4.09956	7.57115	5.57085	-2.71961	-1.71876
IRAK2	1404	0.12372	1104	0.0918378	0.889545	1.50538	0.273706	0.598646	1.61565	1.86035	3.05132	2.69962	1.68578	2874	0.379748	0.416587	0.902605	-0.0347156	2.58429	3.18143	5.91095	4.32642	1.78299	0.87836
CALB2	1405	0.12418	2134	0.247495	-0.821118	-0.0342133	-1.5396	1.91618	0.679137	10.1516	1.61345	-2.09537	-1.15646	1643	0.171033	-0.867889	-0.104147	-1.66635	14.3406	9.03282	45.9859	21.6101	-2.34171	-1.36889
HIST1H2AC	1406	0.124186	3431	0.449278	0.410559	1.09482	-0.0684265	3.73925	7.26977	12.2975	16.2444	1.61886	0.756619	1017	0.0661675	0.798458	1.31919	0.277725	17.4474	33.6666	28.018	49.337	2.83401	1.83729
RILPL1	1407	0.124432	4261	0.542523	0.342133	0.821118	-0.10264	2.00655	3.07384	4.43588	4.86593	1.41106	0.609003	865	0.0411462	0.590165	1.00675	0.243009	4.24228	7.17354	7.81508	7.5967	3.03177	2.04205
ITFG1	1408	0.124709	5646	0.667972	-0.239493	0.171066	-0.615839	14.2991	13.5913	14.3199	10.9196	-1.13091	-0.428933	692	0.0195488	0.659596	1.1109	0.31244	9.92888	16.9044	10.9083	17.1642	3.31267	2.3349
ATP6V0D2	1409	0.124734	424	0.00685475	-0.889545	-0.376346	-1.47117	24.2759	15.4011	36.3221	24.2987	-3.72045	-2.70382	7116	0.798456	0.208293	0.763743	-0.243009	1.58801	2.0945	4.58112	4.01085	0.862963	0.255346
DDB1	1410	0.125092	2279	0.262529	0.342133	0.718479	0.0342133	80.8128	107.069	34.9819	40.7936	2.04416	1.12043	1571	0.16093	0.416587	0.763743	0.0694311	101.477	134.929	45.3274	48.653	2.38088	1.40195
SCAF1	1411	0.127232	1856	0.206276	-0.444772	-0.0342133	-0.786905	3.69237	2.8716	4.09299	3.05818	-2.22278	-1.26387	1877	0.214125	-0.451302	-0.0347156	-0.798458	3.34954	2.51698	4.24208	2.81543	-2.20499	-1.2423
TMCO6	1412	0.127478	1740	0.189751	-0.513199	-0.0684265	-0.957971	5.1889	3.9562	7.68199	4.99244	-2.27998	-1.31131	1980	0.232352	-0.451302	-0.0347156	-0.798458	7.22666	4.63298	15.3603	6.58487	-2.15162	-1.19432
BZW2	1413	0.127643	4615	0.579269	0.239493	0.581625	-0.0684265	152.462	188.203	56.4199	57.3616	1.33167	0.554452	813	0.0352379	0.520734	0.867889	0.208293	174.953	244.986	77.6175	88.7613	3.09665	2.10561
FDFT1	1414	0.12786	2832	0.353964	-0.307919	0.0342133	-0.615839	194.699	179.065	83.4263	71.2863	-1.82112	-0.926929	1255	0.108843	-0.486018	-0.104147	-0.798458	157.75	122.337	105.685	77.089	-2.59945	-1.60341
SMG9	1415	0.128157	3262	0.425253	0.307919	0.718479	-0.0342133	11.9842	14.5366	12.8498	8.7302	1.67002	0.797341	1085	0.0782612	0.520734	0.902605	0.173578	12.3358	16.415	13.9738	12.9989	2.75885	1.76087
CPZ	1416	0.128186	6811	0.750485	0.307919	0.992185	-0.307919	1.91498	3.254	5.38203	5.3013	0.93508	0.318	597	0.0112694	0.902605	1.42334	0.416587	4.87471	9.86265	9.45333	15.9026	3.50327	2.53423
RNF6	1417	0.128953	954	0.0701424	0.513199	0.855332	0.171066	13.0684	18.6643	10.9093	11.3038	2.83528	1.81099	3291	0.450164	0.31244	0.694311	-0.0347156	13.0341	14.9266	12.0141	12.065	1.63906	0.755142
GNPNAT1	1418	0.12908	624	0.0230541	-0.581625	-0.20528	-0.889545	35.3798	27.4724	19.5551	11.8898	-3.29497	-2.27254	5146	0.653681	-0.208293	0.138862	-0.555449	21.3908	17.9728	14.0986	10.162	-1.20091	-0.448654
GALNT7	1419	0.12919	1763	0.192803	-0.513199	-0.0342133	-0.992185	2.92042	1.82967	5.43758	2.5527	-2.26901	-1.30233	1982	0.232459	-0.555449	-0.0347156	-0.972036	3.32562	2.12879	4.85897	3.64066	-2.15104	-1.19405
MIF4GD	1420	0.129432	1542	0.157419	-0.581625	-0.0684265	-1.0264	6.40902	4.2074	11.3036	5.7174	-2.39525	-1.41381	2266	0.277046	-0.451302	0	-0.867889	4.95146	3.67378	9.12795	7.3685	-2.02483	-1.08698
C12orf65	1421	0.129621	1155	0.0999242	-0.478986	-0.10264	-0.821118	16.9137	11.9152	16.3859	6.00717	-2.65634	-1.64522	2852	0.376946	-0.347156	0.0347156	-0.694311	14.9622	12.0556	13.1506	10.5206	-1.78991	-0.883536
IQGAP3	1422	0.12992	3231	0.422191	-0.376346	0.0684265	-0.786905	7.08371	5.75754	6.71609	5.44997	-1.67806	-0.802625	1103	0.0811766	-0.555449	-0.138862	-0.902605	5.1234	3.46369	5.77114	3.402	-2.74145	-1.7439
TRIM28	1423	0.129965	1840	0.203037	-0.444772	-0.0342133	-0.786905	166.596	142.789	101.499	67.9932	-2.2327	-1.27295	1925	0.222918	-0.416587	-0.0347156	-0.763743	139.519	110.698	111.681	60.4949	-2.17925	-1.2188
SAP130	1424	0.130093	2113	0.243409	0.410559	0.821118	0.0342133	15.8529	21.5943	12.0593	13.5027	2.10596	1.16651	1726	0.18487	0.416587	0.763743	0.0694311	21.2936	26.2234	16.5558	14.9687	2.29368	1.32591
RNF38	1425	0.130535	2503	0.302408	0.342133	0.718479	0	14.3852	18.3744	9.06866	11.8037	1.94487	1.03128	1442	0.141883	0.416587	0.798458	0.104147	15.3481	20.6152	13.3908	16.2071	2.45772	1.46882
CAP2	1426	0.131051	970	0.0717536	-0.718479	-0.171066	-1.12904	1.23462	0.775083	2.46555	1.56982	-2.82269	-1.80068	3295	0.451014	-0.381871	0.104147	-0.798458	1.29222	0.752055	3.19725	1.46838	-1.63717	-0.753725
FN3K	1427	0.131346	3281	0.428093	-0.684265	0.136853	-1.40274	2.72829	1.85031	9.9055	10.0616	-1.66404	-0.792459	1093	0.0803439	-0.694311	-0.173578	-1.18033	2.75697	1.09547	7.69132	2.96111	-2.74785	-1.74869
LOC101928100	1428	0.132176	1441	0.141287	-0.581625	-0.10264	-1.09482	0.736631	0.368484	2.10165	1.30302	-2.45872	-1.47101	2421	0.307152	-0.416587	0.0347156	-0.798458	0.27202	0.210666	0.808143	0.53966	-1.95319	-1.02122
NRN1L	1429	0.132274	472	0.0101756	-0.821118	-0.342133	-1.23168	13.7211	8.79939	23.5483	11.0297	-3.59088	-2.56981	6727	0.770945	-0.208293	0.208293	-0.555449	23.0457	21.6179	31.0722	20.6404	-0.92634	-0.291139
JAK1	1430	0.13255	1755	0.191813	-0.478986	-0.0342133	-0.889545	4.99562	3.3999	5.47768	3.25328	-2.27279	-1.30524	2019	0.24047	-0.451302	0	-0.867889	5.6815	4.08498	5.89616	4.25946	-2.13007	-1.17381
ZNF787	1431	0.132569	1326	0.125921	-0.547412	-0.10264	-0.923758	3.50134	2.08055	5.8027	2.15979	-2.52943	-1.53039	2556	0.333594	-0.416587	0.0347156	-0.798458	2.82564	2.31684	5.75849	4.99715	-1.89384	-0.966901
ANKS6	1432	0.133499	842	0.0531156	-0.684265	-0.20528	-1.16325	0.964939	0.616176	2.19964	1.54233	-2.96145	-1.93398	3867	0.518179	-0.381871	0.138862	-0.833174	0.522904	0.327602	2.18299	0.751261	-1.48706	-0.646155
SCGB3A2	1433	0.133704	515	0.013486	-0.752692	-0.307919	-1.16325	54.7519	36.132	84.6025	42.4248	-3.49406	-2.47067	6212	0.740046	-0.243009	0.243009	-0.659596	9.40688	8.33263	21.4992	14.2507	-1.00679	-0.331792
LUZP1	1434	0.133761	1148	0.0995663	-0.478986	-0.10264	-0.821118	17.4263	14.3884	9.46234	7.87407	-2.6589	-1.64696	2934	0.388191	-0.31244	0.0347156	-0.62488	14.8159	12.5091	8.09874	7.1395	-1.76344	-0.862902
PLAGL2	1435	0.133842	995	0.075374	-0.581625	-0.136853	-0.957971	5.02143	3.2017	5.5302	2.6321	-2.79839	-1.77818	3278	0.448033	-0.381871	0.0694311	-0.763743	4.39201	3.31518	5.72192	3.76984	-1.64328	-0.758699
GDAP2	1436	0.134885	2137	0.247944	0.410559	0.786905	0.0342133	5.7891	8.72732	6.55213	6.3942	2.09406	1.15536	1763	0.1895	0.416587	0.798458	0.0694311	6.50518	8.93505	7.26663	7.45669	2.27641	1.31206
ANXA6	1437	0.135264	1940	0.219205	-0.376346	-0.0342133	-0.684265	124.868	109.97	59.6366	45.1565	-2.18216	-1.22864	1892	0.216705	-0.416587	-0.0347156	-0.763743	82.9382	66.7686	50.5619	42.7538	-2.19718	-1.23534
SNORA57	1438	0.135416	5224	0.632561	-0.239493	0.136853	-0.581625	52.1963	49.2194	54.4823	44.0955	-1.21046	-0.478125	757	0.0289866	-0.555449	-0.208293	-0.902605	65.3661	42.9511	97.4916	38.0015	-3.17489	-2.18367
TMEM30B	1439	0.135513	8391	0.843543	0.20528	0.718479	-0.307919	0.558454	0.797621	1.71053	1.54102	0.69939	0.197364	504	0.00514757	0.902605	1.35391	0.451302	1.13979	2.61254	3.29666	4.4878	3.74945	2.79765
WDSUB1	1440	0.136362	2252	0.258558	-0.410559	0	-0.752692	18.154	16.0668	13.8422	10.4092	-2.0554	-1.12981	1718	0.183175	-0.416587	-0.0347156	-0.798458	17.2476	13.123	16.3396	11.4232	-2.29914	-1.33104
HIST1H2BK	1441	0.136572	4408	0.559283	0.307919	0.752692	-0.10264	7.43055	12.3596	10.4362	25.0348	1.37627	0.583907	889	0.0446675	0.972036	1.5622	0.347156	27.0902	58.9442	35.9828	130.449	2.99856	2.00777
DNAAF3	1442	0.136575	3260	0.42499	0.581625	1.23168	-0.0684265	0.0131943	0.244627	0.206523	1.6153	1.67059	0.797794	1122	0.0868192	0.867889	1.31919	0.277725	0.00073634	0.103723	0.00789277	0.901684	2.71367	1.71242
KMT2A	1443	0.136613	2287	0.264134	-0.478986	0	-0.889545	2.03175	1.34419	2.73182	1.36661	-2.04018	-1.11667	1685	0.179087	-0.486018	-0.0694311	-0.867889	1.6309	1.31733	1.94957	1.83836	-2.31499	-1.34357
KCTD10	1444	0.137099	1629	0.171847	0.376346	0.752692	0.0684265	21.482	27.5818	14.2581	13.3032	2.34252	1.36629	2236	0.274429	0.347156	0.729027	0.0347156	27.3068	33.415	16.9441	15.9644	2.03423	1.09292
DYRK3	1445	0.137213	600	0.0194466	0.992185	1.50538	0.410559	0.0285174	0.448809	0.397489	3.16429	3.35337	2.33686	5736	0.698358	0.381871	1.00675	-0.31244	0.0374061	0.0661262	0.465546	0.490933	1.09472	0.387538
PIN1P1	1446	0.137256	2699	0.337183	-0.342133	0.0342133	-0.684265	2.28726	1.95631	3.15671	1.71286	-1.86429	-0.959746	1369	0.130254	-0.416587	-0.0694311	-0.729027	2.16219	1.84418	1.72748	1.43576	-2.50636	-1.5131
CILP2	1447	0.137624	742	0.0369066	-0.786905	-0.273706	-1.26589	0.42341	0.12429	1.62929	0.385847	-3.10955	-2.0868	4626	0.596688	-0.416587	0.208293	-0.93732	0.341858	0.205046	1.36324	0.620774	-1.31456	-0.529169
DICER1	1448	0.13784	1118	0.0938231	-0.513199	-0.136853	-0.889545	5.21871	3.62777	4.27028	2.489	-2.68847	-1.67557	3054	0.411369	-0.347156	0.0694311	-0.729027	4.15503	3.18696	3.58564	2.5689	-1.71787	-0.821486
MIR3661	1449	0.138069	2497	0.300263	-0.376346	0.0342133	-0.718479	316.89	223.55	469.488	339.152	-1.94894	-1.03587	1524	0.154698	-0.416587	-0.0694311	-0.763743	436.258	377.16	425.838	417.578	-2.40653	-1.42313
GRAMD4	1450	0.138144	744	0.0369927	-0.650052	-0.20528	-1.06061	0.934186	0.411041	1.882	0.670798	-3.10806	-2.08584	4643	0.597568	-0.31244	0.173578	-0.798458	0.804458	0.655053	2.40687	1.9876	-1.31198	-0.527901
HIST1H3J	1451	0.138292	3407	0.444618	-0.478986	0.10264	-1.0264	5.69563	3.44588	20.4687	11.8811	-1.62742	-0.764418	1099	0.0808424	-0.62488	-0.173578	-1.14561	16.689	8.83225	41.94	17.1108	-2.74375	-1.74582
CYP2S1	1452	0.138726	4172	0.532832	-0.342133	0.136853	-0.752692	72.1608	62.974	70.6526	45.0401	-1.43214	-0.623688	938	0.0527973	-0.62488	-0.173578	-1.00675	37.6467	27.107	35.494	20.6059	-2.93061	-1.93657
CAMKK2	1453	0.138988	833	0.0516459	-0.581625	-0.171066	-0.957971	6.69732	4.95369	6.32784	4.31301	-2.97356	-1.94607	4064	0.537785	-0.277725	0.104147	-0.659596	6.12882	4.82874	6.04562	4.42938	-1.44186	-0.616166
CEP290	1454	0.139078	561	0.0168061	-0.684265	-0.273706	-1.0264	5.16166	2.79494	7.94843	1.87561	-3.41167	-2.39092	6018	0.722747	-0.208293	0.173578	-0.555449	4.48234	3.30343	4.77952	2.52155	-1.04264	-0.35479
PROS1	1455	0.139086	1673	0.180165	0.684265	1.26589	0.10264	0.719609	1.67747	2.45736	2.87505	2.3148	1.34025	2198	0.267996	0.590165	1.14561	0.0347156	0.659545	1.2156	1.985	2.55098	2.05099	1.10769
CBLN1	1456	0.139513	2484	0.297892	-0.513199	0.0342133	-1.09482	0.134515	0.0335961	0.825341	0.215032	-1.95427	-1.04096	1551	0.158552	0.729027	1.31919	0.138862	0.0464688	0.351537	0.533678	2.41293	2.39109	1.40996
PHRF1	1457	0.139592	1990	0.229133	-0.444772	-0.0342133	-0.821118	5.38162	3.9775	6.17981	4.34806	-2.15428	-1.20259	1882	0.215145	-0.486018	-0.0347156	-0.902605	5.92403	4.31638	6.93208	4.5785	-2.20209	-1.23954
CR2	1458	0.139764	1107	0.0919571	-1.0264	-0.239493	-1.60802	0.116818	0.0183866	0.713918	0.160772	-2.6985	-1.68516	3111	0.420544	-0.590165	0.173578	-1.28448	0.0620009	0.00236173	0.689988	0.0246981	-1.69866	-0.805478
LOC101927284	1459	0.140234	2307	0.26933	-0.410559	0	-0.786905	0.546228	0.293252	1.63176	0.45812	-2.02845	-1.10461	1703	0.181023	-0.486018	-0.0347156	-0.902605	0.574097	0.225093	1.74586	0.374526	-2.30693	-1.33761
ARAP1	1460	0.1403	2358	0.275864	-0.410559	0	-0.786905	7.27992	5.94533	8.31234	4.72298	-2.00927	-1.08966	1666	0.175999	-0.486018	-0.0694311	-0.867889	6.34727	4.75017	7.5026	5.42044	-2.32579	-1.35318
MATK	1461	0.140491	1732	0.18885	-0.615839	-0.0684265	-1.23168	0.43176	0.136423	1.3939	0.551644	-2.28381	-1.31399	2146	0.260259	-0.659596	-0.0347156	-1.18033	0.357159	0.0206566	3.07274	0.221001	-2.07321	-1.12578
SLC25A44	1462	0.140557	4021	0.516626	-0.273706	0.10264	-0.615839	62.0474	52.1546	40.7838	24.3572	-1.46762	-0.648555	974	0.0586795	-0.555449	-0.138862	-0.902605	46.1085	33.7292	40.2934	19.4927	-2.8858	-1.89059
VWA8	1463	0.140575	2412	0.284141	-0.444772	0	-0.855332	3.11046	2.30127	4.42475	2.79032	-1.98725	-1.07106	1637	0.170151	-0.486018	-0.0694311	-0.902605	2.16993	1.57904	3.99456	3.044	-2.34487	-1.37172
TRIML1	1464	0.140633	619	0.0225208	0.684265	1.09482	0.273706	22.4286	33.2735	21.8905	23.0477	3.3038	2.28147	5556	0.684557	0.243009	0.659596	-0.138862	23.5089	27.7448	25.1309	18.4466	1.12663	0.406253
PPAP2C	1465	0.140849	1136	0.097226	0.889545	1.43696	0.273706	1.8757	4.95064	5.05861	9.76611	2.67104	1.65845	3052	0.411031	0.486018	1.07618	-0.0347156	3.74631	5.56697	11.4919	11.1331	1.71857	0.822081
CRIP2	1466	0.141007	7297	0.776845	0.273706	0.889545	-0.307919	0.984885	2.14358	3.51136	7.06908	0.863496	0.283432	595	0.0112151	0.902605	1.49277	0.381871	1.74736	5.5118	7.75874	13.0368	3.50545	2.53592
TSPAN1	1467	0.141059	1046	0.0806957	-0.684265	-0.171066	-1.19746	6.36671	4.00598	10.2236	6.66896	-2.76027	-1.74666	3307	0.451972	-0.451302	0.104147	-0.972036	4.59297	3.75266	10.0541	7.88711	-1.63475	-0.752132
C11orf80	1468	0.141211	2439	0.288933	-0.444772	0	-0.923758	0.886536	0.807651	2.23867	2.93908	-1.97544	-1.06047	1622	0.167617	-0.590165	-0.0694311	-1.00675	0.792001	0.502279	1.85605	1.74576	-2.35386	-1.3799
LURAP1	1469	0.141508	511	0.0127622	-0.821118	-0.342133	-1.23168	3.30281	1.67503	6.15482	2.96624	-3.51112	-2.49034	6623	0.762732	-0.208293	0.243009	-0.62488	1.35091	1.1878	3.85108	3.40336	-0.944182	-0.301895
SULF2	1470	0.141619	2409	0.284141	-0.478986	0	-0.957971	2.49882	1.54626	5.69153	2.71071	-1.98763	-1.07106	1650	0.171826	-0.555449	-0.0694311	-0.972036	2.49003	1.8625	4.51535	3.27659	-2.33829	-1.36636
KCTD1	1471	0.141703	2050	0.236576	-0.444772	0	-0.821118	7.15945	5.78758	10.5939	6.09893	-2.12985	-1.18359	1861	0.211952	-0.451302	-0.0347156	-0.833174	4.78851	3.77852	6.86307	5.65109	-2.21226	-1.24822
OCLN	1472	0.141713	2712	0.338609	-0.410559	0.0342133	-0.855332	5.81149	4.80701	5.8002	3.90917	-1.86007	-0.956917	1402	0.135513	-0.520734	-0.0694311	-0.93732	5.4993	4.03082	5.44322	4.15036	-2.48416	-1.49271
SLC25A38	1473	0.14185	880	0.0585015	0.547412	0.923758	0.171066	32.4245	44.3518	22.3983	23.8034	2.91789	1.89192	3898	0.520488	0.277725	0.62488	-0.0694311	40.0393	46.7828	27.1904	23.5774	1.48087	0.642593
CXADR	1474	0.142047	3709	0.480217	-0.376346	0.10264	-0.786905	44.1851	37.8539	33.6972	27.9765	-1.54674	-0.705954	1043	0.0714261	-0.590165	-0.138862	-0.972036	20.8551	14.9591	18.5835	13.3098	-2.80135	-1.80276
PAM16	1475	0.142272	1086	0.0888608	-0.444772	-0.10264	-0.752692	20.5481	17.3517	18.1476	10.7459	-2.71623	-1.70144	3190	0.43422	-0.277725	0.0694311	-0.590165	16.3418	16.5789	15.4289	11.5379	-1.67151	-0.78199
CTSB	1476	0.142574	583	0.0179848	-0.752692	-0.273706	-1.16325	309.698	247.735	215.31	171.414	-3.38283	-2.36593	6006	0.720969	-0.208293	0.173578	-0.555449	136.944	128.321	94.8623	74.7048	-1.04543	-0.357164
HSPA1B	1477	0.143027	1714	0.186966	0.615839	1.16325	0.10264	10.8608	17.2827	9.91124	19.8282	2.29163	1.31961	2193	0.267768	0.833174	1.63163	0.0347156	14.6638	26.4844	22.0104	55.4412	2.05251	1.10822
SLC29A1	1478	0.143488	1758	0.191813	0.444772	0.855332	0.0684265	61.0942	84.3457	42.1838	51.5588	2.27223	1.30524	2164	0.262849	0.416587	0.798458	0.0347156	88.102	113.637	67.2503	73.2725	2.06559	1.11968
UCK1	1479	0.143646	1989	0.229133	0.410559	0.821118	0.0342133	16.025	21.5016	14.9293	12.6935	2.15463	1.20259	1921	0.222692	0.416587	0.833174	0.0694311	24.3096	28.8926	23.1563	20.8618	2.18043	1.2194
SDCBP	1480	0.14372	1228	0.111806	0.513199	0.889545	0.136853	37.8161	51.7986	28.5061	29.2193	2.59736	1.59013	2926	0.386905	0.31244	0.694311	0	57.2651	69.7484	42.5661	41.9348	1.7663	0.865244
MIIP	1481	0.144193	2514	0.304752	-0.342133	0.0342133	-0.615839	122.475	108.023	54.235	41.4839	-1.93965	-1.0263	1572	0.16093	-0.416587	-0.0694311	-0.763743	122.144	97.3289	63.2945	48.5366	-2.38066	-1.40195
PRTFDC1	1482	0.144828	932	0.0667634	-0.684265	-0.20528	-1.09482	3.6496	2.72782	5.94342	4.5191	-2.85842	-1.83326	3703	0.501142	-0.381871	0.138862	-0.867889	2.66809	2.14832	5.18683	4.69869	-1.52693	-0.672694
ZNF770	1483	0.144848	2748	0.34095	-0.342133	0.0342133	-0.650052	12.4403	9.70488	8.52834	5.22144	-1.8512	-0.952289	1426	0.138411	-0.451302	-0.0694311	-0.798458	13.2686	10.3638	9.15315	7.31198	-2.47076	-1.48173
SELK	1484	0.145401	5327	0.646207	0.20528	0.581625	-0.10264	104.448	125.813	52.913	50.1016	1.18622	0.459038	774	0.0308099	0.520734	0.867889	0.208293	152.939	212.787	88.7523	91.343	3.15015	2.15952
VSIG10	1485	0.145642	638	0.0242527	-0.718479	-0.273706	-1.12904	16.5995	12.2984	13.4934	12.5921	-3.27432	-2.2531	5557	0.684557	-0.243009	0.173578	-0.62488	7.57626	5.84853	8.6536	4.72916	-1.1264	-0.406253
PHACTR2	1486	0.145815	1599	0.167388	-0.444772	-0.0684265	-0.821118	6.19152	4.74361	4.63704	2.8287	-2.35922	-1.38065	2382	0.299158	-0.381871	0	-0.729027	6.57971	5.04222	5.28749	3.65872	-1.9714	-1.03824
FAM9C	1487	0.145855	1537	0.156558	-0.547412	-0.0684265	-0.992185	4.49527	3.27679	8.51138	4.68125	-2.39845	-1.41674	2461	0.314756	-0.520734	0.0347156	-1.07618	8.89599	7.33636	19.9493	13.5466	-1.93557	-1.00529
PVRL2	1488	0.146313	872	0.0575508	-0.615839	-0.171066	-0.992185	33.5619	25.777	35.993	32.1728	-2.92598	-1.8991	4036	0.534817	-0.277725	0.104147	-0.659596	26.8062	21.6412	28.4572	16.3748	-1.44852	-0.62067
PTPN21	1489	0.146441	4389	0.557529	-0.342133	0.136853	-0.752692	2.81705	2.66495	3.1355	3.61908	-1.38051	-0.586515	927	0.0513182	0.590165	0.972036	0.208293	3.4361	5.14804	3.98378	5.32608	2.94308	1.94881
RDH10	1490	0.146621	542	0.0147312	0.615839	1.0264	0.273706	9.44974	13.4281	10.4986	8.3331	3.45696	2.43892	6474	0.755172	0.243009	0.659596	-0.173578	8.0802	9.43526	9.7639	16.3913	0.966143	0.311826
SWI5	1491	0.146803	2041	0.235268	0.410559	0.786905	0.0342133	42.0137	58.0215	28.8649	29.8139	2.13369	1.1869	1907	0.222534	0.381871	0.763743	0.0694311	63.2571	78.181	46.8217	39.2525	2.1836	1.21982
EYA3	1492	0.147086	727	0.0350557	0.547412	0.923758	0.20528	15.5603	20.2786	11.8092	10.7634	3.13072	2.10771	4867	0.628417	0.243009	0.62488	-0.104147	18.3204	20.4258	14.0517	12.2007	1.25652	0.483956
NHLRC2	1493	0.147185	976	0.0726178	-0.547412	-0.136853	-0.923758	3.32524	2.50919	3.80238	2.49703	-2.8163	-1.79523	3623	0.489488	-0.31244	0.104147	-0.694311	3.10348	2.5029	3.56248	2.51317	-1.54967	-0.691124
TLE3	1494	0.147393	812	0.0479371	0.547412	0.923758	0.20528	34.058	46.5039	22.2671	22.7124	3.00414	1.97793	4356	0.572818	0.277725	0.659596	-0.104147	47.3277	53.9027	38.7504	39.8561	1.3707	0.563907
TMEM116	1495	0.147471	848	0.0533349	-0.650052	-0.20528	-1.09482	4.9	2.50124	9.74558	3.64485	-2.95818	-1.9322	4178	0.552578	0.31244	0.729027	-0.104147	3.15064	4.32416	6.22077	5.71781	1.41283	0.593901
ZNF208	1496	0.147596	480	0.0106365	-0.718479	-0.307919	-1.06061	7.14845	3.96592	9.18169	2.88041	-3.57567	-2.55442	7039	0.794663	-0.173578	0.243009	-0.555449	3.33057	3.01894	3.83183	3.00563	-0.873836	-0.26026
MTMR14	1497	0.147974	1222	0.110993	0.547412	0.957971	0.136853	18.8077	27.0551	19.4887	16.8125	2.60155	1.59374	2975	0.39866	0.31244	0.694311	-0.0347156	37.6015	46.9137	25.4417	27.1264	1.74481	0.844018
FOXP4	1498	0.148001	3603	0.469542	-0.307919	0.10264	-0.718479	1.91037	1.56642	2.76245	1.62954	-1.57284	-0.723225	1095	0.080533	-0.520734	-0.138862	-0.902605	1.89244	1.11399	2.93567	1.27807	-2.74626	-1.7476
LHPP	1499	0.148123	1699	0.184764	-0.478986	-0.0342133	-0.855332	4.88335	4.25115	7.29767	5.14574	-2.29946	-1.32623	2285	0.281021	-0.416587	0	-0.798458	3.22947	2.2363	7.00641	3.46664	-2.01538	-1.07803
TLE4	1500	0.148654	886	0.05985	0.718479	1.23168	0.239493	3.02706	4.78307	5.96515	5.37308	2.90879	1.8819	4019	0.53272	0.277725	0.729027	-0.0694311	4.62037	5.39217	5.4996	4.84312	1.45283	0.623859
PPWD1	1501	0.148805	3120	0.409307	0.307919	0.650052	-0.0342133	29.8249	35.2001	20.7134	15.5826	1.70939	0.825114	1225	0.106809	0.451302	0.798458	0.138862	29.6076	37.6657	19.5641	19.2805	2.61442	1.6127
ATP5I	1502	0.149357	1958	0.222349	-0.376346	0	-0.650052	1800.99	1637.09	662.662	494.423	-2.17273	-1.2203	2018	0.240292	-0.347156	0	-0.694311	1342.29	1111.88	735.864	444.471	-2.13057	-1.17426
ANKRD36B	1503	0.14961	1388	0.135326	-0.513199	-0.10264	-0.923758	0.720772	0.343603	1.47262	0.499929	-2.48777	-1.49343	2741	0.356981	-0.347156	0.0347156	-0.694311	1.25573	1.02214	1.75305	1.18077	-1.83274	-0.921133
ZNF254	1504	0.149671	3391	0.44372	0.307919	0.718479	-0.0342133	9.13858	11.6818	9.10668	9.20074	1.6307	0.765927	1150	0.0923885	0.486018	0.867889	0.138862	7.92132	11.089	8.87371	9.33416	2.68472	1.68293
ABCC5	1505	0.149886	1181	0.10417	0.478986	0.855332	0.136853	17.8736	25.0528	12.7968	13.8044	2.63484	1.62496	3099	0.417502	0.31244	0.694311	-0.0347156	24.6088	36.7919	16.7316	24.4519	1.70399	0.810762
GPX3	1506	0.150175	2581	0.314534	0.478986	1.0264	0	1.7423	2.88041	4.98077	4.46512	1.91458	1.00575	1591	0.163138	0.555449	1.04147	0.104147	3.70875	6.70577	7.16863	9.63994	2.3712	1.39459
SLC25A43	1507	0.150408	1356	0.129444	-0.684265	-0.136853	-1.19746	9.89633	5.69901	12.7826	8.21512	-2.51185	-1.5163	2808	0.3691	-0.451302	0.0694311	-0.902605	3.7927	2.8126	6.62584	4.86443	-1.80676	-0.89816
PPP1R16A	1508	0.150473	1286	0.119902	-0.478986	-0.10264	-0.855332	10.5375	7.24849	11.6092	5.75269	-2.55689	-1.55518	2929	0.386905	-0.347156	0.0694311	-0.694311	10.0471	8.19747	12.4051	7.39123	-1.7659	-0.865244
SNORD42A	1509	0.150522	2245	0.257741	-0.410559	0	-0.752692	36.6604	26.4811	50.2512	28.8116	-2.05782	-1.13175	1845	0.208324	-0.451302	-0.0347156	-0.798458	35.0958	26.2088	64.6102	34.6324	-2.22241	-1.25819
GAB1	1510	0.150624	901	0.0626151	-0.581625	-0.171066	-0.992185	3.32423	2.35674	4.35079	2.41892	-2.88937	-1.86191	3996	0.528391	0.31244	0.694311	-0.0694311	3.20292	3.45088	5.72729	3.17181	1.4602	0.630464
H3F3A	1511	0.151403	1603	0.167986	-0.410559	-0.0342133	-0.718479	256.102	240.907	185.831	138.638	-2.35696	-1.3787	2443	0.310265	-0.31244	0.0347156	-0.62488	360.505	333.27	208.041	181.269	-1.94498	-1.01467
PKP3	1512	0.151605	806	0.0457511	-0.684265	-0.20528	-1.12904	29.2567	21.4929	22.9124	22.0762	-3.02056	-1.99768	4557	0.591533	-0.31244	0.138862	-0.763743	27.4442	22.2537	26.3821	20.8775	-1.32789	-0.536615
ZNF764	1513	0.151764	756	0.0396642	-0.615839	-0.20528	-0.957971	3.9317	2.63948	5.52177	2.78826	-3.08238	-2.05723	4792	0.617727	-0.277725	0.173578	-0.694311	3.46326	2.79751	5.07892	3.82348	-1.27528	-0.499074
KCTD3	1514	0.151787	1422	0.139078	-0.547412	-0.10264	-0.923758	9.57384	6.7694	9.46351	5.71174	-2.46945	-1.47923	2725	0.355516	-0.347156	0.0347156	-0.694311	5.89502	4.26424	6.26218	3.94825	-1.83722	-0.923944
PPP1R14B	1515	0.151936	1091	0.0896699	-0.513199	-0.10264	-0.855332	19.5986	15.7281	18.4882	14.7232	-2.71163	-1.69714	3332	0.455706	-0.31244	0.0694311	-0.659596	18.5835	14.7434	19.7217	14.2556	-1.62701	-0.745936
HSPA1L	1516	0.151981	576	0.0178257	2.66863	3.55818	0.821118	3.34204	6.39935	44.8368	37.8594	3.38816	2.36922	6232	0.741218	-0.381871	0.347156	-0.972036	0.381167	0.138683	3.30679	0.825161	-1.00362	-0.330241
GPRC5C	1517	0.152249	384	0.00544051	1.09482	1.71066	0.513199	4.10027	9.13374	12.6015	11.5853	3.80301	2.77972	8500	0.863095	0.173578	0.729027	-0.31244	5.60079	6.38111	12.5719	10.2426	0.672684	0.172435
ACSS2	1518	0.152306	2312	0.269868	-0.513199	0	-1.0264	19.2274	16.5377	19.015	25.1087	-2.02672	-1.10337	1814	0.200845	-0.555449	-0.0347156	-1.00675	11.8807	7.76856	20.9401	8.67551	-2.24314	-1.27915
GMEB1	1519	0.152362	2592	0.317468	0.376346	0.786905	0	11.1879	14.3743	11.1905	9.72039	1.90859	0.999675	1601	0.16436	0.451302	0.867889	0.104147	14.3939	18.0283	13.584	12.6599	2.36598	1.39056
SLC35E4	1520	0.152952	2603	0.31873	-0.444772	0.0342133	-0.889545	4.5833	3.17836	8.89712	6.20205	-1.90494	-0.997071	1607	0.16436	-0.590165	-0.0694311	-1.04147	2.40458	1.64339	5.13346	4.81254	-2.36474	-1.39056
ENAH	1521	0.152988	2056	0.237114	0.410559	0.821118	0.0342133	12.4987	15.8369	8.09106	8.10952	2.12765	1.18223	1979	0.232049	0.451302	0.833174	0.0694311	11.3169	13.4232	9.11001	9.76131	2.15235	1.1951
PDP1	1522	0.153033	1743	0.189962	-0.478986	-0.0342133	-0.889545	3.31081	2.2953	5.33254	2.66061	-2.2792	-1.31069	2304	0.284533	-0.451302	0	-0.867889	2.64039	1.76142	4.21263	3.09519	-2.00649	-1.07019
MARCKS	1523	0.153138	750	0.0385973	-0.615839	-0.20528	-0.992185	18.9967	13.3488	14.8001	8.95822	-3.09311	-2.06845	4843	0.625654	-0.277725	0.173578	-0.694311	7.52059	5.46345	12.987	5.6529	-1.26187	-0.487853
IL2RB	1524	0.15364	2368	0.276678	0.615839	1.33432	0.0342133	0.815249	1.32746	2.35835	2.61959	2.00626	1.08781	1804	0.197358	0.659596	1.18033	0.104147	1.35855	2.2945	3.7756	4.25148	2.25181	1.28911
PLXNA4	1525	0.153655	1590	0.165483	-0.718479	-0.10264	-1.19746	0.0168885	0.000735958	0.12298	0.00552885	-2.36555	-1.38687	2493	0.318616	0.347156	0.659596	0	0.00117557	0.00523345	0.0127305	0.0302248	1.92476	0.997306
KDM7A	1526	0.15374	3225	0.421213	0.376346	0.821118	-0.0342133	0.96467	1.35464	1.51397	1.41658	1.67999	0.804319	1223	0.106668	0.555449	0.972036	0.138862	1.1011	1.64183	1.8687	1.76498	2.61543	1.61335
LEP	1527	0.153789	4498	0.571611	0.513199	1.06061	-0.20528	2.83423	3.46403	5.5381	5.70811	1.35328	0.565681	937	0.0522495	0.833174	1.38862	0.277725	2.91369	5.37895	5.45835	14.0476	2.93418	1.94107
GAS2L3	1528	0.153979	4038	0.517534	0.307919	0.821118	-0.10264	3.30594	4.20525	5.99706	6.37693	1.46459	0.647151	1033	0.0686689	0.62488	1.04147	0.208293	5.09758	9.18661	7.16604	10.2082	2.81712	1.82059
ZDHHC8	1529	0.154005	2897	0.367028	-0.410559	0.0684265	-0.821118	0.850277	0.590636	2.00513	0.885226	-1.79435	-0.902055	1399	0.135248	-0.590165	-0.104147	-1.04147	0.942564	0.43566	3.29785	1.07833	-2.48582	-1.49372
LIPC	1530	0.15429	1005	0.0762789	-0.650052	-0.171066	-1.06061	1.12489	0.472205	4.80117	1.28963	-2.7915	-1.7727	3667	0.496248	-0.520734	0.138862	-1.1109	1.10813	0.692432	3.85141	3.00414	-1.53681	-0.680405
NR2F2-AS1	1531	0.155013	3078	0.403141	0.513199	1.09482	-0.0342133	0.141033	0.817627	0.727135	2.12774	1.72292	0.836025	1296	0.116937	0.62488	1.21504	0.138862	0.894208	2.64123	3.06814	6.93218	2.56383	1.56776
CSRP1	1532	0.155164	2640	0.325634	0.547412	1.12904	0	2.69998	5.06738	6.48965	7.52589	1.88953	0.982947	1587	0.162862	0.798458	1.66635	0.138862	4.16263	6.35063	13.3866	17.8052	2.3724	1.39551
RPS6	1533	0.1552	2383	0.279793	-0.342133	0	-0.650052	2114.31	2036.08	496.809	407.412	-1.99889	-1.08079	1805	0.197358	-0.381871	-0.0347156	-0.694311	2349.53	2161.58	506.957	503.769	-2.25181	-1.28911
FAM26D	1534	0.155667	1431	0.139968	-0.718479	-0.136853	-1.40274	0.491789	0.139401	2.09967	0.659103	-2.4648	-1.47591	2775	0.362673	-0.520734	0.0694311	-1.14561	0.199894	0.0133663	1.92241	0.170125	-1.82	-0.910283
NACC1	1535	0.155913	1560	0.161043	-0.478986	-0.0684265	-0.923758	5.57135	3.86197	6.84671	3.37608	-2.38263	-1.40157	2535	0.329914	-0.381871	0.0347156	-0.729027	3.5662	2.93098	3.95745	2.84097	-1.90231	-0.974286
LIME1	1536	0.156017	1780	0.194567	-0.513199	-0.0342133	-0.923758	4.67868	2.66639	9.59057	3.44022	-2.26191	-1.29719	2312	0.284837	-0.416587	0	-0.798458	4.17806	2.49988	8.44411	3.91809	-2.00479	-1.06952
NCF2	1537	0.156038	1841	0.203037	-0.581625	-0.0684265	-1.09482	1.40009	0.629963	3.44143	1.44043	-2.23259	-1.27295	2240	0.274662	-0.590165	0	-1.07618	0.717685	0.368282	3.12281	1.43806	-2.03304	-1.09239
TNFSF13B	1538	0.156298	1521	0.153915	-0.615839	-0.10264	-1.09482	1.69696	0.848751	7.53113	2.38168	-2.4085	-1.42584	2620	0.341538	-0.381871	0.0347156	-0.798458	1.00452	0.906461	1.60864	1.87049	-1.87254	-0.951131
UROS	1539	0.156462	342	0.00360143	-0.821118	-0.376346	-1.23168	13.4263	8.36581	17.311	10.7636	-3.9319	-2.91111	9167	0.896206	-0.138862	0.31244	-0.555449	7.86793	6.97983	12.1507	9.59751	-0.581048	-0.130455
TRIB3	1540	0.156562	6210	0.708148	0.273706	0.786905	-0.20528	13.9157	19.2449	23.3511	19.7321	1.03451	0.374344	725	0.0241633	0.62488	1.04147	0.243009	17.1498	22.7616	23.4502	21.4063	3.23967	2.25452
GGACT	1541	0.15668	2706	0.338297	-0.478986	0.0342133	-0.957971	0.609789	0.504875	2.20875	1.26617	-1.86176	-0.957536	1539	0.156562	-0.694311	-0.104147	-1.24976	0.342548	0.0870592	1.76026	0.537946	-2.39833	-1.41673
FBLN5	1542	0.157034	1025	0.077748	-0.786905	-0.20528	-1.36853	0.104738	0.00789205	0.700402	0.0731878	-2.77872	-1.7639	3679	0.498668	0.590165	1.38862	-0.138862	0.46927	0.256173	5.94634	1.44159	1.5327	0.676587
KLHL5	1543	0.157181	650	0.0253275	-0.786905	-0.273706	-1.3001	0.994806	0.597028	1.92806	1.42334	-3.25688	-2.23637	5798	0.702476	-0.277725	0.208293	-0.763743	0.777648	0.472871	2.25918	1.00727	-1.08426	-0.38198
FADS3	1544	0.157284	7077	0.765818	0.20528	0.650052	-0.20528	9.40924	11.8558	13.9812	12.4158	0.894918	0.297849	660	0.0158811	0.729027	1.14561	0.31244	15.2909	24.9195	17.334	37.7572	3.38338	2.41164
TOMM20L	1545	0.157325	2612	0.3199	-0.376346	0.0342133	-0.752692	2.06185	1.8327	3.23187	3.00126	-1.90199	-0.994663	1633	0.170033	-0.451302	-0.0694311	-0.798458	2.27447	1.49037	3.80128	2.3709	-2.34617	-1.3721
ID4	1546	0.157372	2280	0.263024	0.615839	1.23168	0.0342133	0.428638	0.84526	1.53075	1.95192	2.04306	1.11927	1888	0.215441	0.555449	1.07618	0.0694311	0.646764	0.996359	2.6724	2.00922	2.2003	1.23874
SPCS3	1547	0.157547	6875	0.754797	0.171066	0.513199	-0.136853	26.4472	30.3326	13.9643	12.335	0.924673	0.312321	670	0.0174134	0.590165	0.93732	0.243009	28.2821	39.6718	15.1023	21.8965	3.35384	2.37786
TARSL2	1548	0.157778	1942	0.219737	-0.444772	-0.0342133	-0.821118	1.51074	0.98033	2.86562	1.12984	-2.18048	-1.22723	2135	0.259053	-0.451302	0	-0.833174	1.7138	1.47321	2.61824	2.54165	-2.07717	-1.12863
CRABP1	1549	0.157861	735	0.0357413	0.957971	1.5396	0.342133	0.0884048	0.354803	1.12242	2.06091	3.12181	2.09986	5116	0.649339	0.416587	1.14561	-0.243009	0.483585	0.399016	6.60334	2.30809	1.20822	0.454681
CLDN23	1550	0.158191	2775	0.344707	-0.513199	0.0342133	-1.09482	0.492747	0.208358	2.11478	0.734806	-1.84215	-0.944905	1520	0.154509	-0.62488	-0.104147	-1.07618	0.790308	0.432562	2.17888	1.30166	-2.40792	-1.42378
ARL8A	1551	0.15826	1020	0.0774379	-0.547412	-0.136853	-0.923758	3.65191	2.36445	5.71903	3.23313	-2.78174	-1.76575	3708	0.50239	-0.31244	0.104147	-0.694311	2.35025	1.86947	5.18602	3.09895	-1.52502	-0.670734
SLC35F6	1552	0.158721	2117	0.244416	0.376346	0.718479	0.0342133	25.1619	31.9727	18.3869	14.458	2.10371	1.16402	1995	0.235251	0.416587	0.798458	0.0347156	21.9115	26.313	19.2324	16.7989	2.14366	1.18694
C4orf48	1553	0.158738	2103	0.241479	-0.410559	0	-0.786905	52.8245	46.9438	38.7179	38.192	-2.11129	-1.1713	2011	0.238177	-0.416587	0	-0.763743	71.9579	52.5912	88.7153	48.7621	-2.13532	-1.17956
MTRNR2L6	1554	0.158884	5750	0.674828	0.444772	1.23168	-0.478986	5.53852	5.38967	49.8685	24.9149	1.11349	0.419532	781	0.0310094	-0.659596	-0.208293	-1.04147	2.59591	1.5848	5.96204	2.37682	-3.14615	-2.15695
BUB1B	1555	0.158993	805	0.0457511	-1.16325	-0.376346	-1.95016	94.8131	37.0407	343.367	107.358	-3.02082	-1.99768	4733	0.608451	-0.243009	0.138862	-0.590165	24.6845	21.0708	16.8124	13.5245	-1.29095	-0.512286
CDC42SE2	1556	0.158998	1957	0.222349	-0.410559	-0.0342133	-0.718479	36.7146	32.2417	18.7935	18.4914	-2.1728	-1.2203	2129	0.258516	-0.381871	0	-0.694311	38.2159	30.8291	21.4387	17.0128	-2.07922	-1.12991
PGBD5	1557	0.159161	2600	0.318555	0.855332	1.47117	0	0.0455004	0.259597	0.323744	0.846405	1.90584	0.997431	1661	0.173733	0.590165	1.14561	0.104147	0.0310577	0.152119	0.207107	0.595611	2.33178	1.36031
CDO1	1558	0.15941	2049	0.236576	0.478986	0.992185	0.0684265	4.37431	7.06913	7.8077	8.4734	2.12994	1.18359	2037	0.244328	0.486018	0.972036	0.0694311	12.4547	18.3263	16.8207	21.6268	2.1201	1.16424
CEP131	1559	0.15969	1993	0.229414	-0.478986	-0.0342133	-0.923758	10.6708	9.09438	10.499	9.56297	-2.15339	-1.20187	2084	0.252258	-0.486018	0	-0.902605	7.92774	6.07683	10.3391	6.97554	-2.09793	-1.14488
DPH1	1560	0.16023	1728	0.188677	-0.650052	-0.0684265	-1.06061	9.56749	7.33675	14.2361	9.64647	-2.28498	-1.3145	2385	0.300745	-0.416587	0	-0.833174	9.47345	8.63201	12.41	10.1261	-1.96861	-1.03484
FAM78A	1561	0.16037	4083	0.520534	-0.342133	0.136853	-0.821118	1.17563	1.09021	2.3468	1.87364	-1.45589	-0.642522	1049	0.0727351	-0.555449	-0.138862	-0.972036	2.5403	1.77106	3.93225	3.08699	-2.79363	-1.79449
DAAM2	1562	0.160503	2667	0.331279	-0.410559	0.0342133	-0.821118	1.05534	0.728601	1.68826	0.904292	-1.87748	-0.971542	1618	0.166755	-0.451302	-0.0694311	-0.833174	1.22791	0.886768	2.38078	0.859118	-2.35685	-1.38271
NDUFB7	1563	0.161092	2225	0.2546	-0.342133	0	-0.650052	592.268	537.858	183.652	167.201	-2.06648	-1.13925	1959	0.229662	-0.347156	0	-0.659596	559.952	473.223	224.245	166.22	-2.16019	-1.20123
ERVMER34-1	1564	0.161286	2016	0.231391	0.581625	1.09482	0.0684265	8.5139	12.797	10.232	11.2702	2.14543	1.19678	2092	0.253137	0.451302	0.867889	0.0347156	15.2465	19.1283	17.6546	15.597	2.09496	1.14276
FOXA3	1565	0.161626	439	0.00764438	0.957971	1.50538	0.444772	0.0143054	0.47583	0.109633	2.15907	3.68398	2.66739	8184	0.848145	0.208293	0.902605	-0.381871	0.412159	0.709192	2.19329	1.7686	0.715711	0.191486
AFAP1	1566	0.161957	7647	0.796152	-0.171066	0.239493	-0.513199	3.2071	3.1924	3.17371	2.76595	-0.812347	-0.258331	626	0.0131079	-0.694311	-0.277725	-1.1109	3.93949	2.67417	4.02284	3.39499	-3.45003	-2.48082
UBE2B	1567	0.161983	5828	0.684468	0.20528	0.581625	-0.136853	30.7228	37.1934	18.2959	17.689	1.09599	0.406374	767	0.0303876	0.520734	0.902605	0.208293	27.5341	36.7796	14.877	20.0866	3.15734	2.165
MFAP2	1568	0.162111	7444	0.783922	0.273706	0.855332	-0.307919	2.66054	2.88921	9.64558	7.56534	0.842852	0.274211	645	0.0146411	0.763743	1.24976	0.31244	3.99196	7.77234	10.2826	10.0727	3.41191	2.44114
CPA1	1569	0.162114	915	0.0643818	1.06061	2.08701	0.342133	0.577818	2.68132	9.01836	23.0687	2.87545	1.84953	4130	0.54968	-0.31244	0.138862	-0.729027	0.314089	0.110048	1.20649	0.417463	-1.42182	-0.59824
SNORD60	1570	0.162323	1637	0.172889	-0.478986	-0.0684265	-0.821118	22.196	13.9298	74.2186	30.6957	-2.33833	-1.36298	2525	0.326309	-0.347156	0.0347156	-0.694311	15.0303	10.1495	37.6835	17.0101	-1.90884	-0.981575
ANXA2	1571	0.162486	1052	0.0820593	-0.478986	-0.10264	-0.752692	565.7	494.276	178.141	148.813	-2.75292	-1.73886	3686	0.499741	-0.243009	0.0694311	-0.555449	526.981	492.904	163.761	135.887	-1.5307	-0.674897
GTF2H2C_2	1572	0.162495	1276	0.118674	-0.478986	-0.10264	-0.821118	10.6835	7.23608	16.0526	12.0703	-2.56354	-1.56036	3095	0.416714	-0.31244	0.0694311	-0.62488	7.02729	6.79138	9.85405	7.78813	-1.70549	-0.812136
KCNS3	1573	0.162583	2527	0.308659	0.615839	1.23168	0	0.511626	1.23709	1.97605	2.38438	1.93193	1.01804	1746	0.186254	0.555449	1.1109	0.104147	1.01684	2.66837	3.73257	6.932	2.28668	1.32174
GADD45GIP1	1574	0.162682	1354	0.129151	-0.581625	-0.10264	-0.992185	122.382	105.175	96.6218	138.192	-2.51317	-1.51746	2966	0.397257	-0.347156	0.0694311	-0.729027	124.801	95.2651	100.359	76.164	-1.74786	-0.846531
DIAPH3-AS1	1575	0.16271	922	0.0648165	-0.650052	-0.171066	-1.09482	1.51676	0.454818	7.48999	1.72113	-2.87121	-1.84652	4128	0.549674	-0.31244	0.138862	-0.729027	1.15124	0.558155	4.07867	2.09391	-1.42201	-0.598249
GPR37	1576	0.163041	1938	0.219081	-0.478986	-0.0342133	-0.923758	4.10664	3.18807	7.19879	4.62404	-2.18279	-1.22897	2212	0.26977	-0.486018	0	-0.902605	3.91221	2.60042	6.089	4.0738	-2.04593	-1.10359
EIF4EBP1	1577	0.163504	1768	0.192803	-0.410559	-0.0342133	-0.718479	304.752	255.723	144.921	116.571	-2.26809	-1.30233	2391	0.30204	-0.347156	0	-0.694311	272.73	228.251	195.892	132.753	-1.96571	-1.03207
ZSCAN10	1578	0.16384	1123	0.0952007	-0.684265	-0.171066	-1.12904	2.0673	1.1218	4.2033	2.18489	-2.68203	-1.66858	3486	0.470173	-0.381871	0.104147	-0.867889	2.41034	1.56687	5.64029	2.88247	-1.58943	-0.722198
ZNF777	1579	0.164134	1867	0.207817	-0.547412	-0.0342133	-1.06061	1.50902	0.796072	3.22525	1.53762	-2.2181	-1.25959	2311	0.284837	-0.451302	0	-0.867889	1.17332	0.728787	3.61975	1.57214	-2.00487	-1.06952
THRIL	1580	0.164186	3386	0.443413	-0.376346	0.10264	-0.752692	4.74571	3.5638	6.49213	3.78726	-1.63154	-0.766442	1232	0.107501	-0.520734	-0.104147	-0.902605	3.97277	2.17975	8.33722	2.76561	-2.61027	-1.60953
ABCB10	1581	0.164533	1552	0.158653	-0.478986	-0.0684265	-0.855332	7.12277	5.06387	7.12887	4.13783	-2.39001	-1.40961	2702	0.351876	-0.381871	0.0347156	-0.763743	4.03813	3.11434	5.40771	4.25783	-1.84553	-0.930956
SLC26A8	1582	0.164799	2657	0.328357	-0.513199	0.0342133	-0.992185	0.49166	0.279351	1.44097	0.673188	-1.88304	-0.977429	1665	0.175075	-0.763743	-0.104147	-1.35391	0.359746	0.324391	1.53553	2.50236	-2.32799	-1.35608
TMEM52B	1583	0.164849	651	0.0257926	0.684265	1.12904	0.273706	5.34707	9.42535	6.90619	8.74154	3.25127	2.22932	5944	0.715021	0.208293	0.590165	-0.173578	7.85935	9.56484	8.10003	8.17111	1.05741	0.365121
RNASE1	1584	0.165402	2173	0.249666	-0.513199	0	-1.26589	56.0817	42.3386	68.3472	52.0669	-2.08424	-1.15116	2030	0.242033	-0.659596	-0.0347156	-1.1109	22.4337	15.2408	44.1369	34.3891	-2.12528	-1.16992
MCC	1585	0.16546	1725	0.188423	-0.513199	-0.0684265	-1.09482	1.10962	0.60988	2.18456	0.8828	-2.28601	-1.31526	2451	0.311621	-0.486018	0.0347156	-0.972036	0.721219	0.402002	1.58254	0.710166	-1.94169	-1.01183
KDM1A	1586	0.165523	3546	0.462436	0.342133	0.786905	-0.0684265	30.5517	36.7549	19.9182	27.1389	1.58831	0.734841	1197	0.100215	0.520734	0.93732	0.138862	40.6226	52.8306	34.1373	36.1825	2.64396	1.64381
RASGEF1A	1587	0.165861	3379	0.44206	-0.410559	0.10264	-0.889545	3.39831	2.06103	6.75089	3.21537	-1.63419	-0.768719	1272	0.109919	-0.659596	-0.138862	-1.14561	1.77467	0.933695	3.77932	1.97823	-2.59168	-1.59856
TXNL1	1588	0.166171	2295	0.264766	0.342133	0.684265	0.0342133	148.867	191.327	66.9797	59.2509	2.03774	1.1152	1956	0.228975	0.347156	0.694311	0.0347156	184.257	230.285	92.2563	74.9892	2.16226	1.203
STAM2	1589	0.166272	918	0.0645982	0.547412	0.923758	0.171066	6.0052	7.57511	5.66934	4.02251	2.87355	1.84803	4228	0.558396	0.277725	0.659596	-0.0694311	5.99978	6.33285	6.37363	4.45984	1.40068	0.585226
TBK1	1590	0.166335	3215	0.421194	0.307919	0.684265	-0.0342133	23.1389	28.3826	17.3044	13.6296	1.68146	0.804352	1317	0.120764	0.451302	0.833174	0.104147	24.2748	29.8777	16.9479	16.8824	2.54688	1.55157
SETD8	1591	0.16646	2894	0.366936	0.307919	0.684265	0	13.0869	17.2635	7.51707	14.5618	1.79487	0.902228	1505	0.151662	0.451302	0.833174	0.104147	13.5131	17.5552	11.4161	13.3313	2.41833	1.43369
PRRT3	1592	0.166511	2794	0.348706	-0.410559	0.0342133	-0.889545	0.575127	0.464137	1.53244	1.41036	-1.83381	-0.937102	1599	0.163492	-0.590165	-0.0694311	-1.07618	0.655945	0.30465	1.5652	0.713111	-2.36855	-1.39342
SETSIP	1593	0.167001	3457	0.452852	-0.307919	0.0684265	-0.650052	11.9834	10.9812	8.2726	5.30241	-1.61118	-0.750669	1221	0.106054	-0.416587	-0.0694311	-0.694311	10.3991	8.75678	5.02542	3.82147	-2.61796	-1.61619
L1CAM	1594	0.167186	1718	0.187337	-0.684265	-0.0684265	-1.16325	0.858874	0.293903	3.02596	0.862966	-2.29	-1.3185	2480	0.31652	-0.520734	0.0347156	-1.04147	0.540196	0.283618	2.4955	0.859502	-1.92988	-1.00163
MAGI1	1595	0.1672	5517	0.659113	-0.239493	0.171066	-0.615839	2.76628	2.65123	2.99591	2.64152	-1.15284	-0.441138	842	0.0379351	0.590165	1.00675	0.208293	3.04568	4.61363	3.22132	4.67472	3.06428	2.07556
DENND2A	1596	0.167253	4441	0.56476	-0.410559	0.171066	-0.923758	0.286703	0.142511	1.36228	0.448231	-1.36692	-0.575786	1009	0.0632721	0.729027	1.31919	0.243009	0.0807438	0.38208	0.444757	1.30288	2.85079	1.85727
SLN	1597	0.167359	2843	0.355998	0.547412	1.26589	-0.0342133	1.00397	2.09487	5.64652	5.10025	1.81678	0.923018	1566	0.159856	0.62488	1.14561	0.138862	1.21644	2.96287	5.40384	7.05174	2.38431	1.40556
AKT1	1598	0.167619	4486	0.570985	0.307919	0.752692	-0.10264	12.1622	13.1736	14.2228	11.2584	1.35549	0.566602	1001	0.0615806	0.62488	1.04147	0.208293	14.2731	20.1601	16.1121	19.798	2.86192	1.8693
LINC00273	1599	0.167815	2320	0.270767	-0.410559	0	-0.752692	1.00384	0.813492	1.87629	1.40556	-2.02389	-1.1013	1945	0.226278	-0.416587	-0.0347156	-0.798458	1.16671	0.834212	2.56114	1.23962	-2.16924	-1.21
TTC19	1600	0.168087	1409	0.137727	-0.444772	-0.0684265	-0.786905	11.019	8.41948	9.86084	5.19362	-2.47623	-1.48431	2952	0.393759	-0.347156	0.0694311	-0.694311	7.77699	6.02307	7.55825	5.79339	-1.75416	-0.852821
TMEM160	1601	0.168102	7969	0.816771	-0.239493	0.376346	-0.821118	46.5507	61.2267	62.729	144.503	-0.763098	-0.2317	608	0.0118128	-0.729027	-0.277725	-1.14561	39.8126	24.6082	55.1042	27.3565	-3.48583	-2.51769
RAPGEF2	1602	0.168161	7908	0.813528	-0.171066	0.239493	-0.513199	11.4796	11.3891	8.20989	7.31935	-0.771838	-0.235877	613	0.0122029	0.659596	1.04147	0.31244	9.83729	13.6652	9.01615	8.35357	3.47493	2.50622
ARHGEF2	1603	0.168235	2255	0.259048	-0.410559	0	-0.855332	3.2428	2.29732	6.06383	2.35503	-2.05406	-1.12864	2001	0.237922	-0.451302	-0.0347156	-0.867889	3.67032	2.81952	5.35073	3.74036	-2.13787	-1.1802
POLE4	1604	0.168345	614	0.0214904	-0.650052	-0.239493	-1.06061	37.9872	28.529	37.5198	27.2096	-3.31917	-2.29926	6319	0.747046	-0.208293	0.208293	-0.555449	44.4179	40.7304	41.7079	36.4075	-0.989253	-0.322537
NUCKS1	1605	0.168395	1559	0.160635	-0.444772	-0.0684265	-0.786905	23.1484	16.7502	21.6612	9.14951	-2.38379	-1.40294	2739	0.356981	-0.347156	0.0347156	-0.694311	14.2241	10.3273	13.8566	7.17031	-1.8329	-0.921133
HPGD	1606	0.16855	3165	0.413995	0.342133	0.752692	-0.0342133	36.6644	51.2956	28.5609	36.5925	1.69721	0.816883	1358	0.127094	0.590165	1.04147	0.138862	16.7317	21.7662	17.8433	20.8897	2.51837	1.52566
UBA6	1607	0.16878	2916	0.371638	0.342133	0.718479	0	7.30059	9.44946	5.64144	5.36987	1.78559	0.89341	1507	0.151809	0.416587	0.798458	0.104147	6.37373	8.18458	4.94589	4.96175	2.41749	1.43317
ZNF740	1608	0.169011	617	0.0219706	-0.650052	-0.239493	-1.0264	4.16056	2.97864	4.1288	2.6952	-3.31163	-2.29087	6280	0.745282	-0.208293	0.208293	-0.590165	2.03404	1.74	3.14568	2.62831	-0.994758	-0.324866
S100A2	1609	0.169036	455	0.00848235	-0.786905	-0.342133	-1.19746	2.84992	1.22415	6.37257	3.15603	-3.64821	-2.63224	8237	0.849124	-0.173578	0.277725	-0.555449	1.07984	1.20263	2.72444	2.96063	-0.70951	-0.190236
GPANK1	1610	0.169071	1902	0.216143	0.376346	0.752692	0.0684265	27.9312	34.91	17.0997	17.5104	2.19548	1.23685	2309	0.284574	0.347156	0.729027	0.0347156	34.8685	43.6098	22.5697	22.616	2.00572	1.0701
RNF111	1611	0.169528	6340	0.715378	0.20528	0.581625	-0.136853	7.57917	9.64089	6.21049	6.6603	1.0144	0.364643	744	0.0273533	0.555449	0.93732	0.243009	9.00038	12.382	7.37073	7.36579	3.19668	2.20644
ALDH3B2	1612	0.169536	8401	0.843646	0.273706	0.957971	-0.410559	0.307103	0.346727	2.16843	1.04896	0.698338	0.197232	571	0.00909951	1.04147	1.66635	0.486018	1.08934	1.54153	8.37338	3.92672	3.57151	2.60829
PDIA5	1613	0.169569	1262	0.117946	-0.547412	-0.10264	-0.923758	9.23418	7.6317	13.5468	7.78952	-2.5695	-1.56346	3187	0.433888	-0.347156	0.0694311	-0.694311	8.67221	7.22509	11.3872	8.21092	-1.67233	-0.782555
PROM1	1614	0.169933	3162	0.413783	-0.307919	0.0684265	-0.684265	113.752	103.328	72.1125	54.349	-1.69792	-0.817255	1366	0.128829	-0.520734	-0.104147	-0.867889	68.1989	53.2377	51.4873	39.8962	-2.51152	-1.51874
LOC100132215	1615	0.170542	3297	0.430062	-0.376346	0.0684265	-0.786905	0.62334	0.464614	1.93355	1.8246	-1.65935	-0.789086	1322	0.12097	-0.590165	-0.104147	-1.00675	0.860446	0.480195	2.15061	1.20034	-2.54511	-1.55071
REXO2	1616	0.170604	2238	0.256937	0.342133	0.684265	0.0342133	98.0774	128.459	49.1874	42.3863	2.06055	1.13366	2036	0.244091	0.347156	0.694311	0.0347156	128.151	160.359	57.275	61.0879	2.12069	1.16482
POC5	1617	0.170764	2785	0.345258	0.376346	0.786905	0	13.4877	17.6392	14.9211	13.4017	1.83984	0.943828	1648	0.171826	0.416587	0.798458	0.0694311	13.4669	17.9917	12.0136	12.4262	2.33875	1.36636
OTX1	1618	0.170785	4714	0.586793	-0.307919	0.171066	-0.821118	2.19619	1.72561	3.38562	2.50344	-1.31265	-0.54349	979	0.0588716	-0.763743	-0.243009	-1.24976	1.69442	0.733392	4.41054	1.6267	-2.88316	-1.88915
FAM107B	1619	0.170834	2216	0.25455	-0.444772	0	-0.821118	12.8512	10.2356	15.7455	10.6812	-2.06828	-1.13937	2053	0.246829	-0.486018	0	-0.902605	9.50333	6.04664	13.7871	6.64909	-2.11282	-1.15808
MORC2-AS1	1620	0.170923	2177	0.249666	0.410559	0.821118	0.0342133	17.7818	25.2814	15.7266	16.7899	2.08343	1.15116	2075	0.251842	0.416587	0.867889	0.0347156	22.9924	27.9891	24.6829	20.4576	2.10036	1.14589
LOC100505942	1621	0.170941	1175	0.103926	0.821118	1.36853	0.239493	0.0808665	0.469838	0.699109	1.45994	2.63736	1.62611	3454	0.46627	0.520734	1.1109	-0.104147	0.556942	1.19059	4.74236	7.78315	1.59803	0.728562
BRF2	1622	0.171472	2241	0.25709	0.410559	0.786905	0.0342133	14.6699	19.2646	12.9146	12.8606	2.05964	1.1333	2042	0.245461	0.416587	0.833174	0.0347156	17.3278	22.0623	19.3756	15.8338	2.11721	1.16145
GCNT3	1623	0.171529	5153	0.625297	0.410559	1.09482	-0.239493	0.340768	0.511185	1.75469	1.83586	1.22528	0.488358	907	0.0484278	1.00675	1.70106	0.347156	0.058799	0.467035	0.387157	2.42945	2.96747	1.97359
SCRIB	1624	0.171672	1558	0.160282	-0.547412	-0.0684265	-0.957971	4.66131	3.24222	6.7842	5.21255	-2.38484	-1.40412	2784	0.364377	-0.347156	0.0347156	-0.729027	3.39243	2.49828	5.16294	2.56199	-1.81585	-0.907056
ADI1	1625	0.171844	649	0.0252418	-0.581625	-0.20528	-0.889545	197.861	156.595	99.412	55.516	-3.25828	-2.23768	6117	0.73129	-0.208293	0.173578	-0.520734	120.901	113.613	70.7168	69.1407	-1.02446	-0.343411
SERPINC1	1626	0.171855	914	0.0641986	-0.718479	-0.171066	-1.23168	5.28041	2.64693	10.0146	5.3095	-2.87699	-1.8508	4355	0.571969	-0.347156	0.138862	-0.763743	7.06619	6.09956	14.8093	11.4084	-1.3717	-0.565154
PTMS	1627	0.172007	2671	0.331347	-0.410559	0.0342133	-0.786905	16.6989	12.6336	21.5174	11.2855	-1.87672	-0.971405	1721	0.183522	-0.555449	-0.0694311	-1.00675	27.1769	18.2867	56.7828	38.7845	-2.29776	-1.32999
MCAT	1628	0.1728	725	0.0347995	-0.650052	-0.20528	-0.992185	21.8786	16.2092	17.7001	11.8538	-3.13368	-2.11068	5568	0.684629	-0.243009	0.173578	-0.62488	22.7206	19.9238	21.4539	17.6709	-1.12534	-0.406154
MRPS26	1629	0.173294	2030	0.233741	-0.410559	0	-0.718479	180.862	165.717	84.0223	81.8045	-2.13862	-1.19078	2228	0.27275	-0.347156	0	-0.694311	197.757	164.659	97.8698	75.8393	-2.03838	-1.09675
USP8	1630	0.173323	2347	0.274974	-0.342133	0	-0.650052	17.289	13.6191	10.2631	5.80457	-2.01251	-1.09168	1975	0.231749	0.381871	0.729027	0.0347156	14.3452	17.3893	8.58754	12.8746	2.15361	1.19587
AUH	1631	0.173451	1817	0.202094	-0.444772	-0.0342133	-0.855332	10.9042	8.35954	13.7944	9.14126	-2.23932	-1.27561	2434	0.309925	-0.416587	0.0347156	-0.798458	12.8443	9.53578	16.4776	9.86197	-1.947	-1.01538
SLC22A7	1632	0.173571	3321	0.436042	-0.410559	0.10264	-0.821118	0.0535224	0.00316233	0.564636	0.0206532	-1.64921	-0.778894	1327	0.121292	-0.833174	-0.173578	-1.24976	0.0697334	0.00274909	0.708467	0.0254078	-2.54286	-1.54937
PTPRD	1633	0.173762	2847	0.35661	0.547412	1.09482	-0.0342133	0.0275907	0.0922583	0.167104	0.329416	1.81537	0.921844	1627	0.168281	0.902605	1.5622	0.173578	0.0151321	0.1002	0.14521	0.652808	2.3514	1.37775
FABP7	1634	0.17383	4386	0.557399	0.444772	1.16325	-0.171066	31.7222	54.3719	45.8304	120.803	1.38101	0.58671	1039	0.0704406	1.04147	1.70106	0.31244	27.8606	55.1982	49.2945	133.543	2.80707	1.80907
RPL13AP20	1635	0.173897	2707	0.338433	-0.342133	0.0342133	-0.684265	9.70066	9.40491	8.89593	8.87072	-1.8612	-0.957265	1704	0.18114	-0.416587	-0.0347156	-0.729027	9.34254	7.53023	10.328	5.08921	-2.30646	-1.33725
LCOR	1636	0.173913	7770	0.805783	-0.171066	0.273706	-0.581625	1.92797	1.72549	2.82671	1.98944	-0.791948	-0.245869	635	0.0142569	0.694311	1.14561	0.277725	1.64474	2.28203	2.69258	2.30841	3.4234	2.45073
CMTM7	1637	0.17417	6651	0.740083	-0.171066	0.20528	-0.547412	49.2235	46.9235	35.7433	28.6129	-0.960408	-0.331743	727	0.0244265	-0.590165	-0.208293	-0.902605	61.5846	43.2587	46.788	30.0936	-3.23579	-2.25035
ACP5	1638	0.174339	11181	0.962146	-0.0684265	0.342133	-0.513199	26.6467	28.0779	24.6917	24.5317	-0.337054	-0.0474607	377	0.000962739	0.972036	1.42334	0.520734	17.8189	32.0274	19.4204	42.0433	4.21667	3.3012
NPBWR1	1639	0.17471	1575	0.163431	-0.650052	-0.10264	-1.26589	1.018	0.454339	2.67668	1.75414	-2.37367	-1.39363	2797	0.365858	-0.451302	0.0694311	-1.00675	0.673966	0.292396	2.22731	1.29163	-1.81254	-0.904258
PCGF5	1640	0.174927	870	0.0571368	-0.650052	-0.20528	-1.0264	19.2053	13.0115	30.6121	17.7997	-2.92894	-1.90226	4665	0.601474	-0.31244	0.173578	-0.694311	11.5568	9.95667	15.819	12.669	-1.30565	-0.522282
HDGFRP2	1641	0.175169	1916	0.217593	-0.478986	-0.0342133	-0.855332	2.23068	2.45779	3.647	4.89775	-2.18997	-1.23295	2350	0.294448	-0.451302	0	-0.833174	2.52774	2.06311	4.14743	3.06707	-1.98384	-1.04841
TMEM150A	1642	0.175364	1056	0.0825027	-0.581625	-0.136853	-1.0264	21.0498	17.1224	19.541	20.2319	-2.74991	-1.73635	3992	0.527393	-0.277725	0.104147	-0.62488	23.5923	21.4373	21.7226	18.3393	-1.46172	-0.631991
GRM4	1643	0.176639	1825	0.20262	-0.650052	-0.0684265	-1.36853	0.352246	0.0913281	1.44547	0.317162	-2.23677	-1.27412	2477	0.315456	0.659596	1.28448	0	0.0514263	0.171723	0.302415	0.737835	1.93182	1.00384
MICB	1644	0.176703	1163	0.101207	-0.650052	-0.136853	-1.16325	1.13276	0.588543	2.71045	1.2654	-2.64981	-1.63903	3581	0.484967	-0.451302	0.138862	-0.972036	1.89088	1.59346	4.42808	4.23793	-1.56054	-0.698336
PHKA2	1645	0.17734	1320	0.124339	-0.547412	-0.10264	-0.992185	1.92659	0.947252	3.36713	1.26837	-2.53546	-1.53681	3228	0.438269	-0.347156	0.0694311	-0.763743	1.27573	1.07417	2.42516	2.21627	-1.66136	-0.77512
KTN1	1646	0.177489	626	0.0232534	-0.581625	-0.20528	-0.923758	53.9121	39.2353	30.3787	18.6175	-3.29165	-2.26924	6454	0.752586	-0.173578	0.208293	-0.555449	43.5204	39.5986	27.1913	20.2827	-0.970499	-0.315232
PDCL2	1647	0.177574	3620	0.470734	-0.342133	0.10264	-0.786905	7.88696	6.6859	10.218	7.47124	-1.56922	-0.721286	1243	0.10856	-0.555449	-0.104147	-0.93732	3.646	1.98386	11.1295	4.56903	-2.60374	-1.6047
CDC14B	1648	0.17764	5075	0.619303	0.342133	0.821118	-0.171066	0.477173	0.752438	1.06773	1.4184	1.23969	0.496838	945	0.0535961	0.694311	1.18033	0.243009	0.488085	1.17016	1.1637	1.83816	2.92362	1.93009
ATF5	1649	0.177694	1766	0.192803	-0.478986	-0.0342133	-0.855332	26.3601	20.9829	21.864	21.0575	-2.26832	-1.30233	2536	0.330191	-0.381871	0.0347156	-0.763743	18.6377	13.2626	23.9416	11.709	-1.90177	-0.973729
FNBP1L	1650	0.178698	957	0.0705643	-0.478986	-0.136853	-0.821118	38.7387	29.6361	18.1587	13.1898	-2.83209	-1.80827	4317	0.567513	-0.243009	0.104147	-0.590165	32.8473	28.6541	18.2067	17.7002	-1.38074	-0.571718
RPLP0P2	1651	0.178972	2194	0.251116	-0.376346	0	-0.684265	3.50037	2.88885	3.20826	1.72235	-2.07767	-1.14764	2171	0.264644	-0.347156	0	-0.694311	4.14745	3.32061	3.83178	1.88718	-2.06158	-1.11548
SMIM15	1652	0.179036	1082	0.0882797	0.444772	0.821118	0.136853	29.4896	40.0805	17.2788	17.3361	2.71962	1.70454	3919	0.520616	0.277725	0.659596	-0.0694311	29.3352	34.5238	18.6957	18.6717	1.47773	0.642397
MAGED1	1653	0.179036	3847	0.495429	0.342133	0.786905	-0.0684265	14.892	19.0567	17.4299	16.968	1.51244	0.6817	1187	0.0988265	0.555449	1.04147	0.138862	31.7403	42.0735	34.3252	42.5283	2.65151	1.65057
TRIM2	1654	0.179409	513	0.0130073	-0.752692	-0.307919	-1.16325	5.06971	3.14454	6.1637	3.27111	-3.50502	-2.48357	7584	0.823369	-0.173578	0.277725	-0.62488	2.10456	1.88864	3.60855	3.18475	-0.79508	-0.223214
SMIM13	1655	0.179602	9793	0.914078	0.10264	0.478986	-0.239493	6.25968	6.76199	5.4313	4.24695	0.506382	0.107896	479	0.00387269	0.694311	1.07618	0.347156	6.86971	10.0668	6.85126	6.91791	3.83275	2.88835
MFN2	1656	0.18025	1349	0.128678	-0.410559	-0.0684265	-0.718479	38.8116	29.5906	20.8625	11.7719	-2.5153	-1.51934	3209	0.436239	-0.277725	0.0694311	-0.62488	32.1877	27.3694	17.7893	14.4006	-1.6663	-0.778559
SIPA1L2	1657	0.180595	6401	0.720302	0.307919	0.855332	-0.239493	0.326114	0.411635	1.39923	0.90559	1.00367	0.358056	768	0.0303925	0.93732	1.49277	0.347156	0.14342	0.561885	0.64612	1.20088	3.15692	2.16494
PIF1	1658	0.180727	962	0.0708222	-0.615839	-0.171066	-1.06061	10.717	6.68984	15.8367	8.94381	-2.8295	-1.80662	4352	0.571065	-0.31244	0.138862	-0.694311	9.56589	8.03486	13.0789	7.98944	-1.37285	-0.566484
CCKBR	1659	0.180916	972	0.0717984	0.581625	1.0264	0.20528	118.606	191.371	94.3652	158.094	2.82183	1.80039	4327	0.568648	0.243009	0.62488	-0.0694311	326.911	413.367	197.376	160.039	1.37808	0.570043
MICALL1	1660	0.180993	7872	0.812369	0.171066	0.615839	-0.20528	7.05237	7.36874	11.1585	6.0065	0.776317	0.237371	646	0.0147836	0.659596	1.07618	0.277725	8.44585	11.0931	10.3881	14.5718	3.4086	2.43764
ZNF652	1661	0.181034	753	0.039302	-0.581625	-0.171066	-0.923758	4.61503	3.16791	3.72996	1.84064	-3.08655	-2.06101	5496	0.68078	-0.208293	0.173578	-0.590165	3.17334	2.58945	2.96703	2.17051	-1.13687	-0.411398
NIPAL1	1662	0.181399	906	0.0634246	-0.581625	-0.171066	-0.992185	10.5326	7.33536	11.5701	8.70314	-2.88331	-1.8562	4612	0.594698	-0.31244	0.138862	-0.659596	6.72534	5.82845	8.11681	7.48737	-1.31843	-0.532041
SHISA4	1663	0.181485	1412	0.138374	-0.547412	-0.10264	-0.957971	2.61999	2.05436	5.57427	4.34469	-2.47367	-1.48187	3117	0.421176	-0.381871	0.0694311	-0.729027	4.46194	3.58382	7.1564	5.59078	-1.69706	-0.804382
PINK1	1664	0.181881	1992	0.229133	-0.581625	-0.0342133	-0.992185	6.84595	6.71923	10.6994	20.7521	-2.15412	-1.20259	2346	0.293663	-0.416587	0	-0.798458	3.17213	2.50462	5.94333	4.54997	-1.98575	-1.05012
CMSS1	1665	0.181965	1122	0.0949517	-0.478986	-0.10264	-0.821118	73.9105	58.0019	36.0872	25.724	-2.68332	-1.66984	3788	0.51073	-0.277725	0.104147	-0.62488	68.0705	55.9341	46.5083	35.1913	-1.5056	-0.657701
ARL5B	1666	0.182337	4492	0.571611	0.307919	0.752692	-0.10264	5.70396	7.29351	7.90996	8.33378	1.35384	0.565681	1047	0.0718081	0.555449	0.93732	0.173578	8.61606	11.8227	8.28678	9.86402	2.79839	1.80033
MOSPD2	1667	0.182605	5310	0.642439	0.239493	0.718479	-0.136853	6.04084	7.37267	6.72155	6.07831	1.19161	0.464291	921	0.0499302	0.590165	0.972036	0.208293	5.6276	8.16931	6.11751	6.74784	2.95356	1.96056
ZAK	1668	0.182628	9698	0.908279	0.171066	0.718479	-0.376346	1.24966	1.61151	2.9038	3.08732	0.520519	0.11521	493	0.00451851	0.798458	1.24976	0.381871	1.14932	2.3542	2.47631	3.19529	3.7875	2.83949
ANO6	1669	0.182706	1364	0.13231	-0.478986	-0.0684265	-0.821118	16.7831	12.2415	14.0642	6.0896	-2.50179	-1.50505	3197	0.43468	-0.31244	0.0694311	-0.694311	24.4813	20.3724	18.0913	13.8227	-1.66987	-0.781207
FAM206A	1670	0.182743	1703	0.185388	0.444772	0.855332	0.0684265	14.9354	22.3329	12.6256	12.3337	2.29729	1.32435	2689	0.350197	0.31244	0.694311	0	18.7588	22.4677	15.1397	12.3603	1.84991	0.934208
HK2	1671	0.182745	1039	0.0798158	-0.478986	-0.136853	-0.855332	24.3135	18.6248	12.3719	8.96157	-2.76604	-1.75176	4164	0.550337	-0.277725	0.104147	-0.590165	12.7691	11.1757	8.04952	8.43304	-1.41669	-0.597255
UTRN	1672	0.183535	456	0.00862263	-0.718479	-0.307919	-1.09482	9.52203	5.50478	10.6344	4.27725	-3.64343	-2.62666	8565	0.865604	-0.138862	0.277725	-0.486018	7.04302	6.5221	6.35452	5.05533	-0.664276	-0.169245
ULBP2	1673	0.184174	1031	0.0787943	0.889545	1.33432	0.342133	0	0.150397	0	0.684038	2.77275	1.75773	4211	0.556081	0.416587	0.867889	-0.173578	0.00545238	0.148814	0.0819673	1.42909	1.40521	0.588672
ZNF362	1674	0.184309	2705	0.338297	-0.410559	0.0342133	-0.855332	2.01041	1.5812	3.4394	1.95191	-1.86179	-0.957536	1803	0.196455	-0.520734	-0.0347156	-0.93732	5.28274	3.41914	9.93419	6.03172	-2.254	-1.29172
IL36RN	1675	0.18441	3348	0.438323	0.547412	1.12904	-0.0684265	0.374351	1.12323	1.76728	2.80637	1.64287	0.775029	1384	0.132273	0.763743	1.35391	0.173578	1.03543	2.94598	4.12707	6.8174	2.49755	1.5052
NDUFS7	1676	0.184688	3565	0.464644	-0.273706	0.0684265	-0.581625	255.638	243.236	111.068	97.1273	-1.58336	-0.731222	1303	0.118858	-0.416587	-0.0694311	-0.763743	212.613	167.815	117.032	69.0154	-2.55619	-1.55959
RBPMS	1677	0.184915	1001	0.0758653	-0.513199	-0.136853	-0.855332	26.6357	22.5745	22.9015	17.8339	-2.79462	-1.7752	4303	0.565602	-0.277725	0.104147	-0.62488	32.4482	23.5121	32.836	16.1622	-1.38434	-0.57454
ALAD	1678	0.185487	1055	0.0821782	-0.478986	-0.10264	-0.821118	49.9757	40.9581	31.5208	20.7653	-2.75151	-1.73819	4159	0.549873	-0.277725	0.104147	-0.62488	28.858	24.1135	22.3314	15.7067	-1.4179	-0.59795
SLC25A20	1679	0.185513	4813	0.592173	-0.342133	0.171066	-0.786905	3.91999	4.14023	6.79053	6.80596	-1.29572	-0.53569	1025	0.0670371	-0.555449	-0.138862	-0.972036	4.99515	2.69436	8.62032	3.67653	-2.82733	-1.83143
ZNF662	1680	0.185571	1302	0.12214	-0.752692	-0.136853	-1.36853	0.320798	0.163351	1.01693	0.800566	-2.5465	-1.54585	3414	0.460003	0.451302	1.00675	-0.0694311	0.180722	0.270832	0.974745	0.647511	1.61038	0.738843
ARFGEF2	1681	0.185641	2213	0.254153	-0.376346	0	-0.752692	6.69592	5.14081	4.95755	3.11144	-2.06966	-1.14032	2230	0.273275	0.347156	0.729027	0.0347156	4.14768	5.02948	3.17642	3.6337	2.03721	1.09555
FAM110B	1682	0.186767	1778	0.193412	-0.444772	-0.0342133	-0.786905	7.03344	6.38866	5.67298	4.59088	-2.26472	-1.30055	2664	0.34713	-0.381871	0.0347156	-0.729027	6.24471	5.08853	5.73764	4.40261	-1.85799	-0.94017
NAAA	1683	0.186814	2853	0.359347	-0.410559	0.0684265	-0.889545	2.62619	2.36033	4.78696	3.75186	-1.81066	-0.916611	1724	0.184588	-0.590165	-0.0694311	-1.04147	1.4091	1.16823	3.87155	2.82936	-2.29491	-1.32676
CEP85	1684	0.186904	9348	0.889806	0.136853	0.513199	-0.239493	23.3885	26.1074	22.8452	17.7494	0.569258	0.138549	531	0.0065095	0.798458	1.21504	0.381871	34.3825	61.5964	26.9728	76.8042	3.67686	2.72095
C9orf72	1685	0.187308	1568	0.162724	0.615839	1.12904	0.10264	2.21939	3.79143	4.17534	4.05216	2.37691	1.39597	2951	0.392695	0.381871	0.798458	-0.0347156	3.66523	4.92459	5.46433	5.63248	1.75557	0.854739
APOA4	1686	0.187426	1685	0.181881	0.786905	1.40274	0.136853	2.4154	5.81689	6.12462	11.6237	2.30846	1.33498	2790	0.364377	-0.590165	0.0694311	-1.14561	0.846868	0.345325	4.73135	1.58049	-1.81535	-0.907056
GABRQ	1687	0.187598	3813	0.492072	0.615839	1.3001	-0.239493	0.0173896	0.0770141	0.163042	0.516654	1.52047	0.687017	1244	0.10856	-1.00675	-0.243009	-1.45805	0.0937936	0.00693784	0.932976	0.066617	-2.60359	-1.6047
FMNL1	1688	0.187849	3046	0.398355	0.444772	0.992185	-0.0342133	0.100118	0.186841	0.52724	0.455381	1.73339	0.844563	1562	0.159825	0.590165	1.1109	0.104147	0.432971	0.782459	1.67666	1.58066	2.38547	1.40566
SLC7A7	1689	0.187849	3045	0.398355	-0.307919	0.0684265	-0.650052	143.548	126.532	86.6358	58.2885	-1.73344	-0.844563	1563	0.159825	-0.451302	-0.0694311	-0.798458	114.619	95.2469	78.3127	66.8279	-2.38532	-1.40566
FAM196A	1690	0.187955	8854	0.871184	-0.171066	0.342133	-0.615839	0.486357	0.479254	1.84608	1.27209	-0.631403	-0.162154	561	0.00855743	-0.833174	-0.381871	-1.28448	0.697794	0.208663	2.06953	0.669127	-3.59217	-2.62925
SMIM22	1691	0.188009	637	0.023908	-0.615839	-0.20528	-0.992185	10.429	7.25712	17.9858	8.68598	-3.27892	-2.2586	6648	0.766404	-0.208293	0.208293	-0.555449	7.29313	6.46532	12.3429	9.72592	-0.938352	-0.297082
CCDC153	1692	0.188395	801	0.0448476	-0.786905	-0.239493	-1.26589	2.0124	0.646042	5.40077	1.83101	-3.02847	-2.00608	5396	0.672595	-0.277725	0.208293	-0.729027	1.35682	1.06751	4.01257	3.75251	-1.15541	-0.422589
CSTB	1693	0.188844	5337	0.647034	-0.20528	0.136853	-0.513199	322.224	307.981	137.515	87.8687	-1.18434	-0.457887	933	0.0520925	-0.520734	-0.138862	-0.867889	381.246	292.409	190.294	148.258	-2.93644	-1.94237
ZNF296	1694	0.189032	1254	0.11575	-0.547412	-0.10264	-0.992185	41.3435	33.5675	36.215	35.0327	-2.5782	-1.57286	3540	0.480028	-0.347156	0.104147	-0.763743	26.8889	23.1189	25.3321	21.4619	-1.57144	-0.706257
EGFR	1695	0.189332	4535	0.574242	-0.547412	0.239493	-1.19746	0.472291	0.255531	1.70856	0.865525	-1.34636	-0.561815	1076	0.0760431	-0.902605	-0.243009	-1.45805	0.928869	0.514346	1.95781	1.79593	-2.77095	-1.77412
ZNF44	1696	0.18975	1170	0.103149	0.513199	0.957971	0.136853	7.49043	10.6857	8.86715	6.88199	2.64135	1.62978	3776	0.508368	0.31244	0.729027	-0.0694311	6.46407	8.07715	9.39172	7.0675	1.50966	0.661381
IGSF8	1697	0.189755	3495	0.456717	0.478986	0.992185	-0.0684265	2.69498	3.8867	5.82599	5.981	1.60172	0.744264	1363	0.128376	0.729027	1.28448	0.173578	3.48553	7.12073	5.96234	11.0982	2.51353	1.52054
CIC	1698	0.190195	1965	0.224495	-0.444772	-0.0342133	-0.889545	5.01092	2.94216	7.66606	2.92551	-2.16767	-1.21466	2458	0.3144	-0.381871	0.0347156	-0.729027	4.26109	2.93856	5.29671	2.45072	-1.9366	-1.00603
TP63	1699	0.190567	259	0.000996595	1.26589	1.88173	0.684265	3.42225	8.18516	6.89143	12.0047	4.29258	3.29149	10862	0.968035	0.104147	0.590165	-0.347156	6.72443	6.35401	8.94111	6.8596	0.360739	0.0400733
SNORA10	1700	0.190698	3972	0.511294	-0.307919	0.10264	-0.650052	20.3215	18.6405	39.4832	43.1339	-1.47969	-0.656825	1205	0.102718	-0.486018	-0.104147	-0.833174	19.8101	13.8245	32.2582	16.9051	-2.63333	-1.63182
CNN1	1701	0.190872	4897	0.603664	0.410559	1.0264	-0.20528	0.502803	1.34545	3.51443	5.83372	1.27512	0.519139	1020	0.066828	-0.867889	-0.208293	-1.45805	0.44867	0.134562	2.18596	0.637629	-2.82989	-1.83283
ZNF114	1702	0.190876	8468	0.847061	0.171066	0.615839	-0.239493	20.0753	25.8137	24.1221	33.7341	0.689051	0.192869	609	0.0118833	0.729027	1.1109	0.31244	21.1828	34.3789	20.2864	39.1966	3.48379	2.51559
SNX24	1703	0.191039	1962	0.222588	-0.376346	-0.0342133	-0.718479	22.7065	19.0492	15.2544	9.89922	-2.17166	-1.21968	2487	0.318233	-0.347156	0.0347156	-0.694311	19.7614	15.4485	14.7567	14.5896	-1.92594	-0.998096
PRTG	1704	0.191056	1659	0.177196	-0.513199	-0.0684265	-0.923758	3.26641	2.16765	4.15289	1.94182	-2.32421	-1.34944	2869	0.378305	-0.347156	0.0347156	-0.729027	4.3813	3.16223	4.3173	2.68757	-1.78574	-0.881023
TIGD5	1705	0.191287	7792	0.807328	-0.171066	0.273706	-0.581625	2.56093	2.16083	5.38216	4.09346	-0.788348	-0.243874	677	0.0177358	-0.729027	-0.277725	-1.14561	1.66662	0.774233	3.59867	1.63353	-3.34588	-2.37109
HIF1A	1706	0.191582	879	0.0584039	0.547412	0.923758	0.20528	19.3515	28.0913	13.6313	14.9619	2.91891	1.89265	4897	0.631188	0.243009	0.590165	-0.104147	32.3806	35.8121	22.9425	21.0462	1.25043	0.480055
DENND1C	1707	0.192065	2524	0.306754	-0.718479	0.0342133	-1.3001	3.47181	2.36163	6.10637	3.92564	-1.93511	-1.02206	1988	0.234	-0.486018	-0.0347156	-0.902605	1.81527	1.37946	3.83173	2.61499	-2.1472	-1.19012
JTB	1708	0.192565	1172	0.1036	-0.547412	-0.10264	-0.889545	125.58	108.991	83.454	84.9087	-2.63919	-1.62765	3817	0.513196	-0.31244	0.104147	-0.694311	142.257	119.99	94.6631	78.9218	-1.49894	-0.65387
MIR5047	1709	0.192665	1249	0.115614	-0.513199	-0.10264	-0.855332	12.8073	6.50631	34.9029	13.4531	-2.5795	-1.57345	3614	0.487834	-0.31244	0.104147	-0.62488	22.5101	19.9639	39.0682	28.4439	-1.55296	-0.693758
XPR1	1710	0.192732	791	0.0439692	-0.615839	-0.20528	-1.0264	3.46384	2.58498	4.29779	2.8508	-3.03823	-2.01438	5534	0.684036	0.243009	0.694311	-0.173578	1.76009	2.27139	2.4202	2.53008	1.12971	0.406962
KIF7	1711	0.192979	4528	0.573071	-0.307919	0.136853	-0.752692	0.429497	0.233874	1.29948	0.450188	-1.34834	-0.563534	1089	0.0792288	-0.694311	-0.173578	-1.1109	0.51117	0.298962	1.8249	0.856954	-2.75334	-1.75518
DGAT2	1712	0.193403	3570	0.464805	0.547412	1.23168	-0.136853	0.0229033	0.159652	0.173742	0.73352	1.58224	0.730957	1362	0.12807	0.798458	1.31919	0.173578	0.0730459	0.176394	1.0801	1.21174	2.51464	1.52176
ZNF782	1713	0.193481	1453	0.143895	-0.650052	-0.10264	-1.12904	1.1041	0.38776	3.6063	0.892621	-2.44949	-1.46144	3210	0.436239	-0.451302	0.104147	-0.93732	0.531872	0.43097	1.73018	1.80881	-1.66624	-0.778559
WDR25	1714	0.193514	945	0.0687619	-0.581625	-0.171066	-1.0264	6.80601	4.25059	12.0208	4.35706	-2.84464	-1.81998	4686	0.603243	-0.277725	0.138862	-0.659596	4.30459	3.63593	6.93485	5.01466	-1.30145	-0.519742
CCDC115	1715	0.193528	2356	0.275864	0.410559	0.821118	0.0342133	9.45111	12.6586	11.221	10.2344	2.00934	1.08966	2174	0.264978	0.381871	0.763743	0.0347156	10.3709	12.7445	13.2905	10.4693	2.0605	1.1147
ASXL1	1716	0.193687	2346	0.274651	-0.376346	0	-0.718479	9.6048	7.43669	7.75744	4.9093	-2.01326	-1.09241	2184	0.266437	-0.381871	0	-0.729027	8.77579	5.76731	8.41046	4.56148	-2.05634	-1.11131
CCDC150	1717	0.193797	2911	0.37067	-0.478986	0.0684265	-0.957971	4.93543	2.96305	8.53602	2.9795	-1.78757	-0.895219	1745	0.186254	-0.486018	-0.0347156	-0.833174	4.33919	2.84077	7.68811	3.42588	-2.28668	-1.32174
FAM83D	1718	0.194345	1596	0.167157	-0.444772	-0.0684265	-0.786905	56.4016	47.3926	32.9432	27.1245	-2.36042	-1.3814	2978	0.399909	-0.381871	0.0694311	-0.729027	45.583	39.5061	34.8364	26.478	-1.74289	-0.841785
SH2D1B	1719	0.194349	2364	0.275944	-0.547412	0	-1.09482	0.558804	0.193695	2.44021	0.675119	-2.00808	-1.08948	2183	0.266283	-0.659596	0	-1.38862	0.249239	0.173283	1.30254	1.67177	-2.05677	-1.11166
PRAMEF12	1720	0.194374	3310	0.431715	-0.650052	0.136853	-1.47117	3.07026	0.264218	25.585	1.41094	-1.65574	-0.78626	1476	0.147576	-1.97879	-0.451302	-3.1244	1.41629	0.116435	14.596	1.02081	-2.4353	-1.44815
RPL37A	1721	0.194442	3678	0.479171	-0.273706	0.10264	-0.615839	2468.89	2401.43	919.86	891.845	-1.55228	-0.707636	1335	0.121744	-0.451302	-0.0694311	-0.798458	2741.32	2374.75	1118.04	1010.92	-2.53946	-1.5475
ATG16L2	1722	0.194828	1227	0.111806	-0.752692	-0.171066	-1.40274	0.188426	0.0616397	0.870639	0.278013	-2.59741	-1.59013	3690	0.500165	0.416587	0.902605	-0.104147	0.408294	0.814491	2.01255	2.19199	1.52977	0.67423
LINC01057	1723	0.194946	1081	0.0881359	-0.615839	-0.171066	-1.06061	0.214213	0.0896315	0.839748	0.371448	-2.72047	-1.70531	4192	0.554233	-0.381871	0.173578	-0.833174	0.262039	0.249401	1.18117	1.30473	-1.40927	-0.591429
SNORD49A	1724	0.195211	2852	0.358088	-0.342133	0.0342133	-0.650052	49.6146	35.9981	63.4811	32.2738	-1.8127	-0.919015	1806	0.197377	-0.381871	-0.0347156	-0.729027	40.7088	35.202	45.5866	32.1485	-2.25156	-1.28906
SRSF2	1725	0.195776	1411	0.138163	-0.444772	-0.0684265	-0.786905	291.011	257.388	116.992	123.942	-2.47459	-1.48267	3298	0.451014	-0.31244	0.0694311	-0.694311	321.243	281.93	154.285	146.857	-1.63691	-0.753725
EHD4	1726	0.195927	7920	0.813803	-0.136853	0.20528	-0.444772	72.039	72.0476	33.3771	20.4817	-0.770493	-0.235523	676	0.0177358	-0.590165	-0.208293	-0.902605	71.0438	53.1038	39.215	28.0654	-3.34609	-2.37109
KAZN	1727	0.1962	2523	0.306556	-0.478986	0.0342133	-0.923758	3.21015	2.32682	5.16682	3.62658	-1.93557	-1.02248	2022	0.240748	0.520734	1.00675	0.0694311	1.83686	2.95444	4.03552	5.15396	2.12877	1.17312
MTHFD1L	1728	0.196552	4208	0.537121	-0.273706	0.10264	-0.615839	36.565	29.9313	22.3174	16.5081	-1.42321	-0.617172	1173	0.0966418	-0.451302	-0.104147	-0.798458	31.5782	23.8789	18.0748	12.2101	-2.66293	-1.66136
IDH1	1729	0.196779	2323	0.271094	-0.376346	0	-0.684265	272.268	246.089	141.357	114.787	-2.02284	-1.10055	2251	0.275228	-0.381871	0	-0.694311	127.114	107.399	73.5574	65.1513	-2.03035	-1.0911
SQSTM1	1730	0.197063	1626	0.171184	0.410559	0.786905	0.0684265	54.1181	71.1481	38.1646	47.2031	2.34465	1.36841	2976	0.399115	0.31244	0.729027	-0.0347156	69.9728	85.1301	51.4736	52.2907	1.74405	0.843203
RPS16	1731	0.197281	4207	0.537121	-0.273706	0.10264	-0.615839	1967.76	1985.7	710.407	768.29	-1.42325	-0.617172	1176	0.0972803	-0.486018	-0.104147	-0.798458	2250.72	1939.01	957.257	777.112	-2.65984	-1.65818
PDK3	1732	0.197739	800	0.0447457	0.752692	1.26589	0.273706	0.646182	1.13671	2.6758	2.2104	3.02954	2.00704	5620	0.690191	0.31244	0.798458	-0.208293	0.399767	0.832257	1.68734	3.47985	1.11469	0.398595
RPL12	1733	0.198039	3609	0.470118	-0.307919	0.10264	-0.650052	416.517	383.379	175.142	189.947	-1.57096	-0.722287	1370	0.130254	-0.416587	-0.0694311	-0.729027	411.296	334.261	189.159	122.015	-2.50616	-1.5131
STAC	1734	0.198427	3680	0.479171	-0.444772	0.136853	-0.992185	1.39609	1.06549	3.50684	2.43091	-1.55199	-0.707636	1351	0.125905	-0.62488	-0.138862	-1.07618	0.176077	0.0908384	0.784743	0.51793	-2.52349	-1.53045
C12orf4	1735	0.198486	2995	0.389085	0.307919	0.684265	-0.0342133	6.79492	8.20827	7.32234	5.09374	1.75181	0.861278	1698	0.179783	0.451302	0.833174	0.0694311	7.49117	9.80403	7.24817	7.58385	2.31063	1.34142
CLIP1	1736	0.198523	640	0.0245249	-0.615839	-0.239493	-0.957971	24.8841	16.3235	23.8016	10.3327	-3.2704	-2.24881	6888	0.779483	0.173578	0.555449	-0.173578	19.4778	22.8735	13.2844	19.2757	0.902524	0.279993
TNIK	1737	0.198525	2187	0.25085	-0.478986	0	-0.889545	3.69616	3.8536	4.13984	5.77879	-2.07987	-1.14829	2383	0.299485	-0.451302	0	-0.867889	4.67686	2.92415	6.93201	4.03124	-1.97076	-1.03754
RRP1	1738	0.1986	1145	0.0981484	-0.581625	-0.136853	-0.992185	53.7427	41.5017	43.7279	33.951	-2.66529	-1.6539	4065	0.537785	-0.31244	0.138862	-0.729027	62.9609	53.113	44.2779	44.2689	-1.44184	-0.616166
GNPTAB	1739	0.198788	1847	0.204377	-0.444772	-0.0342133	-0.821118	4.74384	3.88391	4.29616	3.35965	-2.22878	-1.26918	2727	0.355588	-0.347156	0.0347156	-0.694311	4.25472	3.02831	4.73459	2.70716	-1.8368	-0.923805
TULP1	1740	0.198933	3872	0.498869	0.376346	0.889545	-0.10264	0.0869669	0.342522	0.435318	0.932359	1.50549	0.676271	1294	0.116475	0.590165	1.07618	0.138862	1.10904	2.67262	3.38129	5.49019	2.56574	1.56974
RNF187	1741	0.198952	1933	0.218822	-0.444772	-0.0342133	-0.821118	17.6913	14.7311	14.5373	11.4004	-2.18417	-1.22967	2595	0.337478	-0.416587	0.0347156	-0.798458	15.1542	10.5236	19.6067	12.982	-1.88209	-0.95916
VCPKMT	1742	0.199583	4287	0.54484	0.273706	0.684265	-0.10264	9.05311	11.7121	10.313	7.07944	1.40556	0.605511	1167	0.0959507	0.486018	0.902605	0.138862	12.3596	17.9412	14.2112	14.8221	2.66718	1.66481
SNORA76C	1743	0.199959	8379	0.842783	-0.171066	0.273706	-0.547412	13.3017	12.1094	26.2536	20.2516	-0.701167	-0.198335	630	0.0140315	-0.694311	-0.277725	-1.07618	23.6231	12.4483	46.9984	24.2916	-3.42988	-2.45646
AGO1	1744	0.200103	1197	0.105635	0.513199	0.957971	0.136853	3.4593	5.04066	3.66048	3.86209	2.62552	1.61813	3972	0.524069	0.31244	0.763743	-0.0694311	3.09797	3.80194	3.59341	3.81039	1.46756	0.637085
TOMM34	1745	0.200285	871	0.057374	0.478986	0.821118	0.171066	57.1155	79.0793	34.9811	29.6673	2.92729	1.90045	5125	0.651145	0.208293	0.555449	-0.104147	70.7697	80.8175	39.3559	38.7849	1.20563	0.452172
GMPR2	1746	0.200386	1595	0.166839	0.410559	0.786905	0.0684265	34.5082	45.3434	24.9473	23.188	2.36136	1.38243	3056	0.412331	0.31244	0.659596	-0.0347156	39.4899	46.2253	31.1969	24.7011	1.71646	0.819799
SSH3	1747	0.200509	1285	0.119902	-0.513199	-0.10264	-0.923758	3.78154	2.39509	6.40158	2.38692	-2.557	-1.55518	3659	0.495137	-0.347156	0.104147	-0.798458	3.42393	2.48395	6.08946	3.6252	-1.53919	-0.682161
RYBP	1748	0.200567	2080	0.238182	0.444772	0.855332	0.0342133	25.9424	32.1726	20.548	21.7138	2.12128	1.17954	2481	0.31732	0.381871	0.763743	0	22.557	28.1997	19.0104	22.3954	1.92861	0.999981
MAPK13	1749	0.200576	3669	0.477704	-0.376346	0.10264	-0.855332	0.887637	0.555784	2.03282	0.925681	-1.55509	-0.71	1367	0.128942	-0.555449	-0.104147	-1.00675	0.667386	0.334588	1.58893	0.72879	-2.51095	-1.51829
ANXA11	1750	0.200698	1697	0.184728	-0.444772	-0.0342133	-0.786905	59.5994	49.2505	36.184	27.595	-2.29992	-1.32634	2916	0.386207	-0.31244	0.0347156	-0.659596	44.4704	37.1411	29.8977	23.0712	-1.76867	-0.866517
TEX10	1751	0.200967	2115	0.244117	0.376346	0.718479	0.0342133	34.5251	44.0724	23.6611	18.8282	2.10459	1.16476	2449	0.311276	0.31244	0.659596	0	37.0633	44.5047	22.7394	18.6075	1.94252	1.01255
DEDD2	1752	0.201373	4072	0.51927	0.307919	0.718479	-0.0684265	26.8026	38.1919	22.5533	29.9576	1.45851	0.64447	1258	0.109043	0.486018	0.902605	0.138862	38.8199	53.0833	32.9182	40.8399	2.59823	1.60251
AGER	1753	0.20152	1495	0.150168	-0.581625	-0.10264	-1.09482	17.7169	13.5501	24.0053	21.5609	-2.42338	-1.43894	3236	0.441622	-0.416587	0.104147	-0.902605	13.4112	11.9862	17.4004	17.6139	-1.65649	-0.769457
RPTOR	1754	0.201598	628	0.0232582	-0.650052	-0.239493	-1.06061	4.17744	2.41852	5.56783	2.09198	-3.2907	-2.26917	6996	0.790597	-0.208293	0.243009	-0.555449	3.50098	3.31327	3.77486	2.88239	-0.881718	-0.265535
ZC3H7B	1755	0.201875	2614	0.319955	-0.410559	0.0342133	-0.786905	1.98943	1.57051	2.81281	1.69946	-1.90158	-0.99455	2006	0.237935	-0.451302	-0.0347156	-0.902605	1.56097	1.10951	2.77481	1.63563	-2.13692	-1.18016
ZNF511	1756	0.202843	2877	0.363202	-0.307919	0.0342133	-0.650052	73.9478	58.8826	50.7017	28.7593	-1.80231	-0.909281	1830	0.204397	-0.416587	-0.0347156	-0.763743	78.4357	59.8579	54.5267	44.8265	-2.23296	-1.26912
ZZEF1	1757	0.202877	2379	0.278685	-0.410559	0	-0.786905	2.60566	1.96434	3.02565	1.68926	-2.00118	-1.08328	2270	0.277927	0.416587	0.833174	0.0347156	1.92787	2.35825	2.24493	2.22946	2.02277	1.08499
IER5	1758	0.203131	3056	0.39847	0.513199	1.09482	-0.0342133	0.90807	2.42241	2.69289	5.31502	1.73151	0.844357	1691	0.179525	0.555449	1.1109	0.104147	1.18491	3.09198	2.55872	6.9756	2.31273	1.34222
MIR6807	1759	0.203137	2513	0.304729	-0.342133	0.0342133	-0.684265	85.5411	69.1389	69.1429	45.1263	-1.93986	-1.02634	2096	0.253468	-0.381871	0	-0.694311	65.5298	52.8578	60.9172	39.7767	-2.09365	-1.14197
LINC00669	1760	0.203585	1608	0.169116	-0.513199	-0.0684265	-0.923758	0.609045	0.44526	1.64646	0.942767	-2.35332	-1.37505	3071	0.415056	-0.347156	0.0694311	-0.763743	0.550831	0.58824	1.63947	2.09218	-1.71105	-0.815028
DDI2	1761	0.203822	5070	0.6188	-0.342133	0.20528	-0.821118	3.80627	2.72399	10.6961	4.1516	-1.24071	-0.497551	1037	0.0703258	-0.590165	-0.173578	-1.00675	3.30701	1.99037	6.22394	3.62913	-2.80821	-1.80981
HIST1H2AJ	1762	0.204158	2414	0.284141	-0.547412	0	-1.12904	20.3245	15.312	29.0616	22.3884	-1.98691	-1.07106	2239	0.274662	-0.416587	0	-0.798458	15.8477	11.9968	22.2088	12.8573	-2.03312	-1.09239
CEBPB	1763	0.204163	5244	0.634563	0.342133	0.889545	-0.171066	3.23921	4.50902	6.60732	5.85684	1.20605	0.475314	1014	0.0651022	0.694311	1.18033	0.208293	6.33228	11.1546	11.1985	18.7442	2.84014	1.84456
GTF3A	1764	0.204233	2325	0.271872	-0.342133	0	-0.650052	269.567	238.52	109.348	77.1836	-2.02129	-1.09876	2325	0.287119	-0.347156	0	-0.659596	198.426	165.283	99.01	89.7383	-1.99907	-1.06446
PTBP1	1765	0.20449	1798	0.197392	-0.444772	-0.0342133	-0.752692	139.197	120.093	63.8594	62.1835	-2.2524	-1.28902	2844	0.375726	-0.347156	0.0347156	-0.729027	174.421	149.673	86.7572	78.3718	-1.79287	-0.885798
TAF1B	1766	0.204499	1371	0.132907	0.410559	0.786905	0.10264	23.8252	31.1386	16.5121	14.8081	2.4982	1.50274	3521	0.478107	0.277725	0.62488	-0.0347156	26.4352	31.9497	18.2597	17.5044	1.57611	0.70935
HDAC10	1767	0.204798	1943	0.219737	-0.513199	-0.0342133	-0.923758	1.03106	0.431886	3.74786	0.834435	-2.18048	-1.22723	2663	0.347128	-0.416587	0.0347156	-0.833174	0.630307	0.441744	1.84329	0.920434	-1.85816	-0.940175
GCA	1768	0.204864	1268	0.118372	0.547412	0.957971	0.136853	4.19228	6.4523	4.83019	4.74637	2.56645	1.56164	3759	0.506912	0.31244	0.729027	-0.0694311	3.95657	5.1193	5.76641	5.79056	1.51345	0.663653
MAPKBP1	1769	0.205226	8977	0.878264	0.171066	0.615839	-0.307919	1.61174	1.64758	3.42495	2.0269	0.613633	0.15317	577	0.00989274	0.798458	1.24976	0.347156	1.50653	2.74863	2.44491	3.16115	3.54681	2.57956
NEK7	1770	0.205286	4751	0.58928	0.307919	0.855332	-0.136853	4.14729	5.91165	4.95233	6.91118	1.30557	0.539879	1106	0.082351	0.555449	0.972036	0.173578	3.32892	5.34707	4.33759	6.45349	2.73586	1.7372
THEM4	1771	0.205674	596	0.0192494	-0.615839	-0.239493	-0.992185	5.00896	3.52212	4.12632	2.58886	-3.35755	-2.34066	7470	0.81798	-0.138862	0.208293	-0.486018	4.27231	4.01702	4.06303	3.15671	-0.810845	-0.230144
LRRC45	1772	0.206385	1550	0.158653	-0.478986	-0.0684265	-0.889545	3.6068	2.66862	4.67992	2.70213	-2.39026	-1.40961	3219	0.437121	-0.347156	0.0694311	-0.763743	3.49384	2.85502	5.79686	4.21088	-1.66396	-0.777064
PRKAR2B	1773	0.206649	4832	0.595785	-0.307919	0.171066	-0.752692	1.76894	1.76775	3.31226	2.42384	-1.29011	-0.530472	1100	0.0808424	-0.694311	-0.173578	-1.18033	0.842958	0.535492	2.41557	1.5856	-2.74372	-1.74582
GALM	1774	0.207062	1065	0.0835991	-0.581625	-0.136853	-0.957971	20.7598	15.2204	17.5762	11.9256	-2.74279	-1.73017	4524	0.589529	-0.277725	0.138862	-0.729027	10.9378	9.34343	12.7745	10.9931	-1.33353	-0.539519
DECR2	1775	0.207152	1450	0.142575	-0.444772	-0.0684265	-0.786905	59.8302	47.5785	36.633	22.9087	-2.45355	-1.46627	3450	0.465869	-0.31244	0.0694311	-0.659596	45.5381	38.0568	33.003	26.2802	-1.599	-0.729217
NUDT11	1776	0.207589	1474	0.148341	0.821118	1.50538	0.20528	0.228269	0.790293	1.59686	1.96576	2.43311	1.44542	3355	0.456702	0.694311	1.35391	-0.104147	0.308204	0.854408	1.54178	3.27135	1.62254	0.744289
HIST1H1B	1777	0.208329	716	0.0329536	-0.821118	-0.273706	-1.26589	19.827	9.79407	46.1562	16.4221	-3.15329	-2.13265	6471	0.755024	-0.208293	0.243009	-0.659596	17.9543	16.3651	28.3118	20.64	-0.966589	-0.312022
TXNDC16	1778	0.208396	532	0.014333	-0.786905	-0.307919	-1.19746	0.704508	0.363416	2.29407	0.684277	-3.46925	-2.44881	8273	0.850762	-0.173578	0.31244	-0.62488	0.721329	0.634034	1.94483	1.22877	-0.704983	-0.188146
KIF2A	1779	0.208759	8547	0.851601	-0.136853	0.273706	-0.513199	4.82767	4.09969	5.80166	3.34946	-0.677435	-0.187076	636	0.0142665	0.659596	1.07618	0.277725	4.9102	7.54826	4.89312	6.803	3.42279	2.45048
SKI	1780	0.209928	1510	0.151355	-0.478986	-0.0684265	-0.889545	2.52172	1.42024	3.53999	1.45507	-2.41726	-1.43476	3337	0.456139	-0.381871	0.104147	-0.763743	2.11388	1.66999	3.25665	2.32033	-1.62567	-0.74522
POLRMT	1781	0.210002	3351	0.439137	-0.307919	0.0684265	-0.684265	7.40961	6.27039	7.08722	4.42944	-1.64153	-0.773651	1579	0.161752	-0.451302	-0.0694311	-0.798458	7.18898	5.32868	6.83187	4.27217	-2.37715	-1.3992
ACVRL1	1782	0.211598	4228	0.539859	0.478986	1.23168	-0.171066	0.0745606	0.457649	0.507986	2.21101	1.41805	0.613026	1254	0.108843	0.93732	1.52749	0.243009	0.192269	0.785598	1.06224	2.50489	2.59988	1.60341
TMEM39A	1783	0.211646	2598	0.318385	0.342133	0.752692	0	7.57917	9.63143	13.057	6.49717	1.9063	0.997781	2102	0.25457	0.381871	0.798458	0.0347156	8.7365	11.1513	7.8077	8.00182	2.09062	1.13932
MVP	1784	0.211746	9537	0.899207	0.136853	0.650052	-0.307919	4.11985	6.73287	6.59555	10.8329	0.54328	0.126663	549	0.00799916	0.833174	1.28448	0.381871	5.29668	8.86248	8.13104	9.96113	3.61519	2.65211
TNKS1BP1	1785	0.211861	7962	0.816495	0.171066	0.581625	-0.20528	3.94528	4.94966	5.06505	4.95959	0.764063	0.232055	702	0.0210043	0.659596	1.1109	0.277725	3.8307	6.55131	5.02909	8.28341	3.2885	2.30791
CCDC97	1786	0.211926	2361	0.275875	0.376346	0.752692	0.0342133	13.4063	17.3372	10.6212	10.9164	2.00859	1.08963	2360	0.296019	0.381871	0.763743	0.0347156	19.2282	23.0194	17.92	15.4664	1.97949	1.04501
NOL7	1787	0.212047	1109	0.0922999	-0.581625	-0.136853	-0.992185	142.573	114.96	93.5359	89.9249	-2.69666	-1.68339	4393	0.577808	-0.31244	0.138862	-0.694311	187.142	164.272	117.802	117.265	-1.36138	-0.556589
FOSL1	1788	0.212102	1272	0.118483	0.957971	1.67645	0.239493	1.53935	4.73873	5.49717	11.8519	2.56519	1.56117	3942	0.52091	0.347156	0.867889	-0.104147	5.72282	8.27482	10.5436	12.8772	1.47478	0.641944
BOP1	1789	0.212732	3019	0.39325	-0.410559	0.0684265	-0.821118	1.29776	1.46063	2.40397	3.72253	-1.74358	-0.853739	1796	0.195934	-0.451302	-0.0347156	-0.833174	1.19299	0.957497	1.91852	1.36252	-2.2562	-1.29322
CASC5	1790	0.213145	1393	0.135942	-6.1926	-0.615839	-7.01372	354.666	126.97	1512.26	842.192	-2.48482	-1.49107	3630	0.489488	-0.31244	0.104147	-0.659596	7.72127	6.2887	9.66187	4.59464	-1.54902	-0.691124
HNF1B	1791	0.213319	6151	0.703935	0.410559	1.0264	-0.342133	0.822646	0.834127	5.15272	2.08388	1.04448	0.380014	909	0.0484578	0.798458	1.35391	0.277725	0.443305	0.667435	4.63993	2.03366	2.96682	1.97333
SNORD87	1792	0.213351	4265	0.542805	-0.273706	0.10264	-0.615839	26.408	21.8811	37.6697	26.9154	-1.41042	-0.608576	1264	0.109052	-0.486018	-0.104147	-0.833174	17.0465	13.1447	24.237	19.9364	-2.5963	-1.60247
RPS3A	1793	0.213557	1092	0.0896699	-0.478986	-0.10264	-0.821118	24.0496	19.3901	14.9282	8.0956	-2.7111	-1.69714	4495	0.58695	-0.243009	0.138862	-0.590165	21.4439	20.1224	13.3778	13.5504	-1.34006	-0.543262
NKD2	1794	0.213736	3833	0.493618	-0.307919	0.10264	-0.718479	19.3129	16.8397	20.7943	22.6684	-1.51609	-0.684565	1390	0.134317	-0.486018	-0.0694311	-0.833174	15.7752	9.78697	23.1253	9.37498	-2.49058	-1.49729
SOX15	1795	0.21391	2481	0.297892	0.444772	0.957971	0	37.4902	49.1508	38.3736	38.8057	1.95489	1.04096	2268	0.277295	-0.381871	0	-0.763743	88.8293	71.4822	69.7794	43.5528	-2.02391	-1.08641
XIAP	1796	0.213968	11308	0.967542	-0.0684265	0.307919	-0.444772	5.82368	5.31634	5.18762	3.48635	-0.320344	-0.0406917	409	0.001504	0.798458	1.18033	0.416587	4.08165	5.82962	3.77917	4.69376	4.09596	3.17391
DMKN	1797	0.214065	989	0.0737409	-0.752692	-0.20528	-1.3001	2.04487	0.972722	7.3476	3.27001	-2.80767	-1.78822	4868	0.628493	-0.381871	0.208293	-0.902605	2.85697	2.42683	8.13039	5.29117	-1.25633	-0.483849
CLN5	1798	0.214081	2757	0.341791	0.342133	0.718479	0	15.077	19.6014	11.4462	10.7485	1.84887	0.950632	2005	0.237935	0.416587	0.798458	0.0347156	14.9015	19.4637	12.2027	14.0125	2.13708	1.18016
CENPH	1799	0.214546	937	0.0675991	-0.547412	-0.136853	-0.923758	12.9501	9.39716	12.8853	7.56767	-2.85278	-1.82767	5066	0.646404	-0.277725	0.173578	-0.62488	9.50495	9.0229	9.99543	8.49783	-1.21656	-0.458764
TERC	1800	0.214562	1964	0.224471	-0.513199	-0.0342133	-0.889545	3.75298	1.84527	9.16872	3.30343	-2.16792	-1.21472	2750	0.35904	-0.381871	0.0347156	-0.729027	4.09638	3.50683	9.40217	7.10997	-1.82868	-0.917196
SNORA24	1801	0.214802	3178	0.415384	-0.342133	0.0684265	-0.718479	18.4842	15.6377	33.1981	21.5517	-1.69357	-0.814455	1716	0.183175	-0.416587	-0.0347156	-0.729027	19.3263	14.3105	29.0975	17.3856	-2.29925	-1.33104
APOO	1802	0.214886	2650	0.326724	-0.376346	0.0342133	-0.752692	14.7179	13.2131	12.9302	11.1105	-1.88639	-0.980734	2079	0.252175	-0.416587	0	-0.798458	10.7333	7.50319	15.8792	9.0824	-2.09904	-1.14508
CLEC9A	1803	0.215544	635	0.0236951	0.821118	1.26589	0.342133	0.0350478	0.162251	0.33904	0.518627	3.28233	2.26204	7254	0.80767	0.208293	0.694311	-0.243009	0.0746386	0.181549	0.659664	0.694808	0.841167	0.243433
CRYBA2	1804	0.215594	2365	0.275944	-0.444772	0	-0.889545	3.5618	3.36767	7.39622	10.8407	-2.00773	-1.08948	2392	0.302131	-0.486018	0	-0.93732	17.5266	11.261	40.5043	19.8842	-1.9654	-1.03187
[truncated: 12,691 more rows]
