# Supplementary material for: Single-Cell RNA-Seq Reveals Lineage and X Chromosome Dynamics in Human Preimplantation Embryos
Source: Cell. 2016 May 5;165(4):1012–26. doi: 10.1016/j.cell.2016.03.023 (PMC4868821; doi:10.1016/j.cell.2016.03.023)
Supplement: Table S5. Differential Gene Expression Analysis of Embryonic Day Differences, Related to Figure 4 — Differential expression test-statistica per embryonic day and lineage, for all RefSeq genes, with respect to contrasting embryonic days. [file mmc6.xlsx]

## Sheet: combo.scde.tab
Abbreviations
[up, down].rank	Gene rank within up- and down-regulated genes
log2.fc	Fold-change, maximum likelihood estimate from SCDE
lb, ub	Lower and upper bound indicating the 95% confidence interval of the log2.fc
Z	Z-score test-statistic obtained from SCDE
cZ	Benjamini-Hochberg multiple testing corrected Z-score
cZ.p	P-value obtained from cZ
E5_prelin	E5 cells deemed to be before E5 cells for a which lineage could be determined
E3vsE4														E4vsE5_prelin														E5_prelinvsE5_EPI														E5_prelinvsE5_PE
gene	rank	up.rank	down.rank	cZ.p	log2.fc	log2.fc.lb	log2.fc.ub	E3.rpkm.mean	E4.rpkm.mean	E3.rpkm.sd	E4.rpkm.sd	Z	cZ	gene	rank	up.rank	down.rank	cZ.p	log2.fc	log2.fc.lb	log2.fc.ub	E4.rpkm.mean	E5_prelin.rpkm.mean	E4.rpkm.sd	E5_prelin.rpkm.sd	Z	cZ	gene	rank	up.rank	down.rank	cZ.p	log2.fc	log2.fc.lb	log2.fc.ub	E5_prelin.rpkm.mean	E5.rpkm.mean	E5_prelin.rpkm.sd	E5.rpkm.sd	Z	cZ	gene	rank	up.rank	down.rank	cZ.p	log2.fc	log2.fc.lb	log2.fc.ub
DNMT3L	1	14976	1	6.6e-12	-7.7	-8.9	-6.6	2.6	637.4	4.7	836.6	-7.2	-6.9	CYP1A1	1	14976	1	2e-11	-5.9	-7.1	-4.6	0.8	54.5	4.9	110.9	-7.2	-6.7	CYP26A1	1	1	14976	5.5e-11	5.9	6.8	5	1.2	112.9	3.9	102.3	7.2	6.6	BIK	1	1	14976	8.6e-11	6.1	7	5.1
TUBB4A	2	14975	2	6.6e-12	-6.7	-8.7	-5.7	3.4	363.1	9.1	309.9	-7.2	-6.9	BTG2	2	14975	2	2e-11	-5.5	-6.2	-4.7	0.5	43.3	2.4	48	-7.2	-6.7	CCNA1	2	2	14975	5.5e-11	4.2	5.3	3.4	3.6	72.2	12.7	61	7.2	6.6	CYP26A1	2	2	14975	8.6e-11	4.3	5.3	3.3
TMEM37	3	14974	3	6.6e-12	-6.2	-7.2	-5	0	60.6	0.1	53.6	-7.2	-6.9	ATP6V0D2	3	14974	3	2e-11	-5.4	-6.2	-4.8	2.1	65	7.6	50.3	-7.2	-6.7	PTGES	3	3	14974	5.5e-11	4.2	5.3	3.5	39.9	494.9	54.6	294.6	7.2	6.6	IMPDH1	3	3	14974	8.6e-11	3.6	4.2	2.8
PPP1R14A	4	14973	4	6.6e-12	-6.1	-7.9	-5	3	472	10.1	655.9	-7.2	-6.9	CLDN4	4	14973	4	2e-11	-5.3	-6.5	-4.4	7.9	179.1	35.3	186.9	-7.2	-6.7	MAG	4	4	14973	5.5e-11	4	5	3.2	0.2	21.4	0.9	24.5	7.2	6.6	SPR	4	4	14973	8.6e-11	3.4	4.5	2.6
PRSS23	5	14971	5	6.6e-12	-6.1	-7.1	-5.2	1.3	101.4	1.9	56.5	-7.2	-6.9	ATP6V0A4	5	14972	5	2e-11	-5.1	-5.8	-4.5	2.5	38.9	10	31.7	-7.2	-6.7	AGPAT9	5	5	14972	5.5e-11	3.9	4.8	3	2.3	49.7	5	32.6	7.2	6.6	GPX2	5	14976	1	8.6e-11	-8.6	-7.6	-9.5
PSORS1C2	6	14972	6	6.6e-12	-6.1	-7.2	-5.2	0.6	160.7	1.3	86.7	-7.2	-6.9	GDF15	6	14971	6	2e-11	-4.8	-5.6	-4.1	1.7	69.7	8	94	-7.2	-6.7	TGFBI	6	6	14971	5.5e-11	3.5	4.6	2.6	0.6	15.6	1.7	19.4	7.2	6.6	PDGFRA	6	14975	2	8.6e-11	-8	-7.1	-8.9
LDHB	7	14970	7	6.6e-12	-5.8	-7	-4.8	29.5	1105.1	35.7	432.2	-7.2	-6.9	CLDN10	7	14970	7	2e-11	-4.2	-4.8	-3.5	44.7	368.7	82.6	380	-7.2	-6.7	SLC46A1	7	7	14970	5.5e-11	3.5	4.3	2.7	0.3	13.8	0.7	15.2	7.2	6.6	VENTX	7	14974	3	8.6e-11	-6.3	-5.3	-7.3
SLC6A19	8	14969	8	6.6e-12	-5.7	-7.2	-4.6	0.1	17.5	0.4	20.9	-7.2	-6.9	SLC2A1	8	14969	8	2e-11	-3.9	-4.5	-3.4	54.9	352.5	80.6	223.6	-7.2	-6.7	IFI30	8	8	14968	5.5e-11	3.4	4.3	2.7	52.9	414.4	57.5	191.5	7.2	6.6	HAS2	8	14973	4	8.6e-11	-6.3	-5	-7.5
KRT8	9	14968	9	6.6e-12	-5.5	-6.8	-4.3	4.9	265.4	10.5	308.1	-7.2	-6.9	GATA2	9	14968	9	2e-11	-3.9	-4.6	-3.2	0.5	10.7	2.6	15.6	-7.2	-6.7	PPP1R14A	9	9	14969	5.5e-11	3.4	4	2.6	152.3	906.8	118.7	503.8	7.2	6.6	BMP2	9	14972	5	8.6e-11	-6.2	-5.3	-7.1
S100A10	10	14967	10	6.6e-12	-5.4	-6.5	-4.5	3.7	244.3	6.2	197	-7.2	-6.9	RAB25	10	14967	10	2e-11	-3.9	-4.4	-3.3	3.7	58.1	12.4	64.2	-7.2	-6.7	AMOTL2	10	10	14966	5.5e-11	3.3	4.1	2.6	2.1	22.7	3.3	17.6	7.2	6.6	IFITM1	10	14971	6	8.6e-11	-6.2	-5.3	-7.1
BTN1A1	11	14966	11	6.6e-12	-5.4	-6.6	-4.4	0.4	52.5	1	38.8	-7.2	-6.9	CLIC1	11	14965	11	2e-11	-3.8	-4.4	-3.3	5.1	58	12.5	45.6	-7.2	-6.7	RBP7	11	11	14967	5.5e-11	3.3	4.2	2.5	14.5	223.7	21.4	303	7.2	6.6	SPP1	11	14970	7	8.6e-11	-6.1	-4.5	-7.7
CA2	12	14965	12	6.6e-12	-5.3	-7	-4.4	1.3	114.2	3.6	87.7	-7.2	-6.9	P2RY6	12	14966	12	2e-11	-3.8	-4.6	-3.1	0.3	10.4	1.9	18.1	-7.2	-6.7	BAIAP2L2	12	12	14965	5.5e-11	3.3	4.1	2.6	3.8	37	5.6	25.5	7.2	6.6	LCP1	12	14969	8	8.6e-11	-6	-5	-6.9
NIPAL1	13	14964	13	6.6e-12	-5.2	-6.5	-4.2	0.1	26.2	0.2	24.2	-7.2	-6.9	SAPCD2	13	14964	13	2e-11	-3.7	-4.5	-3.1	0.7	12.8	3.5	23	-7.2	-6.7	IMPDH1	13	13	14964	5.5e-11	3.2	4	2.5	45.8	247.6	41.3	133.4	7.2	6.6	LDLR	13	14968	9	8.6e-11	-6	-5.1	-6.8
SCPEP1	14	14963	14	6.6e-12	-5.2	-6.3	-4.2	0.3	51.3	0.8	34.6	-7.2	-6.9	EPS8L2	14	14962	14	2e-11	-3.7	-4.3	-3.2	0.5	11.8	2.1	10.8	-7.2	-6.7	PDCL3	14	14	14962	5.5e-11	3.1	3.8	2.5	196.2	1126.3	114.6	530.4	7.2	6.6	CCR8	14	14966	10	8.6e-11	-5.9	-5.1	-6.9
AKAP12	15	14961	15	6.6e-12	-5.1	-6.2	-4.2	0.9	39.3	1.5	32.4	-7.2	-6.9	UAP1L1	15	14963	15	2e-11	-3.7	-4.4	-3.1	2.9	27.6	7.8	24.3	-7.2	-6.7	SLC2A3	15	15	14963	5.5e-11	3.1	3.8	2.5	34	204.5	21.3	113.8	7.2	6.6	EPHA4	15	14967	11	8.6e-11	-5.9	-4.9	-6.9
GALK1	16	14962	16	6.6e-12	-5.1	-6.3	-4.3	1.5	122.1	3.1	100	-7.2	-6.9	MYCT1	16	14960	16	2e-11	-3.6	-4.2	-3.1	0.1	3.5	0.7	5.4	-7.2	-6.7	IFITM1	16	14976	1	5.5e-11	-7.7	-6.9	-8.5	1305.2	12.9	1016.1	18.6	-7.2	-6.6	LINC00261	16	14965	12	8.6e-11	-5.9	-4.6	-6.9
GLIPR2	17	14960	17	6.6e-12	-5.1	-6.2	-4.2	0.9	94.2	1.7	73.2	-7.2	-6.9	SLC1A3	17	14961	17	2e-11	-3.6	-4.3	-3	0.2	8.8	1.4	12.9	-7.2	-6.7	GPX2	17	14975	2	5.5e-11	-7.5	-6.6	-8.6	417.7	2.4	448.1	7.7	-7.2	-6.6	IFITM3	17	14963	13	8.6e-11	-5.8	-5	-6.5
SPARC	18	14959	18	6.6e-12	-5	-6.3	-4	0.1	17.9	0.2	22.7	-7.2	-6.9	JUP	18	14959	18	2e-11	-3.6	-4.2	-3	19.4	102.2	30.4	49.8	-7.2	-6.7	VENTX	18	14974	3	5.5e-11	-7.4	-6.5	-8.1	53.5	0	56.7	0.1	-7.2	-6.6	LGALS2	18	14964	14	8.6e-11	-5.8	-4.7	-6.8
ST6GAL1	19	14958	19	6.6e-12	-4.9	-5.8	-4	0.7	37.1	1.2	26.2	-7.2	-6.9	ANXA6	19	14957	19	2e-11	-3.5	-4.1	-3	4.8	39.9	9.4	40.1	-7.2	-6.7	GDF3	19	14973	4	5.5e-11	-7.1	-6.1	-7.9	324.4	2.8	324.7	9.2	-7.2	-6.6	ID3	19	14961	15	8.6e-11	-5.4	-4.3	-6.4
SLCO4C1	20	14957	20	6.6e-12	-4.8	-6.2	-3.8	0.1	10.1	0.3	8.5	-7.2	-6.9	PRAP1	20	14958	20	2e-11	-3.5	-4.2	-3	102.3	481.1	198.8	260.1	-7.2	-6.7	IFITM3	20	14972	5	5.5e-11	-6.2	-5.3	-6.9	643.7	15.1	545.7	18.7	-7.2	-6.6	IFI16	20	14962	16	8.6e-11	-5.4	-4.6	-6.2
CHI3L2	21	14955	21	6.6e-12	-4.8	-6	-3.8	0.4	49.4	1.1	38.4	-7.2	-6.9	EFNA1	21	14953	21	2e-11	-3.5	-4.2	-2.9	11	74.2	25.8	54.6	-7.2	-6.7	FBP1	21	14970	6	5.5e-11	-6	-5.2	-6.9	98.7	0.5	93.1	2.2	-7.2	-6.6	SERPINH1	21	14960	17	8.6e-11	-5.2	-4.3	-6.2
RDH11	22	14956	22	6.6e-12	-4.8	-6	-3.9	0.2	28.8	0.5	26.7	-7.2	-6.9	EPCAM	22	14954	22	2e-11	-3.5	-4.1	-3	14.6	98.8	23.2	82.1	-7.2	-6.7	LCP1	22	14971	7	5.5e-11	-6	-5.2	-6.9	118.3	3.1	122	5.2	-7.2	-6.6	APOA2	22	14959	18	8.6e-11	-5.2	-4.2	-6.2
ANPEP	23	14952	23	6.6e-12	-4.7	-5.9	-3.7	0.5	42.7	0.9	70.5	-7.2	-6.9	S100A14	23	14955	23	2e-11	-3.5	-4.5	-2.5	40.6	246.4	109.8	315.1	-7.2	-6.7	GCM1	23	14969	8	5.5e-11	-5.9	-5.1	-6.7	53.8	0.4	35.2	1.6	-7.2	-6.6	IL6R	23	14958	19	8.6e-11	-5.2	-4.3	-6
ETNPPL	24	14953	24	6.6e-12	-4.7	-5.8	-3.9	5.4	144.2	7.1	106.2	-7.2	-6.9	SLC27A2	24	14956	24	2e-11	-3.5	-4.1	-3	0.3	11.3	1.2	12.5	-7.2	-6.7	IFI16	24	14968	9	5.5e-11	-5.7	-4.9	-6.5	96	2.4	85.9	4.4	-7.2	-6.6	CA4	24	14957	20	8.6e-11	-5	-4	-6
HPDL	25	14954	25	6.6e-12	-4.7	-6.1	-3.7	2.9	105.4	7.7	77.5	-7.2	-6.9	S100A16	25	14951	25	2e-11	-3.4	-4	-3	158.7	870.1	197.8	476.9	-7.2	-6.7	BMP2	25	14966	10	5.5e-11	-5.6	-4.5	-6.6	40.1	0.4	49.7	1.2	-7.2	-6.6	LBH	25	14955	21	8.6e-11	-4.9	-4.1	-5.8
YIPF4	26	14951	26	6.6e-12	-4.6	-5.6	-3.6	10.8	202.5	12.2	100.7	-7.2	-6.9	TPM4	26	14952	26	2e-11	-3.4	-4.1	-2.8	0.7	12.3	1.8	17.2	-7.2	-6.7	MEG3	26	14967	11	5.5e-11	-5.6	-4.8	-6.5	45.5	0.2	58.1	1.7	-7.2	-6.6	S100P	26	14956	22	8.6e-11	-4.9	-3.9	-6
EIF4EBP1	27	14950	27	6.6e-12	-4.4	-5.4	-3.5	4.4	208.4	6.2	212.8	-7.2	-6.9	ANPEP	27	14949	27	2e-11	-3.4	-4.1	-2.8	42.7	198.4	70.5	141.4	-7.2	-6.7	EPHA4	27	14965	12	5.5e-11	-5.5	-4.6	-6.3	16.8	0.4	13.6	1.5	-7.2	-6.6	GDF3	27	14952	23	8.6e-11	-4.8	-3.7	-5.9
EXOSC5	28	14949	28	6.6e-12	-4.4	-5.2	-3.6	10.2	244.5	10.4	123.2	-7.2	-6.9	S100A13	28	14950	28	2e-11	-3.4	-4	-2.9	77.7	424.3	127.3	322.6	-7.2	-6.7	LDLR	28	14964	13	5.5e-11	-5.4	-4.6	-6.3	31.7	0.6	37.2	1.7	-7.2	-6.6	PHLDA1	28	14953	24	8.6e-11	-4.8	-3.9	-5.7
SCD	29	14948	29	6.6e-12	-4.3	-5.6	-3.3	4.3	85	6.5	36.1	-7.2	-6.9	CRIP1	29	14947	29	2e-11	-3.4	-4.1	-2.8	89.7	461	177	204.5	-7.2	-6.7	PDGFRA	29	14963	14	5.5e-11	-5.4	-4.4	-6.4	23.3	0.7	27.9	2.8	-7.2	-6.6	TUBB2B	29	14954	25	8.6e-11	-4.8	-3.9	-5.6
UPP1	30	14947	30	6.6e-12	-4.2	-5.1	-3.3	12.2	215.8	12.7	143.4	-7.2	-6.9	REEP1	30	14948	30	2e-11	-3.4	-3.9	-2.9	4	26.1	6.9	17.5	-7.2	-6.7	IL6R	30	14962	15	5.5e-11	-5.3	-4.6	-6.1	61.5	3.8	33.6	6.2	-7.2	-6.6	LINC01356	30	14951	26	8.6e-11	-4.7	-3.7	-5.7
HDDC2	31	14946	31	6.6e-12	-4	-4.9	-3.1	6.1	132.9	7	68	-7.2	-6.9	C1QTNF9	31	14945	31	2e-11	-3.3	-3.9	-2.6	0	3.5	0	8.1	-7.2	-6.7	CCR8	31	14961	16	5.5e-11	-5.2	-4.3	-6	45.6	0.3	70.8	1.1	-7.2	-6.6	HNF1B	31	14950	27	8.6e-11	-4.7	-3.7	-5.6
BCAR4	33	2	14975	6.6e-12	8.3	7.4	9.2	991.4	12.2	540.2	36.1	7.2	6.9	SLC12A3	32	14946	32	2e-11	-3.3	-4	-2.8	6.2	35.4	13	20.7	-7.2	-6.7	LGALS2	32	14960	17	5.5e-11	-5.1	-4	-6.1	93.3	0.1	156.1	0.5	-7.2	-6.6	SQLE	32	14949	28	8.6e-11	-4.6	-3.7	-5.6
H1FOO	34	3	14974	6.6e-12	8.2	7.6	8.7	2592.1	57	1264.4	159.4	7.2	6.9	CDKN1A	33	14942	33	2e-11	-3.3	-4.2	-2.4	1.7	19.1	7.5	36.5	-7.2	-6.7	ETV1	33	14958	18	5.5e-11	-4.9	-4	-5.8	4.8	0	4.7	0.1	-7.2	-6.6	HSPB8	33	14948	29	8.6e-11	-4.5	-3.7	-5.4
KPNA7	35	4	14972	6.6e-12	8.2	7	9.1	1106.4	30.3	1104.2	109.5	7.2	6.9	FDXR	34	14943	34	2e-11	-3.3	-3.8	-2.9	19.4	130.2	19.8	79.2	-7.2	-6.7	SFRP1	34	14959	19	5.5e-11	-4.9	-4	-5.9	8.9	0	11	0.4	-7.2	-6.6	PXDN	34	14947	30	8.6e-11	-4.4	-3.5	-5.4
PABPN1L	36	5	14973	6.6e-12	8.2	7.4	9.1	709.5	14.6	382.3	43.2	7.2	6.9	PEBP1	35	14944	35	2e-11	-3.3	-3.8	-2.9	20.4	119.3	23.2	57.4	-7.2	-6.7	TDGF1	35	14955	20	5.5e-11	-4.8	-3.7	-5.7	70.2	2.7	67.5	7.2	-7.2	-6.6	ALDH2	35	14946	31	8.6e-11	-4.3	-3.6	-5.1
NLRP4	38	7	14971	6.6e-12	8.1	7.5	8.8	1457.4	21.9	1214.1	82.5	7.2	6.9	SLC7A4	36	14941	36	2e-11	-3.3	-4	-2.5	1.1	7.3	9.7	11.5	-7.2	-6.7	TUBB2B	36	14956	21	5.5e-11	-4.8	-4	-5.6	42.7	1.3	30.5	4.8	-7.2	-6.6	PIM2	36	14945	32	8.6e-11	-4.3	-3.4	-5.1
NLRP13	39	8	14969	6.6e-12	8	7.1	9.1	464.4	14.9	210.3	62	7.2	6.9	CALD1	37	14939	37	2e-11	-3.2	-3.9	-2.6	0.3	3.7	2.4	5.6	-7.2	-6.7	VCAN	37	14957	22	5.5e-11	-4.8	-3.9	-5.7	34.4	1.5	40.2	3.3	-7.2	-6.6	HMGCR	37	14944	33	8.6e-11	-4.2	-3.4	-5
KHDC3L	40	9	14968	6.6e-12	8	7.3	8.4	2279.5	53.4	801.3	104.3	7.2	6.9	SLC17A5	38	14940	38	2e-11	-3.2	-3.7	-2.8	18.4	91.2	23.1	44.4	-7.2	-6.7	CDHR1	38	14953	23	5.5e-11	-4.8	-4	-5.5	17.1	0.6	13	1.2	-7.2	-6.6	MSMO1	38	14943	34	8.6e-11	-4.1	-3.2	-4.9
PDE8B	41	10	14967	6.6e-12	7.9	7.1	8.8	190.1	4.3	103.3	10.7	7.2	6.9	NUAK2	39	14937	39	2e-11	-3.2	-3.9	-2.5	0.3	5.3	1.5	7.5	-7.2	-6.7	ETV4	39	14954	24	5.5e-11	-4.8	-4	-5.6	100.5	3.9	95.6	6.5	-7.2	-6.6	NID1	39	14942	35	8.6e-11	-4	-3.2	-4.9
BOD1	42	11	14965	6.6e-12	7.9	6.9	8.9	367.4	5.8	308.1	14.5	7.2	6.9	TPM1	40	14938	40	2e-11	-3.2	-3.7	-2.8	26.4	108.3	37	50.3	-7.2	-6.7	CA4	40	14952	25	5.5e-11	-4.7	-3.7	-5.5	22.6	0	37.9	0	-7.2	-6.6	LAMA4	40	14941	36	8.6e-11	-4	-3.1	-4.9
LAD1	43	12	14966	6.6e-12	7.9	7.1	8.8	286.1	6.7	136.7	18.7	7.2	6.9	CDX2	41	14936	41	2e-11	-3.1	-3.8	-2.5	1.3	15.5	4.1	16.5	-7.2	-6.7	FAM64A	41	14950	26	5.5e-11	-4.6	-3.4	-5.6	46.3	0.9	62.9	3.5	-7.2	-6.6	PRSS3	41	14940	37	8.6e-11	-3.9	-3	-4.8
AIM1	45	14	14963	6.6e-12	7.8	7	8.6	46.3	0.5	18.8	1.4	7.2	6.9	ALDH2	42	14934	42	2e-11	-3.1	-3.6	-2.5	1.2	16.4	3.4	24.5	-7.2	-6.7	ID3	42	14951	27	5.5e-11	-4.6	-3.6	-5.6	160.8	10.9	248.8	23.1	-7.2	-6.6	HMGCS1	42	14939	38	8.6e-11	-3.9	-2.9	-4.8
NLRP9	46	15	14962	6.6e-12	7.7	6.7	8.7	310.6	9.7	177.1	33.5	7.2	6.9	PTGR1	43	14935	43	2e-11	-3.1	-3.7	-2.4	8.4	54	22.3	42.6	-7.2	-6.7	APOBEC3C	43	14949	28	5.5e-11	-4.4	-3.6	-5.3	20.9	0	27	0.3	-7.2	-6.6	ACAT2	43	14938	39	8.6e-11	-3.7	-3	-4.4
PRR15	47	16	14961	6.6e-12	7.6	6.7	8.6	235.4	4.1	216.7	14.8	7.2	6.9	KRT8	44	14931	44	2e-11	-3	-3.5	-2.5	265.4	1173.7	308.1	456.6	-7.2	-6.7	PIM2	44	14948	29	5.5e-11	-4.4	-3.7	-5.1	145.6	11.5	105.9	12.3	-7.2	-6.6	CLIC1	44	14937	40	8.6e-11	-3.7	-2.9	-4.4
TUBB8	48	17	14960	6.6e-12	7.6	6.2	8.6	1236.2	46.4	1648.3	168	7.2	6.9	QARS	45	14932	45	2e-11	-3	-3.4	-2.6	29.7	124.8	30.6	66.5	-7.2	-6.7	UTF1	45	14947	30	5.5e-11	-4.3	-3.5	-5.1	19.5	0	28.7	0.1	-7.2	-6.6	LGALS1	45	14936	41	8.6e-11	-3.9	-2.9	-4.9
TPRXL	49	18	14959	6.6e-12	7.5	6.6	8.4	517.7	22.1	285.9	65.6	7.2	6.9	TM7SF3	46	14933	46	2e-11	-3	-3.6	-2.5	0.8	8.9	2.6	9.7	-7.2	-6.7	MT1H	46	14946	31	5.5e-11	-4.2	-3.2	-5.1	284.5	25.6	295.9	57.2	-7.2	-6.6	CEACAM1	46	14935	42	8.6e-11	-3.8	-3	-4.8
HABP2	50	19	14958	6.6e-12	7.5	6.7	8.3	163.6	3.2	59.7	10.5	7.2	6.9	NPPB	47	14929	47	2e-11	-3	-3.6	-2.3	0.3	13.8	1.9	27.4	-7.2	-6.7	SQLE	47	14945	32	5.5e-11	-4.2	-3.3	-4.9	81.4	7.7	62.1	10	-7.2	-6.6	FAM64A	47	14934	43	8.6e-11	-3.9	-3	-4.9
DCLK2	51	20	14956	6.6e-12	7.5	6.6	8.4	41.1	0.4	31.3	1.8	7.2	6.9	SPARC	48	14930	48	2e-11	-3	-3.5	-2.5	17.9	90.8	22.7	56.7	-7.2	-6.7	LYZ	48	14943	33	5.5e-11	-4.1	-3.2	-4.9	19.2	0.3	19.3	1.6	-7.2	-6.6	LZTS1	48	14933	44	8.6e-11	-4.1	-3.1	-5
OOSP2	52	21	14957	6.6e-12	7.5	6.7	8	1318.5	50.1	472.6	137.7	7.2	6.9	AGPAT2	49	14928	49	2e-11	-2.9	-3.5	-2.3	36.9	141.1	73.3	113	-7.2	-6.7	PRSS3	49	14944	34	5.5e-11	-4.1	-3.3	-4.9	71.8	4.1	60.5	10.9	-7.2	-6.6	SOX17	49	14932	45	8.6e-11	-4.5	-3.4	-5.7
OSBPL10	53	22	14955	6.6e-12	7.4	6.6	8.2	110.2	2.9	50.3	7.6	7.2	6.9	ECHS1	50	14923	50	2e-11	-2.8	-3.3	-2.4	46.6	184.6	50.6	76.1	-7.2	-6.7	LIMCH1	50	14942	35	5.5e-11	-4.1	-3.2	-5.1	7.5	0.1	7.1	0.7	-7.2	-6.6	PROS1	50	14931	46	8.6e-11	-4	-3	-5
C3orf56	54	23	14953	6.6e-12	7.4	6	8.7	549.1	16.6	910.1	55.1	7.2	6.9	HSPD1	51	14924	51	2e-11	-2.8	-3.3	-2.4	69.5	283.7	57.6	82.6	-7.2	-6.7	UNC5B	51	14941	36	5.5e-11	-4	-3.2	-4.8	11.1	0.5	8.8	1.2	-7.2	-6.6	FDFT1	51	14930	47	8.6e-11	-3.4	-2.7	-4.2
CCDC147	56	25	14951	6.6e-12	7.3	6.5	8.1	157.6	4.1	76	9.8	7.2	6.9	MDH2	52	14925	52	2e-11	-2.8	-3.3	-2.4	62.9	206.4	59.9	84.9	-7.2	-6.7	NANOG	52	14940	37	5.5e-11	-4	-3.2	-4.7	40	2.8	28	2.7	-7.2	-6.6	GYPC	52	14929	48	8.6e-11	-4.7	-3.4	-5.8
HDC	57	26	14952	6.6e-12	7.3	6.5	8.2	131.4	3.1	61.6	10.1	7.2	6.9	MYOF	53	14926	53	2e-11	-2.8	-3.3	-2.3	3.5	15.8	6.6	8.4	-7.2	-6.7	GPRC5C	53	14937	38	5.5e-11	-3.9	-3.1	-4.7	78.8	7.9	69.8	14.9	-7.2	-6.6	TMSB4X	53	14928	49	8.6e-11	-3.2	-2.4	-4
HIST1H1A	58	27	14950	6.6e-12	7.3	6.6	7.7	3249.2	93.7	1441.1	168.5	7.2	6.9	PGM1	54	14927	54	2e-11	-2.8	-3.4	-2.3	3.6	23.7	8	20.3	-7.2	-6.7	PNP	54	14938	39	5.5e-11	-3.9	-3.1	-4.6	84.2	10.6	58.3	15.6	-7.2	-6.6	SFRP1	54	14927	50	8.6e-11	-4	-3.1	-5
UNC13C	59	28	14949	6.6e-12	7.2	6.3	8.1	77.8	3.6	42.5	13.6	7.2	6.9	FUOM	55	14922	55	2e-11	-2.8	-3.3	-2.3	6.6	46.3	16.6	33.9	-7.2	-6.7	SAT1	55	14939	40	5.5e-11	-3.9	-3	-4.8	286.2	39.3	247.7	55	-7.2	-6.6	RAB3B	55	14926	51	8.6e-11	-4.7	-3.4	-5.7
CNNM2	60	29	14948	6.6e-12	7.2	6.5	8	293.2	10.7	110.1	20.9	7.2	6.9	CAPG	56	14919	56	2e-11	-2.8	-3.3	-2.3	1.2	14.8	4.3	17	-7.2	-6.7	SERINC5	56	14936	41	5.5e-11	-3.9	-3.1	-4.6	52.4	6.9	36.9	7.8	-7.2	-6.6	ETV1	56	14925	52	8.6e-11	-4.3	-3.4	-5.3
FAM220A	61	30	14946	6.6e-12	7.2	6.4	8	277.5	9	137.1	20.3	7.2	6.9	CD53	57	14920	57	2e-11	-2.8	-3.2	-2.3	35.5	169.8	39.7	109.5	-7.2	-6.7	CEACAM6	57	14935	42	5.5e-11	-3.8	-2.9	-4.7	27.7	1.9	29.2	5.5	-7.2	-6.6	FOXA2	57	14924	53	8.6e-11	-4.1	-3	-5.1
SSTR5-AS1	62	31	14947	6.6e-12	7.2	6.4	8	160.5	4.1	104.4	8.6	7.2	6.9	DCXR	58	14921	58	2e-11	-2.8	-3.2	-2.3	11.9	58.8	23.3	42.5	-7.2	-6.7	ALDH2	58	14934	43	5.5e-11	-3.7	-2.9	-4.4	127.3	16.4	90.5	24.5	-7.2	-6.6	ETV4	58	14923	54	8.6e-11	-3.7	-2.8	-4.5
SH2D4A	63	32	14945	6.6e-12	7.1	6.2	8	177.5	6.2	108	18.9	7.2	6.9	ALPP	59	14918	59	2e-11	-2.7	-3.2	-2.2	15.7	72.3	14.7	56.4	-7.2	-6.7	PHLDA1	59	14932	44	5.5e-11	-3.7	-2.9	-4.5	21.9	2.6	19.9	4.7	-7.2	-6.6	PNP	59	14922	55	8.6e-11	-3.6	-2.7	-4.5
NLRP11	64	33	14944	6.6e-12	7	6	8.1	213.6	11.9	127.7	49.5	7.2	6.9	FLNA	60	14914	60	2e-11	-2.7	-3.2	-2.2	2.4	9.7	5.1	7.4	-7.2	-6.7	PPP1R12B	60	14933	45	5.5e-11	-3.7	-2.9	-4.5	9.3	0.9	6.5	1.5	-7.2	-6.6	CYP51A1	60	14921	56	8.6e-11	-3.5	-2.7	-4.2
DCDC2	65	34	14942	6.6e-12	7	6.1	7.8	110.2	3.3	72.1	7.4	7.2	6.9	PEMT	61	14915	61	2e-11	-2.7	-3.2	-2.1	38.9	139.5	60.9	64.9	-7.2	-6.7	CBFA2T2	61	14931	46	5.5e-11	-3.7	-3	-4.4	36.8	4.5	22.2	5.3	-7.2	-6.6	FBP1	61	14920	57	8.6e-11	-4.1	-3	-5
PLEK2	66	35	14943	6.6e-12	7	6.2	7.9	274.6	7.7	154.2	20.2	7.2	6.9	TNS3	62	14916	62	2e-11	-2.7	-3.2	-2.2	3.4	12.8	5.7	8.9	-7.2	-6.7	SLC6A6	62	14930	47	5.5e-11	-3.6	-2.8	-4.3	28.2	3.7	25.8	6.7	-7.2	-6.6	LIMCH1	62	14919	58	8.6e-11	-4.1	-3	-5.3
ENG	67	36	14938	6.6e-12	7	6.1	7.8	93.8	2.1	52.8	6.8	7.2	6.9	TOR3A	63	14917	63	2e-11	-2.7	-3.2	-2.2	9.4	36.9	16.3	25.6	-7.2	-6.7	CAPG	63	14928	48	5.5e-11	-3.5	-2.8	-4.3	127.9	14.8	96.7	17	-7.2	-6.6	KLF6	63	14918	59	8.6e-11	-3.5	-2.7	-4.2
GDF9	68	37	14939	6.6e-12	7	6.1	7.6	1147.7	55.7	500.8	130.7	7.2	6.9	ARHGEF16	64	14912	64	2e-11	-2.6	-3.3	-2	0.6	4.7	3.2	7.3	-7.2	-6.7	L1TD1	64	14929	49	5.5e-11	-3.5	-2.9	-4.2	219.1	38.9	99.3	34.1	-7.2	-6.6	TRIM2	64	14917	60	8.6e-11	-3.5	-2.7	-4.4
LGALS1	69	38	14940	6.6e-12	7	6.1	7.8	831.2	24.9	467.3	44.9	7.2	6.9	PKP2	65	14913	65	2e-11	-2.6	-3.3	-2.1	2.3	11.7	4.7	8.3	-7.2	-6.7	FZD5	65	14927	50	5.5e-11	-3.5	-2.8	-4.1	43.2	7.7	18.8	11.4	-7.2	-6.6	TWIST1	65	14916	61	8.6e-11	-3.8	-2.9	-4.6
PROSER1	70	39	14941	6.6e-12	7	6.3	7.3	463.4	19.8	169.3	35.5	7.2	6.9	AHNAK	66	14908	66	2e-11	-2.6	-3.2	-2.2	5.1	16.8	9.7	16.8	-7.2	-6.7	TMSB4X	66	14926	51	5.5e-11	-3.5	-2.8	-4.1	624.6	102.5	397	73.5	-7.2	-6.6	DHCR24	66	14915	62	8.6e-11	-3.1	-2.4	-3.9
TNIK	71	40	14937	6.6e-12	6.9	6.1	7.8	64.4	2.3	39.2	6	7.2	6.9	FOLR1	67	14909	67	2e-11	-2.6	-3.3	-2	35.7	126.2	65.7	121.3	-7.2	-6.7	HAS2	67	14925	52	5.5e-11	-4.6	-3.5	-5.9	15.1	0.2	35.7	1.2	-7.2	-6.6	VCAN	67	14914	63	8.6e-11	-3.6	-2.7	-4.6
IPO8	73	42	14934	6.6e-12	6.8	6	7.7	123.6	5.4	60.7	10.9	7.2	6.9	SORT1	68	14910	68	2e-11	-2.6	-3.2	-2.1	1	5.5	3.2	5.9	-7.2	-6.7	MT1G	68	14924	53	5.5e-11	-3.9	-2.9	-4.9	609.5	77.4	678.8	119.4	-7.2	-6.6	SERINC5	68	14913	64	8.6e-11	-3	-2.2	-3.7
ZHX3	74	43	14935	6.6e-12	6.8	6	7.7	38.1	1.6	16.1	5.9	7.2	6.9	ZC3HAV1	69	14911	69	2e-11	-2.6	-3.2	-2.1	2.3	11.6	4.6	12.8	-7.2	-6.7	SPRY2	69	14923	54	5.5e-11	-3.9	-3	-4.7	30.4	1.6	29.4	4.2	-7.2	-6.6	LGALS12	69	14912	65	8.6e-11	-4	-2.9	-5
B3GNT2	75	44	14932	6.6e-12	6.8	5.9	7.7	338.2	16.9	211.1	45.3	7.2	6.9	FOXH1	70	14906	70	2e-11	-2.6	-3.1	-2.1	20.3	79.5	28.8	47.1	-7.2	-6.7	KIAA1217	70	14922	55	5.5e-11	-3.8	-2.9	-4.7	8.8	0.9	8.3	4.9	-7.2	-6.6	TMEM123	70	14911	66	8.6e-11	-3.8	-2.8	-4.7
MBD3L2	76	45	14933	6.6e-12	6.8	5.7	7.8	265.6	7.6	209.6	40.7	7.2	6.9	MX1	71	14907	71	2e-11	-2.6	-3.1	-2.1	22.2	76.2	28.8	46.1	-7.2	-6.7	ANKRD45	71	14921	56	5.5e-11	-3.7	-2.8	-4.6	10.7	0.4	16.1	1.7	-7.2	-6.6	RHOBTB3	71	14910	67	8.6e-11	-4.3	-3.4	-5.3
DFNB31	77	46	14930	6.6e-12	6.8	5.7	7.8	41.1	0.6	38.6	1.8	7.2	6.9	ANXA2P2	72	14905	72	2e-11	-2.5	-3	-2.1	36.8	138.6	46.1	50.5	-7.2	-6.7	SLC16A2	72	14920	57	5.5e-11	-3.7	-2.8	-4.6	19.9	1.6	21.7	3.8	-7.2	-6.6	UACA	72	14909	68	8.6e-11	-3.1	-2.4	-3.8
PRELID2	78	47	14931	6.6e-12	6.8	5.8	7.7	36.9	0.8	20.2	3.6	7.2	6.9	ANXA2	73	14899	73	2e-11	-2.5	-3	-2.1	75.1	253.1	87.2	81	-7.2	-6.7	LBH	73	14919	58	5.5e-11	-3.5	-2.6	-4.2	27.3	2.3	21.6	4.4	-7.2	-6.6	GCM1	73	14908	69	8.6e-11	-4.1	-3	-5.2
HINT1	79	48	14927	6.6e-12	6.7	6	7.5	1468.9	66.1	476.8	106.3	7.2	6.9	ATP5B	74	14900	74	2e-11	-2.5	-2.9	-2.1	331.7	1126.1	200.8	357.2	-7.2	-6.7	APOA2	74	14918	59	5.5e-11	-4.4	-3.2	-5.5	77.4	0.5	171.3	2.8	-7.2	-6.6	TUBB2A	74	14907	70	8.6e-11	-3.2	-2.4	-3.9
NLRP5	80	49	14928	6.6e-12	6.7	5.8	7.7	84.1	1.9	74.4	4.4	7.2	6.9	ATP6V1C2	75	14901	75	2e-11	-2.5	-3.1	-2	4.9	21.6	12.1	15.7	-7.2	-6.7	SERPINH1	75	14917	60	5.5e-11	-3.8	-2.8	-4.6	48.8	3.9	59.3	6.1	-7.2	-6.6	ALDH1A1	75	14906	71	8.6e-11	-5.1	-3.4	-6.4
SLC4A7	81	50	14929	6.6e-12	6.7	5.8	7.6	52.3	1.8	33.2	3.4	7.2	6.9	ISYNA1	76	14902	76	2e-11	-2.5	-3.1	-1.9	1.7	8.8	7.2	11	-7.2	-6.7	SLC38A2	76	14916	61	5.5e-11	-3.2	-2.5	-3.9	27	3.8	25	4.9	-7.2	-6.6	SMLR1	76	14905	72	8.6e-11	-4.3	-3.3	-5.2
SLC34A2	82	51	14926	6.6e-12	6.7	5.7	7.2	448.3	20.7	352.6	37.4	7.2	6.9	KLRG2	77	14903	77	2e-11	-2.5	-3.1	-2	17.7	60.3	26.3	56.8	-7.2	-6.7	MAN1C1	77	14915	62	5.5e-11	-3.6	-2.8	-4.4	30.2	3.4	34.1	5.9	-7.2	-6.6	DBI	77	14904	73	8.6e-11	-3.1	-2.3	-3.8
ACCSL	83	52	14924	6.6e-12	6.7	5.6	7.7	282.5	13.2	293.6	39.6	7.2	6.9	PCYT2	78	14904	78	2e-11	-2.5	-3.1	-2	3.8	15.8	7.6	13.4	-7.2	-6.7	SLC16A9	78	14914	63	5.5e-11	-3.5	-2.7	-4.2	25	3.7	15	13.2	-7.2	-6.6	GATA4	78	14903	74	8.6e-11	-4.3	-2.9	-5.4
MIXL1	84	53	14925	6.6e-12	6.7	5.5	7.7	91.8	2	83.9	6	7.2	6.9	FUCA2	79	14897	79	2e-11	-2.5	-3.2	-1.9	1.8	15	4.8	26.5	-7.2	-6.7	DST	79	14913	64	5.5e-11	-3	-2.3	-3.7	12.4	2.7	7.2	3.8	-7.2	-6.6	CEACAM6	79	14902	75	8.6e-11	-3.6	-2.6	-4.6
MPG	86	55	14920	6.6e-12	6.6	5.9	7.4	186.8	4.4	67.6	11.3	7.2	6.9	XPNPEP1	80	14898	80	2e-11	-2.5	-3	-2	7.6	30.7	11.9	21.1	-7.2	-6.7	FAM221A	80	14912	65	5.5e-11	-3.6	-2.7	-4.5	39	1.6	57.1	3.9	-7.2	-6.6	DST	80	14901	76	8.6e-11	-3	-2.2	-3.8
TUBBP5	88	57	14922	6.6e-12	6.6	5.6	7.5	254.9	10.6	239.2	22.7	7.2	6.9	SLC48A1	81	14896	81	2e-11	-2.4	-3	-2	1.9	10.5	5.9	10.2	-7.2	-6.7	TDGF1P3	81	14911	66	5.5e-11	-3.8	-2.9	-4.6	14.6	0.5	16.4	1.1	-7.2	-6.6	SCNN1A	81	14900	77	8.6e-11	-3.3	-2.4	-4.2
WDFY1	89	58	14923	6.6e-12	6.6	5.8	7.5	108.5	6.5	48.1	24.2	7.2	6.9	ACADS	82	14891	82	2e-11	-2.4	-3	-2	6.4	27	9.9	23.5	-7.2	-6.7	RHOBTB3	82	14910	67	5.5e-11	-3.5	-2.7	-4.3	5.5	0.3	5.1	1	-7.2	-6.6	GPRC5C	82	14899	78	8.6e-11	-3.4	-2.5	-4.3
ABCB4	90	59	14916	6.6e-12	6.6	5.6	7.6	30.2	0.7	30	3.3	7.2	6.9	ANXA11	83	14892	83	2e-11	-2.4	-2.9	-2	13.9	46.6	16.5	32.8	-7.2	-6.7	LGALS1	83	14909	68	5.5e-11	-3.4	-2.6	-4.1	116.9	11.2	113.9	20.1	-7.2	-6.6	VWA5A	83	14898	79	8.6e-11	-3.7	-2.5	-4.7
UCHL1	92	61	14918	6.6e-12	6.6	5.7	7.6	480.9	22.7	368	53.1	7.2	6.9	CYC1	84	14893	84	2e-11	-2.4	-2.9	-2	41	142.7	42.6	68.7	-7.2	-6.7	PLOD2	84	14908	69	5.5e-11	-3.3	-2.5	-4.1	24	3.3	15.5	6	-7.2	-6.6	KIAA1217	84	14897	80	8.6e-11	-3.2	-2.3	-4.2
MGRN1	93	62	14912	6.6e-12	6.6	5.8	7.3	78.8	3	38.5	9.1	7.2	6.9	NID1	85	14894	85	2e-11	-2.4	-3	-1.9	1.6	7.9	3.7	9.8	-7.2	-6.7	JADE2	85	14907	70	5.5e-11	-3.5	-2.6	-4.4	11	0.6	13.7	1.3	-7.2	-6.6	FRMD6	85	14896	81	8.6e-11	-3.1	-2.3	-3.9
OTX2	94	63	14913	6.6e-12	6.6	5.3	7.5	803.1	56.8	699.6	158	7.2	6.9	NQO1	86	14895	86	2e-11	-2.4	-2.9	-1.9	1.9	12.1	4.7	12.8	-7.2	-6.7	SLC39A10	86	14906	71	5.5e-11	-2.9	-2.2	-3.5	42.1	8.4	21.4	6.4	-7.2	-6.6	ABCC2	86	14895	82	8.6e-11	-3.2	-2.4	-4.1
PXK	95	64	14914	6.6e-12	6.6	5.8	7.5	114.9	3.2	68.8	5.9	7.2	6.9	PPAP2B	87	14890	87	2e-11	-2.4	-2.9	-1.9	1.5	9.5	3.7	8.8	-7.2	-6.7	GLDC	87	14905	72	5.5e-11	-3	-2.3	-3.6	29.2	5.9	15.9	6.6	-7.2	-6.6	CAPG	87	14894	83	8.6e-11	-2.9	-2.1	-3.8
WEE2	96	65	14915	6.6e-12	6.6	5.8	7.3	1464.2	63	1440.6	203	7.2	6.9	ACTN1	88	14887	88	2e-11	-2.3	-2.9	-1.8	16.7	48	26.1	29.9	-7.2	-6.7	FABP5	88	14904	73	5.5e-11	-2.9	-2.3	-3.6	156.1	26.2	93.3	11.4	-7.2	-6.6	APOE	88	14893	84	8.6e-11	-3	-2.2	-3.8
HDAC9	98	67	14905	6.6e-12	6.5	5.7	7.3	39.8	1.1	17.4	3.5	7.2	6.9	SFXN4	89	14888	89	2e-11	-2.3	-2.9	-1.9	12.6	47.5	20	32.4	-7.2	-6.7	AKNA	89	14903	74	5.5e-11	-3.3	-2.5	-4.2	3.2	0.1	3.5	0.3	-7.2	-6.6	SLC16A2	89	14892	85	8.6e-11	-3.4	-2.4	-4.2
PCP4L1	99	68	14906	6.6e-12	6.5	5.6	7.4	883.1	63.8	491.7	180.3	7.2	6.9	TJP3	90	14889	90	2e-11	-2.3	-3	-1.7	0.3	3.1	1.5	6.1	-7.2	-6.7	USP28	90	14902	75	5.5e-11	-2.9	-2.3	-3.5	87.6	18.4	38.1	12.4	-7.2	-6.6	SLC38A2	90	14891	86	8.6e-11	-3.3	-2.4	-4.1
TMEM132B	101	70	14908	6.6e-12	6.5	5.5	7.6	12.7	0.3	18.2	1.6	7.2	6.9	C9orf116	91	14884	91	2e-11	-2.3	-2.8	-1.8	5.6	33.7	12.7	36.1	-7.2	-6.7	DND1	91	14901	76	5.5e-11	-3.4	-2.6	-4.2	44.4	3.8	48.3	5.1	-7.2	-6.6	CDHR1	91	14890	87	8.6e-11	-3.6	-2.4	-4.5
VAV3	103	72	14910	6.6e-12	6.5	5.6	7.3	36.7	1.2	23.9	4.3	7.2	6.9	CORO2A	92	14885	92	2e-11	-2.3	-2.9	-1.8	1.9	8.1	4.5	7.4	-7.2	-6.7	PRDM14	92	14900	77	5.5e-11	-2.9	-2.2	-3.6	73.8	14.4	47.3	15.4	-7.2	-6.6	RCN1	92	14889	88	8.6e-11	-2.9	-2.1	-3.6
ARMC2	104	73	14902	6.6e-12	6.5	5.6	7.3	90.3	3.2	47.3	6.4	7.2	6.9	PUSL1	93	14886	93	2e-11	-2.3	-2.8	-1.8	11.7	44.1	19.3	34.7	-7.2	-6.7	ZC3HAV1	93	14899	78	5.5e-11	-3.1	-2.4	-3.7	51.4	11.6	25.5	12.8	-7.2	-6.6	ID1	93	14888	89	8.6e-11	-3.3	-2.4	-4.2
COX4I2	105	74	14903	6.6e-12	6.5	5.5	7.3	325.8	7.3	264.3	13.2	7.2	6.9	CLDN19	94	14879	94	2e-11	-2.3	-2.9	-1.8	5.9	21.1	10	17.4	-7.2	-6.7	KLK13	94	14898	79	5.5e-11	-3.3	-2.5	-4.2	22.2	1	29	3.5	-7.2	-6.6	ATP11C	94	14887	90	8.6e-11	-2.7	-2	-3.3
CRMP1	106	75	14904	6.6e-12	6.5	5.6	7.3	66.1	2.2	30.1	9.9	7.2	6.9	HSDL2	95	14880	95	2e-11	-2.3	-2.8	-1.8	1.7	10.8	3.5	11.6	-7.2	-6.7	ZIC3	95	14897	80	5.5e-11	-4	-3.2	-4.6	2.9	0	4	0	-7.2	-6.6	CLEC4E	95	14886	91	8.6e-11	-4.6	-2.9	-5.9
USP2	109	78	14901	6.6e-12	6.4	5.5	7.4	243.2	9.5	211.6	20.1	7.2	6.9	NLRP7	96	14881	96	2e-11	-2.3	-2.8	-1.8	239.5	714.8	234.7	213.5	-7.2	-6.7	B3GNT7	96	14896	81	5.5e-11	-3.2	-2.4	-4	79.2	12.8	72	13.1	-7.2	-6.6	BTN1A1	96	5	14972	8.6e-11	4.3	5.2	3.3
CNOT6L	110	79	14895	6.6e-12	6.4	5.5	7.2	32.4	1.2	20.2	2.1	7.2	6.9	STON2	97	14882	97	2e-11	-2.3	-2.8	-1.8	1.5	5.6	2	4.2	-7.2	-6.7	CCDC80	97	14895	82	5.5e-11	-3.5	-2.6	-4.4	11.4	0.8	14	2.2	-7.2	-6.6	BECN1P1	97	6	14971	8.6e-11	4.2	5.6	3.2
IGFBP3	111	80	14896	6.6e-12	6.4	5.4	7.4	73.2	1.9	64.3	6.2	7.2	6.9	TET1	98	14883	98	2e-11	-2.3	-2.8	-1.8	5.1	17.9	6	12.5	-7.2	-6.7	CLIC1	98	14894	83	5.5e-11	-2.9	-2.2	-3.6	301.9	58	147.9	45.6	-7.2	-6.6	BAIAP2L2	98	7	14970	8.6e-11	4.1	5.3	3.1
LOC283299	112	81	14897	6.6e-12	6.4	5.6	7.2	79	2.8	40	8.7	7.2	6.9	CMTM7	99	14874	99	2e-11	-2.2	-2.8	-1.7	5	21.4	16.9	26.2	-7.2	-6.7	TSPAN13	99	14893	84	5.5e-11	-2.8	-2.1	-3.4	184.3	42.3	93.7	23.5	-7.2	-6.6	AGPAT9	99	8	14969	8.6e-11	3.8	4.9	2.9
FN1	114	83	14890	6.6e-12	6.3	5.6	7.1	58.8	3.3	25.9	7.3	7.2	6.9	DNMT3L	100	14875	100	2e-11	-2.2	-2.7	-1.8	637.4	2227.3	836.6	652.5	-7.2	-6.7	ABCC2	100	14892	85	5.5e-11	-3.5	-2.6	-4.3	6.4	0.4	7.6	0.9	-7.2	-6.6	ADCK2	100	9	14968	8.6e-11	3.4	4.3	2.7
GGACT	115	84	14891	6.6e-12	6.3	5.6	7.2	65.3	2.3	34.2	8.2	7.2	6.9	EIF2AK4	101	14876	101	2e-11	-2.2	-2.8	-1.8	1.5	6.9	3.2	7.8	-7.2	-6.7	PPM1B	101	14891	86	5.5e-11	-3.1	-2.4	-3.8	59.7	8.9	45.4	8.1	-7.2	-6.6	GALK1	101	10	14967	8.6e-11	3.2	4.1	2.4
KALRN	116	85	14892	6.6e-12	6.3	5.4	7.2	38.2	1.5	24.6	4.8	7.2	6.9	NEK6	102	14877	102	2e-11	-2.2	-2.8	-1.7	13.5	35.4	26.7	21.7	-7.2	-6.7	FDFT1	102	14890	87	5.5e-11	-2.9	-2.2	-3.6	116.4	21.9	79.2	16.1	-7.2	-6.6	HSP90B1	102	14885	92	8.6e-11	-2.9	-2.1	-3.6
BHLHE40	119	88	14886	6.6e-12	6.3	5.3	7.2	49.6	1.1	44.1	4.4	7.2	6.9	PRADC1	103	14878	103	2e-11	-2.2	-2.8	-1.8	7.4	31.8	11.9	33	-7.2	-6.7	FGF1	103	14889	88	5.5e-11	-4.4	-3.2	-5.2	4.4	0	9	0	-7.2	-6.6	BMP6	103	14884	93	8.6e-11	-3.8	-2.7	-4.9
BMP6	120	89	14887	6.6e-12	6.3	5.3	7.3	111.6	4.1	108.5	12	7.2	6.9	CCKBR	104	14871	104	2e-11	-2.2	-2.8	-1.7	2	12.9	4.9	17.3	-7.2	-6.7	SPP1	104	14888	89	5.5e-11	-5.8	-3.6	-6.7	17.8	0	49.9	0	-7.2	-6.6	NDRG2	104	14883	94	8.6e-11	-3.7	-2.6	-4.8
FAM13A	121	90	14888	6.6e-12	6.3	5.3	7.2	98.4	5.2	87.9	14.5	7.2	6.9	DSC2	105	14872	105	2e-11	-2.2	-2.7	-1.7	3.4	12.6	6.2	11.4	-7.2	-6.7	PLAU	105	14887	90	5.5e-11	-3.6	-2.6	-4.5	10.9	0.2	17.8	0.9	-7.2	-6.6	CTSE	105	14882	95	8.6e-11	-3.4	-2.4	-4.4
PADI6	125	94	14882	6.6e-12	6.3	5.3	7.2	166.8	10.6	102.2	36.8	7.2	6.9	GSTP1	106	14873	106	2e-11	-2.2	-2.8	-1.8	531.4	1509.5	633.7	612.3	-7.2	-6.7	MT1F	106	14886	91	5.5e-11	-3.4	-2.6	-4.2	87.7	7.4	91.4	14.6	-7.2	-6.6	BAMBI	106	14881	96	8.6e-11	-3.3	-2.4	-4.1
RAB36	126	95	14883	6.6e-12	6.3	5.4	7.2	52	1.8	29.4	5.9	7.2	6.9	ACOT7	107	14863	107	2e-11	-2.2	-2.6	-1.8	22.6	70.4	22.4	44	-7.2	-6.7	DHCR24	107	14885	92	5.5e-11	-2.8	-2.1	-3.5	191.1	44.4	135.2	26.7	-7.2	-6.6	SLC6A6	107	14880	97	8.6e-11	-2.9	-2.1	-3.7
TLE6	128	97	14885	6.6e-12	6.3	5.4	7.1	203.6	10	112.5	26.6	7.2	6.9	BAIAP2L1	108	14864	108	2e-11	-2.2	-2.6	-1.8	21.6	57.1	18.9	35.5	-7.2	-6.7	MIAT	108	14884	93	5.5e-11	-3.4	-2.5	-4.5	3.5	0.1	7.6	0.5	-7.2	-6.6	S100Z	108	14879	98	8.6e-11	-3.2	-2.2	-4.3
C8orf12	129	98	14877	6.6e-12	6.2	5.2	7.2	84.2	1.7	69.3	6.6	7.2	6.9	CYP2S1	109	14865	109	2e-11	-2.2	-2.6	-1.7	71.2	197.3	70	84.9	-7.2	-6.7	GYPC	109	14883	94	5.5e-11	-3.9	-2.9	-4.9	13.7	0	20	0.3	-7.2	-6.6	JADE2	109	14878	99	8.6e-11	-2.8	-2	-3.7
STX6	131	100	14879	6.6e-12	6.2	5.3	7.2	82.6	3.3	65.4	4.2	7.2	6.9	FLII	110	14866	110	2e-11	-2.2	-2.6	-1.7	10.3	30.8	12.1	18.5	-7.2	-6.7	PNRC1	110	14882	95	5.5e-11	-3	-2.2	-3.9	66.9	13.2	76.4	12.2	-7.2	-6.6	KLK6	110	14877	100	8.6e-11	-4.3	-3	-5.6
ARHGAP10	132	101	14868	6.6e-12	6.2	5.4	7.1	97.9	4.1	56.5	7.3	7.2	6.9	GSTO1	111	14867	111	2e-11	-2.2	-2.6	-1.7	28.6	98.2	38.4	61.9	-7.2	-6.7	CLEC4E	111	14881	96	5.5e-11	-4.4	-3.2	-5.6	8.8	0	22.3	0	-7.2	-6.6	EGLN3	111	14876	101	8.6e-11	-2.8	-2	-3.6
HNRNPCL2	134	103	14870	6.6e-12	6.2	5.1	7.1	220.8	9.4	186.5	21.4	7.2	6.9	PERP	112	14868	112	2e-11	-2.2	-2.6	-1.7	13.1	40	12.8	25	-7.2	-6.7	ZSCAN10	112	14880	97	5.5e-11	-3.4	-2.5	-4.4	11.9	0.1	28.6	0.8	-7.2	-6.6	SPRY2	112	14875	102	8.6e-11	-3.7	-2.6	-4.7
KLHL32	135	104	14871	6.6e-12	6.2	5.1	7.1	35.4	0.5	32.1	2.4	7.2	6.9	PRCP	113	14869	113	2e-11	-2.2	-2.7	-1.7	2.7	15	6.1	17.6	-7.2	-6.7	MSMO1	113	14879	98	5.5e-11	-3.1	-2.2	-3.9	113.3	22.9	110.2	18.8	-7.2	-6.6	EXT1	113	14874	103	8.6e-11	-2.9	-2.1	-3.7
MVP	136	105	14872	6.6e-12	6.2	5.5	7	188	8.8	76.2	12.9	7.2	6.9	S100A10	114	14870	114	2e-11	-2.2	-2.6	-1.7	244.3	732.9	197	284	-7.2	-6.7	2015-09-09	114	14878	99	5.5e-11	-3.3	-2.4	-4.1	19.3	2.1	20.8	4.1	-7.2	-6.6	ATG2A	114	11	14966	8.6e-11	3.7	4.5	2.9
PARP12	137	106	14873	6.6e-12	6.2	5.1	7.2	44.6	1.7	47.3	5.7	7.2	6.9	RET	115	14861	115	2e-11	-2.1	-2.7	-1.6	3	10.1	5.3	11	-7.2	-6.7	ACAT2	115	14877	100	5.5e-11	-3	-2.2	-3.7	271.1	52.4	196.6	37.5	-7.2	-6.6	NANOG	115	14873	104	8.6e-11	-2.8	-2	-3.5
UNC5C	139	108	14875	6.6e-12	6.2	5.3	7.1	9.7	0.2	6.4	0.7	7.2	6.9	SESN1	116	14862	116	2e-11	-2.1	-2.6	-1.7	23.8	72.3	27.5	43.9	-7.2	-6.7	FGF4	116	14876	101	5.5e-11	-3.9	-3	-4.6	8.9	0	12.9	0.2	-7.2	-6.6	GLDC	116	14872	105	8.6e-11	-2.6	-1.9	-3.2
ZC2HC1B	140	109	14876	6.6e-12	6.2	5.2	7.1	92.2	2	73.1	8	7.2	6.9	HMHA1	117	14856	117	2e-11	-2.1	-2.7	-1.6	4.2	12.9	8.3	13.4	-7.2	-6.7	BAMBI	117	14875	102	5.5e-11	-3.2	-2.4	-4.1	102.6	15.9	76.6	22.7	-7.2	-6.6	BICD1	117	14871	106	8.6e-11	-2.6	-1.9	-3.3
PSEN2	142	111	14866	6.6e-12	6.2	5.3	7.1	50.2	1.3	40.8	7.2	7.2	6.9	IDH1	118	14857	118	2e-11	-2.1	-2.6	-1.7	82.9	218.2	80.2	83.3	-7.2	-6.7	VASH2	118	14874	103	5.5e-11	-3.2	-2.5	-4	3.3	0	3.8	0.2	-7.2	-6.6	ASS1	118	14870	107	8.6e-11	-3	-2.2	-3.8
ZNF618	143	112	14867	6.6e-12	6.2	5.3	7.1	30.8	1.4	19.5	3.1	7.2	6.9	ITM2C	119	14858	119	2e-11	-2.1	-2.5	-1.7	79.2	210.5	55.6	114.1	-7.2	-6.7	SOX9	119	14873	104	5.5e-11	-3.9	-3	-4.7	2.5	0	4.3	0	-7.2	-6.6	ITGA2	119	14869	108	8.6e-11	-3.8	-2.8	-4.6
HERC6	144	113	14861	6.6e-12	6.1	5.1	7.2	68.7	4	54.8	11.4	7.2	6.9	OAT	120	14859	120	2e-11	-2.1	-2.6	-1.6	50.4	132.4	54.8	72.1	-7.2	-6.7	RAB3B	120	14872	105	5.5e-11	-3.7	-2.8	-4.5	9.9	1	8.6	2.1	-7.2	-6.6	MMP2	120	14868	109	8.6e-11	-4.1	-2.6	-5.2
NR3C2	145	114	14862	6.6e-12	6.1	5.3	6.9	35.6	1.3	21.2	3.5	7.2	6.9	SLC46A1	121	14860	121	2e-11	-2.1	-2.7	-1.6	2.8	13.8	5.6	15.2	-7.2	-6.7	FGFR1	121	14871	106	5.5e-11	-2.9	-2.1	-3.7	43.1	7.5	46.6	6.8	-7.2	-6.6	TGFBI	121	12	14965	8.6e-11	3.4	4.6	2.6
SLIT3	147	116	14864	6.6e-12	6.1	5.1	7.1	14.6	0.4	11.5	1.6	7.2	6.9	ABRACL	122	14847	122	2e-11	-2.1	-2.6	-1.6	66.1	184.1	83.3	88.8	-7.2	-6.7	APELA	122	14870	107	5.5e-11	-3.5	-2.5	-4.3	30	2.7	29.6	5.8	-7.2	-6.6	UNC5B	122	14867	110	8.6e-11	-3.3	-2.3	-4.3
ABCC6	148	117	14857	6.6e-12	6.1	5.3	6.9	26.5	0.9	12.9	2.9	7.2	6.9	C1orf85	123	14848	123	2e-11	-2.1	-2.5	-1.7	17.2	59	18.3	38.1	-7.2	-6.7	HOXD13	123	14869	108	5.5e-11	-3.8	-2.9	-4.5	5	0	8.3	0	-7.2	-6.6	MFN1	123	13	14964	8.6e-11	3.1	3.8	2.3
IQCA1	149	118	14858	6.6e-12	6.1	5.1	7.1	39.4	1.2	30.5	4.9	7.2	6.9	MAG	124	14849	124	2e-11	-2.1	-2.6	-1.5	5.9	21.4	11.8	24.5	-7.2	-6.7	SH2D1B	124	14868	109	5.5e-11	-4.3	-3.1	-6.1	9.8	0	25.6	0.5	-7.2	-6.6	DHCR7	124	14866	111	8.6e-11	-3.2	-2.1	-4
MACC1	150	119	14859	6.6e-12	6.1	4.7	7.1	8.1	0.2	8.2	1.2	7.2	6.9	PDXK	125	14850	125	2e-11	-2.1	-2.6	-1.6	2.9	8.8	4.8	7.1	-7.2	-6.7	NODAL	125	14867	110	5.5e-11	-3.4	-2.5	-4.4	29.1	2.9	31.9	10.2	-7.2	-6.6	ACPP	125	14865	112	8.6e-11	-3.5	-2.5	-4.4
SLC3A1	151	120	14860	6.6e-12	6.1	5.4	6.9	92.6	2.5	28.6	5.7	7.2	6.9	TMED4	126	14851	126	2e-11	-2.1	-2.5	-1.7	13	50	15.4	31.4	-7.2	-6.7	GNAS	126	14866	111	5.5e-11	-2.6	-1.9	-3.3	180.2	40.5	113.4	30.5	-7.2	-6.6	FABP5	126	14864	113	8.6e-11	-2.5	-1.8	-3.2
C11orf40	152	121	14853	6.6e-12	6.1	5.2	6.9	272.1	9.8	170	17.7	7.2	6.9	TPI1	127	14852	127	2e-11	-2.1	-2.5	-1.7	209.3	562.3	162.4	122	-7.2	-6.7	CYP51A1	127	14865	112	5.5e-11	-2.8	-2.1	-3.5	38.4	9.1	27.1	8.8	-7.2	-6.6	PIP5K1B	127	14	14963	8.6e-11	3.3	4.4	2.4
DNAH10	153	122	14854	6.6e-12	6.1	5.3	6.9	10.4	0.3	4.8	1	7.2	6.9	TPRA1	128	14853	128	2e-11	-2.1	-2.5	-1.6	9.1	30	10.6	24.9	-7.2	-6.7	TSPAN18	128	14864	113	5.5e-11	-3.1	-2.3	-3.9	19.4	2.1	20.4	4.3	-7.2	-6.6	SOX9	128	14863	114	8.6e-11	-3.4	-2.6	-4.3
FHOD3	154	123	14855	6.6e-12	6.1	5.2	7	21.3	0.4	13.4	1.5	7.2	6.9	TRIM8	129	14854	129	2e-11	-2.1	-2.6	-1.6	4.8	17.1	10.7	14.7	-7.2	-6.7	HSPB8	129	14863	114	5.5e-11	-3.7	-2.8	-4.7	4.8	0	11.7	0.1	-7.2	-6.6	TMEM139	129	14862	115	8.6e-11	-3.1	-2.2	-4.1
SLC6A5	158	127	14852	6.6e-12	6	5.3	6.8	146.9	6.8	49.6	8.7	7.2	6.9	TXNRD2	130	14855	130	2e-11	-2.1	-2.6	-1.5	4.3	14.2	10.6	14.9	-7.2	-6.7	NRGN	130	14862	115	5.5e-11	-3.1	-2.2	-3.9	20.6	0.8	26.6	1.5	-7.2	-6.6	PDCL3	130	15	14962	8.6e-11	3.2	4	2.4
EPSTI1	160	129	14845	6.6e-12	6	4.9	7	54.8	2.1	59.8	7	7.2	6.9	ALDH3A2	131	14842	131	2e-11	-2	-2.5	-1.6	10.5	30.5	11	15.6	-7.2	-6.7	APOBEC3D	131	14861	116	5.5e-11	-3.2	-2.4	-4.2	4.2	0	4.9	0.2	-7.2	-6.6	ANP32E	131	14861	116	8.6e-11	-2.6	-1.8	-3.3
FRMD3	161	130	14846	6.6e-12	6	5.2	6.9	41.1	1.9	29.6	5.2	7.2	6.9	AMT	132	14843	132	2e-11	-2	-2.6	-1.5	4	17.3	9.6	16.2	-7.2	-6.7	MDFI	132	14860	117	5.5e-11	-3.2	-2.3	-4	14.8	0.6	20.3	2.4	-7.2	-6.6	GLRX	132	14860	117	8.6e-11	-3.3	-2.3	-4.3
TUBA4B	164	133	14849	6.6e-12	6	5.2	6.8	124.3	4.8	81.8	12.9	7.2	6.9	C21orf33	133	14844	133	2e-11	-2	-2.5	-1.6	34	93.8	30.8	62.3	-7.2	-6.7	CBS	133	14859	118	5.5e-11	-3.1	-2.3	-4.1	19.6	1.9	22.9	4.5	-7.2	-6.6	SC5D	133	14859	118	8.6e-11	-2.9	-2	-3.8
ANO6	165	134	14831	6.6e-12	6	5.2	6.8	95.4	7.7	33.8	10.9	7.2	6.9	MOV10	134	14845	134	2e-11	-2	-2.5	-1.5	5.1	16.3	7.8	11.8	-7.2	-6.7	RCN1	134	14858	119	5.5e-11	-2.7	-2	-3.4	43.6	8.6	22.6	8.5	-7.2	-6.6	FZD5	134	14858	119	8.6e-11	-2.9	-2.1	-3.7
ATP10D	166	135	14832	6.6e-12	6	5.1	6.9	9.3	0.1	5.4	0.9	7.2	6.9	SLMO2	135	14846	135	2e-11	-2	-2.5	-1.6	20.8	64.9	17.5	42.4	-7.2	-6.7	ITGA2	135	14857	120	5.5e-11	-3.7	-2.8	-4.5	1.6	0	3.7	0	-7.2	-6.6	C10orf90	135	14857	120	8.6e-11	-4	-2.9	-5
CCDC146	167	136	14833	6.6e-12	6	5.1	6.8	38.6	1	22.7	2.1	7.2	6.9	ADTRP	136	14836	136	2e-11	-2	-2.5	-1.6	6.3	24.3	9.4	17.3	-7.2	-6.7	ACVRL1	136	14856	121	5.5e-11	-3.9	-2.9	-4.7	2.5	0	4.9	0	-7.2	-6.6	SLC7A8	136	14856	121	8.6e-11	-2.8	-2	-3.6
CCNI	168	137	14834	6.6e-12	6	5.1	6.8	527.4	34.5	294.5	29.5	7.2	6.9	CCDC109B	137	14837	137	2e-11	-2	-2.5	-1.5	15.5	41	26.1	31.2	-7.2	-6.7	ID1	137	14855	122	5.5e-11	-3.1	-2.3	-4.1	237.3	44.4	196.3	72.2	-7.2	-6.6	COL4A1	137	14855	122	8.6e-11	-4.5	-2.9	-6.2
CSF1R	170	139	14836	6.6e-12	6	5.1	6.8	70.2	3.1	41.3	6.9	7.2	6.9	FAM173A	138	14838	138	2e-11	-2	-2.5	-1.5	6.8	28.5	12.3	26.9	-7.2	-6.7	DPF1	138	14854	123	5.5e-11	-2.9	-2.1	-3.8	22.1	1.5	29.4	2.8	-7.2	-6.6	FABP3	138	14854	123	8.6e-11	-3.8	-2.4	-5
DNAH11	171	140	14837	6.6e-12	6	5	6.8	11.6	0.4	8.8	1.1	7.2	6.9	GOT1	139	14839	139	2e-11	-2	-2.5	-1.6	25.1	68.6	22.2	42.9	-7.2	-6.7	HSD17B12	139	14853	124	5.5e-11	-2.8	-2	-3.5	30.3	5.5	25.5	6.7	-7.2	-6.6	SLC39A10	139	14853	124	8.6e-11	-2.6	-1.8	-3.3
FAM189A2	172	141	14838	6.6e-12	6	5.1	6.9	56.3	0.9	49.4	3.3	7.2	6.9	PMP22	140	14840	140	2e-11	-2	-2.5	-1.5	10.5	29.7	17.2	20.9	-7.2	-6.7	TUBB2A	140	14852	125	5.5e-11	-3	-2.2	-4	74.6	13.7	86.4	14.6	-7.2	-6.6	HILPDA	140	16	14961	8.6e-11	3	3.8	2.3
GFRA2	173	142	14839	6.6e-12	6	5.2	6.9	42.8	1.2	26.4	4.9	7.2	6.9	QDPR	141	14841	141	2e-11	-2	-2.4	-1.5	22.8	61.5	27.6	38	-7.2	-6.7	TRIM71	141	14851	126	5.5e-11	-3	-2.2	-3.8	55.9	9.2	37.8	11.1	-7.2	-6.6	PTGES	141	17	14960	8.6e-11	3.1	4.2	2.2
PKD1L3	175	144	14841	6.6e-12	6	5.2	6.8	27.2	0.8	9.8	2	7.2	6.9	ACAA1	142	14830	142	2e-11	-2	-2.5	-1.5	10.7	32.6	12.6	32.3	-7.2	-6.7	APOE	142	14850	127	5.5e-11	-2.8	-2	-3.6	93.9	15.1	95.4	15.6	-7.2	-6.6	MEG3	142	14852	125	8.6e-11	-3.4	-2.3	-4.5
ERBB4	179	148	14826	6.6e-12	5.9	5	6.8	19.6	1	11.7	2.4	7.2	6.9	ETHE1	143	14831	143	2e-11	-2	-2.4	-1.5	36.3	100.7	43.3	49.2	-7.2	-6.7	PROS1	143	14849	128	5.5e-11	-3.4	-2.4	-4.3	6.9	0.3	6.7	1.4	-7.2	-6.6	SLC4A8	143	14851	126	8.6e-11	-2.6	-1.8	-3.4
LOC100996324	180	149	14827	6.6e-12	5.9	4.6	6.9	289.3	9.2	379.8	14	7.2	6.9	MYH10	144	14832	144	2e-11	-2	-2.4	-1.5	4.2	11.8	5.1	7.9	-7.2	-6.7	SREBF2	144	14848	129	5.5e-11	-2.7	-2	-3.3	14.2	2.7	10	3.7	-7.2	-6.6	ANKRD45	144	14850	127	8.6e-11	-3	-2.1	-3.9
MRVI1	181	150	14828	6.6e-12	5.9	5.1	6.8	20.9	0.6	15.4	1.7	7.2	6.9	PAIP1	145	14833	145	2e-11	-2	-2.6	-1.4	16.1	40.7	20.2	44.4	-7.2	-6.7	TTC39B	145	14847	130	5.5e-11	-2.8	-2.1	-3.6	13.3	1.7	10.8	4.4	-7.2	-6.6	CAMK2D	145	14849	128	8.6e-11	-2.9	-2.1	-3.8
PATL2	182	151	14829	6.6e-12	5.9	5	6.9	101.8	7.2	72.8	24.8	7.2	6.9	PLEKHF2	146	14834	146	2e-11	-2	-2.5	-1.5	3.7	12.2	7.2	11.1	-7.2	-6.7	DOCK6	146	14846	131	5.5e-11	-2.6	-1.9	-3.3	21.7	4.5	16.5	4.4	-7.2	-6.6	MFSD2A	146	18	14959	8.6e-11	4.2	5.3	3
ADCY5	184	153	14813	6.6e-12	5.9	5.1	6.7	36.3	1.9	13.7	6.6	7.2	6.9	ZFP64	147	14835	147	2e-11	-2	-2.4	-1.5	6.4	21.7	8.5	17.2	-7.2	-6.7	LRIG3	147	16	14961	5.5e-11	4.2	5	3.4	2.8	40.6	5.5	24.4	7.2	6.6	HKDC1	147	19	14958	8.6e-11	3.6	4.6	2.7
BTG4	185	154	14814	6.6e-12	5.9	4.6	7.1	154.8	4.4	256.6	17.7	7.2	6.9	CDC42SE1	148	14826	148	2e-11	-1.9	-2.4	-1.4	4.4	15.3	7.9	14.3	-7.2	-6.7	BIK	148	17	14959	5.5e-11	4.1	5.2	3.2	25	304.4	47.9	215.2	7.2	6.6	S100A14	148	14848	129	8.6e-11	-3	-2.1	-4
DOPEY1	186	155	14815	6.6e-12	5.9	5.1	6.7	23.4	1.1	8.2	3.3	7.2	6.9	DGCR8	149	14827	149	2e-11	-1.9	-2.4	-1.5	2.1	7.7	4	6.6	-7.2	-6.7	CCKBR	149	18	14960	5.5e-11	4.1	4.9	3.2	0.1	12.9	0.5	17.3	7.2	6.6	L1TD1	149	14847	130	8.6e-11	-2.7	-1.9	-3.4
EIF4E1B	187	156	14816	6.6e-12	5.9	5.1	6.8	120.4	6	92.8	20.5	7.2	6.9	HSPE1	150	14828	150	2e-11	-1.9	-2.4	-1.5	209.5	550.2	211.1	234.4	-7.2	-6.7	CD82	150	19	14958	5.5e-11	3.9	4.9	3	0.5	20.3	3.1	28.3	7.2	6.6	USP28	150	14846	131	8.8e-11	-2.3	-1.6	-2.9
HSF2BP	189	158	14818	6.6e-12	5.9	5.2	6.7	204.1	10.9	69.1	15.8	7.2	6.9	TSPAN3	151	14829	151	2e-11	-1.9	-2.4	-1.5	6	16.7	9	11.3	-7.2	-6.7	PIP5K1B	151	20	14957	5.5e-11	3.8	4.7	3.1	1.5	34.2	3.3	20.4	7.2	6.6	APOBEC3C	151	14845	132	8.8e-11	-3.7	-2.7	-4.8
LDHAL6A	190	159	14819	6.6e-12	5.9	5.1	6.8	51.9	2	36	9.1	7.2	6.9	GSE1	152	14823	152	2e-11	-1.9	-2.4	-1.4	4.8	12.2	7.1	7.5	-7.2	-6.7	PHOSPHO1	152	21	14956	5.5e-11	3.8	4.6	3	36.3	292.6	39.8	258.7	7.2	6.6	HSD17B12	152	14844	133	8.8e-11	-2.6	-1.8	-3.4
MPP2	191	160	14820	6.6e-12	5.9	4.9	6.9	27.4	0.8	19.8	2.5	7.2	6.9	SIAE	153	14824	153	2e-11	-1.9	-2.5	-1.4	3.1	11	7.5	11.9	-7.2	-6.7	SPR	153	22	14954	5.5e-11	3.7	4.6	2.9	3.1	62	6.1	47.9	7.2	6.6	LEFTY1	153	14843	134	8.8e-11	-3.9	-2.6	-5.2
MTMR3	192	161	14821	6.6e-12	5.9	5.1	6.8	86.8	5.7	48.1	9.8	7.2	6.9	SMPDL3A	154	14825	154	2e-11	-1.9	-2.4	-1.5	23.3	63.5	20.9	40.9	-7.2	-6.7	TMEM56	154	23	14955	5.5e-11	3.7	4.5	3	1	16.5	1.6	10.1	7.2	6.6	AQP3	154	20	14957	8.8e-11	2.9	3.7	2.1
TBC1D1	194	163	14823	6.6e-12	5.9	5.1	6.7	52.6	3.4	24.5	5.2	7.2	6.9	ALDH7A1	155	14819	155	2e-11	-1.9	-2.3	-1.4	2.6	8	3.8	7	-7.2	-6.7	SLC34A2	155	24	14953	5.5e-11	3.7	4.9	2.7	3.4	49.6	8.4	56.9	7.2	6.6	DUSP6	155	14842	135	8.8e-11	-4.2	-2.7	-5.5
GNA14	197	166	14810	6.6e-12	5.9	5	6.8	44.7	1.5	31.7	5.6	7.2	6.9	C6orf132	156	14820	156	2e-11	-1.9	-2.3	-1.4	5.5	13	7	7.3	-7.2	-6.7	MFN1	156	25	14952	5.5e-11	3.4	4.1	2.8	20.6	140.6	15.3	55.8	7.2	6.6	SLC46A1	156	21	14956	8.8e-11	3.1	4.1	2.3
PAPD7	198	167	14811	6.6e-12	5.9	5	6.7	145.3	8.6	92.9	11.3	7.2	6.9	PGM2	157	14821	157	2e-11	-1.9	-2.3	-1.5	16.3	45	14.5	26.1	-7.2	-6.7	PTER	157	26	14951	5.5e-11	3.3	4.1	2.6	1.2	14.9	2.1	13.1	7.2	6.6	LRIG3	157	22	14955	9e-11	3	3.8	2.2
UHRF1	199	168	14812	6.6e-12	5.9	4.8	6.8	67.2	3.5	68.2	9.9	7.2	6.9	TMEM120A	158	14822	158	2e-11	-1.9	-2.4	-1.4	7.2	23	12.7	23.2	-7.2	-6.7	PAM	158	27	14950	5.5e-11	3.2	4.4	2.5	0	4.1	0.2	5.1	7.2	6.6	CBS	158	14841	136	9e-11	-3	-2.1	-4
C1orf210	200	169	14804	6.6e-12	5.8	4.9	6.8	94.8	3.6	90	14.5	7.2	6.9	ESRG	159	14815	159	2e-11	-1.8	-2.3	-1.4	3.2	9.9	4.9	7.1	-7.2	-6.7	ADCK2	159	28	14948	5.5e-11	3	3.7	2.3	12.5	66.6	14.7	41.7	7.2	6.6	FGD6	159	14840	137	9e-11	-2.6	-1.8	-3.4
PLXNB3	202	171	14806	6.6e-12	5.8	4.6	7	13.1	0.1	22.9	0.8	7.2	6.9	GOT2	160	14816	160	2e-11	-1.8	-2.3	-1.4	34.2	86.2	24.4	35.6	-7.2	-6.7	CTSV	160	29	14949	5.5e-11	3	3.6	2.4	50	259.6	24	127.2	7.2	6.6	PSME2	160	14839	138	9.4e-11	-2.6	-1.8	-3.2
RFPL4A	203	172	14807	6.6e-12	5.8	4.6	6.7	68.3	1.4	65.3	5	7.2	6.9	PRDX2	161	14817	161	2e-11	-1.8	-2.3	-1.4	57.2	145.3	51.8	78.3	-7.2	-6.7	RAB15	161	14845	132	5.5e-11	-2.5	-1.8	-3.1	139.2	40	55.3	27.9	-7.2	-6.6	SEPP1	161	14838	139	1.1e-10	-3.3	-2.2	-4.3
SAMD12	204	173	14808	6.6e-12	5.8	4.9	6.7	20.4	0.3	13.8	1.2	7.2	6.9	TMSB10	162	14818	162	2e-11	-1.8	-2.3	-1.4	316.3	796	231.5	271.4	-7.2	-6.7	BCOR	162	14844	133	5.5e-11	-2.8	-2.1	-3.6	31.1	6.5	25.7	6.7	-7.2	-6.6	SPATS2L	162	14837	140	1.1e-10	-2.6	-1.8	-3.4
ADCY9	205	174	14795	6.6e-12	5.8	5	6.7	21.4	1	11	2.9	7.2	6.9	DBN1	163	14812	163	2e-11	-1.8	-2.3	-1.3	10	24.8	14.6	18.6	-7.2	-6.7	ESAM	163	14843	134	5.5e-11	-3.3	-2.4	-4.1	17.7	1.7	20.4	6.9	-7.2	-6.6	IGSF3	163	14836	141	1.1e-10	-2.4	-1.7	-3.2
GDAP1	207	176	14797	6.6e-12	5.8	5	6.6	79.2	5.1	48.7	12.8	7.2	6.9	NFYB	164	14813	164	2e-11	-1.8	-2.3	-1.3	14.7	39	12	29.7	-7.2	-6.7	CHMP4B	164	14842	135	5.5e-11	-5.3	-2.8	-6.9	93.2	1.1	340.4	3.3	-7.2	-6.6	SEMA6A	164	14835	142	1.2e-10	-2.5	-1.7	-3.3
PRKCG	208	177	14798	6.6e-12	5.8	4.9	6.7	55.3	2.7	33.8	5.3	7.2	6.9	TDG	165	14814	165	2e-11	-1.8	-2.2	-1.4	2.9	10.6	3.5	12.3	-7.2	-6.7	CD81	165	14841	136	5.5e-11	-2.8	-2	-3.5	308.5	81.9	220.8	75	-7.2	-6.6	GNAS	165	14834	143	1.2e-10	-2.3	-1.6	-3.1
PTPRK	209	178	14799	6.6e-12	5.8	4.9	6.7	16.5	0.6	14.1	2.1	7.2	6.9	APOA1BP	166	14809	166	2e-11	-1.8	-2.2	-1.3	23.6	64.2	24.1	34.7	-7.2	-6.7	GPR176	166	14840	137	5.5e-11	-2.6	-1.9	-3.4	20.4	3.8	14.2	5.3	-7.2	-6.6	PFKFB3	166	23	14954	2e-10	3	3.9	2.1
R3HDM4	210	179	14800	6.6e-12	5.8	5	6.6	266.2	17.4	124.6	26.8	7.2	6.9	DNPH1	167	14810	167	2e-11	-1.8	-2.2	-1.3	16.4	53.2	21.3	31.2	-7.2	-6.7	BTLA	167	14839	138	5.5e-11	-2.8	-2	-3.6	13.3	1.8	15.6	5.2	-7.2	-6.6	PLCB4	167	14833	144	2e-10	-2.5	-1.8	-3.3
SYTL3	211	180	14801	6.6e-12	5.8	4.9	6.8	78.8	4.9	64.5	16.2	7.2	6.9	HARS2	168	14811	168	2e-11	-1.8	-2.2	-1.3	13.8	36.5	15.2	26.2	-7.2	-6.7	UACA	168	14838	139	5.5e-11	-2.5	-1.8	-3.2	120.2	34.8	54	23.8	-7.2	-6.6	FGFR1	168	14832	145	2.1e-10	-2.5	-1.7	-3.3
UBE2Q2	212	181	14802	6.6e-12	5.8	5	6.6	205.1	15.6	121.7	18.7	7.2	6.9	CLTC	169	14801	169	2e-11	-1.7	-2.1	-1.3	16.8	37.7	10.6	17.6	-7.2	-6.7	ESRG	169	14837	140	5.5e-11	-2.7	-1.9	-3.5	58.4	9.9	50.7	7.1	-7.2	-6.6	CDH11	169	14831	146	2.1e-10	-3.8	-2.3	-4.8
USP34	213	182	14803	6.6e-12	5.8	5.1	6.6	103.8	7.8	25.7	7.7	7.2	6.9	CTSA	170	14802	170	2e-11	-1.7	-2.2	-1.3	73.4	175.6	51.9	85.3	-7.2	-6.7	PSME2	170	14836	141	5.5e-11	-2.7	-2	-3.4	92.1	15.3	58.2	13.3	-7.2	-6.6	TPST2	170	14830	147	2.1e-10	-2.5	-1.7	-3.4
SLC7A8	217	186	14794	6.6e-12	5.8	5	6.6	197.9	16.7	76.9	34.4	7.2	6.9	MCUR1	171	14803	171	2e-11	-1.7	-2.2	-1.3	4.8	11.7	5.6	6.9	-7.2	-6.7	KLHL3	171	14835	142	5.5e-11	-3.6	-2.6	-4.7	3.4	0	5.6	0.2	-7.2	-6.6	SLCO2A1	171	14829	148	2.2e-10	-3.3	-2.2	-4.3
CREB3L2	218	187	14783	6.6e-12	5.7	4.8	6.6	16.4	0.9	9.9	2.6	7.2	6.9	NDUFS7	172	14804	172	2e-11	-1.7	-2.1	-1.3	74	163.9	59.4	74.3	-7.2	-6.7	MMP2	172	14834	143	5.5e-11	-3.4	-2.2	-4.4	21.4	2.7	33.5	9.3	-7.2	-6.6	PLOD2	172	14828	149	2.7e-10	-2.7	-1.8	-3.6
LRRC17	220	189	14785	6.6e-12	5.7	4.9	6.6	47.1	1.4	35.4	4.2	7.2	6.9	NIT2	173	14805	173	2e-11	-1.7	-2.2	-1.3	29	74.1	28.5	36.4	-7.2	-6.7	CXCL12	173	14833	144	5.5e-11	-3.2	-2.3	-4.1	9.7	0.3	12.3	1.2	-7.2	-6.6	SLC43A3	173	24	14953	2.8e-10	3.5	4.9	2.4
MAP3K7CL	221	190	14786	6.6e-12	5.7	4.8	6.6	90.4	6.9	50.3	26.2	7.2	6.9	PRDX6	174	14806	174	2e-11	-1.7	-2.1	-1.3	35.2	95	24.4	38	-7.2	-6.7	ANKRD34A	174	14832	145	5.5e-11	-3.6	-2.7	-4.4	2.2	0	4.5	0	-7.2	-6.6	TTC39B	174	14827	150	2.9e-10	-2.7	-1.8	-3.4
MICALCL	222	191	14787	6.6e-12	5.7	4.8	6.7	27	0.7	19.1	3	7.2	6.9	TARS	175	14807	175	2e-11	-1.7	-2.2	-1.3	22.6	58	19.7	38.8	-7.2	-6.7	C9orf135	175	14831	146	5.5e-11	-3.5	-2.4	-4.4	33.6	2.7	47.3	8.1	-7.2	-6.6	NPEPPS	175	14826	151	3e-10	-2.1	-1.4	-2.7
TRIO	225	194	14790	6.6e-12	5.7	4.9	6.5	17.6	0.8	7.8	1.7	7.2	6.9	UBASH3B	176	14808	176	2e-11	-1.7	-2.2	-1.3	10.3	24.1	10.4	13.7	-7.2	-6.7	SCNN1A	176	14830	147	5.5e-11	-2.9	-2.1	-3.7	9.9	1	10.5	2.8	-7.2	-6.6	STX11	176	25	14952	3e-10	4	4.5	2.9
C6orf52	226	195	14774	6.6e-12	5.7	4.8	6.5	490.3	27.3	282.3	42.1	7.2	6.9	SUCLG1	177	14800	177	2e-11	-1.7	-2.1	-1.3	48.3	112.1	36.6	43.5	-7.2	-6.7	PI16	177	14829	148	5.5e-11	-3.2	-2.3	-4.2	14.7	1	20.1	3.1	-7.2	-6.6	PHOSPHO1	177	26	14951	3e-10	2.8	3.7	2
CCNO	227	196	14775	6.6e-12	5.7	4.9	6.5	154.4	6.7	80.2	13.2	7.2	6.9	BOLA3	178	14796	178	2e-11	-1.7	-2.1	-1.3	108.2	262.1	75.3	96.2	-7.2	-6.7	CREBL2	178	14828	149	5.5e-11	-2.7	-1.9	-3.3	21.8	4.5	12.6	6.5	-7.2	-6.6	LAMB1	178	14825	152	3.5e-10	-2.4	-1.7	-3.2
FAM46C	229	198	14777	6.6e-12	5.7	4.7	6.7	141.6	13.5	133.8	41.7	7.2	6.9	CAPZA2	179	14797	179	2e-11	-1.7	-2.1	-1.2	19.4	45	18.2	26.1	-7.2	-6.7	SLC43A3	179	30	14947	5.5e-11	3.2	4.3	2.4	1	15.7	2.8	20.9	7.2	6.6	SREBF2	179	14824	153	3.5e-10	-2.5	-1.7	-3.3
HNF1A	230	199	14778	6.6e-12	5.7	4.9	6.6	49.3	1.9	30.3	4.8	7.2	6.9	LAMTOR1	180	14798	180	2e-11	-1.7	-2.1	-1.3	85.5	199.5	57.2	77.4	-7.2	-6.7	BAIAP2L1	180	31	14946	5.5e-11	2.9	3.6	2.2	10.6	57.1	8.5	35.5	7.2	6.6	RAB15	180	14823	154	3.8e-10	-2.3	-1.6	-3
MSRA	231	200	14779	6.6e-12	5.7	5	6.5	126	4.7	28.3	7.5	7.2	6.9	UCHL5	181	14799	181	2e-11	-1.7	-2.1	-1.2	15.3	40.1	19.1	28.2	-7.2	-6.7	DHCR7	181	14827	150	5.5e-11	-2.7	-2	-3.5	70.5	12.4	69.1	13.4	-7.2	-6.6	IL6ST	181	14822	155	3.8e-10	-2.4	-1.6	-3.2
TIPARP	233	202	14781	6.6e-12	5.7	4.8	6.6	59.3	3.4	39.3	7.7	7.2	6.9	SEC11C	182	14795	182	2e-11	-1.6	-2	-1.2	28.7	80.1	22.1	45	-7.2	-6.7	IGSF1	182	14826	151	5.5e-11	-3.5	-2.5	-4.6	8.6	0.1	13.9	0.7	-7.2	-6.6	SEMA4G	182	14821	156	3.8e-10	-3	-2	-3.9
CCNB3	235	204	14765	6.6e-12	5.7	4.7	6.6	29.8	1.4	29	4.8	7.2	6.9	DPRX	184	2	14975	2e-11	4.6	3.7	5.3	537.4	37.9	423.2	69.3	7.2	6.7	KITLG	183	32	14945	5.5e-11	3.5	4.7	2.6	0.1	6.1	0.5	9.5	7.2	6.6	GDE1	183	27	14950	4e-10	2.5	3.2	1.8
EBF1	236	205	14766	6.6e-12	5.7	4.8	6.5	14	0.5	8.7	1.7	7.2	6.9	ZSCAN4	185	3	14974	2e-11	4.2	3.5	5	33.4	2.3	70.4	8.4	7.2	6.7	ETNPPL	184	33	14944	5.5e-11	3.1	4.4	2.3	5.7	54.2	12.7	37.8	7.2	6.6	RBP7	184	28	14949	4.4e-10	3.2	4.4	2.2
IQUB	237	206	14767	6.6e-12	5.7	4.8	6.5	32.4	1.2	17.4	3.4	7.2	6.9	MFSD2A	186	4	14972	2e-11	4.2	3.3	5.2	149.3	19.5	114.7	63.4	7.2	6.7	AHCYL2	185	14825	152	5.5e-11	-2.7	-2	-3.5	7.2	0.9	6.5	2.3	-7.2	-6.6	LRP2	185	14820	157	4.8e-10	-3.3	-2.2	-4.2
LMOD3	238	207	14768	6.6e-12	5.7	4.8	6.6	24.8	1.3	19	3.8	7.2	6.9	RNF11	188	6	14971	2e-11	4.1	3.5	4.7	202.9	23.1	245.4	30.3	7.2	6.7	SLC28A3	186	34	14943	5.5e-11	2.9	3.9	2.1	1.6	17.3	4	17.6	7.2	6.6	IL32	186	14819	158	6.4e-10	-3	-2	-4
LRRK1	239	208	14769	6.6e-12	5.7	4.8	6.6	7.9	0.1	4.5	0.5	7.2	6.9	RAB29	189	7	14969	2e-11	3.8	3.2	4.3	43.7	4.9	29.3	7.1	7.2	6.7	SMLR1	187	14824	153	5.5e-11	-4	-3	-4.8	7	0	15.3	0	-7.2	-6.6	ZP3	187	29	14948	6.6e-10	3	3.9	2.1
PLA2G16	240	209	14770	6.6e-12	5.7	4.9	6.5	273.9	18.9	132.8	27.3	7.2	6.9	KLF17	191	9	14968	2e-11	3.7	3.2	4.3	69.4	7.4	62.3	11.7	7.2	6.7	RTN4	188	14823	154	5.5e-11	-2.8	-2	-3.5	47.7	10.2	48.5	11.2	-7.2	-6.6	ERRFI1	188	14818	159	6.8e-10	-2.7	-1.8	-3.4
SPATA6L	242	211	14772	6.6e-12	5.7	4.8	6.6	23.5	0.5	20.9	1.5	7.2	6.9	BIK	192	10	14966	2e-11	3.6	3.1	4.1	2108.3	304.4	1436.4	215.2	7.2	6.7	CARHSP1	189	14822	155	5.5e-11	-2.5	-1.8	-3.1	70.2	18.2	49.3	11.4	-7.2	-6.6	FA2H	189	30	14947	7.4e-10	2.7	3.6	2
TMEM2	243	212	14773	6.6e-12	5.7	4.9	6.5	58.5	4.1	18.7	7.8	7.2	6.9	PRAMEF12	193	11	14967	2e-11	3.6	2.8	4.5	15.1	0.3	49.6	1.8	7.2	6.7	C10orf90	190	14821	156	5.5e-11	-3.9	-2.8	-4.7	2.8	0	6.5	0	-7.2	-6.6	IFI30	190	31	14946	7.5e-10	2.7	3.8	1.9
CALML4	244	213	14758	6.6e-12	5.6	4.8	6.5	43.7	2.4	34.5	5.7	7.2	6.9	ZNF280A	194	12	14965	2e-11	3.6	3	4.1	194.6	28.5	229.7	44.6	7.2	6.7	PTGR1	191	14820	157	5.5e-11	-2.7	-1.9	-3.4	194.8	54	152.7	42.6	-7.2	-6.6	HSP90B2P	191	14817	160	7.5e-10	-2.2	-1.6	-2.9
CELSR1	245	214	14759	6.6e-12	5.6	4.8	6.5	11.4	0.4	5.1	0.9	7.2	6.9	CASC5	195	13	14962	2e-11	3.5	2.5	4.7	90.7	8.4	409.3	10.8	7.2	6.7	VWA5A	192	14819	158	5.5e-11	-2.9	-2	-3.7	12.8	1.6	14.4	6.7	-7.2	-6.6	ZFYVE19	192	32	14945	8.9e-10	3.1	3.9	2.2
CMTM4	246	215	14760	6.6e-12	5.6	4.8	6.5	49.3	4.2	28.1	7.6	7.2	6.9	FUT3	196	14	14963	2e-11	3.5	3	4.1	55.2	5.8	46.4	9.3	7.2	6.7	CHST2	193	14818	159	5.5e-11	-2.6	-1.9	-3.3	49.5	15.3	31.8	28.1	-7.2	-6.6	TMSB10	193	14816	161	8.9e-10	-2.1	-1.4	-2.9
GAB2	247	216	14761	6.6e-12	5.6	4.7	6.5	33.4	2.1	20.1	5.1	7.2	6.9	ZSCAN5B	197	15	14964	2e-11	3.5	2.8	4.1	54.4	5.8	90.9	17.1	7.2	6.7	HMGCS1	194	14817	160	5.5e-11	-2.8	-2	-3.6	22.3	4.5	19.5	4.4	-7.2	-6.6	BCL3	194	14815	162	9.5e-10	-2.7	-1.8	-3.5
GEMIN5	248	217	14762	6.6e-12	5.6	4.7	6.5	135.7	9	81	7.7	7.2	6.9	TCL1A	198	16	14960	2e-11	3.4	2.7	4	226.4	36.8	317.6	78.7	7.2	6.7	ATP1A3	195	14816	161	5.5e-11	-3.1	-2.2	-3.9	2.1	0	3.9	0	-7.2	-6.6	MINA	195	33	14944	9.7e-10	2.9	3.8	2
HAGH	249	218	14763	6.6e-12	5.6	4.8	6.5	77.6	4.1	46.5	14.5	7.2	6.9	GPR155	200	18	14958	2e-11	3.3	2.8	3.9	4.6	0.3	5.6	0.6	7.2	6.7	GNRH2	196	14815	162	5.5e-11	-4.1	-2.6	-5.1	78.6	1.7	218.1	5.2	-7.2	-6.6	HSD17B4	196	14814	163	1.1e-09	-2.3	-1.5	-3
SUSD3	250	219	14764	6.6e-12	5.6	4.7	6.5	64.9	1.9	36.5	9.5	7.2	6.9	ITGA5	202	20	14956	2e-11	3.3	2.7	3.8	30.2	5.2	29.1	8.3	7.2	6.7	ATP11C	197	14814	163	5.5e-11	-2.7	-1.9	-3.4	20.2	4.6	15.5	5.5	-7.2	-6.6	LRRC41	197	14813	164	1.6e-09	-2.5	-1.7	-3.2
DFNA5	251	220	14750	6.6e-12	5.6	4.3	6.7	45.4	1.5	64.6	6	7.2	6.9	LOC101928736	203	21	14957	2e-11	3.3	2.7	3.8	32.2	2.1	35.3	4.5	7.2	6.7	BCL3	198	14813	164	5.5e-11	-2.8	-2	-3.5	12	1.2	10.8	4.1	-7.2	-6.6	ZFAND5	198	34	14943	1.7e-09	2.9	3.6	2
EBF2	252	221	14751	6.6e-12	5.6	4.7	6.5	15.7	0.7	10.6	2.7	7.2	6.9	LUZP4	204	22	14954	2e-11	3.2	2.5	3.9	18.7	1.8	24.1	5.9	7.2	6.7	TNFRSF1A	199	14812	165	5.5e-11	-2.6	-1.8	-3.3	28.2	5.6	20.9	15.2	-7.2	-6.6	UTF1	199	14812	165	2.1e-09	-2.8	-1.9	-3.7
KIAA1147	253	222	14752	6.6e-12	5.6	4.8	6.4	19.9	0.9	9.5	2.2	7.2	6.9	TEX19	205	23	14955	2e-11	3.2	2.5	3.8	30.9	3.3	49	7	7.2	6.7	CEACAM1	200	14811	166	5.5e-11	-3	-2.1	-4	20	3.5	28.9	9.4	-7.2	-6.6	AKNA	200	14811	166	2.2e-09	-3	-2	-3.9
NPM2	254	223	14753	6.6e-12	5.6	4.8	6.5	190.1	12.9	165.3	38.1	7.2	6.9	ARGFX	206	24	14952	2e-11	3.2	2.7	3.6	129.5	21.7	97.1	13	7.2	6.7	SPEN	201	14810	167	5.5e-11	-2.5	-1.8	-3.2	10.8	2.6	7.3	2.8	-7.2	-6.6	PGK1	201	14810	167	2.2e-09	-2.1	-1.4	-2.9
PRDM10	255	224	14754	6.6e-12	5.6	4.8	6.5	30.8	2.1	21.4	5.7	7.2	6.9	WNK3	207	25	14953	2e-11	3.2	2.6	3.7	5.5	0.7	5.5	1.2	7.2	6.7	HES2	202	35	14942	5.5e-11	3	3.9	2.2	0.4	7.9	1	6.7	7.2	6.6	TFEB	202	35	14942	2.3e-09	3.1	4.2	2.2
RIMKLA	256	225	14755	6.6e-12	5.6	4.7	6.5	7.4	0.3	4.6	1.5	7.2	6.9	CHRNA10	208	26	14950	2e-11	3.1	2.6	3.7	14.2	1	15.4	2.8	7.2	6.7	S100A14	203	14809	168	5.5e-11	-3.1	-2.2	-4	1088.3	246.4	606.3	315.1	-7.2	-6.6	ATRX	203	14809	168	2.5e-09	-2.2	-1.5	-2.9
SMKR1	257	226	14756	6.6e-12	5.6	4.7	6.5	59.5	0.8	40.2	3	7.2	6.9	EID3	209	27	14951	2e-11	3.1	2.5	3.7	82.8	10.4	90.5	15.4	7.2	6.7	SMAD7	204	14808	169	5.5e-11	-2.9	-2.1	-3.8	10.6	0.5	14.4	1.6	-7.2	-6.6	KCNJ16	204	14808	169	2.5e-09	-3.3	-2.3	-4.2
GRHL3	259	228	14742	6.6e-12	5.6	4.7	6.5	31.3	0.7	35.8	2.3	7.2	6.9	SNAI1	210	28	14948	2e-11	3.1	2.4	3.7	73.1	14.8	67.1	37.3	7.2	6.7	ACPP	205	14807	170	5.5e-11	-3.4	-2.4	-4.3	13	0.5	15.4	1.7	-7.2	-6.6	BAIAP2L1	205	36	14941	3e-09	2.6	3.4	1.8
HRH2	260	229	14743	6.6e-12	5.6	4.7	6.5	41.7	1.5	30.4	5.4	7.2	6.9	TAS1R1	211	29	14949	2e-11	3.1	2.5	3.7	28.7	3.1	26.8	6.4	7.2	6.7	DENND1C	206	36	14941	5.5e-11	3.1	4	2.4	1.4	18.6	2.3	23	7.2	6.6	RSPO3	206	14807	170	3.8e-09	-3.9	-2.5	-5.2
IAH1	261	230	14744	6.6e-12	5.6	4.8	6.4	175.6	10.1	96.9	21.3	7.2	6.9	KIAA1430	213	31	14946	2e-11	3	2.5	3.4	23.9	4.2	21.4	5.5	7.2	6.7	HCLS1	207	14806	171	5.5e-11	-2.9	-2	-3.7	29.5	5	40.4	11.7	-7.2	-6.6	GSN	207	14806	171	3.9e-09	-2.4	-1.6	-3.3
KDM1B	262	231	14745	6.6e-12	5.6	4.7	6.4	62	4	32.7	5.5	7.2	6.9	BECN1P1	214	32	14943	2e-11	2.9	2.4	3.4	163.9	30.2	121.5	26.1	7.2	6.7	IGFBP2	208	14805	172	5.5e-11	-2.8	-2	-3.6	29	3.1	34.7	7	-7.2	-6.6	GPR176	208	14805	172	4.1e-09	-2.5	-1.7	-3.3
MFSD10	263	232	14746	6.6e-12	5.6	4.7	6.5	203.5	11.3	198.7	24.2	7.2	6.9	CIART	215	33	14944	2e-11	2.9	2.3	3.5	25.3	3.5	37.9	9.1	7.2	6.7	MISP	209	37	14940	5.5e-11	3.1	4	2.2	0.8	12.7	1.8	14	7.2	6.6	SH2D1B	209	14804	173	4.4e-09	-4.7	-2.8	-6.1
NTRK3	264	233	14747	6.6e-12	5.6	4.5	6.6	16.2	0.6	14.9	3.6	7.2	6.9	VRTN	216	34	14945	2e-11	2.9	2.4	3.6	24.6	3.8	21.3	7	7.2	6.7	SLC45A4	210	14804	173	5.5e-11	-2.5	-1.8	-3.2	6.4	0.8	6	1.3	-7.2	-6.6	DHX58	210	37	14940	5.2e-09	3.7	4.3	2.6
SLCO4A1	265	234	14748	6.6e-12	5.6	4.6	6.5	35.9	1.2	34.5	4.2	7.2	6.9	AES	217	35	14942	2e-11	2.9	2.4	3.3	80.4	16.1	66.9	16	7.2	6.7	PPAP2C	211	38	14939	5.5e-11	3.1	4.4	2.2	5.4	65.5	13.9	71	7.2	6.6	VGLL4	211	38	14939	5.2e-09	2.6	3.4	1.8
TMEM132D	266	235	14749	6.6e-12	5.6	4.6	6.5	14.3	0.6	14.6	2.4	7.2	6.9	PPAP2C	218	36	14941	2e-11	2.9	2.3	3.3	268.9	65.5	149.7	71	7.2	6.7	LPIN1	212	14803	174	5.5e-11	-2.3	-1.7	-2.9	66.5	16.7	44.4	9.4	-7.2	-6.6	TMEM56	212	39	14938	5.8e-09	3.1	4	2.1
ACTL8	267	236	14728	6.6e-12	5.5	4.6	6	4011.4	166.4	2100.7	477.3	7.2	6.9	BTN1A1	219	37	14940	2e-11	2.8	2.3	3.3	52.5	9.4	38.8	11.7	7.2	6.7	FOXP1	213	14802	175	5.5e-11	-2.8	-1.9	-3.5	6.2	1.3	7.2	2.4	-7.2	-6.6	RNASE1	213	14803	174	5.9e-09	-3.4	-2.2	-4.4
CLOCK	268	237	14729	6.6e-12	5.5	4.7	6.3	47	3.4	20.9	3.9	7.2	6.9	SERTAD1	220	38	14938	2e-11	2.8	2.2	3.3	247.8	58.8	163.5	65.2	7.2	6.7	RAPGEF1	214	14801	176	5.5e-11	-2.7	-1.9	-3.5	12.8	1.7	18.4	3.1	-7.2	-6.6	OSBPL6	214	40	14937	6.2e-09	2.4	3.2	1.7
DOCK9	269	238	14730	6.6e-12	5.5	4.7	6.4	9.6	0.2	7.7	0.6	7.2	6.9	SLC16A9	221	39	14939	2e-11	2.8	2.2	3.4	15.8	3.7	15.6	13.2	7.2	6.7	PRSS12	215	14800	177	5.5e-11	-2.8	-2	-3.6	4.8	0.3	6.5	1.1	-7.2	-6.6	TNFRSF8	215	41	14936	6.3e-09	3.1	4.1	2.2
GABBR2	270	239	14731	6.6e-12	5.5	4.7	6.4	12.7	0.5	7.1	3	7.2	6.9	RRS1	222	40	14937	2e-11	2.8	2.2	3.2	155.1	37.8	88.1	30.8	7.2	6.7	DLX3	216	14799	178	5.5e-11	-3.1	-2.1	-4	13.6	1.3	15.1	3.5	-7.2	-6.6	STARD4	216	14802	175	6.6e-09	-2.9	-1.9	-3.8
HAP1	272	241	14733	6.6e-12	5.5	4.7	6.5	69	4.6	49.4	12.7	7.2	6.9	CFD	223	41	14934	2e-11	2.7	2.2	3.2	100	18.5	130.5	18.4	7.2	6.7	DLC1	217	39	14938	5.5e-11	2.8	3.6	2	5.7	29.6	8.7	18.5	7.2	6.6	CBFA2T2	217	14801	176	7e-09	-2.4	-1.6	-3.2
IRF4	273	242	14734	6.6e-12	5.5	4.3	6.5	12.9	0.4	14	1.9	7.2	6.9	LGMN	224	42	14935	2e-11	2.7	2.2	3.2	172	45.2	124.9	54.8	7.2	6.7	AP1G2	218	14798	179	5.5e-11	-2.8	-1.9	-3.6	36.1	3.5	49.5	5.9	-7.2	-6.6	MYO18A	218	14800	177	7.1e-09	-2.4	-1.6	-3.2
LRRTM4	275	244	14736	6.6e-12	5.5	4.7	6.5	47.2	2.6	32.3	7.4	7.2	6.9	WDR45	225	43	14936	2e-11	2.7	2.2	3.1	330.3	79.6	177	54.4	7.2	6.7	FLVCR1	219	14797	180	5.5e-11	-2.3	-1.7	-3	9.8	2.4	6.2	3.5	-7.2	-6.6	CD300LF	219	42	14935	7.5e-09	3.8	4.4	2.7
MXD1	277	246	14738	6.6e-12	5.5	4.5	6.6	31.8	1.7	34.1	4.4	7.2	6.9	ZP3	226	44	14933	2e-11	2.7	2.1	3.2	130.1	27.1	211.4	42.1	7.2	6.7	WDR6	220	14796	181	5.5e-11	-2.6	-1.8	-3.4	22.1	5	19.2	8.1	-7.2	-6.6	FOXP1	220	14799	178	7.5e-09	-2.4	-1.6	-3.3
PRTG	278	247	14739	6.6e-12	5.5	4.8	6.3	14.6	0.8	6.4	1.7	7.2	6.9	RB1CC1	227	45	14931	2e-11	2.6	2.2	3.1	90.2	22.3	62.1	12.6	7.2	6.7	STEAP1	221	40	14937	5.5e-11	2.6	3.4	2	5.5	43.3	7.8	31.4	7.2	6.6	MMAB	221	14798	179	8.5e-09	-2.4	-1.5	-3.2
ZCCHC2	280	249	14741	6.6e-12	5.5	4.6	6.4	27.6	1.3	16.3	2.5	7.2	6.9	WBP5	228	46	14932	2e-11	2.6	2.2	3.2	180	39.7	206.3	31.4	7.2	6.7	KLF6	222	14795	182	5.5e-11	-2.6	-1.9	-3.4	19.3	3.6	20.6	5.1	-7.2	-6.6	GYG2	222	14797	180	8.5e-09	-2.6	-1.7	-3.6
AFAP1-AS1	281	250	14717	6.6e-12	5.5	4.6	6.3	27.5	1.4	12.5	3.3	7.2	6.9	ABCA17P	229	47	14930	2e-11	2.6	2.1	3.2	16	3.7	10.8	5.7	7.2	6.7	HMGCR	223	14794	183	5.5e-11	-2.4	-1.7	-3	78.3	24.8	49.6	18.9	-7.2	-6.6	ULK2	223	43	14934	9e-09	2.8	3.8	1.9
ATAD3C	282	251	14718	6.6e-12	5.5	4.5	6.4	25.7	1.2	24.2	4.3	7.2	6.9	DNMT1	230	48	14928	2e-11	2.6	2	3	72.5	16	96.8	19.5	7.2	6.7	CAB39	224	14793	184	5.5e-11	-2.4	-1.7	-3.1	24.9	6.8	14.8	8.9	-7.2	-6.6	B3GNT7	224	14796	181	9.6e-09	-2.6	-1.7	-3.5
GAB1	284	253	14720	6.6e-12	5.5	4.6	6.3	72.8	6.1	42.9	10.1	7.2	6.9	IER5	231	49	14929	2e-11	2.6	2.1	3.2	28	5	25.5	7.3	7.2	6.7	LZTS1	225	14792	185	5.5e-11	-2.9	-2	-3.9	1.8	0	3.4	0.1	-7.2	-6.6	ZNF880	225	44	14933	1.2e-08	2.6	3.4	1.8
LINC00324	285	254	14721	6.6e-12	5.5	4.4	6.5	59.2	2.4	58	5.1	7.2	6.9	DCAF4L1	232	50	14925	2e-11	2.5	1.9	3.1	23.5	5	47.8	7.3	7.2	6.7	OSBPL6	226	41	14936	5.5e-11	2.7	3.5	1.9	2.2	14.4	2.5	9.1	7.2	6.6	TDGF1	226	14795	182	1.5e-08	-2.8	-1.8	-3.9
PHACTR3	286	255	14722	6.6e-12	5.5	4.6	6.4	52.3	3.2	37	9.8	7.2	6.9	DLL3	233	51	14926	2e-11	2.5	2	3	24.3	4.4	22.8	6.6	7.2	6.7	NADK	227	14791	186	5.5e-11	-2.2	-1.6	-2.9	32.3	7.8	21	6.3	-7.2	-6.6	VSIG2	227	14794	183	1.5e-08	-2.7	-1.8	-3.4
PNPLA2	287	256	14723	6.6e-12	5.5	4.4	6.4	93.9	5.3	84.4	7.6	7.2	6.9	SLC2A3	234	52	14927	2e-11	2.5	2.1	2.9	807	204.5	573.4	113.8	7.2	6.7	IL10RB	228	42	14935	5.5e-11	2.9	3.7	2.1	2.6	25.1	5	20	7.2	6.6	KLK13	228	14793	184	1.5e-08	-2.6	-1.7	-3.5
RAC2	288	257	14724	6.6e-12	5.5	4.7	6.3	62.9	2.3	27.4	7	7.2	6.9	PRKD2	235	53	14924	2e-11	2.5	2	3	53.6	14	37.2	19.6	7.2	6.7	HSP90B1	229	14790	187	5.5e-11	-2.3	-1.7	-3	178.5	55.3	103.7	28.2	-7.2	-6.6	SAT1	229	14792	185	1.6e-08	-2.5	-1.6	-3.6
TMEM154	290	259	14726	6.6e-12	5.5	4.4	6.5	12.8	0.3	12.6	1.4	7.2	6.9	MOSPD1	236	54	14922	2e-11	2.5	2	2.9	111.2	31.3	83.9	28.9	7.2	6.7	ZP3	230	43	14934	5.5e-11	2.9	3.7	2.1	1.7	27.1	3.5	42.1	7.2	6.6	LYZ	230	14791	186	1.6e-08	-3	-2	-3.9
YBX2	291	260	14727	6.6e-12	5.5	4.5	6.4	79.1	3.2	61.2	5.2	7.2	6.9	RHEBL1	237	55	14923	2e-11	2.5	2	2.9	64.6	15.1	51.8	21.9	7.2	6.7	GNAI2	231	14789	188	5.5e-11	-2.6	-1.8	-3.4	49.9	9.5	58.9	12.1	-7.2	-6.6	PDCD4	231	14790	187	1.7e-08	-6.3	-2	-7.7
ARHGEF12	292	261	14708	6.6e-12	5.5	4.7	6.2	19.5	1.1	7.6	1.9	7.2	6.9	BAG4	238	56	14918	2e-11	2.3	1.9	2.8	64.6	17.9	46.3	11.1	7.2	6.7	BECN1P1	232	44	14933	5.5e-11	3	4.4	2.1	2.1	30.2	7.8	26.1	7.2	6.6	EPHB2	232	14789	188	1.8e-08	-2.5	-1.6	-3.4
CCDC25	293	262	14709	6.6e-12	5.5	4.7	6.3	192.6	14.1	98.6	14.9	7.2	6.9	FAM162B	239	57	14919	2e-11	2.3	1.9	2.9	102.8	22.3	71.6	23.2	7.2	6.7	GLRX	233	14788	189	5.5e-11	-3.1	-2.1	-4	15.2	0.8	20.3	3.6	-7.2	-6.6	MAP2K6	233	14788	189	2.2e-08	-2.7	-1.8	-3.6
CRABP1	294	263	14710	6.6e-12	5.5	4.4	6.3	79.2	1.7	66.7	7.3	7.2	6.9	GPATCH3	240	58	14920	2e-11	2.3	1.9	2.8	114.4	33.5	92.6	27.6	7.2	6.7	TSC22D1	234	14787	190	5.5e-11	-3	-2.1	-3.8	25.5	3.6	27.4	5.2	-7.2	-6.6	TSPAN13	234	14787	190	2.3e-08	-2.3	-1.5	-3
FAM43A	295	264	14711	6.6e-12	5.5	4	6.4	8.2	0.1	9.3	0.5	7.2	6.9	SNAPC2	241	59	14921	2e-11	2.3	1.9	2.8	113.3	28.2	70.6	26.4	7.2	6.7	LRP4	235	14786	191	5.6e-11	-2.7	-1.9	-3.5	16.6	2.7	12.9	3.7	-7.1	-6.6	FUT3	235	45	14932	2.4e-08	3	4.1	2.1
NAV3	297	266	14713	6.6e-12	5.5	4.6	6.3	7.4	0.3	4.3	1.4	7.2	6.9	ULK2	242	60	14917	2e-11	2.3	1.8	2.6	35.1	10.2	21.9	9.2	7.2	6.7	ELL3	236	45	14932	5.7e-11	3.7	4.7	2.7	0.4	16.9	1.8	35	7.1	6.6	ANKRD10	236	14786	191	2.6e-08	-2	-1.3	-2.7
PTN	298	267	14714	6.6e-12	5.5	4.6	6.3	76.9	3.6	56.5	9.2	7.2	6.9	SERTAD3	243	61	14916	2e-11	2.2	1.8	2.6	314.7	87.3	187.4	47.5	7.2	6.7	NPEPPS	237	14785	192	5.7e-11	-2.1	-1.5	-2.7	72.9	24.4	22.4	11.3	-7.1	-6.6	MAG	237	46	14931	2.7e-08	3.9	5.2	2.5
TIFA	300	269	14716	6.6e-12	5.5	4.5	6.4	27	1.5	27.3	5.7	7.2	6.9	L1TD1	244	62	14915	2e-11	2.4	1.9	2.9	125	38.9	94.8	34.1	7.2	6.7	ATRX	238	14784	193	5.7e-11	-2.4	-1.7	-3.1	12.5	3.6	7.7	4.1	-7.1	-6.6	GSTP1	238	14785	192	2.8e-08	-1.5	-1.1	-1.8
ANK3	301	270	14695	6.6e-12	5.4	4.5	6.3	9	0.6	6	2.6	7.2	6.9	LINC00948	245	63	14914	2e-11	2.8	2.2	3.6	74.8	9.1	93.5	24.3	7.2	6.7	GRHL2	239	46	14931	5.8e-11	3	3.8	2.1	1.5	14.8	2.5	15.4	7.1	6.5	CD82	239	47	14930	3.2e-08	2.8	4.1	1.9
CUL5	302	271	14696	6.6e-12	5.4	4.6	6.2	121.2	11.5	64.8	18.9	7.2	6.9	CPED1	246	64	14913	2e-11	2.7	2.2	3.3	7	0.6	8.6	1.7	7.2	6.7	SEMA6A	240	14783	194	6e-11	-2.6	-1.9	-3.4	70.5	18.1	59	23.2	-7.1	-6.5	PLIN2	240	48	14929	3.2e-08	2.4	3.1	1.7
DCAF5	303	272	14697	6.6e-12	5.4	4.6	6.2	48.4	3.7	33.8	6.3	7.2	6.9	ADM	247	65	14912	2e-11	2.5	1.9	3	157.6	43.2	130.6	46.2	7.2	6.7	GK	241	14782	195	6.1e-11	-2.5	-1.8	-3.3	4	0.4	4.6	0.8	-7.1	-6.5	HTT	241	14784	193	3.7e-08	-2.2	-1.4	-3
FGF9	305	274	14699	6.6e-12	5.4	4.4	6.4	12.3	0.3	12.4	1.3	7.2	6.9	PQBP1	248	66	14911	2e-11	2.2	1.8	2.6	484.8	151.5	259	97.5	7.2	6.7	BIRC6	242	14781	196	6.1e-11	-2.2	-1.6	-2.8	14.7	4.6	6.1	3.5	-7.1	-6.5	ANKS4B	242	14783	194	4.4e-08	-3.6	-2.1	-4.7
HES6	306	275	14700	6.6e-12	5.4	4.5	6.3	45.1	1.3	35.5	4.3	7.2	6.9	IL13RA2	249	67	14910	2e-11	2.8	2.2	3.4	14.7	0.8	26.4	2.4	7.2	6.7	C9orf116	243	47	14930	6.1e-11	3	3.8	2.1	1.4	33.7	4.6	36.1	7.1	6.5	RTN4	243	14782	195	4.4e-08	-2.2	-1.4	-3
NDRG4	307	276	14701	6.6e-12	5.4	4.5	6.3	29.2	1	25.3	3.2	7.2	6.9	SLC2A14	250	68	14909	2e-11	2.2	1.8	2.7	11.6	2.4	10	3.2	7.2	6.7	GALK1	244	48	14929	6.5e-11	2.5	3.1	1.8	56.7	229.9	48	103.2	7.1	6.5	SLC9A3R1	244	49	14928	4.4e-08	2.2	2.9	1.6
PDGFRL	308	277	14702	6.6e-12	5.4	4.6	6.2	49.9	2.3	20.8	9	7.2	6.9	HNRNPCL2	251	69	14908	2e-11	3	2.4	3.5	9.4	0.1	21.4	0.3	7.2	6.7	ZFYVE19	245	49	14928	6.7e-11	2.7	3.5	2	12	56.1	21	40.1	7.1	6.5	RHOV	245	50	14927	4.9e-08	2.4	3.3	1.6
PLEKHG1	309	278	14703	6.6e-12	5.4	4.4	6.3	10.5	0.5	8.6	2.8	7.2	6.9	FANCE	252	70	14907	2e-11	2.1	1.7	2.5	44.7	12.3	29.6	9.1	7.2	6.7	TMSB10	246	14780	197	6.7e-11	-2.2	-1.6	-3	2656.2	796	2013.4	271.4	-7.1	-6.5	PARD3	246	14781	196	5.1e-08	-2	-1.3	-2.7
STK24	311	280	14705	6.6e-12	5.4	4.6	6.2	86.2	7.7	43.1	9	7.2	6.9	MLF1	253	71	14906	2e-11	2.4	1.9	2.9	45.5	12.1	41.1	14.9	7.2	6.7	LAMA4	247	14779	198	6.7e-11	-2.9	-2.1	-3.8	36.3	5.3	38.2	10.7	-7.1	-6.5	NNT	247	14780	197	5.8e-08	-2.4	-1.5	-3.4
TMSB4X	312	281	14706	6.6e-12	5.4	4.7	6	2853.7	251.8	713.4	221.1	7.2	6.9	FUT4	254	72	14905	2e-11	2.5	2	3	11.9	2.8	8.9	5.9	7.2	6.7	EGLN3	248	14778	199	7.1e-11	-2.4	-1.7	-3.1	205	65.1	95.2	64	-7.1	-6.5	ZC3HAV1	248	14779	198	5.8e-08	-2.2	-1.4	-2.9
C10orf82	314	283	14686	6.6e-12	5.4	4.6	6.2	59.8	1.6	33.9	5.9	7.2	6.9	HDAC8	255	73	14904	2e-11	2.2	1.8	2.7	62.5	17	59.2	15	7.2	6.7	BICD1	249	14777	200	7.1e-11	-2.3	-1.6	-3	19.7	3.3	24.5	3.1	-7.1	-6.5	FCER1G	249	14778	199	6.7e-08	-2.9	-1.8	-3.9
C16orf74	315	284	14687	6.6e-12	5.4	4.6	6.2	168.3	7.3	80.3	14	7.2	6.9	WFDC2	256	74	14903	2e-11	2.3	1.8	2.7	62.5	12.2	52.2	18.3	7.2	6.7	BCRP3	250	14776	201	7.2e-11	-2.9	-2.1	-3.6	5.5	0	7.2	0.1	-7.1	-6.5	OTX2	250	14777	200	7.3e-08	-3.2	-2	-4.2
IQGAP2	316	285	14688	6.6e-12	5.4	4.6	6.2	56.3	5.5	31.1	7.3	7.2	6.9	SLC44A4	257	75	14902	2e-11	2.7	2.1	3.3	13	2.8	18.9	7.3	7.2	6.7	TRIM26	251	14775	202	7.8e-11	-2.4	-1.7	-3	24.1	5.4	15.5	6.4	-7.1	-6.5	TPM4	251	14776	201	7.5e-08	-2.6	-1.6	-3.4
LOC100652770	317	286	14689	6.6e-12	5.4	4.6	6.2	35.1	1	23.2	3.4	7.2	6.9	TMEM92	258	76	14901	2e-11	2.5	1.9	3.1	56.1	17.7	35.9	31.4	7.2	6.7	FAM127A	252	14774	203	7.9e-11	-2.3	-1.6	-3	63.2	16.5	50	22.8	-7.1	-6.5	ANO6	252	14775	202	7.7e-08	-2.2	-1.4	-3
OOEP	318	287	14690	6.6e-12	5.4	4.6	5.7	3174.8	263.1	1844.1	163.9	7.2	6.9	ELL3	259	77	14900	2e-11	2.6	2	3.1	57.5	16.9	43	35	7.2	6.7	MT1HL1	253	14773	204	8e-11	-2.6	-1.8	-3.4	48	5.3	51.8	10.8	-7.1	-6.5	FASTK	253	51	14926	8.2e-08	2.4	3.2	1.6
PAG1	319	288	14691	6.6e-12	5.4	4.5	6.2	8.5	0.2	4.1	0.6	7.2	6.9	MAGEA12	261	79	14898	2e-11	3.2	2.3	4.2	8.7	0.2	20.4	2.1	7.2	6.7	HKDC1	254	50	14927	8.3e-11	3.3	4.5	2.4	0.1	6.3	0.7	6.3	7.1	6.5	ZNF226	254	52	14925	8.3e-08	2.6	3.6	1.8
PAIP1	320	289	14692	6.6e-12	5.4	4.6	6.2	197	16.1	121	20.2	7.2	6.9	LIMA1	262	80	14897	2e-11	2.3	1.8	2.8	41.8	12.1	38.2	15.7	7.2	6.7	HESX1	255	14772	205	8.6e-11	-3	-2.1	-3.8	18	1	29.9	2.9	-7.1	-6.5	TERT	255	53	14924	9.4e-08	2.9	4.4	1.9
PTPRD	321	290	14693	6.6e-12	5.4	4.5	6.2	5.8	0.1	3.7	0.4	7.2	6.9	CSAG1	263	81	14896	2e-11	2.8	2.1	3.4	31.6	3.6	53.6	13.4	7.2	6.7	SEMA4G	256	14771	206	9.2e-11	-3	-2.2	-3.9	6.3	0.3	10.3	1.2	-7.1	-6.5	GSDMD	256	14774	203	9.5e-08	-3.2	-2.1	-4.1
RASA3	322	291	14694	6.6e-12	5.4	4.5	6.3	21.4	1.3	17	5.9	7.2	6.9	AFTPH	264	82	14895	2e-11	2.2	1.7	2.6	29.3	8.1	21.2	7.8	7.2	6.7	RTL1	257	14770	207	9.7e-11	-3.2	-2.2	-4.1	1.9	0	4.2	0	-7.1	-6.5	TAF7	257	54	14923	1e-07	2.4	3.2	1.7
ELMO1	324	293	14681	6.6e-12	5.3	4.6	6.2	24.1	1.3	11.4	2.7	7.2	6.9	TUBB8	265	83	14894	2e-11	2.8	2	3.5	46.4	3.4	168	9.2	7.2	6.7	DLGAP3	258	14769	208	9.8e-11	-2.5	-1.7	-3.3	8.1	0.8	9.8	1.4	-7.1	-6.5	TMEM171	258	55	14922	1.1e-07	3.2	3.9	2.2
KIF1A	325	294	14682	6.6e-12	5.3	4.5	6.2	7.7	0.2	5.3	0.8	7.2	6.9	DUSP18	266	84	14893	2e-11	2.3	1.8	2.8	31.9	8.2	28.1	10.3	7.2	6.7	CACNA2D2	259	14768	209	1e-10	-2.4	-1.6	-3.1	8	1.9	10	4.9	-7.1	-6.5	LINC00925	259	56	14921	1.2e-07	2.9	4.1	1.9
SLC6A9	327	296	14684	6.6e-12	5.3	4.5	6.3	23.7	0.5	16.7	2.3	7.2	6.9	TCL1B	267	85	14892	2e-11	2.1	1.7	2.5	96.4	27.9	71.6	24.2	7.2	6.7	HMBOX1	260	14767	210	1.2e-10	-2.2	-1.5	-2.9	14.2	2.8	10.3	4.2	-7	-6.4	PPP1R14A	260	57	14920	1.2e-07	2.4	3.2	1.7
WHSC1	328	297	14685	6.6e-12	5.3	4.6	6.1	70.7	5.3	32.4	5.6	7.2	6.9	TGS1	268	86	14891	2e-11	2.1	1.7	2.5	76	24	41.2	14.2	7.2	6.7	TMEM106A	261	14766	211	1.3e-10	-2.9	-2	-3.9	3.5	0.1	4.8	0.4	-7	-6.4	BCKDK	261	14773	204	1.2e-07	-2.3	-1.5	-3.1
ALOXE3	329	298	14670	6.6e-12	5.3	4.3	6.3	19.6	0.5	16	2.7	7.2	6.9	PSORS1C2	269	87	14890	2e-11	2.1	1.6	2.5	160.7	48.9	86.7	41.3	7.2	6.7	VWA1	262	14765	212	1.3e-10	-2.8	-1.8	-3.6	10.1	2.1	11.8	6.6	-7	-6.4	PAQR8	262	14772	205	1.3e-07	-2.6	-1.7	-3.8
ANKS4B	330	299	14671	6.6e-12	5.3	4.4	6.2	16.1	0.4	10.3	2.4	7.2	6.9	ZNF716	270	88	14889	2e-11	2.3	1.8	2.9	5.9	1.1	6.4	2	7.2	6.7	TMEM154	263	14764	213	1.3e-10	-3	-1.9	-4.2	4.4	0.1	7.6	0.5	-7	-6.4	FABP7	263	14771	206	1.3e-07	-2.5	-1.6	-3.3
ARHGAP18	331	300	14672	6.6e-12	5.3	4.5	6.1	128.8	13.8	54.9	23	7.2	6.9	CNPY4	271	89	14888	2e-11	2.2	1.7	2.8	23.4	4.1	27.9	8.6	7.2	6.7	PPM1H	264	14763	214	1.3e-10	-2.7	-1.8	-3.6	7.7	0.7	12.4	1.5	-7	-6.4	OLFML3	264	14770	207	1.3e-07	-4.3	-2.4	-5.2
CNTD2	332	301	14673	6.6e-12	5.3	4.2	6.3	41.5	1.2	60.9	4.6	7.2	6.9	CLDN11	272	90	14887	2e-11	2.3	1.8	2.7	10.6	2.7	10.4	4.7	7.2	6.7	PGK1	265	14762	215	1.4e-10	-2.2	-1.5	-2.9	279.6	102.1	122.3	73.2	-7	-6.4	HJURP	265	58	14919	1.4e-07	2.4	3.2	1.6
FMN1	333	302	14674	6.6e-12	5.3	4.6	6.1	15.8	0.9	8	1.4	7.2	6.9	KIF14	273	91	14886	2e-11	2.3	1.7	2.8	6.2	1.7	6.2	3.1	7.2	6.7	HUWE1	266	14761	216	1.4e-10	-2.1	-1.5	-2.8	59.9	21.9	27.2	14.4	-7	-6.4	M1AP	266	59	14918	1.4e-07	2.9	4	1.9
GLRX	334	303	14675	6.6e-12	5.3	4.4	6.2	41.9	0.8	29.4	4.6	7.2	6.9	LOC441455	274	92	14885	2e-11	2.4	1.8	2.9	9	1.3	13.2	2	7.2	6.7	APOL2	267	14760	217	1.4e-10	-3.3	-2.2	-4.1	2.9	0	8.2	0	-7	-6.4	BCAR3	267	14769	208	1.5e-07	-2.7	-1.7	-3.8
KIAA0247	335	304	14676	6.6e-12	5.3	4.5	6.2	64	4.9	46.4	7.8	7.2	6.9	DDX26B	275	93	14884	2e-11	2.4	1.8	3	10.4	1.7	12.1	3.6	7.2	6.7	ANKRD11	268	14759	218	1.5e-10	-2.4	-1.6	-3.1	23.1	6.4	22.4	6.8	-7	-6.4	PPM1B	268	14768	209	1.5e-07	-2.3	-1.5	-3.2
MLXIPL	336	305	14677	6.6e-12	5.3	4.5	6.2	16.4	0.4	14.4	1.8	7.2	6.9	C1GALT1	276	94	14883	2e-11	2.1	1.6	2.5	21.7	6.9	15.9	6.8	7.2	6.7	TSPAN3	269	14758	219	1.6e-10	-2.2	-1.5	-2.9	55.4	16.7	35.7	11.3	-7	-6.4	SOX15	269	60	14917	1.6e-07	3	4.1	2
PPP1R35	337	306	14678	6.6e-12	5.3	4.5	6.1	97.1	4.7	53.3	10.9	7.2	6.9	DYNC1LI1	277	95	14882	2e-11	2	1.6	2.4	136.7	45.6	76.5	21.2	7.2	6.7	ADAM18	270	14757	220	1.7e-10	-2.6	-1.8	-3.5	17.8	2.1	24.6	5.4	-7	-6.4	SMAD7	270	14767	210	1.6e-07	-2.8	-1.8	-3.8
ALMS1	339	308	14658	6.6e-12	5.3	4.5	6	28	2.2	10.9	3	7.2	6.9	ZNF597	278	96	14881	2e-11	2.3	1.8	2.9	33.2	7.3	36.1	14.4	7.2	6.7	EPHA7	271	14756	221	1.7e-10	-2.5	-1.7	-3.4	4.8	0.4	6.7	1.5	-7	-6.4	DIS3L	271	61	14916	1.6e-07	2.3	3.2	1.6
CACNA1H	340	309	14659	6.6e-12	5.3	4.3	6.2	8.1	0.2	5.9	0.8	7.2	6.9	CUL2	279	97	14880	2e-11	2	1.6	2.4	86.7	28.3	66	16.9	7.2	6.7	RPS6KA2	272	14755	222	1.9e-10	-2.9	-1.9	-3.9	2.6	0.1	4.3	0.3	-7	-6.4	ARHGEF15	272	14766	211	1.7e-07	-2.9	-1.8	-4
CAMTA2	341	310	14660	6.6e-12	5.3	4.5	6.1	65.6	5	38.3	7.3	7.2	6.9	RHOB	280	98	14879	2e-11	2.3	1.8	2.8	39.6	12.2	33.6	20.9	7.2	6.7	GLIPR2	273	51	14926	1.9e-10	2.5	3.1	1.8	45.3	174.2	27.2	64.6	7	6.4	NR2F6	273	14765	212	2e-07	-1.9	-1.2	-2.6
CCDC88C	342	311	14661	6.6e-12	5.3	4.5	6.1	21.8	1.4	9.4	3.3	7.2	6.9	YPEL5	281	99	14878	2e-11	2.2	1.8	2.6	183.4	54.8	163.6	34.6	7.2	6.7	ABHD14B	274	52	14925	2.1e-10	2.5	3.2	1.8	3.9	22.5	6.7	20.1	6.9	6.4	S100A13	274	14764	213	2e-07	-2.4	-1.5	-3.2
CDC42BPB	343	312	14662	6.6e-12	5.3	4.5	6.1	30.7	2.2	16	2.9	7.2	6.9	CD37	282	100	14877	2e-11	2	1.5	2.5	28.6	6.1	20.1	9.1	7.2	6.7	STX11	275	53	14924	2.1e-10	3.1	4.3	2.2	0	2.8	0.1	4.4	6.9	6.4	FRZB	275	14763	214	2e-07	-4	-2.4	-5.4
DIRAS3	344	313	14663	6.6e-12	5.3	4.3	6.2	49.2	2.5	47.6	10.2	7.2	6.9	SOAT2	283	101	14876	2e-11	2	1.5	2.4	70	24.9	42.1	16.4	7.2	6.7	DUSP1	276	54	14923	2.1e-10	2.9	3.9	2	4.6	30.6	13.2	32.7	6.9	6.4	PHGDH	276	14762	215	2e-07	-3.3	-2	-4.5
GOLM1	345	314	14664	6.6e-12	5.3	4.5	6.1	78.5	7.8	38.6	14.8	7.2	6.9	AKAP13	284	102	14875	2e-11	2.2	1.7	2.6	7.6	2.3	5.2	3	7.2	6.7	NCKAP5L	277	14754	223	2.3e-10	-2.7	-1.9	-3.5	4.2	0.4	5	1.5	-6.9	-6.3	MYADM	277	62	14915	2e-07	2.2	2.9	1.4
GPLD1	346	315	14665	6.6e-12	5.3	4.5	6.1	15.3	0.5	7.4	1.4	7.2	6.9	SLC6A5	285	103	14874	2e-11	2.4	1.9	3.1	6.8	0.9	8.7	2.5	7.2	6.7	KBTBD2	278	14753	224	2.3e-10	-2.3	-1.6	-3	10.5	1.9	8.7	3.4	-6.9	-6.3	HES2	278	63	14914	2e-07	3.1	4.4	2
ID2	347	316	14666	6.6e-12	5.3	3.4	6.8	130.3	4.4	384	10.3	7.2	6.9	DIS3L	286	104	14873	2e-11	2	1.5	2.5	41.9	14	29	14.4	7.2	6.7	ST6GALNAC3	279	14752	225	2.6e-10	-2.9	-1.9	-3.7	15.3	1.2	18.3	3.3	-6.9	-6.3	SNHG5	279	14761	216	2.2e-07	-2	-1.3	-2.8
KIF26B	348	317	14667	6.6e-12	5.3	4.3	6.2	14.4	0.7	12	2.7	7.2	6.9	IL17B	287	105	14872	2e-11	2.1	1.6	2.6	61.3	16.4	55.4	21.6	7.2	6.7	VSNL1	280	14751	226	2.8e-10	-3.3	-2.3	-3.9	2.5	0	4.8	0	-6.9	-6.3	NEK6	280	64	14913	2.3e-07	2.3	3.1	1.5
NANOS1	349	318	14668	6.6e-12	5.3	4.4	6.1	28.7	1.6	16.2	2.7	7.2	6.9	CDR2	288	106	14871	2e-11	2	1.5	2.5	22.4	6.1	18.2	8.4	7.2	6.7	DHRS3	281	55	14922	3e-10	2.5	3.4	1.8	28.9	117.5	39	76.1	6.9	6.3	CSNK1E	281	65	14912	2.4e-07	2.2	3	1.5
ADAR	351	320	14644	6.6e-12	5.2	4.5	6	114.3	10.8	42.4	12.7	7.2	6.9	ARGFXP2	289	107	14870	2e-11	2.1	1.6	2.4	13.7	2.3	11	1.9	7.2	6.7	ATP6V0D2	282	56	14921	3.4e-10	3	4.4	1.9	7.8	65	20.8	50.3	6.9	6.3	SLC2A3	282	66	14911	2.5e-07	2.1	2.9	1.4
ARAP2	353	322	14646	6.6e-12	5.2	4.4	6.2	10.4	0.3	6.3	0.9	7.2	6.9	MAGEB2	290	108	14869	2e-11	2	1.5	2.5	156.1	54.3	109.6	50.6	7.2	6.7	TOR1B	283	57	14920	3.5e-10	2.4	3.2	1.7	8.5	48.5	9.2	39.1	6.9	6.3	MSL3P1	283	67	14910	2.5e-07	2.4	3.4	1.6
DEGS2	355	324	14648	6.6e-12	5.2	4.5	6.1	74.1	3.5	40.9	10.3	7.2	6.9	HRH1	291	109	14868	2e-11	3	2.4	3.5	0.9	0	2.1	0	7.2	6.7	MAPRE2	284	58	14919	3.6e-10	2.7	3.5	1.8	1	10.5	2	10.7	6.9	6.3	SLC39A3	284	68	14909	2.6e-07	2.4	3.3	1.6
FAM208B	356	325	14649	6.6e-12	5.2	4.5	6	35	3.3	12.4	6.5	7.2	6.9	H1FOO	292	110	14867	2e-11	3	2.2	3.7	57	3.4	159.4	10.6	7.2	6.7	SEPP1	285	14750	227	3.7e-10	-2.7	-1.8	-3.5	26.9	3.1	31.2	9.4	-6.9	-6.3	AHCYL2	285	14760	217	2.6e-07	-2.4	-1.5	-3.3
HMHA1	358	327	14651	6.6e-12	5.2	4.4	6.1	56.3	4.2	40.5	8.3	7.2	6.9	DBP	293	111	14866	2e-11	2	1.5	2.4	20.9	5.1	21.9	7	7.2	6.7	ZNF880	286	59	14918	3.9e-10	2.5	3.2	1.8	3.2	21.2	4.9	19.5	6.8	6.3	TOR1B	286	69	14908	3.2e-07	2.1	3	1.4
LRMP	359	328	14652	6.6e-12	5.2	4.3	6.2	20.2	0.5	21	1.4	7.2	6.9	RGS2	294	112	14865	2e-11	2.1	1.6	2.6	384.9	118.3	337.5	93.6	7.2	6.7	ZYG11A	287	14749	228	3.9e-10	-2.1	-1.5	-2.8	38.4	11.4	18.6	10.2	-6.8	-6.3	ENO2	287	14759	218	3.3e-07	-2.1	-1.3	-3
MYH15	360	329	14653	6.6e-12	5.2	4.4	6.1	9.4	0.4	4.2	1.4	7.2	6.9	MAP1LC3B	295	113	14864	2e-11	2.1	1.6	2.5	208.8	66.1	230	60.8	7.2	6.7	NNT	288	14748	229	4.8e-10	-2.9	-2	-3.8	14.3	2	17.8	4.1	-6.8	-6.2	HSD17B7	288	14758	219	3.6e-07	-2.4	-1.5	-3.2
SDK2	362	331	14655	6.6e-12	5.2	4.3	6.1	7.4	0.4	5.5	1.9	7.2	6.9	RPPH1	296	114	14863	2e-11	2.2	1.7	2.7	52.8	7.9	66.5	14	7.2	6.7	MYO18A	289	14747	230	4.8e-10	-2.5	-1.7	-3.2	3.3	0.3	3.3	0.6	-6.8	-6.2	SDF2L1	289	14757	220	3.6e-07	-2	-1.2	-2.8
TFAP2B	363	332	14656	6.6e-12	5.2	4.1	6.2	8.3	0.2	8.9	0.7	7.2	6.9	CBLN1	297	115	14862	2e-11	2.2	1.7	2.8	8.2	1.1	13.5	2.4	7.2	6.7	LIM2	290	14746	231	5.2e-10	-2.5	-1.7	-3.4	17.7	1.8	32.3	4.9	-6.8	-6.2	ELL3	290	70	14907	3.6e-07	2.6	3.6	1.7
ZDHHC8	364	333	14657	6.6e-12	5.2	4.3	6.1	9.3	0.2	8.2	0.7	7.2	6.9	COL6A1	298	116	14861	2e-11	2.4	1.8	3	8.2	1.4	11.7	3.5	7.2	6.7	S100P	291	14745	232	7.1e-10	-3.4	-2.2	-4.4	46.6	1.9	74.2	8.2	-6.8	-6.2	CNIH3	291	14756	221	4.2e-07	-3.3	-2	-4.4
ALDH1A2	365	334	14636	6.6e-12	5.2	4.3	6.2	21.3	1.4	16.8	7.7	7.2	6.9	ARHGEF33	299	117	14860	2e-11	2.1	1.5	2.5	7.5	1.7	6.2	2.6	7.2	6.7	BCKDK	292	14744	233	7.1e-10	-2.2	-1.5	-3	38.6	9.2	25.6	12.5	-6.8	-6.2	TPI1	292	14755	222	4.3e-07	-1.7	-1.1	-2.3
CCNJ	366	335	14637	6.6e-12	5.2	4.2	6.1	37.3	2.7	26.1	5.5	7.2	6.9	XKRX	301	119	14858	2e-11	2.8	2.1	3.8	2.5	0	5.5	0.2	7.2	6.7	KIAA1551	293	14743	234	7.2e-10	-2.1	-1.5	-2.8	63.4	23	39.5	16.7	-6.8	-6.2	SSH3	293	71	14906	4.4e-07	2.6	4.1	1.7
LRIG1	368	337	14639	6.6e-12	5.2	4.4	6	27.2	1.4	14.6	3.3	7.2	6.9	PPP1R3B	302	120	14857	2e-11	1.9	1.4	2.3	62.7	22.8	39.5	15.2	7.2	6.7	HTT	294	14742	235	7.4e-10	-2.2	-1.5	-2.9	7.9	2	5.1	1.9	-6.8	-6.2	VRTN	294	72	14905	4.4e-07	2.9	3.8	2
PRAMEF12	369	338	14640	6.6e-12	5.2	4.3	7.2	323.4	15.1	736.8	49.6	7.2	6.9	STK31	303	121	14856	2e-11	2.4	1.8	2.9	18	3.7	16.2	6.7	7.2	6.7	ALAS1	295	60	14917	7.4e-10	2.3	3.1	1.6	29.9	121.5	28.6	64.7	6.8	6.2	SREK1IP1	295	14754	223	4.6e-07	-2	-1.3	-2.7
PTK2B	370	339	14641	6.6e-12	5.2	4.4	6	19.9	1.2	9.5	3.1	7.2	6.9	KIAA1586	304	122	14855	2e-11	2.3	1.7	2.8	6.8	1.2	9.4	3.1	7.2	6.7	CNIH3	296	14741	236	8.1e-10	-3.1	-2	-4.1	8	0.5	17.4	2.3	-6.7	-6.1	TSPAN3	296	14753	224	4.6e-07	-2.1	-1.3	-3
SASS6	371	340	14642	6.6e-12	5.2	4.5	6	90.2	7.3	40.5	7.1	7.2	6.9	CXorf67	306	124	14853	2e-11	2.5	1.7	3.3	22.9	4.1	38.6	12.2	7.2	6.7	PHKA1	297	14740	237	8.1e-10	-2.3	-1.6	-3.1	27.7	6.7	20	5.3	-6.7	-6.1	SRGAP1	297	14752	225	4.6e-07	-2.1	-1.2	-3
SYT2	372	341	14643	6.6e-12	5.2	4.4	6.1	39.7	3.2	24.8	5.4	7.2	6.9	LARP1B	307	125	14852	2e-11	2	1.5	2.3	149.2	50.9	62.3	31.5	7.2	6.7	CDH3	298	61	14916	9.2e-10	2.7	3.6	1.9	3	20.1	6.1	19	6.7	6.1	DUSP1	298	73	14904	4.9e-07	2.7	3.8	1.8
ACE2	373	342	14623	6.6e-12	5.2	4.1	6.2	21.7	1.1	20.2	4.5	7.2	6.9	STAG2	308	126	14851	2e-11	2	1.5	2.4	36	13.6	23	11.9	7.2	6.7	ATG2A	299	62	14915	9.6e-10	2.5	3.2	1.7	10.8	40	12.2	25.2	6.7	6.1	PRDX2	299	14751	226	5.8e-07	-1.8	-1.1	-2.6
ARL13B	374	343	14624	6.6e-12	5.2	4.2	6	35.5	1.9	23.8	3.2	7.2	6.9	MED6	309	127	14850	2e-11	1.8	1.4	2.2	98.6	36.5	54.9	18.2	7.2	6.7	LARP6	300	14739	238	9.9e-10	-2.3	-1.6	-3.1	77.5	19.2	81	22.5	-6.7	-6.1	C16orf54	300	74	14903	5.9e-07	3.3	3.9	2.2
CRISPLD2	375	344	14625	6.6e-12	5.2	4.2	6.1	16.9	1.2	12	5.2	7.2	6.9	IRGQ	310	128	14849	2e-11	1.9	1.5	2.3	26.8	9.9	14.3	8.8	7.2	6.7	LHFP	301	63	14914	1e-09	3.4	4	2.4	0	4.6	0	7.4	6.7	6.1	PAM	301	75	14902	6e-07	2.7	4.1	1.7
CTRB2	376	345	14626	6.6e-12	5.2	4.5	6	146.7	7.4	66.5	10.1	7.2	6.9	UBXN7	311	129	14848	2e-11	2	1.6	2.4	29	9.3	18.4	7.7	7.2	6.7	GSTP1	302	14738	239	1.2e-09	-1.6	-1.1	-1.9	4143.4	1509.5	2016.6	612.3	-6.7	-6.1	YBEY	302	76	14901	6.3e-07	2.1	2.8	1.4
EML5	377	346	14627	6.6e-12	5.2	4.2	6	8.9	0.3	6.2	1.2	7.2	6.9	ZIK1	312	130	14847	2e-11	2.1	1.5	2.5	33.1	11	29.2	13	7.2	6.7	PROC	303	14737	240	1.2e-09	-3.2	-2	-4	3.9	0	10.1	0	-6.7	-6.1	MVB12B	303	77	14900	6.8e-07	3.1	3.9	2.1
FAM154A	378	347	14628	6.6e-12	5.2	4.1	6	41	2.7	25.4	8.9	7.2	6.9	C15orf65	313	131	14846	2e-11	2.2	1.6	2.7	30.7	6.5	30.3	15.9	7.2	6.7	OSR2	304	64	14913	1.2e-09	2.5	3.3	1.8	3.5	25.2	5.8	21.4	6.7	6.1	ID2	304	14750	227	7e-07	-2.9	-1.8	-3.8
MGAT5B	381	350	14631	6.6e-12	5.2	4.3	6.2	25.2	1.3	26.1	4	7.2	6.9	SIAH1	315	133	14844	2e-11	2	1.5	2.4	80.7	25.5	102.1	21.7	7.2	6.7	LINC01108	305	14736	241	1.3e-09	-2.7	-1.7	-3.8	24.3	2.3	56.9	4.7	-6.7	-6.1	CFD	305	78	14899	7.2e-07	2.3	3.3	1.6
SREBF2	382	351	14632	6.6e-12	5.2	4.3	6	30.2	2.2	22.6	6	7.2	6.9	BRWD3	316	134	14843	2e-11	2	1.5	2.4	10.8	3.6	9.1	4.4	7.2	6.7	AIM1L	306	14735	242	1.4e-09	-2.8	-1.9	-3.6	9.2	1.1	10.9	1.8	-6.7	-6.1	2015-09-09	306	14749	228	7.4e-07	-2.3	-1.4	-3.1
STAG3	383	352	14633	6.6e-12	5.2	4.4	6	71.4	4.9	49.6	7	7.2	6.9	ABCF1	317	135	14842	2e-11	1.7	1.3	2.1	156	62.9	69.4	26.6	7.2	6.7	PDCD4	307	14734	243	1.4e-09	-4.9	-2.1	-6	131.7	5.1	435.6	8	-6.6	-6.1	FAM19A3	307	79	14898	7.6e-07	2.8	3.9	1.9
TRPM5	384	353	14634	6.6e-12	5.2	4.3	6.1	9.5	0.1	7.6	0.7	7.2	6.9	SNX16	318	136	14841	2e-11	2	1.5	2.5	11.5	2.9	11.9	4.3	7.2	6.7	BATF3	308	65	14912	1.5e-09	2.6	3.3	1.8	17.1	78.5	35.2	44.3	6.6	6	TIMP4	308	14748	229	7.7e-07	-3	-1.9	-3.8
USP13	385	354	14635	6.6e-12	5.2	4.4	6	22.9	1.6	11.3	3.1	7.2	6.9	CBX5	319	137	14840	2e-11	1.9	1.4	2.3	16.9	6.1	12.1	4.2	7.2	6.7	CERS5	309	66	14911	1.6e-09	2.7	3.4	1.9	26.6	113.1	22.2	51.4	6.6	6	FAM127A	309	14747	230	7.7e-07	-2.1	-1.2	-2.9
BACH1	386	355	14613	6.6e-12	5.1	4.1	6	55.8	4.5	46.3	8.7	7.2	6.9	MAST3	320	138	14839	2e-11	2	1.4	2.5	8.2	2.1	7.8	2.9	7.2	6.7	PHGDH	310	14733	244	1.6e-09	-3.8	-2.5	-4.9	41.1	3.7	54.1	13.1	-6.6	-6	DOHH	310	80	14897	7.9e-07	2.6	3.6	1.7
CSRP1	388	357	14615	6.6e-12	5.1	4.2	6	92.6	9.4	74.5	24.1	7.2	6.9	ESYT1	321	139	14838	2e-11	2.1	1.5	2.5	36.1	13.6	25.7	14.6	7.2	6.7	SAMHD1	311	14732	245	1.7e-09	-2.5	-1.7	-3.1	55	14.2	38.2	10.5	-6.6	-6	FBXO6	311	81	14896	7.9e-07	2.4	3.2	1.6
HHAT	390	359	14617	6.6e-12	5.1	4.3	6	23.1	1.4	12.1	3.8	7.2	6.9	CD3EAP	322	140	14837	2e-11	1.8	1.3	2.1	55.1	21.4	29.9	13.6	7.2	6.7	SLC25A1	312	14731	246	1.7e-09	-2	-1.3	-2.8	98.7	27.6	59.8	26	-6.6	-6	PTER	312	82	14895	8.1e-07	2.5	3.4	1.6
MAST4	391	360	14618	6.6e-12	5.1	4.3	6	20.1	1.4	19	3.8	7.2	6.9	ANKRD37	323	141	14836	2e-11	2	1.5	2.5	34.3	6.6	29.6	11.3	7.2	6.7	PER3	313	67	14910	1.8e-09	2.4	3.2	1.7	0.9	5.8	1.7	5	6.6	6	CASP7	313	83	14894	8.2e-07	2.4	3.6	1.6
MTUS1	392	361	14619	6.6e-12	5.1	4.3	6	31.2	2.8	20.3	5.5	7.2	6.9	KPNA7	324	142	14835	2e-11	2.7	1.9	3.5	30.3	1.8	109.5	7.3	7.2	6.7	TPST2	314	14730	247	1.9e-09	-2.1	-1.4	-2.8	109.9	34.3	86.3	22.7	-6.6	-6	CXCL12	314	14746	231	8.7e-07	-2.7	-1.7	-3.8
PPP1R3D	394	363	14621	6.6e-12	5.1	4	6.1	16.3	0.2	18.8	0.9	7.2	6.9	FBXO5	325	143	14834	2e-11	1.9	1.4	2.3	138.4	49.8	113.3	33.5	7.2	6.7	ZNF75D	315	14729	248	1.9e-09	-2.3	-1.5	-3.1	13.1	1.9	14.3	3.5	-6.6	-6	CERS5	315	84	14893	8.8e-07	2.1	2.8	1.4
SYCP2	395	364	14622	6.6e-12	5.1	4.2	6.1	30.5	2.1	27.5	3.3	7.2	6.9	MFAP3	326	144	14833	2e-11	1.9	1.4	2.3	18.7	7.1	13.9	7.1	7.2	6.7	MRC2	316	14728	249	1.9e-09	-2.8	-2	-3.5	0.8	0	1.4	0	-6.6	-6	PTRF	316	85	14892	8.9e-07	2.2	3.2	1.4
ABI3BP	396	365	14602	6.6e-12	5.1	4.2	6	9.4	0.2	5.5	1.1	7.2	6.9	PPM1E	327	145	14832	2e-11	2.2	1.6	2.8	4.9	0.8	6.3	1.5	7.2	6.7	MAP4K1	317	14727	250	2e-09	-2.8	-1.9	-3.6	9.6	0.8	14.1	1.6	-6.6	-6	EPHA2	317	86	14891	9e-07	3.3	4	2.2
AMOTL1	397	366	14603	6.6e-12	5.1	4.3	6	12.4	0.8	5.8	2.4	7.2	6.9	FAM214A	328	146	14831	2e-11	2.2	1.6	2.7	16.1	4.4	16.4	6.3	7.2	6.7	ABR	318	14726	251	2e-09	-2.1	-1.4	-2.9	25.2	6.5	25.8	9.9	-6.6	-6	IGF1	318	14745	232	9.3e-07	-3.1	-1.9	-4.1
CBFA2T3	398	367	14604	6.6e-12	5.1	4.2	6.1	11.8	0.3	11.8	1.4	7.2	6.9	HYLS1	329	147	14830	2e-11	1.8	1.4	2.2	242.7	83.8	152.2	57.6	7.2	6.7	NAV1	319	14725	252	2.1e-09	-2.3	-1.5	-3	2.5	0.3	2.9	0.6	-6.6	-6	ZNF256	319	87	14890	9.4e-07	2.2	3.3	1.4
CPS1	399	368	14605	6.6e-12	5.1	4.2	6	13.9	0.8	9.6	2.5	7.2	6.9	PYY	330	148	14829	2e-11	2.5	1.9	3.1	6.7	0.3	11.8	1	7.2	6.7	ATP8B2	320	14724	253	2.2e-09	-2.4	-1.6	-3.3	5	0.8	5.2	3.2	-6.6	-6	EPHA7	320	14744	233	9.5e-07	-2.4	-1.5	-3.3
CTDSPL	400	369	14606	6.6e-12	5.1	4.2	6	21.3	0.9	14.4	3.2	7.2	6.9	NEFM	331	149	14828	2e-11	2.5	1.8	3.4	6.9	0.3	21.8	1.1	7.2	6.7	SAV1	321	14723	254	2.4e-09	-2.4	-1.6	-3.2	40	11.7	29.8	14.5	-6.6	-6	EBP	321	14743	234	9.7e-07	-1.8	-1.1	-2.5
FDFT1	401	370	14607	6.6e-12	5.1	4.2	6.1	184.2	15.5	178.3	17	7.2	6.9	FGD1	332	150	14827	2e-11	2	1.5	2.5	6.7	1.3	8.3	2.7	7.2	6.7	SYT2	322	14722	255	2.4e-09	-2.2	-1.5	-2.9	9.7	2	11.9	4	-6.6	-6	PHLDB2	322	14742	235	1e-06	-2.4	-1.4	-3.3
GYG1	402	371	14608	6.6e-12	5.1	4.3	5.9	284.8	26.4	165.6	24.9	7.2	6.9	UBE2G1	333	151	14826	2e-11	1.9	1.4	2.3	159	57	143.7	34.3	7.2	6.7	DNPEP	323	14721	256	2.4e-09	-2.2	-1.5	-3	22.8	4.8	26	7.8	-6.6	-6	AP1G2	323	14741	236	1e-06	-2.2	-1.3	-3
PDE3A	403	372	14609	6.6e-12	5.1	4	6	7	0.2	6.3	0.8	7.2	6.9	FRAT2	334	152	14825	2e-11	2	1.5	2.5	162.2	57.9	113.2	57.8	7.2	6.7	SLC4A8	324	14720	257	2.7e-09	-2.3	-1.5	-3	16.1	4.8	15.3	7.7	-6.5	-5.9	EPCAM	324	14740	237	1.2e-06	-1.8	-1.1	-2.6
RHOBTB3	404	373	14610	6.6e-12	5.1	4.3	5.9	12.9	0.5	8.2	1.1	7.2	6.9	PRSS8	335	14794	183	2e-11	-5	-5.6	-4.2	3.4	61.1	11.7	64.7	-7.2	-6.7	EXT1	325	14719	258	2.9e-09	-2.3	-1.5	-3	14.1	2.3	17.9	4.2	-6.5	-5.9	CADM1	325	14739	238	1.2e-06	-2.4	-1.4	-3.6
SLC7A9	406	375	14612	6.6e-12	5.1	4.2	6	32.4	1.8	28.2	9.2	7.2	6.9	TACSTD2	336	14793	184	2e-11	-4.3	-5.4	-3	0.5	21.4	3.5	57	-7.2	-6.7	NEK6	326	68	14909	2.9e-09	2.4	3.2	1.6	7.7	35.4	11.1	21.7	6.5	5.9	BCRP3	326	14738	239	1.3e-06	-2.8	-1.7	-3.6
ADD3	407	376	14588	6.6e-12	5.1	4.3	5.9	87.1	8.8	47.4	11.7	7.2	6.9	CYP26A1	337	14792	185	2e-11	-4.3	-5	-3.6	10.7	112.9	25.6	102.3	-7.2	-6.7	SLC7A11	327	14718	259	3e-09	-2.8	-1.8	-3.9	1.5	0.1	2.8	0.3	-6.5	-5.9	SYT2	327	14737	240	1.3e-06	-2.3	-1.3	-3.1
AKAP11	408	377	14589	6.6e-12	5.1	4.3	5.9	18.9	1.5	8.9	2	7.2	6.9	CYP1B1	338	14791	186	2e-11	-4.2	-4.9	-3.3	9.2	84.3	24.1	74.5	-7.2	-6.7	IGSF3	328	14717	260	3.1e-09	-2.2	-1.5	-2.9	6.9	1.2	5.1	1.7	-6.5	-5.9	SDC2	328	88	14889	1.4e-06	2.7	3.8	1.8
GATA2	411	380	14592	6.6e-12	5.1	3.7	6.1	10.4	0.5	14.1	2.6	7.2	6.9	ATP6V1B1	339	14790	187	2e-11	-4.2	-5	-3.5	6.9	56.7	22	42.3	-7.2	-6.7	TMEM209	329	69	14908	3.4e-09	2.2	2.9	1.6	10.4	37.6	9.9	22.5	6.5	5.9	C1orf198	329	89	14888	1.4e-06	2.6	3.6	1.6
MTUS2	412	381	14593	6.6e-12	5.1	4.2	6	13.6	0.6	9.1	2.3	7.2	6.9	KRT18	340	14789	188	2e-11	-4.1	-4.7	-3.5	223.5	1547.2	306.2	834.5	-7.2	-6.7	NFKB2	330	14716	261	3.7e-09	-2.3	-1.6	-3.1	36.5	10.1	29.5	10	-6.5	-5.9	ALPPL2	330	90	14887	1.5e-06	2	2.8	1.3
NPC1	413	382	14594	6.6e-12	5.1	4.3	5.9	60.3	4.5	25.7	6.9	7.2	6.9	RHOC	341	14788	189	2e-11	-4	-4.5	-3.5	83.7	534.2	117.1	185.2	-7.2	-6.7	C14orf37	331	70	14907	3.7e-09	3	4.2	2	0.1	5.7	0.4	10.5	6.5	5.9	PRAMEF19.uid_865	331	91	14886	1.5e-06	2.2	3	1.4
OVOL1	414	383	14595	6.6e-12	5.1	4	6.1	77.1	8.8	75.2	19.8	7.2	6.9	ACTG2	342	14786	190	2e-11	-3.9	-4.5	-3.3	2.4	33	10.9	37.5	-7.2	-6.7	SLK	332	14715	262	4e-09	-2.1	-1.4	-2.8	18.1	5.8	14.2	6	-6.5	-5.9	DND1	332	14736	241	1.5e-06	-2.3	-1.4	-3.3
PTPN3	415	384	14596	6.6e-12	5.1	4.3	5.9	27.9	2.4	15.4	5	7.2	6.9	SHISA5	343	14787	191	2e-11	-3.9	-4.5	-3.4	61.8	412.3	91.2	158.9	-7.2	-6.7	DBI	333	14714	263	4.1e-09	-1.9	-1.3	-2.5	527	193.6	265.9	83.4	-6.5	-5.9	RBFOX2	333	14735	242	1.5e-06	-2	-1.2	-2.7
PTTG3P	416	385	14597	6.6e-12	5.1	4.3	5.8	1178.5	107.3	414.7	75.2	7.2	6.9	SERPINB9	344	14785	192	2e-11	-3.7	-4.5	-2.7	7.5	47.1	16.6	74.4	-7.2	-6.7	DYSF	334	14713	264	4.3e-09	-2.4	-1.6	-3.2	6.4	1.2	7.3	2.6	-6.5	-5.9	KIAA1551	334	14734	243	1.5e-06	-2	-1.2	-2.8
SAMHD1	417	386	14598	6.6e-12	5.1	4.2	5.9	53.2	4.5	33.3	9.6	7.2	6.9	ENPEP	345	14784	193	2e-11	-3.5	-4.5	-2.6	0.1	4.8	0.4	12	-7.2	-6.7	GSDMD	335	14712	265	4.5e-09	-3	-2.1	-3.8	3.9	0.1	6.8	0.7	-6.5	-5.9	APOBEC3D	335	14733	244	1.6e-06	-2.5	-1.6	-3.6
SLC12A5	418	387	14599	6.6e-12	5.1	4.2	6	10	0.3	7.5	1.6	7.2	6.9	ACE2	346	14783	194	2e-11	-3.5	-4.2	-2.9	1.1	11.6	4.5	14.2	-7.2	-6.7	SPIC	336	14711	266	4.7e-09	-2.6	-1.7	-3.4	54.3	9.8	48.7	17.4	-6.5	-5.9	IDI1	336	14732	245	1.6e-06	-2.3	-1.4	-3
ATP9A	421	390	14575	6.6e-12	5	4.1	5.9	11.2	0.8	6.2	2.1	7.2	6.9	GPRC5A	347	14781	195	2e-11	-3.4	-4	-2.9	6.4	40	13.9	37.4	-7.2	-6.7	FAM193B	337	14710	267	5.2e-09	-2	-1.3	-2.7	20.7	4.8	15.5	5.3	-6.4	-5.8	FOXI3	337	92	14885	1.7e-06	2.3	3.3	1.5
BRINP1	422	391	14576	6.6e-12	5	4.2	6	17.5	0.6	11.2	3	7.2	6.9	NEFL	348	14782	196	2e-11	-3.4	-4	-2.8	6.1	37.1	12.5	38	-7.2	-6.7	S100Z	338	14709	268	5.6e-09	-2.6	-1.7	-3.5	10.2	0.7	14.9	3.6	-6.4	-5.8	CDK5RAP2	338	93	14884	1.7e-06	2.1	2.9	1.4
DAAM1	423	392	14577	6.6e-12	5	4.3	5.8	81.7	7	41	5.7	7.2	6.9	DHRS3	349	14780	197	2e-11	-3.3	-3.8	-2.8	21	117.5	32.9	76.1	-7.2	-6.7	JARID2	339	14708	269	5.8e-09	-2	-1.3	-2.6	36.3	13.2	21.4	11.1	-6.4	-5.8	SLC29A1	339	94	14883	1.7e-06	2.1	2.8	1.4
FAM83E	424	393	14578	6.6e-12	5	4	6	29.5	0.8	34	3	7.2	6.9	DNMT3B	350	14778	198	2e-11	-3.2	-3.7	-2.6	14	60.8	24.8	28.4	-7.2	-6.7	NMU	340	71	14906	5.9e-09	2.5	3.2	1.7	32.5	151.2	40.4	118.5	6.4	5.8	PIK3C2A	340	14731	246	1.9e-06	-2	-1.2	-2.8
PPL	426	395	14580	6.6e-12	5	4.2	5.9	14.3	1.1	8.5	4	7.2	6.9	MOB3B	351	14779	199	2e-11	-3.2	-3.7	-2.7	2.2	13.2	4.6	8.3	-7.2	-6.7	EEA1	341	14707	270	6.1e-09	-2	-1.3	-2.6	10.2	3.5	6.5	3.8	-6.4	-5.8	RRP1	341	95	14882	2e-06	2.2	3	1.4
ROBO3	429	398	14583	6.6e-12	5	4	6	13.3	0.4	13.5	1.3	7.2	6.9	GATA3	352	14777	200	2e-11	-3.1	-3.6	-2.5	16.7	71.4	26.9	43.8	-7.2	-6.7	GATA3	342	72	14905	6.3e-09	2.5	3.5	1.7	15.5	71.4	19.6	43.8	6.4	5.8	PIK3CD	342	96	14881	2e-06	2.7	4	1.8
SLC5A11	430	399	14584	6.6e-12	5	4.1	6	27.4	1	25.7	4.9	7.2	6.9	BIN1	353	14774	201	2e-11	-3	-3.6	-2.5	3.9	21.7	10.2	18.3	-7.2	-6.7	PARD3	343	14706	271	6.4e-09	-2	-1.3	-2.7	40.8	12.8	30.3	9.5	-6.4	-5.8	CDC42EP4	343	14730	247	2e-06	-2.1	-1.3	-2.9
SNHG18	431	400	14585	6.6e-12	5	4.2	6	17.5	0.3	11.3	2.1	7.2	6.9	CTSD	354	14775	202	2e-11	-3	-3.5	-2.5	30.9	131	48.3	61.6	-7.2	-6.7	REST	344	14705	272	6.9e-09	-2.3	-1.5	-3	63.8	20.2	38	12.1	-6.4	-5.8	KIFAP3	344	14729	248	2e-06	-2.1	-1.3	-3
THRB	432	401	14586	6.6e-12	5	4.1	6	7.7	0.3	7.4	1.2	7.2	6.9	TPD52L1	355	14776	203	2e-11	-3	-3.6	-2.4	0.5	9.2	2.6	13.1	-7.2	-6.7	DLG3	345	14704	273	6.9e-09	-2.1	-1.4	-2.8	39.2	12.5	28.2	12.9	-6.4	-5.8	EDEM1	345	14728	249	2.1e-06	-2	-1.2	-2.7
TRIM62	433	402	14587	6.6e-12	5	4.1	6	11.7	0.5	9.9	2.9	7.2	6.9	CYFIP2	356	14770	204	2e-11	-2.9	-3.5	-2.3	0.4	3.6	1.6	4.3	-7.2	-6.7	PLLP	346	73	14904	6.9e-09	2.3	3.1	1.6	28.4	99.5	32	63.6	6.4	5.8	LOC440028	346	97	14880	2.1e-06	2.9	3.7	1.9
AGMO	435	404	14562	6.6e-12	5	4.2	5.8	15.6	0.3	8.1	1.4	7.2	6.9	PFKFB4	357	14771	205	2e-11	-2.9	-3.4	-2.4	2.5	15.5	5.6	13.9	-7.2	-6.7	LACTB	347	14703	274	7e-09	-2.2	-1.5	-2.9	16.1	3.5	14.5	6.8	-6.4	-5.8	DCUN1D3	347	14727	250	2.2e-06	-1.9	-1.1	-2.6
ARHGAP26	436	405	14563	6.6e-12	5	4.1	5.9	9.7	0.6	6.4	1.8	7.2	6.9	RGS16	358	14772	206	2e-11	-2.9	-3.5	-2.3	5.5	35.9	9.6	38.8	-7.2	-6.7	IL6ST	348	14702	275	7.3e-09	-2	-1.3	-2.8	14.7	5.1	13.2	8.7	-6.4	-5.8	SLC7A11	348	14726	251	2.5e-06	-2.7	-1.6	-3.7
COBLL1	437	406	14564	6.6e-12	5	4	5.9	7.4	0.3	5	1	7.2	6.9	TBX3	359	14773	207	2e-11	-2.9	-3.5	-2.3	8.6	36.3	13.8	24.7	-7.2	-6.7	HSP90B2P	349	14701	276	7.3e-09	-1.9	-1.3	-2.6	15.7	4.7	10	2.7	-6.4	-5.8	SELT	349	14725	252	2.5e-06	-1.7	-1	-2.3
LRAT	441	410	14568	6.6e-12	5	4.2	5.9	14.5	0.8	11.2	2.7	7.2	6.9	HORMAD2-AS1	360	14768	208	2e-11	-2.9	-3.3	-2.3	11.1	57.2	21.2	46.5	-7.2	-6.7	MYADM	350	74	14903	8.5e-09	2.2	2.8	1.5	39.1	138.2	29.1	78.5	6.4	5.8	FAM221A	350	14724	253	2.8e-06	-2.9	-1.8	-4
LTA4H	442	411	14569	6.6e-12	5	4.1	5.8	76.2	6.5	41.5	10.6	7.2	6.9	UGCG	361	14769	209	2e-11	-2.9	-3.4	-2.3	12.8	75.4	16.6	70.7	-7.2	-6.7	PLSCR1	351	14700	277	9.3e-09	-2.3	-1.5	-3	62.8	18	42.3	19.8	-6.3	-5.7	TSPAN15	351	14723	254	2.8e-06	-2.2	-1.4	-3
NOS1AP	443	412	14570	6.6e-12	5	4.1	6	25.9	1.4	22.3	3.2	7.2	6.9	LOC644936	362	14766	210	2e-11	-2.8	-3.2	-2.4	23.5	106.3	16.5	48.5	-7.2	-6.7	ATP2B4	352	14699	278	9.5e-09	-2.2	-1.4	-2.9	5.1	1.3	4	2.3	-6.3	-5.7	MFN2	352	98	14879	2.9e-06	2	2.6	1.3
PAIP2B	444	413	14571	6.6e-12	5	4.2	5.9	14.5	0.8	10.3	2.2	7.2	6.9	RHOV	363	14767	211	2e-11	-2.8	-3.5	-2.2	6.6	39.1	15.9	35.4	-7.2	-6.7	SLCO5A1	353	14698	279	9.5e-09	-2.8	-1.8	-3.6	2	0	3.8	0.1	-6.3	-5.7	TNFRSF1A	353	14722	255	2.9e-06	-2	-1.2	-2.8
PDZD7	445	414	14572	6.6e-12	5	4.1	5.9	9.4	0.3	6.1	2	7.2	6.9	APOE	364	14764	212	2e-11	-2.8	-3.4	-2.2	1	15.1	4.7	15.6	-7.2	-6.7	PRPS1	354	75	14902	9.7e-09	2.5	3.2	1.7	36.2	147.5	34.9	130	6.3	5.7	FAM195B	354	14721	256	2.9e-06	-2	-1.2	-2.8
RNF122	446	415	14573	6.6e-12	5	4.1	5.9	72.5	5.6	56.6	12.9	7.2	6.9	KRT7	365	14765	213	2e-11	-2.8	-3.5	-2.2	0.5	9.1	1.9	13.7	-7.2	-6.7	AQP3	355	76	14901	1e-08	2.2	2.9	1.6	198.1	728.8	169.3	345.3	6.3	5.7	ZNF677	355	99	14878	2.9e-06	2.1	2.9	1.3
TMCC2	447	416	14574	6.6e-12	5	4	5.9	15.2	0.6	11.6	2.7	7.2	6.9	RCN1	366	14763	214	2e-11	-2.8	-3.2	-2.3	0.7	8.6	1.6	8.5	-7.2	-6.7	PRAP1	356	77	14900	1.1e-08	2.2	3	1.5	139.5	481.1	91.4	260.1	6.3	5.7	SLC25A1	356	14720	257	3.1e-06	-2	-1.2	-2.9
BBS9	448	417	14541	6.6e-12	5	4.1	5.8	30.4	2.2	18.3	3.6	7.2	6.9	LIPH	367	14761	215	2e-11	-2.7	-3.3	-2.1	1.1	10.7	4	13.7	-7.2	-6.7	SOX15	357	78	14899	1.1e-08	2.4	3.1	1.6	65.9	259.2	65.7	169.4	6.3	5.7	AMOTL2	357	100	14877	3.1e-06	2.3	3.3	1.4
EIF4ENIF1	450	419	14543	6.6e-12	5	4.1	5.8	91	9.3	57.2	10.4	7.2	6.9	TDGF1	368	14762	216	2e-11	-2.7	-3.5	-2	0.2	2.7	1.5	7.2	-7.2	-6.7	TNK2	358	14697	280	1.2e-08	-2	-1.3	-2.8	10.4	2.2	10	2.9	-6.3	-5.7	NSUN7	358	101	14876	3.1e-06	2.1	3.2	1.3
ERO1LB	451	420	14544	6.6e-12	5	4.2	5.8	13.3	0.9	7.7	2.7	7.2	6.9	CPVL	369	14760	217	2e-11	-2.7	-3.2	-2.2	7	42.5	10.8	31.6	-7.2	-6.7	GRK6	359	14696	281	1.4e-08	-1.9	-1.2	-2.7	12.1	2.1	18.5	2.7	-6.3	-5.7	PAFAH2	359	102	14875	3.2e-06	2.1	2.9	1.4
GPR37	452	421	14545	6.6e-12	5	4.1	5.9	19.9	1.1	16.9	3.6	7.2	6.9	CAPN1	370	14756	218	2e-11	-2.6	-3.1	-2.2	8.3	35.7	12.6	21.8	-7.2	-6.7	PLCB4	360	14695	282	1.4e-08	-2.3	-1.5	-3.1	6	0.7	7.7	1.5	-6.3	-5.7	AKTIP	360	103	14874	3.8e-06	2	2.8	1.3
IGSF10	453	422	14546	6.6e-12	5	4.1	5.8	10.2	0.7	5.7	2.3	7.2	6.9	EFHD1	371	14757	219	2e-11	-2.6	-3.2	-2.1	8.6	34.5	15.6	26	-7.2	-6.7	CCIN	361	79	14898	1.5e-08	2.5	3.6	1.7	0.5	10	1.8	14.2	6.3	5.7	STEAP1	361	104	14873	3.8e-06	2.1	2.9	1.3
KDM6B	454	423	14547	6.6e-12	5	4.1	5.8	19.1	1.3	13.2	2.1	7.2	6.9	RTKN	372	14758	220	2e-11	-2.6	-3.3	-2.1	9.9	42	23.1	26	-7.2	-6.7	FAM188A	362	80	14897	1.5e-08	2.2	2.9	1.5	5.3	27.4	7	21.8	6.3	5.7	CCKBR	362	105	14872	3.8e-06	2.4	3.7	1.5
KIF13B	455	424	14548	6.6e-12	5	4.2	5.8	11.5	0.8	6.9	1.8	7.2	6.9	SLC25A13	373	14759	221	2e-11	-2.6	-3.2	-2.2	3	14.4	6.7	10.2	-7.2	-6.7	LINC01356	363	14694	283	1.6e-08	-2.5	-1.5	-3.4	22.7	2.2	38.7	3.2	-6.3	-5.7	KIF21A	363	14719	258	4.1e-06	-2.2	-1.3	-3
MAP2K1	456	425	14549	6.6e-12	5	4	5.9	65.3	4.4	58.1	5.6	7.2	6.9	GYLTL1B	374	14753	222	2e-11	-2.6	-3.2	-2	11.1	36.4	22.6	26.8	-7.2	-6.7	OLFML1	364	81	14896	1.6e-08	2.6	3.8	1.7	0.6	8.8	1.9	15.3	6.3	5.6	GSTO1	364	14718	259	4.1e-06	-1.9	-1.1	-2.5
MCTP2	457	426	14550	6.6e-12	5	3.9	6	10.7	0.3	12.5	2.5	7.2	6.9	LOC101928894	375	14754	223	2e-11	-2.6	-3.4	-1.9	0.1	5.5	1.1	11.8	-7.2	-6.7	S100A13	365	14693	284	1.7e-08	-2.2	-1.4	-2.9	1337.1	424.3	1008.4	322.6	-6.3	-5.6	HAND1	365	14717	260	4.1e-06	-3.1	-1.9	-4.7
PPEF1	458	427	14551	6.6e-12	5	4	5.9	15	0.5	12.6	2.3	7.2	6.9	SLC8B1	376	14755	224	2e-11	-2.6	-3	-2.2	18.4	70.8	20.7	43.4	-7.2	-6.7	NID1	366	14692	285	1.8e-08	-2.2	-1.4	-2.9	27.5	7.9	18.4	9.8	-6.2	-5.6	CDCP1	366	106	14871	4.1e-06	2.3	3.4	1.4
PRDM4	459	428	14552	6.6e-12	5	4	5.9	32.4	1.9	29.9	3.6	7.2	6.9	TLCD1	377	14752	225	2e-11	-2.5	-3	-2.1	12.9	58.5	20.5	41.6	-7.2	-6.7	STAT6	367	14691	286	1.9e-08	-3	-2	-3.9	1.6	0	4.4	0	-6.2	-5.6	MYH10	367	14716	261	4.2e-06	-1.7	-1	-2.4
SLC16A5	460	429	14553	6.6e-12	5	3.9	5.9	23.6	0.6	22.9	1.5	7.2	6.9	CD55	378	14746	226	2e-11	-2.5	-3	-2	13.9	58	16.6	40.5	-7.2	-6.7	TNRC6C	368	14690	287	2e-08	-2.2	-1.5	-3	4.9	0.9	4.7	1.8	-6.2	-5.6	SUSD2	368	107	14870	4.4e-06	2	2.7	1.3
SVOPL	462	431	14555	6.6e-12	5	4.1	5.9	94.5	8.1	80.8	23.6	7.2	6.9	COMTD1	379	14747	227	2e-11	-2.5	-3	-1.9	3.9	21.8	8.7	24.4	-7.2	-6.7	KIF21A	369	14689	288	2e-08	-2.5	-1.6	-3.2	7.3	1.8	7.8	3.7	-6.2	-5.6	CACNA2D2	369	14715	262	4.4e-06	-1.9	-1.1	-2.7
TP63	463	432	14556	6.6e-12	5	4	6	13.7	0.8	20.8	3.6	7.2	6.9	HPGD	380	14748	228	2e-11	-2.5	-3	-2	9.1	34.9	16.1	32.1	-7.2	-6.7	SEC63	370	14688	289	2e-08	-1.8	-1.2	-2.5	42.9	17.8	18.6	11.3	-6.2	-5.6	PELI1	370	14714	263	4.4e-06	-2.1	-1.2	-2.9
TP73-AS1	464	433	14557	6.6e-12	5	4.1	5.8	19.5	1.1	11.2	2.6	7.2	6.9	PPIC	381	14749	229	2e-11	-2.5	-2.9	-2.1	14.6	72	15.2	47.2	-7.2	-6.7	BTN1A1	371	82	14895	2.2e-08	2.7	3.8	1.9	0.5	9.4	1.7	11.7	6.2	5.6	SMYD2	371	108	14869	4.4e-06	2	2.8	1.3
TRAF3IP2	465	434	14558	6.6e-12	5	3.8	6	11.1	0.7	12.5	2.6	7.2	6.9	SDSL	382	14750	230	2e-11	-2.5	-3.1	-1.9	0.1	3.3	0.8	6.8	-7.2	-6.7	GPRC5B	372	14687	290	2.3e-08	-2.3	-1.4	-3.1	27.5	7.2	29.5	9.1	-6.2	-5.6	ADAP1	372	109	14868	4.5e-06	2.6	3.6	1.6
TUBA4A	466	435	14559	6.6e-12	5	3.8	6.1	75.7	4.2	152.2	15.7	7.2	6.9	TNFRSF1A	383	14751	231	2e-11	-2.5	-3.1	-1.9	0.4	5.6	2.6	15.2	-7.2	-6.7	PRUNE2	373	14686	291	2.4e-08	-2.4	-1.6	-3.1	2.8	0.4	2.9	0.7	-6.2	-5.6	FDPS	373	14713	264	4.5e-06	-1.9	-1.1	-2.6
ZCCHC14	467	436	14560	6.6e-12	5	4.2	5.8	24.7	2	9.6	3	7.2	6.9	CGN	384	14743	232	2e-11	-2.4	-3	-2	4.5	18	7.5	11.8	-7.2	-6.7	ALAD	374	83	14894	2.4e-08	2.1	2.8	1.4	15.4	56.4	13.4	30.5	6.2	5.6	NCEH1	374	14712	265	4.6e-06	-2	-1.1	-2.8
ANKRD35	468	437	14525	6.6e-12	4.9	3.9	5.9	28.9	1.6	28.3	4.5	7.2	6.9	PAM	385	14744	233	2e-11	-2.4	-3	-1.9	0.5	4.1	1.6	5.1	-7.2	-6.7	ATP6V1B1	375	84	14893	2.5e-08	2.3	3.1	1.5	13	56.7	16.7	42.3	6.2	5.6	MSTO1	375	14711	266	4.6e-06	-1.9	-1.2	-2.6
CELF2	469	438	14526	6.6e-12	4.9	4	5.8	7.9	0.5	5.4	1.6	7.2	6.9	SMAD5	386	14745	234	2e-11	-2.4	-3	-2	7.7	27.2	6.9	20.2	-7.2	-6.7	HSD17B7	376	14685	292	2.5e-08	-2.6	-1.7	-3.3	7.9	0.7	9.5	2.1	-6.2	-5.6	GCHFR	376	110	14867	4.7e-06	2	2.8	1.3
CEP170B	470	439	14527	6.6e-12	4.9	4	5.8	5.9	0.3	3.9	1.4	7.2	6.9	AGTRAP	387	14740	235	2e-11	-2.4	-2.9	-1.9	7.8	31.9	18	26	-7.2	-6.7	FXYD4	377	85	14892	2.5e-08	2.3	3.1	1.6	85.8	352	97.1	350.6	6.2	5.6	CRHBP	377	14710	267	4.7e-06	-2.5	-1.4	-3.4
CTNNA3	472	441	14529	6.6e-12	4.9	4.1	5.8	6.1	0.2	5.3	0.9	7.2	6.9	GDPD2	388	14741	236	2e-11	-2.4	-3.1	-1.9	10.6	40.1	22.5	30.3	-7.2	-6.7	SLC39A3	378	86	14891	2.5e-08	2.2	2.9	1.5	33.8	106.1	48.9	66.6	6.2	5.6	ZFR2	378	111	14866	5.2e-06	3.4	4.1	2.2
GIT2	473	442	14530	6.6e-12	4.9	4.1	5.9	149.9	17.1	106	25.3	7.2	6.9	SLC7A8	389	14742	237	2e-11	-2.4	-3	-1.9	16.7	41.3	34.4	36.8	-7.2	-6.7	MYC	379	87	14890	2.6e-08	2.2	3.1	1.5	18.3	75.2	20.9	55.5	6.2	5.6	TRIM71	379	14709	268	5.4e-06	-2.2	-1.4	-3.2
MAPK4	474	443	14531	6.6e-12	4.9	4	5.9	7.1	0.3	5.9	1.3	7.2	6.9	GRHL2	390	14739	238	2e-11	-2.4	-3	-1.8	3.9	14.8	8.2	15.4	-7.2	-6.7	COX7B	380	14684	293	2.8e-08	-2	-1.3	-2.6	1646.3	666.7	843.1	263.9	-6.2	-5.6	AARS	380	14708	269	5.8e-06	-2.1	-1.2	-2.9
SLC35D1	478	447	14535	6.6e-12	4.9	4.1	5.8	17.7	1.2	14.1	3.3	7.2	6.9	NMU	391	14738	239	2e-11	-2.3	-2.9	-1.8	44.2	151.2	64.2	118.5	-7.2	-6.7	PTMS	381	14683	294	2.9e-08	-2.1	-1.3	-2.8	40.6	7.7	41.9	8.3	-6.2	-5.5	TMEM86A	381	14707	270	5.8e-06	-2.4	-1.4	-3.2
SYN2	480	449	14537	6.6e-12	4.9	3.8	6	14	0.6	14.9	2.3	7.2	6.9	AQP3	392	14735	240	2e-11	-2.3	-2.9	-1.8	262.5	728.8	361	345.3	-7.2	-6.7	FOXI3	382	88	14889	3e-08	2.4	3.4	1.6	0.4	10.1	1.6	9.2	6.2	5.5	LACTB	382	14706	271	5.8e-06	-2.2	-1.3	-3
TMEM200A	481	450	14538	6.6e-12	4.9	3.9	6	12.8	0.4	18	3.3	7.2	6.9	RCN2	393	14736	241	2e-11	-2.3	-2.8	-1.8	6.5	26.7	9.8	25	-7.2	-6.7	JMJD1C	383	14682	295	3e-08	-2	-1.3	-2.7	9.3	3.3	7.2	5.6	-6.2	-5.5	SPINT1	383	112	14865	5.8e-06	2.2	3	1.4
ZSCAN4	483	452	14540	6.6e-12	4.9	4	5.9	321.1	33.4	258.3	70.4	7.2	6.9	SLC7A5	394	14737	242	2e-11	-2.3	-2.9	-1.8	15.5	52	20.4	43.8	-7.2	-6.7	CCDC34	384	89	14888	3.3e-08	2	2.7	1.4	25.7	88.9	18.6	35.4	6.1	5.5	HNF1A-AS1	384	14705	272	6e-06	-3.1	-1.9	-3.9
CACNA2D1	484	453	14510	6.6e-12	4.9	4.1	5.7	24.6	1.6	10	2.6	7.2	6.9	ENTPD6	395	14731	243	2e-11	-2.3	-2.8	-1.8	12.3	38.6	19.1	28.7	-7.2	-6.7	NIPA1	385	14681	296	3.7e-08	-2.4	-1.6	-3.2	3.5	0.4	4.7	1	-6.1	-5.5	KBTBD2	385	14704	273	6e-06	-2	-1.2	-2.8
CCND2	485	454	14511	6.6e-12	4.9	4	5.8	33.8	2.9	22	5.8	7.2	6.9	HDDC3	396	14732	244	2e-11	-2.3	-2.8	-1.8	18.9	65.9	26.3	40.7	-7.2	-6.7	EBP	386	14680	297	3.7e-08	-1.9	-1.2	-2.5	573.7	230.2	265.5	90.2	-6.1	-5.5	SESN1	386	113	14864	6.2e-06	2.1	3	1.3
DYSF	486	455	14512	6.6e-12	4.9	4	5.8	9.1	0.5	7	1.8	7.2	6.9	KIT	397	14733	245	2e-11	-2.3	-2.9	-1.7	3.1	10.3	5.8	11.9	-7.2	-6.7	ZNF256	387	90	14887	4.1e-08	2.1	3.1	1.5	4.5	26.9	8.6	25.5	6.1	5.5	C3AR1	387	114	14863	6.2e-06	3	3.6	1.9
DZIP1	487	456	14513	6.6e-12	4.9	3.9	5.8	10.7	0.4	9.3	1	7.2	6.9	LACTB2	398	14734	246	2e-11	-2.3	-2.8	-1.8	2.9	16.3	7.4	17.3	-7.2	-6.7	SMAD6	388	14679	298	4.1e-08	-2.6	-1.6	-3.6	4.3	0.1	8.5	0.8	-6.1	-5.5	TALDO1	388	14703	274	6.6e-06	-1.6	-1	-2.2
HCN4	488	457	14514	6.6e-12	4.9	3.7	6	5.4	0.2	7.4	1.5	7.2	6.9	CKB	399	14726	247	2e-11	-2.2	-2.7	-1.8	101.1	309.4	105.5	110.8	-7.2	-6.7	NR2F6	389	14678	299	4.1e-08	-1.9	-1.2	-2.6	55.1	16	47.1	15.5	-6.1	-5.5	ANXA2P2	389	14702	275	7.1e-06	-1.6	-0.9	-2.2
ITPR1	489	458	14515	6.6e-12	4.9	4	5.8	8.1	0.5	4.4	1.5	7.2	6.9	N4BP3	400	14727	248	2e-11	-2.2	-2.9	-1.7	0.6	3.6	1.9	4.3	-7.2	-6.7	VSIG2	390	14677	300	4.1e-08	-2.5	-1.7	-3.4	3.7	0	10	0	-6.1	-5.5	DENND2C	390	14701	276	7.2e-06	-2.6	-1.5	-3.6
MSI2	490	459	14516	6.6e-12	4.9	3.9	5.8	39.8	2.2	29.7	5.3	7.2	6.9	SFN	401	14728	249	2e-11	-2.2	-2.9	-1.7	0.4	8	1.4	13.2	-7.2	-6.7	FRMD4B	391	91	14886	4.2e-08	2.4	3.2	1.6	1.7	9.8	2.6	8.1	6.1	5.5	SH3D19	392	14700	277	7.4e-06	-2	-1.2	-2.9
NR1H4	491	460	14517	6.6e-12	4.9	3.9	5.8	15.2	0.4	10.9	2.4	7.2	6.9	SRP68	402	14729	250	2e-11	-2.2	-2.7	-1.8	14.5	38.6	16.6	25.5	-7.2	-6.7	MBOAT2	392	14676	301	4.2e-08	-2.1	-1.3	-2.9	9.2	2	9.1	3.2	-6.1	-5.5	LINC00330	393	116	14861	7.4e-06	3	3.6	1.9
PDE6C	492	461	14518	6.6e-12	4.9	4	5.8	11.8	0.8	7.2	5.7	7.2	6.9	TMBIM1	403	14730	251	2e-11	-2.2	-2.7	-1.8	56.3	167.7	59.4	62.8	-7.2	-6.7	TSPAN17	393	92	14885	4.3e-08	2.4	3.3	1.6	0.5	6.7	1.1	9.3	6.1	5.5	HOXD1	394	14699	278	7.5e-06	-2.8	-1.6	-3.7
PLS1	493	462	14519	6.6e-12	4.9	4.1	5.7	49.1	4.1	26	7.7	7.2	6.9	C1orf106	404	14724	252	2e-11	-2.2	-2.8	-1.7	1.1	5.1	3.6	5.2	-7.2	-6.7	EMP2	394	93	14884	4.5e-08	2.2	3.1	1.5	1.5	9.9	2.2	7.5	6.1	5.5	CCDC34	395	117	14860	7.7e-06	1.9	2.7	1.2
PSD3	494	463	14520	6.6e-12	4.9	4.1	5.7	14.4	1.4	6.9	2.6	7.2	6.9	CHCHD3	405	14725	253	2e-11	-2.2	-2.6	-1.8	22.1	69.8	20.8	35.1	-7.2	-6.7	ZNF57	395	94	14883	4.8e-08	2	2.7	1.4	32.6	107.1	27	54.5	6.1	5.5	ZSCAN10	396	14698	279	7.7e-06	-2.7	-1.7	-3.9
SLC8A1	495	464	14521	6.6e-12	4.9	4.1	5.7	16.6	1	8.6	2.7	7.2	6.9	FLNB	406	14720	254	2e-11	-2.2	-2.8	-1.7	8.4	26.3	10.7	21.3	-7.2	-6.7	SRGAP2	396	14675	302	4.8e-08	-2.1	-1.4	-2.9	7.9	1.6	9.3	3.1	-6.1	-5.5	AMOTL1	397	14697	280	7.8e-06	-2.9	-1.6	-4
SLC8A2	496	465	14522	6.6e-12	4.9	4.1	5.8	11.4	0.5	7.1	1.6	7.2	6.9	LRP2	407	14721	255	2e-11	-2.2	-2.8	-1.6	0.1	1.3	0.5	3	-7.2	-6.7	AFTPH	397	14674	303	4.8e-08	-2	-1.3	-2.7	24.5	8.1	12.3	7.8	-6.1	-5.5	OLAH	398	118	14859	8.2e-06	2.6	3.7	1.6
THBS4	497	466	14523	6.6e-12	4.9	4	5.8	18.9	1.5	10.3	6.5	7.2	6.9	PLOD1	408	14722	256	2e-11	-2.2	-2.7	-1.7	5.8	21.8	8.5	16.9	-7.2	-6.7	RNF24	398	14673	304	5.2e-08	-2	-1.3	-2.7	29.2	7.7	24.3	7.3	-6.1	-5.4	PIK3R3	399	14696	281	8.2e-06	-2	-1.2	-2.9
ADAMTS9	499	468	14498	6.6e-12	4.9	4	5.7	14.3	1.2	7	4	7.2	6.9	SLC44A2	409	14723	257	2e-11	-2.2	-2.6	-1.8	35.5	100.1	36	45.6	-7.2	-6.7	UPP1	399	14672	305	5.3e-08	-1.9	-1.2	-2.6	972	360.2	562.1	137.1	-6.1	-5.4	INSIG1	400	14695	282	8.3e-06	-2	-1.1	-2.9
CNTNAP2	501	470	14500	6.6e-12	4.9	4.1	5.7	4.6	0.2	2	1	7.2	6.9	CLCC1	410	14717	258	2e-11	-2.1	-2.6	-1.7	2	9.8	3.1	8.5	-7.2	-6.7	KLK6	400	14671	306	5.5e-08	-3	-1.9	-4.2	6.9	0.1	11.5	0.6	-6	-5.4	NDUFV1	401	14694	283	8.5e-06	-1.6	-0.9	-2.2
ITIH5	503	472	14502	6.6e-12	4.9	3.9	5.8	8.3	0.4	5.7	1.6	7.2	6.9	COMMD7	411	14718	259	2e-11	-2.1	-2.6	-1.7	11.4	34.1	16.3	28	-7.2	-6.7	SMARCA2	401	14670	307	5.6e-08	-2.5	-1.6	-3.4	3.7	0.6	5.9	1.6	-6	-5.4	PPAP2C	402	119	14858	8.6e-06	2.7	4.5	1.6
KLF2	504	473	14503	6.6e-12	4.9	3.9	5.8	23.5	0.5	26	2.4	7.2	6.9	FGFR2	412	14719	260	2e-11	-2.1	-2.7	-1.6	8.1	27	11.3	41.6	-7.2	-6.7	SPDYC	402	95	14882	5.8e-08	2.4	3.2	1.6	1.2	18.6	3.1	21.6	6	5.4	GRAMD1A	403	14693	284	8.6e-06	-2.2	-1.3	-3.1
MAPKAPK2	505	474	14504	6.6e-12	4.9	4.1	5.7	35.6	2.3	21.9	3.4	7.2	6.9	CDK6	413	14712	261	2e-11	-2.1	-2.6	-1.5	0.7	2.7	1.6	2.8	-7.2	-6.7	PRDX2	403	14669	308	6e-08	-1.9	-1.2	-2.6	409.8	145.3	230.2	78.3	-6	-5.4	RNF214	404	14692	285	8.7e-06	-1.7	-1	-2.6
PNP	506	475	14505	6.6e-12	4.9	3.8	5.8	156.2	16.9	133.9	22.3	7.2	6.9	GAPDH	414	14713	262	2e-11	-2.1	-2.5	-1.7	710.2	2024.2	384.3	742	-7.2	-6.7	ATP6V0A4	404	96	14881	6.7e-08	2.5	3.4	1.6	8.7	38.9	12.6	31.7	6	5.4	TRIM26	405	14691	286	8.9e-06	-1.8	-1.1	-2.6
PTPN13	507	476	14506	6.6e-12	4.9	4	5.8	8.1	0.4	4.6	1.3	7.2	6.9	HTATIP2	415	14714	263	2e-11	-2.1	-2.6	-1.6	1.5	11	4.1	14.3	-7.2	-6.7	MEIS2	405	14668	309	6.8e-08	-2.7	-1.7	-3.9	3.8	0.1	7.5	0.5	-6	-5.4	BTK	406	14690	287	9e-06	-2.3	-1.4	-3.3
SLC12A8	508	477	14507	6.6e-12	4.9	3.8	5.9	12.2	0.4	18.3	2.1	7.2	6.9	OCLN	416	14715	264	2e-11	-2.1	-2.7	-1.6	2	7.6	3.9	5.5	-7.2	-6.7	CR1L	406	14667	310	7.2e-08	-3	-2	-3.9	4.8	0.1	8.6	1	-6	-5.4	RAP1GAP2	407	120	14857	9.1e-06	2.7	3.6	1.8
TCL1A	509	478	14508	6.6e-12	4.9	4.5	5.2	4430.1	226.4	2432.5	317.6	7.2	6.9	SLC7A7	417	14716	265	2e-11	-2.1	-2.6	-1.7	30.4	96.4	23.5	74.6	-7.2	-6.7	HRASLS5	407	97	14880	7.3e-08	2.1	2.9	1.4	10.8	37.9	13.5	21.7	6	5.4	DUSP14	408	121	14856	9.1e-06	1.9	2.6	1.2
ZCWPW1	510	479	14509	6.6e-12	4.9	4.1	5.8	38.8	2	29.1	4.4	7.2	6.9	ATP5D	418	14709	266	2e-11	-2.1	-2.5	-1.7	108.6	294.5	85.9	138.4	-7.2	-6.7	SNX27	408	14666	311	7.6e-08	-1.9	-1.2	-2.6	31.6	10.6	20.2	6.4	-6	-5.4	DPP4	409	14689	288	9.2e-06	-2.5	-1.5	-3.6
ARHGAP32	511	480	14485	6.6e-12	4.8	4	5.7	13.9	1.2	5.2	2.4	7.2	6.9	CNN2	419	14710	267	2e-11	-2.1	-2.6	-1.6	13.5	40	14.2	31.9	-7.2	-6.7	PITPNM2	409	14665	312	8.2e-08	-2.7	-1.7	-3.5	2.1	0.1	4.2	0.3	-6	-5.4	PAK1	410	14688	289	9.4e-06	-1.8	-1.1	-2.6
GNS	513	482	14487	6.6e-12	4.8	4	5.7	104.9	10.1	62.6	10.3	7.2	6.9	PDGFA	420	14711	268	2e-11	-2.1	-2.7	-1.5	18.8	44.6	27.2	38.4	-7.2	-6.7	TBL2	410	98	14879	8.3e-08	2.4	3.3	1.6	3.6	16.7	5.8	17.8	6	5.4	CDH3	411	122	14855	9.6e-06	2.1	2.9	1.3
KIAA0922	514	483	14488	6.6e-12	4.8	4	5.7	36	3.9	21.4	7.4	7.2	6.9	CSTB	421	14705	269	2e-11	-2	-2.5	-1.7	67.2	190.1	46.5	105	-7.2	-6.7	MDK	411	14664	313	8.6e-08	-2	-1.3	-2.7	493.7	158.7	337.8	103.2	-6	-5.4	MDK	412	14687	290	1e-05	-1.8	-1.1	-2.4
KIAA1324L	515	484	14489	6.6e-12	4.8	3.9	5.7	8.5	0.3	5.7	0.9	7.2	6.9	CYB5A	422	14706	270	2e-11	-2	-2.5	-1.6	8.3	32.3	15	26.5	-7.2	-6.7	PBX1	412	14663	314	8.9e-08	-2.3	-1.4	-3.1	2.7	0.2	5.1	0.8	-6	-5.3	EFNA4	413	123	14854	1e-05	2	2.8	1.3
LIMA1	516	485	14490	6.6e-12	4.8	3.9	5.7	411.1	41.8	303.9	38.2	7.2	6.9	LTA4H	423	14707	271	2e-11	-2	-2.5	-1.6	6.5	20.7	10.6	16	-7.2	-6.7	FXYD5	413	14662	315	9e-08	-2.4	-1.6	-3.2	17	2.7	23.6	9.6	-6	-5.3	APOBEC3G	414	14686	291	1e-05	-2.7	-1.6	-3.9
LRRC8B	518	487	14492	6.6e-12	4.8	3.9	5.8	7.6	0.3	6.3	1	7.2	6.9	YDJC	424	14708	272	2e-11	-2	-2.5	-1.6	20.6	62	21.6	32.2	-7.2	-6.7	GDE1	414	99	14878	9.1e-08	2	2.6	1.3	36.4	116.3	19.1	51.3	6	5.3	ISOC2	415	14685	292	1.1e-05	-2.2	-1.3	-3.1
PSTPIP1	519	488	14493	6.6e-12	4.8	3.7	5.9	22.2	0.5	35.6	2	7.2	6.9	ANXA3	425	14699	273	2e-11	-2	-2.4	-1.6	60.3	171.3	52.1	77	-7.2	-6.7	FKBP1A	415	14661	316	9.2e-08	-1.7	-1.1	-2.2	213.9	92.2	66.6	32.6	-6	-5.3	PSME1	416	14684	293	1.1e-05	-1.9	-1	-2.7
SMURF1	520	489	14494	6.6e-12	4.8	4	5.7	24.6	2.4	14.3	5.1	7.2	6.9	ARHGAP18	426	14700	274	2e-11	-2	-2.5	-1.5	13.8	28.9	23	17.1	-7.2	-6.7	MXRA8	416	14660	317	9.2e-08	-2.4	-1.5	-3.3	10.2	0.7	16.6	3	-6	-5.3	SLCO5A1	417	14683	294	1.1e-05	-2.8	-1.6	-3.9
THSD7A	521	490	14495	6.6e-12	4.8	3.8	5.8	6.5	0.4	5.5	1.4	7.2	6.9	LPCAT1	427	14701	275	2e-11	-2	-2.5	-1.5	3.7	10.8	5.8	10.2	-7.2	-6.7	PRAMEF19.uid_865	417	100	14877	9.5e-08	2.6	3.4	1.7	0.7	7.8	1.9	4.5	6	5.3	OSR2	418	124	14853	1.1e-05	2.1	3.1	1.3
TIMP2	523	492	14497	6.6e-12	4.8	3.9	5.7	20.4	1.4	15.6	3.4	7.2	6.9	PAICS	428	14702	276	2e-11	-2	-2.4	-1.6	22.7	64.2	17.5	26.8	-7.2	-6.7	DENND1B	418	14659	318	9.7e-08	-2.2	-1.4	-3	2.8	0.6	3.5	2.9	-5.9	-5.3	RAB31	419	14682	295	1.1e-05	-2.8	-1.6	-3.7
ADAP1	524	493	14469	6.6e-12	4.8	3.9	5.7	46.2	2	48.9	4.5	7.2	6.9	SLC29A2	429	14703	277	2e-11	-2	-2.5	-1.5	4.3	16.8	6.5	16.9	-7.2	-6.7	FOXD3	419	14658	319	1e-07	-2.6	-1.6	-3.3	4.1	0.3	5.9	0.6	-5.9	-5.3	PLSCR1	420	14681	296	1.1e-05	-2.2	-1.2	-3
ANKRD6	525	494	14470	6.6e-12	4.8	3.9	5.8	16.2	0.6	11.8	1.8	7.2	6.9	SMOX	430	14704	278	2e-11	-2	-2.5	-1.6	61.5	143.7	47	80.9	-7.2	-6.7	CYP4F35P	420	14657	320	1e-07	-2.6	-1.7	-3.6	1.7	0	4.2	0.2	-5.9	-5.3	ADAMTSL5	421	125	14852	1.1e-05	2.2	3.2	1.3
GLCCI1	527	496	14472	6.6e-12	4.8	3.7	5.8	16.9	0.7	16.3	1.7	7.2	6.9	LRWD1	431	14696	279	2e-11	-2	-2.5	-1.5	8.9	26.7	12.1	22.5	-7.2	-6.7	TPK1	421	101	14876	1.1e-07	2.4	3.5	1.6	0.3	6.6	1.1	9.7	5.9	5.3	COL23A1	422	14680	297	1.1e-05	-2.8	-1.7	-3.7
IDH2	528	497	14473	6.6e-12	4.8	4	5.6	63.5	6.5	33.1	18.8	7.2	6.9	RBM47	432	14697	280	2e-11	-2	-2.4	-1.6	32.2	84.6	23.5	39.7	-7.2	-6.7	FGD6	422	14656	321	1.1e-07	-2	-1.2	-2.7	4.8	1.5	3.9	2.1	-5.9	-5.3	ATG9B	423	126	14851	1.1e-05	2.2	3	1.3
ITGBL1	530	499	14475	6.6e-12	4.8	3.9	5.7	5.8	0.2	3.9	1.3	7.2	6.9	TAX1BP3	433	14698	281	2e-11	-2	-2.4	-1.5	10	55.7	22.4	30.7	-7.2	-6.7	GSC	423	14655	322	1.1e-07	-2.4	-1.4	-3.3	45.6	8.3	88.5	14.1	-5.9	-5.3	C8orf37-AS1	424	127	14850	1.2e-05	2.3	3.2	1.5
LRP5	531	500	14476	6.6e-12	4.8	4	5.6	15.5	0.8	7.7	1.9	7.2	6.9	HEXB	434	14692	282	2e-11	-1.9	-2.4	-1.5	11.7	40.3	12.8	26.4	-7.2	-6.7	TMEM106C	424	102	14875	1.1e-07	2.1	2.9	1.4	15.8	64.9	19.9	44.8	5.9	5.3	SLCO1A2	425	14679	298	1.2e-05	-2.3	-1.3	-3.3
MT1E	532	501	14477	6.6e-12	4.8	4	5.6	166.8	11	84.8	23.1	7.2	6.9	MTFP1	435	14693	283	2e-11	-1.9	-2.4	-1.4	28.1	78.3	33.3	55.4	-7.2	-6.7	CAPN5	425	14654	323	1.2e-07	-2	-1.3	-2.7	20.9	5.3	16.6	6	-5.9	-5.3	FKBP1A	426	14678	299	1.3e-05	-1.5	-0.9	-2.1
MXD4	533	502	14478	6.6e-12	4.8	4	5.7	26.2	1.8	21.4	4.2	7.2	6.9	NDUFAF3	436	14694	284	2e-11	-1.9	-2.4	-1.5	17	45.7	22.1	27.7	-7.2	-6.7	IL23A	426	14653	324	1.2e-07	-2.9	-1.9	-3.9	11.8	0.9	23.2	4.7	-5.9	-5.3	PAN3	427	14677	300	1.3e-05	-1.8	-1.1	-2.6
NPM3	534	503	14479	6.6e-12	4.8	4	5.6	485.6	52.5	183.1	65.2	7.2	6.9	ZFYVE21	437	14695	285	2e-11	-1.9	-2.4	-1.5	30	78.3	29.8	38.9	-7.2	-6.7	PRCP	427	14652	325	1.2e-07	-2	-1.2	-2.7	47.1	15	41.4	17.6	-5.9	-5.3	TAS1R1	428	128	14849	1.3e-05	3	3.7	1.9
TC2N	535	504	14480	6.6e-12	4.8	4	5.6	25.9	2.1	14.2	3.2	7.2	6.9	GPI	438	14690	286	2e-11	-1.9	-2.4	-1.5	29.3	74.4	23.1	42.8	-7.2	-6.7	TFEB	428	103	14874	1.3e-07	2.6	3.4	1.7	3.6	21.6	6.8	23.8	5.9	5.3	RHPN2	429	129	14848	1.3e-05	1.9	2.6	1.2
TGM4	536	505	14481	6.6e-12	4.8	3.7	5.9	10.5	0.3	11.4	2.2	7.2	6.9	POLR2H	439	14691	287	2e-11	-1.9	-2.3	-1.5	78.4	192.3	57.7	75.5	-7.2	-6.7	PLA2G16	429	14651	326	1.3e-07	-2.1	-1.3	-2.8	53.9	19.9	47.1	25.4	-5.9	-5.3	ACTG2	430	130	14847	1.3e-05	2.3	3.4	1.4
YPEL1	538	507	14483	6.6e-12	4.8	3.9	5.7	13.6	0.8	8.7	2.5	7.2	6.9	APRT	440	14686	288	2e-11	-1.9	-2.3	-1.4	90.4	228	78.9	94.6	-7.2	-6.7	HLA-E	430	14650	327	1.3e-07	-1.8	-1.1	-2.6	77.3	25.2	46.5	21.6	-5.9	-5.3	SLC7A11-AS1	431	14676	301	1.3e-05	-2.2	-1.3	-3.1
ZNF280B	539	508	14484	6.6e-12	4.8	3.9	5.6	82.8	9.7	36	12.1	7.2	6.9	MTMR2	441	14687	289	2e-11	-1.9	-2.3	-1.4	6.1	16.2	8.3	10.5	-7.2	-6.7	ITGA1	431	14649	328	1.3e-07	-2.6	-1.6	-3.4	1.2	0	2.7	0.1	-5.9	-5.3	NRGN	432	14675	302	1.3e-05	-2.1	-1.2	-3
ATP2B4	540	509	14448	6.6e-12	4.8	3.9	5.7	10.8	0.8	6.8	2.1	7.2	6.9	PMF1	442	14688	290	2e-11	-1.9	-2.3	-1.4	16.1	53.7	24.6	41.2	-7.2	-6.7	MSL3P1	432	104	14873	1.3e-07	2.1	2.9	1.4	3.2	18.7	5.2	15.7	5.9	5.3	PTGR1	433	14674	303	1.4e-05	-2.1	-1.3	-2.9
CCBE1	541	510	14449	6.6e-12	4.8	3.7	5.8	4.7	0.1	4.5	0.7	7.2	6.9	SLC25A11	443	14689	291	2e-11	-1.9	-2.3	-1.4	51.1	131.3	35.9	58.3	-7.2	-6.7	KAT7	433	14648	329	1.4e-07	-1.9	-1.2	-2.6	40.5	12.5	27.8	10.2	-5.9	-5.3	CNN2	434	131	14846	1.5e-05	2	2.8	1.2
DDIT3	543	512	14451	6.6e-12	4.8	3.8	5.7	552.2	64.3	431.1	70	7.2	6.9	GPD2	444	14684	292	2e-11	-1.8	-2.3	-1.4	10.5	26.8	8.8	14.4	-7.2	-6.7	ZNF280A	434	105	14872	1.4e-07	2.2	3	1.5	4.3	28.5	5.9	44.6	5.9	5.3	SACS	435	132	14845	1.5e-05	2	2.8	1.2
FCHO1	544	513	14452	6.6e-12	4.8	3.9	5.8	22.3	1	21.9	2.8	7.2	6.9	SPINT1	445	14685	293	2e-11	-1.8	-2.3	-1.4	54.7	129.1	43.7	79.3	-7.2	-6.7	IDH3G	435	14647	330	1.4e-07	-1.9	-1.2	-2.6	93.2	31.9	62.8	24.2	-5.9	-5.3	SREBF1	437	14673	304	1.5e-05	-2.2	-1.3	-3
HIST1H3G	545	514	14453	6.6e-12	4.8	3.8	5.6	167.4	12.5	108.5	30.5	7.2	6.9	AFG3L2	446	14680	294	2e-11	-1.8	-2.2	-1.3	16.6	38.8	13.9	25.8	-7.2	-6.7	LOXL2	436	106	14871	1.4e-07	2.4	3.4	1.6	0.5	5.4	1.2	8.8	5.9	5.3	NINJ2	438	134	14843	1.6e-05	2.4	3.7	1.5
IGDCC3	546	515	14454	6.6e-12	4.8	3.7	5.8	11.2	0.6	11.9	4.8	7.2	6.9	PEPD	447	14681	295	2e-11	-1.8	-2.2	-1.4	24.7	67.1	19.6	34.6	-7.2	-6.7	PCED1B	437	14646	331	1.4e-07	-2.5	-1.5	-3.4	13.9	2	23.8	8.1	-5.9	-5.3	COX7B	439	14672	305	1.7e-05	-1.7	-1	-2.4
IRF6	548	517	14456	6.6e-12	4.8	3.6	6	26.5	1.7	42.5	5.4	7.2	6.9	PREB	448	14682	296	2e-11	-1.8	-2.2	-1.3	43.9	95	36.2	60.4	-7.2	-6.7	PLD2	438	107	14870	1.4e-07	2	2.7	1.3	5.5	19.5	7.2	14.4	5.9	5.3	CNR2	440	135	14842	1.7e-05	2.5	3.9	1.5
KSR1	549	518	14457	6.6e-12	4.8	3.8	5.8	10.1	0.3	8.6	1	7.2	6.9	TP53I13	449	14683	297	2e-11	-1.8	-2.3	-1.3	10.3	28.1	14.5	25.5	-7.2	-6.7	CHST12	439	14645	332	1.4e-07	-1.8	-1.2	-2.5	126.9	44.3	76.1	28.4	-5.9	-5.3	CHI3L2	441	14671	306	1.7e-05	-2.2	-1.1	-3.2
LRP6	550	519	14458	6.6e-12	4.8	4	5.5	34.1	3.4	11.2	3.4	7.2	6.9	SLC29A1	450	14679	298	2e-11	-1.8	-2.2	-1.3	51.6	127.6	54.2	65.1	-7.2	-6.7	PXDN	440	14644	333	1.5e-07	-2.8	-1.8	-4.1	3	0.1	6	0.7	-5.9	-5.2	PANX1	442	136	14841	1.7e-05	2.1	3.1	1.3
LTBP1	551	520	14459	6.6e-12	4.8	3.8	5.6	9.8	0.8	6.3	3.1	7.2	6.9	HLA-F	451	14677	299	2e-11	-1.7	-2.2	-1.3	37.1	87.6	48.1	51.3	-7.2	-6.7	PKD1L1	441	14643	334	1.6e-07	-2.3	-1.3	-3.1	2.9	0.4	4.1	1.1	-5.9	-5.2	PTBP2	443	14670	307	1.8e-05	-1.8	-1	-2.6
MGAT5	553	522	14461	6.6e-12	4.8	3.9	5.7	14.2	1.3	9.9	3	7.2	6.9	TMEM14C	452	14678	300	2e-11	-1.7	-2.2	-1.3	19.5	55.4	19.1	31.1	-7.2	-6.7	RBFOX2	442	14642	335	1.6e-07	-1.9	-1.2	-2.7	7.7	2.1	6.8	2.8	-5.9	-5.2	CD81	444	14669	308	1.8e-05	-1.7	-1	-2.4
NEDD4L	554	523	14462	6.6e-12	4.8	3.9	5.6	9.9	0.7	6.2	1.7	7.2	6.9	CYSTM1	453	14676	301	2e-11	-1.7	-2.1	-1.3	61.4	146.9	45.8	83	-7.2	-6.7	CDS2	443	108	14869	1.7e-07	2.3	3.1	1.5	1.2	6	2	4.7	5.8	5.2	PER3	445	137	14840	1.8e-05	2.1	3.3	1.3
PDLIM2	555	524	14463	6.6e-12	4.8	3.9	5.6	40.6	3.3	29	11.5	7.2	6.9	ATP5O	454	14674	302	2e-11	-1.7	-2.1	-1.3	382.4	871	155.3	299	-7.2	-6.7	FOXD3-AS1	444	14641	336	1.7e-07	-2	-1.3	-2.7	42	4.7	77.8	6.8	-5.8	-5.2	MISP	446	138	14839	1.8e-05	2.1	3.1	1.3
2015-09-09	556	525	14464	6.6e-12	4.8	3.9	5.6	29.8	2.8	20.3	5.3	7.2	6.9	ZNF57	455	14675	303	2e-11	-1.7	-2.1	-1.3	48.7	107.1	43.8	54.5	-7.2	-6.7	CTSE	445	14640	337	1.7e-07	-2.2	-1.3	-3.1	9.1	1	14.5	3	-5.8	-5.2	TMEM99	447	139	14838	1.8e-05	2	3.2	1.2
SERINC2	557	526	14465	6.6e-12	4.8	3.9	5.7	19.5	0.5	15.1	2.7	7.2	6.9	METTL23	456	14673	304	2e-11	-1.6	-2.1	-1.2	18.4	47.6	24.8	35.6	-7.2	-6.7	SSH3	446	109	14868	1.7e-07	2.6	3.9	1.7	0.1	4.7	0.6	7.3	5.8	5.2	BLVRB	448	140	14837	1.8e-05	2.1	2.9	1.2
SMARCA2	558	527	14466	6.6e-12	4.8	3.9	5.6	32.5	4.8	19.6	11.3	7.2	6.9	PSAP	457	14672	305	2e-11	-1.3	-1.7	-1.1	537.8	1328.4	333.8	588.1	-7.2	-6.7	OLAH	447	110	14867	1.7e-07	2.4	3.3	1.6	1.9	15.6	4.1	14.3	5.8	5.2	MPST	449	141	14836	1.9e-05	2.1	2.9	1.3
UBXN11	559	528	14467	6.6e-12	4.8	3.9	5.7	258.6	28.3	190.8	38.9	7.2	6.9	KIAA1551	458	153	14824	2e-11	1.8	1.4	2.3	58.9	23	38.2	16.7	7.2	6.7	SCAMP5	448	14639	338	1.8e-07	-2.3	-1.4	-3.1	4.4	0.5	7	2.2	-5.8	-5.2	KLHL3	450	14668	309	1.9e-05	-3.2	-1.8	-4.3
USP35	560	529	14468	6.6e-12	4.8	3.9	5.7	9.3	0.3	6.9	1.6	7.2	6.9	PCP4L1	460	155	14822	2e-11	2.6	1.7	3.4	63.8	9.2	180.3	31	7.2	6.7	GRAMD1A	449	14638	339	1.8e-07	-2.2	-1.4	-2.9	10.7	1.7	10.3	3.7	-5.8	-5.2	TMEM97	451	14667	310	1.9e-05	-2.7	-1.7	-3.5
ASAP2	561	530	14436	6.6e-12	4.7	3.9	5.7	16.7	1.4	13.6	2.8	7.2	6.9	C16orf72	461	156	14821	2e-11	1.8	1.3	2.2	30.8	11.4	19.5	8.5	7.2	6.7	SACS-AS1	450	111	14866	1.8e-07	2.9	3.9	1.9	0.1	6.1	0.8	10.7	5.8	5.2	ERBB4	452	14666	311	1.9e-05	-2.7	-1.5	-3.6
HIPK2	563	532	14438	6.6e-12	4.7	4	5.6	8	0.7	3.3	1.3	7.2	6.9	DEPDC7	462	157	14820	2e-11	1.9	1.4	2.4	22.5	5.8	25.2	8	7.2	6.7	SYNJ2BP	451	14637	340	1.8e-07	-1.9	-1.2	-2.6	10.8	3.7	8.2	4.4	-5.8	-5.2	TMEM164	453	14665	312	2e-05	-2	-1.2	-2.9
PCSK5	564	533	14439	6.6e-12	4.7	3.8	5.6	18	0.9	14.6	1.6	7.2	6.9	BTLA	463	158	14819	2e-11	1.9	1.4	2.4	6.4	1.8	7.9	5.2	7.2	6.7	BRWD3	452	14636	341	1.8e-07	-2.1	-1.3	-2.9	10.8	3.6	9.2	4.4	-5.8	-5.2	ST3GAL1	454	14664	313	2e-05	-1.8	-1.1	-2.6
PDXDC1	565	534	14440	6.6e-12	4.7	4	5.5	64.6	8.1	30.9	10.9	7.2	6.9	PLEKHO1	464	159	14818	2e-11	2.2	1.6	2.8	13.7	2.1	15.1	4.7	7.2	6.7	OSMR	453	14635	342	1.8e-07	-2.8	-1.7	-3.7	2.8	0.2	4.5	0.9	-5.8	-5.2	SLC25A5	455	14663	314	2e-05	-1.6	-0.9	-2.2
RAB3A	566	535	14441	6.6e-12	4.7	3.8	5.6	39.8	2.7	31.4	8.8	7.2	6.9	ACTL8	465	160	14817	2e-11	3.3	2.1	4.4	166.4	27.9	477.3	103.5	7.2	6.7	TCF25	454	14634	343	1.9e-07	-1.8	-1.1	-2.5	83.9	29.8	48.9	17	-5.8	-5.2	ZP2	456	142	14835	2.1e-05	2.4	3.6	1.4
RBM46	567	536	14442	6.6e-12	4.7	3.9	5.6	45.8	4.1	24.8	8.9	7.2	6.9	DYNLL1-AS1	466	161	14816	2e-11	1.9	1.4	2.4	21.5	5.2	20.9	11	7.2	6.7	ETV5	455	14633	344	1.9e-07	-2.2	-1.4	-3	7.7	1.9	7.6	2.7	-5.8	-5.2	ACOXL	457	14662	315	2.2e-05	-1.8	-1	-2.6
RND1	568	537	14443	6.6e-12	4.7	3.8	5.7	122.7	17.2	126	46.5	7.2	6.9	ZNF667-AS1	467	162	14815	2e-11	2	1.5	2.4	46.7	16.2	46.5	19.6	7.2	6.7	IL32	456	14632	345	2e-07	-2.5	-1.6	-3.4	7.3	0.1	19.6	0.6	-5.8	-5.2	SFTPD	458	143	14834	2.2e-05	2.3	3.3	1.4
SAMD4A	569	538	14444	6.6e-12	4.7	3.8	5.7	7.6	0.3	9.8	1.1	7.2	6.9	FNBP1	468	163	14814	2e-11	1.9	1.4	2.4	23.6	8.2	15.2	8.8	7.2	6.7	FKBPL	457	112	14865	2e-07	2	2.7	1.4	17.5	65.4	20.6	39.8	5.8	5.2	IGF2BP3	459	14661	316	2.3e-05	-1.8	-1	-2.5
TEK	571	540	14446	6.6e-12	4.7	3.8	5.8	7.4	0.2	5.5	0.9	7.2	6.9	HIST1H2BK	469	164	14813	2e-11	2.1	1.5	2.7	60.9	15.1	101.5	24.2	7.2	6.7	XPNPEP1	458	113	14864	2.1e-07	2.2	3.1	1.5	6.5	30.7	9.4	21.1	5.8	5.2	GCNT1	460	14660	317	2.3e-05	-2.4	-1.4	-3.4
TMEM254-AS1	572	541	14447	6.6e-12	4.7	3.3	5.7	32.3	2.4	35.7	4.2	7.2	6.9	DNAL1	470	165	14812	2e-11	1.9	1.4	2.4	4.1	1.2	4.3	1.7	7.2	6.7	AMICA1	459	14631	346	2.1e-07	-2.5	-1.6	-3.5	7.3	0.6	12.8	2.6	-5.8	-5.2	VAT1	461	14659	318	2.3e-05	-1.7	-1	-2.4
AKT1	573	542	14416	6.6e-12	4.7	3.8	5.6	35.5	2.4	23.2	5.5	7.2	6.9	RNF168	471	166	14811	2e-11	1.8	1.3	2.2	26.6	10.3	17.2	8.5	7.2	6.7	PGM2L1	460	14630	347	2.2e-07	-2.1	-1.4	-2.8	13.4	4.5	8.4	4.8	-5.8	-5.2	FRMD8	462	144	14833	2.3e-05	1.9	2.8	1.2
CCNA1	575	544	14418	6.6e-12	4.7	3.5	5.9	638.4	69.1	1015.1	88.3	7.2	6.9	SALL2	472	167	14810	2e-11	2.9	2.3	3.3	1.3	0	3.3	0	7.2	6.7	CDC42BPB	461	14629	348	2.2e-07	-2.1	-1.3	-2.9	7.3	1.4	12.5	2.1	-5.8	-5.2	MPC1	463	14658	319	2.4e-05	-1.7	-1	-2.4
COPRS	576	545	14419	6.6e-12	4.7	3.8	5.5	148.1	15.3	89.7	26	7.2	6.9	EBLN3	473	168	14809	2e-11	1.8	1.3	2.3	29.7	11.1	21.7	8.9	7.2	6.7	LRRC41	462	14628	349	2.2e-07	-2.1	-1.2	-2.8	31.9	9.8	26.9	10.3	-5.8	-5.2	AACS	464	14657	320	2.4e-05	-2.1	-1.1	-2.9
CREB5	577	546	14420	6.6e-12	4.7	3.8	5.7	6.5	0.3	4.9	1	7.2	6.9	LOC101928099	474	169	14808	2e-11	1.9	1.4	2.4	18.9	5.1	18.3	12.4	7.2	6.7	PRDM1	463	14627	350	2.3e-07	-2.4	-1.5	-3.3	7.1	1.2	10.3	3	-5.8	-5.2	ASNS	465	14656	321	2.4e-05	-3.1	-1.9	-4.1
DNAH3	578	547	14421	6.6e-12	4.7	3.6	5.7	5.4	0.4	4.8	1	7.2	6.9	FLJ25758	476	171	14806	2e-11	2.2	1.6	2.9	9.2	1.4	12.5	4.7	7.2	6.7	LINC00925	464	114	14863	2.5e-07	2.6	4	1.7	0.1	3.2	0.4	5.2	5.8	5.2	SLC5A5	466	145	14832	2.5e-05	2	2.8	1.2
EFNB2	579	548	14422	6.6e-12	4.7	3.9	5.6	17.7	1	14.3	3.8	7.2	6.9	SKIL	477	172	14805	2e-11	1.8	1.3	2.2	17.1	6.2	13	5.1	7.2	6.7	DIS3L	465	115	14862	2.5e-07	2.2	3	1.5	2.9	14	4.7	14.4	5.8	5.2	BSPRY	467	146	14831	2.5e-05	2	2.9	1.2
GPR143	581	550	14424	6.6e-12	4.7	3.9	5.5	99	10.8	41.2	18.1	7.2	6.9	C10orf10	478	14671	306	2e-11	-3.7	-4.7	-2.7	0.7	15.9	4.5	27.2	-7.2	-6.7	TMEM138	466	116	14861	2.7e-07	2	2.7	1.3	13.1	52.3	14.7	41.4	5.8	5.1	DPP3	468	14655	322	2.5e-05	-1.9	-1	-2.7
HAUS4	582	551	14425	6.6e-12	4.7	3.9	5.5	124.7	15	61.3	23.6	7.2	6.9	TGFBI	479	14670	307	2e-11	-3.6	-4.3	-2.9	0.7	15.6	2.4	19.4	-7.2	-6.7	LARP1	467	14626	351	2.7e-07	-1.7	-1.1	-2.3	66.8	27.2	30.9	14.4	-5.8	-5.1	POMC	469	147	14830	2.6e-05	1.9	2.7	1.2
HIPK3	583	552	14426	6.6e-12	4.7	3.8	5.6	80.4	10.4	59.1	11.6	7.2	6.9	PTGES	480	14669	308	2e-11	-3.3	-4	-2.7	114.7	494.9	218.1	294.6	-7.2	-6.7	PAK1	468	14625	352	2.7e-07	-1.9	-1.2	-2.6	17.1	5.5	13.6	7.1	-5.8	-5.1	TMEM45B	470	148	14829	2.6e-05	2	2.9	1.2
HIST1H3A	584	553	14427	6.6e-12	4.7	3.8	5.7	117.7	4.7	113	15.7	7.2	6.9	GAS6	481	14668	309	2e-11	-3	-3.5	-2.5	11.3	47.8	18.6	33.1	-7.2	-6.7	COL4A3BP	469	14624	353	2.8e-07	-1.8	-1.1	-2.4	22.2	9.2	12.9	11.3	-5.8	-5.1	CDX1	471	14654	323	2.7e-05	-2.8	-1.8	-3.6
JAG1	585	554	14428	6.6e-12	4.7	3.9	5.6	42.7	4.5	33.6	5.9	7.2	6.9	ST6GALNAC1	482	14667	310	2e-11	-2.6	-3.1	-2.1	2.7	14.3	4.8	12.8	-7.2	-6.7	C7orf49	470	117	14860	2.9e-07	1.9	2.6	1.3	27.2	86.1	27.5	47.2	5.7	5.1	SMS	472	14653	324	2.7e-05	-1.8	-1.1	-2.5
NCOA6	586	555	14429	6.6e-12	4.7	4	5.5	73.4	9	25.6	8.6	7.2	6.9	PLSCR1	483	14666	311	2e-11	-2.5	-3.2	-2	3.4	18	9.7	19.8	-7.2	-6.7	STS	471	14623	354	3.1e-07	-2.1	-1.4	-2.9	3	0.5	3.2	1.2	-5.7	-5.1	GNB4	473	149	14828	2.8e-05	2.1	3.1	1.3
NFATC1	587	556	14430	6.6e-12	4.7	3.8	5.6	30.3	2.8	14.5	7.1	7.2	6.9	PFKL	484	14665	312	2e-11	-2.5	-3	-2	23.9	76.7	26.8	49.8	-7.2	-6.7	DPRX	472	118	14859	3.1e-07	2.7	3.8	1.7	3.1	37.9	8.2	69.3	5.7	5.1	PHLDB3	474	150	14827	2.8e-05	2.1	3	1.2
RARRES2	588	557	14431	6.6e-12	4.7	4	5.5	407.3	41.5	164.1	44.2	7.2	6.9	LRRC61	485	14664	313	2e-11	-2.4	-3	-1.9	8.6	30.8	14.9	28.3	-7.2	-6.7	RRP1	473	119	14858	3.6e-07	2	2.7	1.3	31	96.5	24.2	78.4	5.7	5.1	RUFY3	475	14652	325	2.9e-05	-1.7	-0.9	-2.4
SYT16	589	558	14432	6.6e-12	4.7	3.7	5.7	13.4	0.5	14.9	3.7	7.2	6.9	ESRRG	486	14663	314	2e-11	-2.3	-3.1	-1.7	0.4	2.3	1.6	4.2	-7.2	-6.7	ACVR2B	474	14622	355	3.9e-07	-1.8	-1.1	-2.6	7.3	2.4	5.4	2.4	-5.7	-5.1	SLC4A11	476	151	14826	2.9e-05	1.8	2.5	1.1
TDRD1	590	559	14433	6.6e-12	4.7	3.7	5.6	13	1	10	2.9	7.2	6.9	IFITM2	487	14660	315	2e-11	-2.3	-3.1	-1.7	16.5	63.1	44.1	68.6	-7.2	-6.7	PDE4D	475	14621	356	4e-07	-2.5	-1.5	-3.4	3.7	0.5	5.3	1.3	-5.7	-5.1	C14orf1	477	14651	326	3e-05	-1.8	-1	-2.6
ZSCAN5B	592	561	14435	6.6e-12	4.7	3.8	5.6	406	54.4	300.8	90.9	7.2	6.9	SDCBP	488	14661	316	2e-11	-2.3	-2.8	-1.8	38.9	121	41	90	-7.2	-6.7	FAM19A3	476	120	14857	4e-07	2.4	3.9	1.6	0.3	11.3	1.6	14.1	5.7	5.1	SRGAP2	478	14650	327	3e-05	-1.9	-1.1	-2.8
ASXL3	594	563	14399	6.6e-12	4.7	3.8	5.6	4.4	0.1	3.4	0.6	7.2	6.9	SLC9A3R1	489	14662	317	2e-11	-2.3	-2.8	-1.9	63.9	188.1	71.5	99.5	-7.2	-6.7	EFHD1	477	121	14856	4e-07	2.2	3.1	1.4	6.4	34.5	11.5	26	5.7	5.1	AFTPH	479	14649	328	3.1e-05	-1.6	-0.9	-2.3
CDCA7L	595	564	14400	6.6e-12	4.7	3.7	5.6	57	5.6	37.8	12.7	7.2	6.9	COBLL1	490	14659	318	2e-11	-2.3	-2.9	-1.7	0.3	2.4	1	2.7	-7.2	-6.7	KREMEN1	478	14620	357	4.2e-07	-2.1	-1.3	-2.9	4.5	0.6	5.6	1.1	-5.7	-5.1	DENND1C	480	152	14825	3.1e-05	2.2	3.4	1.3
ERN1	596	565	14401	6.6e-12	4.7	3.8	5.6	22.9	1.6	22.2	4.5	7.2	6.9	PHACTR2	491	14656	319	2e-11	-2.2	-2.8	-1.7	0.9	3.7	1.7	3.4	-7.2	-6.7	SMOX	479	122	14855	4.3e-07	2.1	3	1.4	55.2	143.7	55.6	80.9	5.7	5.1	MDH2	481	14648	329	3.2e-05	-1.6	-0.9	-2.3
GPR39	597	566	14402	6.6e-12	4.7	3.7	5.7	29.7	2.4	26	10.1	7.2	6.9	PTPRU	492	14657	320	2e-11	-2.2	-2.8	-1.8	2.5	10.5	5	9.8	-7.2	-6.7	SLC25A5	480	14619	358	4.4e-07	-1.7	-1.1	-2.3	1667.6	765.4	690.4	189.9	-5.7	-5	PCCA	482	14647	330	3.2e-05	-2	-1.1	-2.7
HAL	598	567	14403	6.6e-12	4.7	3.8	5.5	8.1	0.4	6.7	2.5	7.2	6.9	SUN3	493	14658	321	2e-11	-2.2	-2.8	-1.8	6.8	28.7	10.1	20.7	-7.2	-6.7	ZFAND5	481	123	14854	4.5e-07	2.3	3	1.6	18.7	65.9	13.7	28.8	5.7	5	LDLRAP1	483	153	14824	3.2e-05	2.2	3.1	1.4
LGALS8	599	568	14404	6.6e-12	4.7	3.7	5.6	20.9	1.9	18.4	4.4	7.2	6.9	ABCG2	494	14652	322	2e-11	-2.2	-2.9	-1.6	0.3	1.6	1.6	3	-7.2	-6.7	SLC7A8	482	14618	359	4.8e-07	-2.3	-1.4	-3.1	114.6	41.3	102.7	36.8	-5.7	-5	SLC44A4	484	154	14823	3.2e-05	2.9	3.5	1.8
LOC100652758	600	569	14405	6.6e-12	4.7	3.6	5.7	35.1	1.2	32.7	4.9	7.2	6.9	FLOT2	495	14653	323	2e-11	-2.2	-2.7	-1.8	6.2	21.1	10.6	18.1	-7.2	-6.7	ASNS	483	14617	360	5e-07	-2.6	-1.6	-3.6	26	4.7	35.7	10	-5.6	-5	FGF1	485	14646	331	3.3e-05	-3.2	-1.7	-4.2
MADD	601	570	14406	6.6e-12	4.7	3.8	5.5	25.3	2.1	13.9	3.7	7.2	6.9	RASD1	496	14654	324	2e-11	-2.2	-2.8	-1.6	7	35	14	38.9	-7.2	-6.7	CD24	484	14616	361	5.2e-07	-2.9	-1.8	-3.8	18.6	2.3	21.6	6.1	-5.6	-5	MPC1L	486	155	14822	3.3e-05	2.5	3.7	1.5
MCTP1	602	571	14407	6.6e-12	4.7	3.7	5.6	16.5	1	12.6	2.3	7.2	6.9	TBL2	497	14655	325	2e-11	-2.2	-2.7	-1.7	4.4	16.7	7	17.8	-7.2	-6.7	ANKS4B	485	14615	362	5.3e-07	-2.7	-1.7	-3.6	1.6	0	4.7	0	-5.6	-5	PI16	487	14645	332	3.4e-05	-2.3	-1.3	-3.5
MYO1H	603	572	14408	6.6e-12	4.7	3.8	5.6	12.2	0.6	9.8	2.3	7.2	6.9	SLC37A1	498	14650	326	2e-11	-2.1	-2.8	-1.5	0.6	4.1	2.1	6.6	-7.2	-6.7	GNB4	486	124	14853	5.4e-07	2	2.8	1.3	0.4	3.8	0.9	4.2	5.6	5	N6AMT2	488	156	14821	3.4e-05	2.1	3	1.3
PBX1	605	574	14410	6.6e-12	4.7	3.7	5.6	6.5	0.3	4.3	1	7.2	6.9	TSPAN4	499	14651	327	2e-11	-2.1	-2.7	-1.6	2.8	14.8	6.9	16.3	-7.2	-6.7	ZSCAN5B	487	125	14852	5.5e-07	3	3.8	2	0	5.8	0.1	17.1	5.6	5	NEDD9	489	157	14820	3.7e-05	2.3	3.4	1.3
PDPN	606	575	14411	6.6e-12	4.7	3.8	5.5	72.8	8.9	38.5	13.6	7.2	6.9	SAMHD1	500	14649	328	2e-11	-2.1	-2.5	-1.7	4.5	14.2	9.6	10.5	-7.2	-6.7	HINT1	488	14614	363	5.7e-07	-1.7	-1.1	-2.4	254.8	97.8	137	52.2	-5.6	-5	SLC1A3	490	14644	333	3.8e-05	-2.1	-1.2	-3
SLA2	607	576	14412	6.6e-12	4.7	3.7	5.6	11.1	0.3	8.9	1.9	7.2	6.9	TMEM147	501	14648	329	2e-11	-2	-2.4	-1.6	69.1	203.7	57.1	96.9	-7.2	-6.7	UBR3	489	14613	364	5.8e-07	-1.9	-1.2	-2.7	5.7	1.9	4.5	2.6	-5.6	-5	SAMHD1	491	14643	334	3.9e-05	-1.9	-1.1	-2.6
ST14	608	577	14413	6.6e-12	4.7	3.8	5.5	35.4	4.6	16.2	10	7.2	6.9	TSKU	502	14647	330	2e-11	-2	-2.4	-1.4	3.8	14.6	7	14	-7.2	-6.7	SOCS2	490	14612	365	5.8e-07	-2.1	-1.3	-2.9	15.7	2.9	29.1	5	-5.6	-5	ABR	492	14642	335	4e-05	-1.8	-1	-2.5
TGM7	609	578	14414	6.6e-12	4.7	3.7	5.7	19.2	0.6	14.9	2.5	7.2	6.9	FOXN3	503	14646	331	2e-11	-1.9	-2.4	-1.4	1.6	5	3.1	4.4	-7.2	-6.7	SMYD2	491	126	14851	5.9e-07	2	2.7	1.3	11.7	42.8	11.9	33	5.6	5	AIM1L	493	14641	336	4.2e-05	-2.3	-1.4	-3.1
WFDC2	610	579	14415	6.6e-12	4.7	3.9	5.5	655.6	62.5	258.1	52.2	7.2	6.9	IFITM3	504	14644	332	2e-11	-1.9	-2.5	-1.4	2.7	15.1	9	18.7	-7.2	-6.7	KIAA2018	492	14611	366	6.3e-07	-1.9	-1.1	-2.6	10.5	2.3	11.2	3.4	-5.6	-5	BSG	494	158	14819	4.3e-05	1.8	2.4	1.1
ALDH5A1	611	580	14385	6.6e-12	4.6	3.7	5.6	7.9	0.3	6.8	1.3	7.2	6.9	PCDH1	505	14645	333	2e-11	-1.9	-2.5	-1.4	5.1	15.6	10	13.2	-7.2	-6.7	ABL2	493	14610	367	6.3e-07	-1.9	-1.2	-2.6	4.4	0.5	5.9	1.5	-5.6	-5	SYNGR2	495	159	14818	4.3e-05	1.9	2.6	1.1
CASC1	612	581	14386	6.6e-12	4.6	3.7	5.6	20.7	1	15.2	2.7	7.2	6.9	TWF2	506	14643	334	2e-11	-1.9	-2.3	-1.4	31.9	91.2	25.9	42.1	-7.2	-6.7	GPC3	495	14609	368	6.5e-07	-2.6	-1.6	-3.6	15.4	2.4	25.6	7.5	-5.6	-5	MIR6761	496	14640	337	4.4e-05	-1.8	-1	-2.7
CDH5	613	582	14387	6.6e-12	4.6	3.5	5.9	5.8	0.1	15.8	0.5	7.2	6.9	DDRGK1	507	14641	335	2e-11	-1.8	-2.4	-1.3	11.7	35.1	16.1	31.5	-7.2	-6.7	LINC00673	496	14608	369	6.7e-07	-2.6	-1.7	-3.7	7.8	0.5	13.7	1.8	-5.6	-5	SYNJ2BP	497	14639	338	4.4e-05	-1.8	-1	-2.5
DIP2C	615	584	14389	6.6e-12	4.6	3.8	5.5	15.3	1.3	7.5	2.7	7.2	6.9	PTER	508	14642	336	2e-11	-1.8	-2.4	-1.3	5.1	14.9	7	13.1	-7.2	-6.7	CDH5	497	14607	370	6.7e-07	-2.9	-1.8	-4.1	2.5	0	4.9	0.3	-5.6	-5	ZMAT5	498	160	14817	4.4e-05	1.8	2.5	1.1
NKD2	619	588	14393	6.6e-12	4.6	3.6	5.6	58.4	5.2	51.8	10.9	7.2	6.9	COPS8	509	14640	337	2e-11	-1.7	-2.2	-1.3	15.4	39.6	16.5	25	-7.2	-6.7	NRBP2	498	14606	371	6.8e-07	-2.2	-1.3	-3.1	21.6	4.7	26.7	6	-5.6	-5	MVK	499	14638	339	4.6e-05	-2.2	-1.2	-3.1
NKX3-1	620	589	14394	6.6e-12	4.6	3.7	5.6	38.1	5	30.3	13.8	7.2	6.9	SPTLC2	510	14639	338	2e-11	-1.7	-2.1	-1.2	12.7	29.7	12	16.7	-7.2	-6.7	MALAT1	499	14605	372	6.8e-07	-2.1	-1.3	-2.7	305.3	118.2	204.5	111.3	-5.6	-5	ZNF714	500	14637	340	4.6e-05	-2.6	-1.6	-3.6
SKI	622	591	14396	6.6e-12	4.6	3.8	5.5	22	2	16.6	3.4	7.2	6.9	ATP5A1	511	14638	339	2e-11	-1.5	-1.9	-1.2	288.8	617.1	105.4	163.1	-7.2	-6.7	DPY19L1	500	14604	373	7.2e-07	-2.1	-1.3	-2.8	4.4	1.5	4.7	8.9	-5.6	-5	SCD	501	14636	341	4.6e-05	-1.8	-1	-2.6
TIAM1	623	592	14397	6.6e-12	4.6	3.7	5.7	56.2	6.1	49	10.3	7.2	6.9	STIM1	512	173	14804	2e-11	1.8	1.3	2.2	11.4	3.8	10.2	4.8	7.2	6.7	PRAME	501	128	14849	7.2e-07	2.4	3.7	1.5	0.8	14.8	3.2	20.7	5.6	5	ANAPC11	502	14635	342	4.7e-05	-1.4	-0.8	-2.1
BHLHB9	624	593	14376	6.6e-12	4.6	3.6	5.7	12.7	0.4	10.4	1.8	7.2	6.9	KHDC3L	514	175	14802	2e-11	2.3	1.7	3	53.4	10.6	104.3	35.6	7.2	6.7	ARF3	502	14603	374	7.7e-07	-1.8	-1.1	-2.5	53	19.3	32.6	14.3	-5.6	-4.9	LINC00673	503	14634	343	4.7e-05	-2.2	-1.3	-3.2
HOXA7	625	594	14377	6.6e-12	4.6	3.8	5.5	94.9	7.3	69.7	29.6	7.2	6.9	CNKSR3	515	176	14801	2e-11	2.2	1.6	2.9	4.5	0.5	7.7	1.6	7.2	6.7	DPPA2	503	14602	375	8e-07	-2	-1.2	-2.7	54.8	19.5	50.8	20.8	-5.6	-4.9	LOC101927151	504	161	14816	4.7e-05	2.1	3	1.2
PDE9A	627	596	14379	6.6e-12	4.6	3.7	5.6	22.6	0.7	20.1	3.2	7.2	6.9	KRT19	516	14637	340	2e-11	-2.3	-2.9	-1.7	3.3	15	10.2	17.4	-7.2	-6.7	GOLGB1	504	14601	376	8.1e-07	-1.9	-1.2	-2.6	11.9	4	6.9	4.6	-5.6	-4.9	CARHSP1	505	14633	344	4.8e-05	-1.5	-0.9	-2.2
SLC29A4	630	599	14382	6.6e-12	4.6	3.7	5.5	16.6	0.9	10	3	7.2	6.9	ABCC13	517	14636	341	2e-11	-2	-2.5	-1.4	0.9	4.1	3.5	5.9	-7.2	-6.7	WDR25	505	129	14848	8.1e-07	2	2.7	1.3	13.3	46.4	12.7	29.9	5.6	4.9	F3	506	14632	345	4.8e-05	-2.4	-1.3	-3.4
TECPR2	631	600	14383	6.6e-12	4.6	3.8	5.4	18.1	2.5	8.7	5.2	7.2	6.9	FH	518	14635	342	2e-11	-1.8	-2.2	-1.3	22.2	53.9	18	28.7	-7.2	-6.7	MORN2	506	130	14847	8.7e-07	1.9	2.6	1.2	15	64.7	17.8	38.6	5.5	4.9	POC1B	507	14631	346	4.8e-05	-1.7	-1	-2.4
TEX37	632	601	14384	6.6e-12	4.6	3.2	6	206.6	11.7	538	39.6	7.2	6.9	SUSD2	519	14634	343	2e-11	-1.7	-2.2	-1.3	43.3	95.1	47	63.2	-7.2	-6.7	ZNF677	507	131	14846	8.8e-07	2	2.7	1.3	1.9	10.2	2.4	7	5.5	4.9	SLC16A9	508	14630	347	4.9e-05	-2.2	-1.3	-3.1
ADD2	633	602	14365	6.6e-12	4.6	3.7	5.5	8.9	0.5	6.6	2.2	7.2	6.9	EXT2	520	14633	344	2e-11	-1.7	-2.2	-1.2	7.9	19.3	10.3	17.9	-7.2	-6.7	WNT3	508	14600	377	8.8e-07	-2.6	-1.6	-3.5	7.8	0.7	14.5	1.9	-5.5	-4.9	B2M	509	14629	348	4.9e-05	-3.1	-1.6	-4.1
EPS8L1	635	604	14367	6.6e-12	4.6	3.7	5.5	22.8	1.5	21.2	4	7.2	6.9	NDUFB10	521	14632	345	2e-11	-1.5	-1.9	-1.2	172.3	358.1	85.5	122.4	-7.2	-6.7	CD300LF	509	132	14845	8.9e-07	2.6	4.1	1.6	0.2	6.6	1	10.2	5.5	4.9	FOXR1	510	162	14815	5.1e-05	1.9	2.7	1.1
OTUD3	637	606	14369	6.6e-12	4.6	3.7	5.4	19.4	1.7	11.5	2.3	7.2	6.9	GTPBP3	522	177	14800	2e-11	2.1	1.5	2.9	17.8	4.4	18.7	9	7.2	6.7	ZMYND8	510	14599	378	8.9e-07	-1.8	-1.1	-2.4	31.8	11	20.7	9	-5.5	-4.9	LOC643623	511	163	14814	5.1e-05	2.3	3.5	1.3
PLCE1	638	607	14370	6.6e-12	4.6	3.7	5.5	20.1	2	13.4	3.3	7.2	6.9	INO80C	523	178	14799	2e-11	1.7	1.2	2.1	126.1	48.8	66.5	29.2	7.2	6.7	FASTK	511	133	14844	9e-07	2.1	2.8	1.3	12.1	39.2	16.6	31.2	5.5	4.9	GRHL2	512	164	14813	5.3e-05	1.9	3	1.1
PPP2R2B	639	608	14371	6.6e-12	4.6	3.6	5.5	14.8	0.4	15.2	2.6	7.2	6.9	SULF2	524	14631	346	2e-11	-2	-2.6	-1.5	0.4	2.8	1.4	5.6	-7.2	-6.7	PIK3R3	512	14598	379	9.1e-07	-2	-1.2	-2.8	6.6	1.4	7.5	2.7	-5.5	-4.9	ARHGAP42	513	14628	349	5.3e-05	-1.8	-1	-2.5
RADIL	641	610	14373	6.6e-12	4.6	3.6	5.5	16.1	0.9	11.3	2.7	7.2	6.9	SMAGP	525	14630	347	2e-11	-1.9	-2.5	-1.3	10.1	34.5	25	46.7	-7.2	-6.7	MEG9	513	14597	380	9.8e-07	-2.8	-1.8	-3.8	3	0	11.9	0	-5.5	-4.9	HSP90AA1	514	14627	350	5.4e-05	-1.6	-0.9	-2.1
TMEM97	642	611	14374	6.6e-12	4.6	3.7	5.4	77.3	7.4	51.8	11.1	7.2	6.9	KIAA1279	526	14629	348	2e-11	-1.9	-2.3	-1.4	9.2	22.7	14.5	17	-7.2	-6.7	BMP6	514	14596	381	9.8e-07	-2.6	-1.6	-3.6	4	0.3	6.5	1.9	-5.5	-4.9	MAPK13	515	165	14812	5.6e-05	2.2	3.2	1.2
WFS1	643	612	14375	6.6e-12	4.6	3.8	5.4	59.2	6.3	29.8	9	7.2	6.9	GRB7	527	14628	349	2e-11	-1.8	-2.3	-1.3	7.7	20.7	15.9	18.3	-7.2	-6.7	ISOC2	515	14595	382	9.9e-07	-2.3	-1.3	-3.1	98.2	25.4	126.3	25.7	-5.5	-4.9	ZNF462	516	14626	351	5.6e-05	-2.2	-1.2	-3.1
FYN	645	614	14350	6.6e-12	4.5	3.7	5.3	24.9	2.3	15.5	4.2	7.2	6.9	LMNA	528	14626	350	2e-11	-1.7	-2.1	-1.2	42.5	102.5	35.7	53.4	-7.2	-6.7	HJURP	516	134	14843	1e-06	2.1	2.8	1.3	25.7	83.6	25.6	38.3	5.5	4.9	FRAS1	517	14625	352	5.6e-05	-1.9	-1.1	-2.9
GRAMD1A	646	615	14351	6.6e-12	4.5	3.6	5.5	14.7	0.6	15	2.9	7.2	6.9	TMEM106C	529	14627	351	2e-11	-1.7	-2.1	-1.2	27.4	64.9	25.4	44.8	-7.2	-6.7	NOSTRIN	517	14594	383	1e-06	-2.2	-1.4	-3	3.1	0.2	4.5	0.6	-5.5	-4.9	PRCP	518	14624	353	5.8e-05	-1.9	-1.1	-2.6
GRB7	647	616	14352	6.6e-12	4.5	3.1	5.7	88.5	7.7	147.9	15.9	7.2	6.9	LRPAP1	530	14625	352	2e-11	-1.6	-2.1	-1.2	29.2	65.5	19.9	29.3	-7.2	-6.7	ARMCX3	518	14593	384	1.1e-06	-3	-1.9	-3.8	1.4	0	3.8	0.1	-5.5	-4.9	ESAM	519	14623	354	5.8e-05	-2.2	-1.2	-3.1
LIPG	649	618	14354	6.6e-12	4.5	3.7	5.5	13.6	1	13.3	5.8	7.2	6.9	DPP4	531	179	14798	2e-11	2	1.4	2.6	6.9	1.8	9.4	3.5	7.2	6.7	TRIM56	519	14592	385	1.1e-06	-1.9	-1.1	-2.7	9.3	1.8	9.2	3.2	-5.5	-4.9	SERPINB1	520	14622	355	6.1e-05	-2.1	-1.2	-3
MAPRE3	650	619	14355	6.6e-12	4.5	3.6	5.5	13.3	0.4	10.8	2.2	7.2	6.9	SLC41A1	532	180	14797	2e-11	1.9	1.4	2.3	11.5	3	10.6	3.8	7.2	6.7	PTPLAD1	520	135	14842	1.1e-06	1.9	2.6	1.2	50.8	153.4	28.1	64.6	5.5	4.9	STRADB	521	166	14811	6.1e-05	1.8	2.6	1.1
MYLIP	651	620	14356	6.6e-12	4.5	3.4	5.5	42.7	3.3	51.7	6.5	7.2	6.9	SPOCK1	533	181	14796	2e-11	2.4	1.7	3.1	2.2	0.2	4.2	1.1	7.2	6.7	FAM126B	521	14591	386	1.1e-06	-1.7	-1	-2.3	10	3.8	8.8	3	-5.5	-4.9	NSUN5	522	167	14810	6.2e-05	1.7	2.3	1
MYO5B	652	621	14357	6.6e-12	4.5	3.7	5.3	8.3	0.9	3.9	2.3	7.2	6.9	NLRP4	534	182	14795	2e-11	2.9	2	3.6	21.9	2.5	82.5	15.1	7.2	6.7	KIAA0930	522	14590	387	1.2e-06	-2	-1.2	-2.7	6.3	1.5	6.6	1.7	-5.5	-4.9	FIGNL2	523	14621	356	6.2e-05	-2.4	-1.4	-3.3
NCKAP5L	653	622	14358	6.6e-12	4.5	3.7	5.4	14.2	0.9	10.5	2.1	7.2	6.9	WHSC1L1	535	14624	353	2e-11	-1.7	-2.2	-1.2	1.4	5.1	2.8	4.5	-7.2	-6.7	XIST	523	14589	388	1.2e-06	-2.5	-1.6	-3.4	9.7	2	11	3.2	-5.5	-4.9	AMBN	524	14620	357	6.2e-05	-4.8	-2.1	-6.4
NEK1	654	623	14359	6.6e-12	4.5	3.8	5.3	59.3	7.6	26.2	7	7.2	6.9	PDPN	537	14623	354	2e-11	-2	-2.5	-1.4	8.9	24.6	13.6	25.7	-7.2	-6.7	STARD4	524	14588	389	1.2e-06	-2.6	-1.6	-3.5	3.8	0.2	7.3	0.9	-5.5	-4.9	DLX3	525	14619	358	6.3e-05	-2.4	-1.3	-3.3
NSMCE4A	655	624	14360	6.6e-12	4.5	3.7	5.5	256.8	34.7	171.9	33.1	7.2	6.9	TMTC4	538	14622	355	2e-11	-1.9	-2.5	-1.4	0.8	4.2	2.6	7.5	-7.2	-6.7	SLC5A5	525	136	14841	1.2e-06	1.9	2.6	1.2	7.8	26.5	8.6	14.3	5.5	4.9	COL9A3	526	168	14809	6.6e-05	2	3	1.2
PLEKHB1	656	625	14361	6.6e-12	4.5	3.7	5.3	83.8	8.7	41.7	14.6	7.2	6.9	TUBB4A	539	14621	356	2e-11	-1.8	-2.2	-1.3	363.1	795.7	309.9	247.6	-7.2	-6.7	PHKA2-AS1	526	14587	390	1.2e-06	-2.7	-1.6	-3.6	11.8	0.9	30.9	2.5	-5.5	-4.9	ZNF528	527	169	14808	6.8e-05	2.1	3	1.2
SYNM	657	626	14362	6.6e-12	4.5	3.7	5.4	7.7	0.4	5.1	1.6	7.2	6.9	RHOT2	540	14620	357	2e-11	-1.7	-2.2	-1.3	27.5	63.9	24	38.4	-7.2	-6.7	SH3D19	527	14586	391	1.2e-06	-2	-1.2	-2.8	6.6	1.6	6.2	3.6	-5.5	-4.8	XPNPEP1	528	170	14807	7.1e-05	1.8	2.7	1.1
TMEM248	658	627	14363	6.6e-12	4.5	3.8	5.3	99.8	12.9	40.1	10.3	7.2	6.9	ADI1	541	14619	358	2e-11	-1.7	-2.1	-1.2	92.9	211.7	63.7	82.6	-7.2	-6.7	ASAP2	528	14585	392	1.3e-06	-1.9	-1.2	-2.7	7.5	2.6	8.2	3.5	-5.5	-4.8	IGSF1	529	14618	359	7.1e-05	-2.9	-1.6	-3.9
VTCN1	659	628	14364	6.6e-12	4.5	3.5	5.5	12.3	0.5	10.3	2.4	7.2	6.9	PBDC1	542	184	14793	2e-11	1.8	1.3	2.2	186.3	72.5	117	51.9	7.2	6.7	DHX58	529	137	14840	1.3e-06	2.5	3.5	1.6	0.1	4.6	0.5	7.4	5.5	4.8	CD37	530	171	14806	7.1e-05	2.3	3.5	1.4
B3GNT4	660	629	14337	6.6e-12	4.5	3.6	5.4	31.3	1.3	18.2	4.1	7.2	6.9	SYS1	543	185	14792	2e-11	1.8	1.3	2.2	70.9	29.7	52.9	34.4	7.2	6.7	PWWP2A	530	14584	393	1.3e-06	-2	-1.2	-2.8	11.6	3.8	9.5	7.1	-5.5	-4.8	FAM3B	531	172	14805	7.2e-05	2.7	3.3	1.6
BRI3	661	630	14338	6.6e-12	4.5	3.5	5.4	86.6	6.5	80.9	9	7.2	6.9	SH3TC1	544	14618	359	2e-11	-2.2	-2.9	-1.6	0.7	4.2	2.2	5.8	-7.2	-6.7	B3GNT5	531	14583	394	1.3e-06	-2.5	-1.5	-3.4	1.7	0.1	3	1.1	-5.5	-4.8	ABHD14B	532	173	14804	7.2e-05	2.1	3.2	1.2
CASC11	662	631	14339	6.6e-12	4.5	3.5	5.4	60.2	3.3	50.9	7.9	7.2	6.9	EFNB3	545	186	14791	2e-11	2.1	1.4	2.7	7.3	2	10.2	6.5	7.2	6.7	GARS	532	14582	395	1.3e-06	-1.6	-1	-2.2	108.4	46.6	41.7	23.4	-5.5	-4.8	BIRC6	533	14617	360	7.2e-05	-1.7	-0.9	-2.5
CCDC50	663	632	14340	6.6e-12	4.5	3.5	5.4	7.4	0.5	5.6	1.2	7.2	6.9	LIF	546	14617	360	2e-11	-2.2	-2.9	-1.5	0.4	3.4	2	6.5	-7.2	-6.7	PITPNC1	533	14581	396	1.3e-06	-2	-1.2	-2.8	12.4	3.5	9.7	3.4	-5.5	-4.8	PTPLAD1	534	174	14803	7.2e-05	1.8	2.5	1
GNG2	664	633	14341	6.6e-12	4.5	3.6	5.3	9.1	0.8	6.8	3.1	7.2	6.9	CDH1	547	14616	361	2e-11	-1.8	-2.3	-1.3	43.8	97.6	41.5	48.7	-7.2	-6.7	SLC2A1	534	138	14839	1.3e-06	1.9	2.6	1.2	119.7	352.5	63.4	223.6	5.5	4.8	STS	535	14616	361	7.3e-05	-2.8	-1.7	-3.8
PARL	666	635	14343	6.6e-12	4.5	3.8	5.2	750	109.9	245.8	77.9	7.2	6.9	MAPKBP1	548	187	14790	2e-11	1.8	1.3	2.3	4.6	1.1	5.4	2.1	7.2	6.7	SLC7A11-AS1	535	14580	397	1.4e-06	-2.2	-1.4	-3	1.1	0.1	1.7	0.6	-5.5	-4.8	TMEM179	536	175	14802	7.4e-05	2.7	3.3	1.6
SLC7A11	667	636	14344	6.6e-12	4.5	3.5	5.5	2.8	0.1	3.2	0.7	7.2	6.9	TMEM160	549	14615	362	2e-11	-1.6	-2	-1.2	23.1	59.6	31.5	39.6	-7.2	-6.7	SMC1A	536	14579	398	1.4e-06	-1.6	-1	-2.2	28.8	12.3	11.2	7.4	-5.5	-4.8	OXT	537	14615	362	7.6e-05	-2.2	-1.2	-3.2
SLCO3A1	668	637	14345	6.6e-12	4.5	3.7	5.3	14.8	0.9	8.6	2	7.2	6.9	TRPC7	550	188	14789	2e-11	2.1	1.5	2.8	5	1.1	7.2	3.1	7.2	6.7	FBXO32	537	139	14838	1.4e-06	2.2	3.1	1.4	0.2	2.8	0.4	3.5	5.4	4.8	PTMS	538	14614	363	7.7e-05	-1.6	-0.9	-2.4
TRPV4	669	638	14346	6.6e-12	4.5	3.5	5.4	0	0.1	0	1.1	7.2	6.9	OLFML1	551	14613	363	2e-11	-2	-2.6	-1.4	1.9	8.8	4.7	15.3	-7.2	-6.7	NQO2	538	14578	399	1.4e-06	-1.8	-1	-2.4	123.2	43.6	80.3	29.6	-5.4	-4.8	SUCO	539	14613	364	7.7e-05	-1.8	-1	-2.5
BPGM	672	641	14326	6.6e-12	4.5	3.6	5.3	177.8	21.2	149.8	28.9	7.2	6.9	ZNF703	552	14614	364	2e-11	-2	-2.5	-1.4	2.4	10.3	5.7	11.2	-7.2	-6.7	JRKL	539	140	14837	1.5e-06	2.4	3.5	1.6	0.1	3.2	0.5	4.2	5.4	4.8	PRDX5	540	14612	365	7.7e-05	-1.5	-0.8	-2.2
CTD-2201I18.1	673	642	14327	6.6e-12	4.5	3.5	5.4	10.1	0.3	11.7	1	7.2	6.9	HAUS4	553	14612	365	2e-11	-1.7	-2.2	-1.2	15	32.3	23.6	23.1	-7.2	-6.7	FUT3	540	141	14836	1.5e-06	2.5	4	1.5	0.3	5.8	1.5	9.3	5.4	4.8	ITGA6	541	14611	366	7.7e-05	-1.9	-1.1	-2.8
DYNLL2	674	643	14328	6.6e-12	4.5	3.5	5.3	89	10.9	71.7	15.7	7.2	6.9	TMEM205	554	14611	366	2e-11	-1.7	-2.1	-1.2	26.8	72.9	29.1	51.6	-7.2	-6.7	ACSL1	541	142	14835	1.5e-06	2.8	3.6	1.8	0	1.5	0	3.2	5.4	4.8	ELMO1	542	14610	367	7.9e-05	-2	-1	-3
EMILIN2	675	644	14329	6.6e-12	4.5	3.5	5.3	29.6	3.3	30.9	6.7	7.2	6.9	TUBA1B	555	14610	367	2e-11	-1.4	-1.8	-1.1	183.5	380.6	78.9	101.2	-7.2	-6.7	UGP2	542	14577	400	1.6e-06	-1.7	-1.1	-2.4	201.8	88.3	107.3	45.8	-5.4	-4.8	SLC28A3	543	176	14801	8.1e-05	2	2.9	1.2
HHLA1	676	645	14330	6.6e-12	4.5	3.4	5.6	4.6	0.1	6	0.8	7.2	6.9	NANOGNB	556	189	14788	2e-11	1.6	1.2	2	177.6	72.8	105.6	36.5	7.2	6.7	NLRP9	543	14576	401	1.6e-06	-2.4	-1.5	-3.2	9.2	2.8	11.2	13.7	-5.4	-4.8	SH3BGR	545	178	14799	8.1e-05	2.1	3.4	1.2
KATNAL1	677	646	14331	6.6e-12	4.5	3.6	5.3	30.6	4.4	14.8	6.3	7.2	6.9	LYN	557	14609	368	2e-11	-1.9	-2.4	-1.4	4.6	13.2	8.2	12.1	-7.2	-6.7	ITPR3	544	14575	402	1.7e-06	-1.9	-1.1	-2.7	9.3	2.4	7.6	2.8	-5.4	-4.8	LOC101928254	546	14609	368	8.3e-05	-1.9	-1.1	-2.8
MARK4	678	647	14332	6.6e-12	4.5	3.6	5.4	13	0.8	10.3	1.7	7.2	6.9	TPCN2	558	14608	369	2e-11	-1.9	-2.4	-1.3	1.2	4.4	2.2	6	-7.2	-6.7	MINA	545	143	14834	1.7e-06	2.4	3.3	1.5	2.1	12.6	5.2	11.2	5.4	4.8	METTL21A	547	179	14798	8.3e-05	1.8	2.7	1.1
NID2	679	648	14333	6.6e-12	4.5	3.6	5.3	16.3	1.5	8.4	3.5	7.2	6.9	ELF3	559	14607	370	2e-11	-1.7	-2.1	-1.2	33.8	81.9	32.9	46.4	-7.2	-6.7	AIM1	546	14574	403	1.7e-06	-2.5	-1.5	-3.4	2.1	0.5	3.3	3.9	-5.4	-4.8	PRPS1	548	180	14797	8.3e-05	2.2	3.2	1.3
SMPD3	680	649	14334	6.6e-12	4.5	3.6	5.3	20.8	2	13.3	4.6	7.2	6.9	LOC100506790	560	190	14787	2e-11	1.9	1.4	2.4	92.3	28.4	91.2	45.3	7.2	6.7	SREK1IP1	547	14573	404	1.7e-06	-1.7	-1	-2.3	4.7	1.5	3.1	1.4	-5.4	-4.8	CAB39	549	14608	369	8.3e-05	-1.9	-1	-2.7
TMEM52	681	650	14335	6.6e-12	4.5	3.5	5.4	52.5	2.2	58.5	8.3	7.2	6.9	PAX9	561	191	14786	2e-11	2.4	1.6	3.2	3.6	0.2	5.6	1	7.2	6.7	CNOT11	548	14572	405	1.7e-06	-1.8	-1.1	-2.5	23.8	8.7	25.4	13.9	-5.4	-4.8	TDGF1P3	550	14607	370	8.4e-05	-2.2	-1.3	-3.1
TP53INP1	682	651	14336	6.6e-12	4.5	3.5	5.4	11.6	0.7	13.1	1.5	7.2	6.9	ATG9A	562	192	14785	2e-11	1.7	1.2	2.1	100.9	40.2	56.8	26.9	7.2	6.7	IL4R	549	14571	406	1.7e-06	-2.4	-1.5	-3.2	7.2	1	10.2	3.2	-5.4	-4.8	GLIPR2	551	181	14796	8.6e-05	1.6	2.3	1
CGREF1	683	652	14307	6.6e-12	4.4	3.6	5.3	30.5	1.6	20.9	4.5	7.2	6.9	SOCS3	563	14606	371	2e-11	-2	-2.7	-1.4	0.8	5	3.1	9.7	-7.2	-6.7	RABL6	550	14570	407	1.7e-06	-2	-1.2	-2.8	13.1	3.2	18.5	4.6	-5.4	-4.8	ALAD	552	182	14795	8.8e-05	1.7	2.4	1
FAM19A5	684	653	14308	6.6e-12	4.4	3.5	5.4	8.5	0.2	7.6	1.2	7.2	6.9	HSP90AB1	564	14605	372	2e-11	-1.5	-2	-1.1	364.5	753.3	189.9	190	-7.2	-6.7	RMRP	551	14569	408	1.7e-06	-2	-1.2	-2.8	34.8	2.9	82.4	9.3	-5.4	-4.8	COQ4	553	183	14794	8.9e-05	1.8	2.5	1.1
FIBCD1	685	654	14309	6.6e-12	4.4	3.5	5.4	8.7	0.3	8.9	2.5	7.2	6.9	CEP85L	565	193	14784	2e-11	1.8	1.3	2.2	19.3	6.4	26.9	11.1	7.2	6.7	AHCYL1	552	14568	409	1.8e-06	-1.8	-1.1	-2.4	21.2	6.9	13.2	6.4	-5.4	-4.8	NADK	554	14606	371	8.9e-05	-1.6	-0.9	-2.3
FLOT1	686	655	14310	6.6e-12	4.4	3.7	5.2	147.7	16.1	103	14.2	7.2	6.9	SERAC1	566	14604	373	2e-11	-1.9	-2.4	-1.4	8.4	19.3	12.7	15.3	-7.2	-6.7	MYD88	553	14567	410	1.8e-06	-2.1	-1.3	-2.9	15.7	2.8	19	5.1	-5.4	-4.8	PNRC1	555	14605	372	9e-05	-1.8	-1	-2.6
FNDC3B	687	656	14311	6.6e-12	4.4	3.6	5.2	18.6	2.6	11.1	5.8	7.2	6.9	WASF3	567	194	14783	2e-11	1.8	1.3	2.2	8.2	2.4	8.2	3.7	7.2	6.7	PRKCQ	554	144	14833	1.9e-06	2.4	3.5	1.5	0.2	4.2	0.7	5.5	5.4	4.8	ACSM3	556	14604	373	9.2e-05	-2.6	-1.4	-3.5
ITGAV	688	657	14312	6.6e-12	4.4	3.5	5.3	5.6	0.2	3.9	0.8	7.2	6.9	PNPLA6	568	14603	374	2e-11	-1.8	-2.2	-1.3	2.5	8.2	3.8	6.4	-7.2	-6.7	PIM1	555	145	14832	2e-06	1.9	2.7	1.2	23.5	82.6	19.8	56.5	5.4	4.8	MX1	557	14603	374	9.3e-05	-1.5	-0.8	-2.2
NEO1	689	658	14313	6.6e-12	4.4	3.6	5.2	42.2	5.9	25.3	7	7.2	6.9	GDF9	569	195	14782	2e-11	2.4	1.6	3.1	55.7	13.8	130.7	66.1	7.2	6.7	SLC16A10	556	14566	411	2e-06	-1.8	-1.1	-2.5	8.6	2.3	8.6	5.1	-5.4	-4.8	MVD	558	14602	375	9.3e-05	-1.9	-1	-2.7
NRAP	690	659	14314	6.6e-12	4.4	3.6	5.3	12.9	1.2	9.1	3.6	7.2	6.9	KLHL15	570	196	14781	2e-11	1.8	1.3	2.2	10.1	3.4	11	4.2	7.2	6.7	SREBF1	557	14565	412	2e-06	-1.8	-1.1	-2.6	3	0.4	4.3	1	-5.4	-4.8	ACTN1	559	184	14793	9.5e-05	1.9	2.7	1.1
PAQR7	691	660	14315	6.6e-12	4.4	3.6	5.3	25.7	1.9	15.7	4.3	7.2	6.9	DOHH	571	14602	375	2e-11	-2.1	-2.8	-1.5	7	19.6	12	23.1	-7.2	-6.7	GEMIN8P4	558	146	14831	2e-06	2.5	4	1.6	0.2	6.8	1.3	9.7	5.4	4.8	FAM122B	560	14601	376	9.5e-05	-2.4	-1.3	-3.4
PLXNA4	692	661	14316	6.6e-12	4.4	3.5	5.3	13.8	1.2	10.8	4	7.2	6.9	TFPI	572	14601	376	2e-11	-1.9	-2.5	-1.3	1.4	5.5	4.8	9.1	-7.2	-6.7	KTN1	559	14564	413	2.1e-06	-1.8	-1.1	-2.5	54.3	24.8	27.3	21.1	-5.4	-4.7	KIAA0922	561	185	14792	9.6e-05	2	2.9	1.2
RAB5B	693	662	14317	6.6e-12	4.4	3.6	5.2	41.1	4.9	26.4	6.7	7.2	6.9	CAPN13	573	197	14780	2e-11	2.1	1.5	2.7	4.8	0.4	7.5	1.4	7.2	6.7	ZNF134	560	147	14830	2.2e-06	1.8	2.6	1.1	12.4	40.3	15.8	22.9	5.4	4.7	PGAP2	562	186	14791	9.6e-05	1.7	2.6	1
SLC16A6	694	663	14318	6.6e-12	4.4	3.3	5.3	33.7	3.2	31.9	4.4	7.2	6.9	FAM214B	574	198	14779	2e-11	2	1.4	2.5	9.6	2.8	10.8	7.3	7.2	6.7	MLN	561	14563	414	2.2e-06	-3.4	-2	-4.6	18.2	0	51.5	0.3	-5.4	-4.7	PDLIM1	563	187	14790	9.9e-05	2	2.9	1.1
SOX13	695	664	14319	6.6e-12	4.4	3.7	5.3	77.1	9.1	34.8	9.1	7.2	6.9	GDPD1	575	199	14778	2e-11	1.7	1.2	2.1	48	15.7	36.1	12.2	7.2	6.7	CD200	562	14562	415	2.3e-06	-1.9	-1.1	-2.7	11.6	2.3	14.5	6.4	-5.4	-4.7	CCPG1	564	188	14789	9.9e-05	2	2.8	1.1
TFE3	696	665	14320	6.6e-12	4.4	3.5	5.3	23.4	2.1	20.5	4.4	7.2	6.9	SRD5A3	576	14600	377	2e-11	-1.6	-2.1	-1.2	5.8	13	7.1	9.9	-7.2	-6.7	VGLL4	563	148	14829	2.3e-06	1.9	2.6	1.2	8.9	28	11.1	17.5	5.3	4.7	C9orf116	565	189	14788	9.9e-05	2.1	3.1	1.2
TOR3A	698	667	14322	6.6e-12	4.4	3.5	5.5	81.8	9.4	112	16.3	7.2	6.9	HSP90B1	577	14599	378	2e-11	-1.6	-2	-1.2	23.7	55.3	18.7	28.2	-7.2	-6.7	NCCRP1	564	14561	416	2.4e-06	-2.3	-1.3	-3.1	5.5	0.5	7.8	1.5	-5.3	-4.7	ZNF584	566	190	14787	0.0001	1.9	2.8	1.1
VLDLR	700	669	14324	6.6e-12	4.4	3.5	5.3	12.8	0.8	10.1	2.5	7.2	6.9	SPCS3	578	200	14777	2e-11	1.7	1.2	2.1	42.9	19.5	18.4	14.1	7.2	6.7	RCC2	565	14560	417	2.4e-06	-1.6	-1	-2.2	68.6	29.2	33.3	14.3	-5.3	-4.7	OOEP	567	191	14786	0.0001	1.8	2.4	1
ZFP28	701	670	14325	6.6e-12	4.4	3.2	5.4	20.7	2	21.8	3.7	7.2	6.9	AGER	579	14598	379	2e-11	-1.8	-2.4	-1.3	4.7	21.6	9.1	33.5	-7.2	-6.7	C8orf37-AS1	566	149	14828	2.4e-06	2.2	3.2	1.4	0.6	16.3	2.1	20.1	5.3	4.7	IL6	568	192	14785	0.0001	2.6	3.2	1.6
C2orf15	702	671	14291	6.6e-12	4.4	3.5	5.2	28.4	1.5	21.8	3.9	7.2	6.9	JMY	580	201	14776	2e-11	1.9	1.3	2.4	24.9	9.3	20.4	11.8	7.2	6.7	APOL1	567	14559	418	2.5e-06	-3.1	-2	-3.9	1.7	0	4.8	0	-5.3	-4.7	BATF3	569	193	14784	0.0001	2.1	3	1.2
CAPN13	703	672	14292	6.6e-12	4.4	3.6	5.2	45.6	4.8	24.1	7.5	7.2	6.9	METTL5	581	14597	380	2e-11	-1.4	-1.9	-1.1	105.4	222.9	69.2	88.3	-7.2	-6.7	CCDC117	568	150	14827	2.5e-06	1.8	2.5	1.1	9.9	28.4	7.7	17.9	5.3	4.7	COL4A2	570	14600	377	0.0001	-3.3	-1.8	-4.7
DAB1	705	674	14294	6.6e-12	4.4	3.4	5.3	9.6	0.3	9.1	1.5	7.2	6.9	RARRES2	582	202	14775	2e-11	1.8	1.2	2.3	41.5	10.1	44.2	15.2	7.2	6.7	REEP5	569	14558	419	2.5e-06	-1.6	-1	-2.2	154.2	70.7	73.5	35.4	-5.3	-4.7	EIF4EBP1	571	14599	378	0.00011	-1.6	-0.9	-2.4
FBXO27	706	675	14295	6.6e-12	4.4	3.4	5.3	37.3	2.6	35	4.8	7.2	6.9	S100A6	583	14596	381	2e-11	-2	-2.6	-1.4	6.2	27.1	17.4	29.8	-7.2	-6.7	LOC101927151	570	151	14826	2.5e-06	2	2.8	1.2	1.8	11.4	4.3	12.4	5.3	4.7	SPIC	572	14598	379	0.00011	-2.2	-1.1	-3.1
LDLR	707	676	14296	6.6e-12	4.4	3.5	5.3	11	1.1	11.7	5	7.2	6.9	TAGLN2	584	14595	382	2e-11	-1.5	-1.9	-1.1	213	469.7	114.6	176	-7.2	-6.7	REC8	571	14557	420	2.5e-06	-2	-1.2	-2.8	7.2	0.4	21.8	1	-5.3	-4.7	PRAME	574	195	14782	0.00011	2.2	3.7	1.2
LPCAT4	708	677	14297	6.6e-12	4.4	3.6	5.2	139.7	20.3	52.2	22.4	7.2	6.9	COBL	585	14594	383	2e-11	-1.8	-2.2	-1.3	3.3	8.6	5.9	6.8	-7.2	-6.7	OLFML3	572	14556	421	2.7e-06	-4.3	-2.8	-5.1	5.6	0	14.2	0	-5.3	-4.7	RPP25	575	196	14781	0.00011	1.9	2.8	1.1
MGAT4A	710	679	14299	6.6e-12	4.4	3.6	5.2	5.4	0.3	2.8	1.1	7.2	6.9	CRCP	586	203	14774	2e-11	1.7	1.2	2.1	34.2	13.2	23	10.9	7.2	6.7	VAMP8	573	152	14825	2.7e-06	1.8	2.4	1.1	106.1	331.1	67.3	128	5.3	4.7	MFSD5	576	197	14780	0.00011	1.8	2.6	1
PHF13	711	680	14300	6.6e-12	4.4	3.6	5.2	55.9	6.5	35.1	6.9	7.2	6.9	RRM2	587	204	14773	2e-11	1.6	1.2	2	458.3	196.5	254.3	81.2	7.2	6.7	PDLIM1	574	153	14824	2.7e-06	2	2.7	1.3	56.2	170.3	45.5	64.1	5.3	4.7	TRPM6	577	198	14779	0.00011	1.9	2.7	1.1
PSIP1	712	681	14301	6.6e-12	4.4	3.5	5.3	59	6.6	46.1	7.7	7.2	6.9	MYO5A	588	205	14772	2e-11	1.6	1.2	2.1	12.5	5	7.6	3.8	7.2	6.7	LRIG1	575	14555	422	2.7e-06	-2.1	-1.3	-2.9	3	0.6	4.7	1.4	-5.3	-4.7	HECTD1	578	14597	380	0.00012	-1.7	-0.9	-2.4
PXYLP1	713	682	14302	6.6e-12	4.4	3.4	5.2	19.4	1.9	13.5	5	7.2	6.9	TMEM99	589	206	14771	2e-11	1.5	1.1	2	78.6	32.5	45.1	21.1	7.2	6.7	PLIN2	576	154	14823	2.8e-06	1.9	2.6	1.2	103.9	314.6	83.5	147.4	5.3	4.7	SAV1	579	14596	381	0.00012	-2.1	-1.1	-3.1
TEX2	714	683	14303	6.6e-12	4.4	3.6	5.1	37.7	4.5	15.5	5.2	7.2	6.9	FAM58A	590	207	14770	2e-11	1.7	1.2	2.1	40.1	13.5	34	12.5	7.2	6.7	ACTG2	577	155	14822	2.8e-06	2.6	3.6	1.6	4.9	33	11.8	37.5	5.3	4.7	CREBL2	580	14595	382	0.00012	-1.8	-1	-2.7
TMEM57	715	684	14304	6.6e-12	4.4	3.3	5.3	18.3	1.2	22.1	2.5	7.2	6.9	FOXRED1	591	14593	384	2e-11	-1.6	-2.1	-1.2	26.8	63.7	24.3	42.1	-7.2	-6.7	ITGAM	578	14554	423	2.8e-06	-2	-1.2	-2.8	13	3.3	12.5	4	-5.3	-4.7	WDR6	581	14594	383	0.00012	-1.9	-1	-2.7
VEPH1	716	685	14305	6.6e-12	4.4	3.4	5.3	13.4	0.3	10	1.4	7.2	6.9	VDAC3	592	14592	385	2e-11	-1.4	-1.8	-1.1	101	201.7	48.5	70.5	-7.2	-6.7	TMEM92	579	156	14821	2.8e-06	2.1	3.2	1.2	1.6	17.7	3.2	31.4	5.3	4.7	MORN2	582	199	14778	0.00012	1.7	2.4	1
ZNF280C	717	686	14306	6.6e-12	4.4	3.5	5.2	17.9	1.8	10.7	3.1	7.2	6.9	SLC25A22	593	14591	386	2e-11	-1.9	-2.5	-1.4	1	4.8	3.9	6.9	-7.2	-6.7	GGA1	580	14553	424	2.9e-06	-1.7	-1	-2.4	21.6	6.8	17.5	8.3	-5.3	-4.7	CIART	583	200	14777	0.00012	2.7	3.4	1.6
C1orf56	718	687	14269	6.6e-12	4.3	3.5	5.2	22.8	1.4	15.4	4.9	7.2	6.9	IRX5	594	208	14769	2e-11	2.2	1.5	2.8	2.5	0.1	4.6	0.5	7.2	6.7	COX8A	581	14552	425	2.9e-06	-1.5	-0.9	-2.1	1451.6	697.6	539.3	211.5	-5.3	-4.7	SLK	584	14593	384	0.00012	-1.9	-1.1	-2.8
CENPP	719	688	14270	6.6e-12	4.3	3.3	5.2	89.6	10	64.5	11.8	7.2	6.9	LHX2	595	209	14768	2e-11	1.9	1.4	2.5	4.9	0.7	7.1	1.9	7.2	6.7	LRP10	582	14551	426	2.9e-06	-1.8	-1	-2.6	15.3	4.2	15	7.1	-5.3	-4.7	URGCP	585	201	14776	0.00012	2	2.9	1.1
CLEC4C	720	689	14271	6.6e-12	4.3	3.5	5.2	22.9	1.1	15.1	4.4	7.2	6.9	NPTX1	596	14590	387	2e-11	-2.6	-3.6	-1.8	1.6	8.8	5.5	10.4	-7.2	-6.7	TMEM97	583	14550	427	3e-06	-2	-1.1	-2.8	25.6	8.4	26.1	13.4	-5.3	-4.7	BAK1	586	202	14775	0.00013	1.8	2.5	1
CRLS1	722	691	14273	6.6e-12	4.3	3.4	5.3	36.5	4.7	30.9	5.4	7.2	6.9	EHD4	597	14589	388	2e-11	-1.7	-2.1	-1.2	17	38.6	19.6	22.8	-7.2	-6.7	GAS7	584	14549	428	3.1e-06	-1.8	-1	-2.5	8.9	3.6	6.1	3.8	-5.3	-4.7	EHD1	587	203	14774	0.00013	1.8	2.7	1
CTTNBP2NL	723	692	14274	6.6e-12	4.3	3.6	5.1	33.5	3.9	15.3	4.5	7.2	6.9	ZP2	598	210	14767	2e-11	2	1.4	2.5	32.2	9.1	48.9	16.4	7.2	6.7	GABARAP	585	14548	429	3.3e-06	-1.6	-0.9	-2.1	145.4	59.7	57	32.5	-5.3	-4.7	PLD2	588	204	14773	0.00013	1.8	2.8	1
DMKN	724	693	14275	6.6e-12	4.3	3.4	5.3	25.1	1.9	37.3	15.2	7.2	6.9	GCLM	599	14588	389	2e-11	-1.8	-2.3	-1.3	1.8	7	3.4	6.6	-7.2	-6.7	HECTD1	586	14547	430	3.4e-06	-1.7	-1	-2.4	12.4	5.1	7.9	4.2	-5.3	-4.6	STAT2	589	14592	385	0.00013	-1.7	-0.9	-2.4
DNMT1	725	694	14276	6.6e-12	4.3	3.9	4.7	2323.3	72.5	829.1	96.8	7.2	6.9	SAMD8	600	211	14766	2e-11	1.8	1.3	2.3	42.6	16.6	30.8	12.8	7.2	6.7	ATP2B1	587	14546	431	3.5e-06	-1.6	-1	-2.2	40.8	17.9	19.4	10.8	-5.3	-4.6	PLA2G16	590	14591	386	0.00014	-2.4	-1.3	-3.3
FLNC	726	695	14277	6.6e-12	4.3	3.3	5.3	2.1	0	2.4	0.3	7.2	6.9	ZSCAN16	601	14587	390	2e-11	-1.8	-2.3	-1.3	4.3	18	9.1	17.8	-7.2	-6.7	SLC3A2	589	158	14819	3.6e-06	1.8	2.5	1.2	325.5	848.4	150.7	442.5	5.3	4.6	SMIM13	591	205	14772	0.00014	1.7	2.6	1
FOSB	727	696	14278	6.6e-12	4.3	3.4	5.3	6.8	0.3	6.1	1.5	7.2	6.9	ZNF451	602	212	14765	2e-11	1.8	1.3	2.2	15.2	6.4	11.6	6.4	7.2	6.7	ARHGAP22	590	159	14818	3.6e-06	2.6	3.5	1.6	0	2.3	0.1	4.7	5.3	4.6	ANXA2	592	14590	387	0.00014	-1.4	-0.8	-2
LRRC16A	728	697	14279	6.6e-12	4.3	3.5	5.2	77.3	11.2	47.9	10	7.2	6.9	PRKAB1	603	14586	391	2e-11	-1.5	-2	-1.1	19.7	46.7	16.8	30.1	-7.2	-6.7	SLC48A1	591	160	14817	3.6e-06	2.1	2.9	1.3	1.8	10.5	3.7	10.2	5.3	4.6	HPDL	593	206	14771	0.00014	1.8	2.6	1
MYRIP	729	698	14280	6.6e-12	4.3	3.3	5.3	5.4	0.4	5.6	2.3	7.2	6.9	MYL12A	604	14585	392	2e-11	-1.4	-1.8	-1.1	79.8	168.4	38.4	65	-7.2	-6.7	ANAPC11	592	14545	432	3.6e-06	-1.5	-0.9	-2.1	393.2	176.5	155	68.6	-5.3	-4.6	UBB	594	14589	388	0.00014	-1.4	-0.8	-2.1
NXPH4	730	699	14281	6.6e-12	4.3	3.4	5.3	16.1	0.6	12.8	2.5	7.2	6.9	RAB30-AS1	605	213	14764	2e-11	1.7	1.2	2.1	107.5	46.8	66.7	40.5	7.2	6.7	ANP32E	593	14544	433	3.6e-06	-1.9	-1.1	-2.6	42.7	15.7	27.9	15.3	-5.3	-4.6	PANK1	595	14588	389	0.00014	-2.6	-1.3	-3.6
RABGAP1	731	700	14282	6.6e-12	4.3	3.5	5.2	24.3	2.8	21.9	4.1	7.2	6.9	TRAP1	606	14584	393	2e-11	-1.5	-1.9	-1.1	44.6	97.9	26.4	41.8	-7.2	-6.7	RHOV	594	161	14816	3.6e-06	2.1	2.9	1.2	9.1	39.1	14.3	35.4	5.3	4.6	FAM195A	596	207	14770	0.00015	1.7	2.4	1
RASGRF1	732	701	14283	6.6e-12	4.3	3.5	5.2	3.6	0.2	2.4	0.6	7.2	6.9	ALOX5	607	14583	394	2e-11	-1.9	-2.5	-1.3	0.9	4.8	3	5.6	-7.2	-6.7	OXT	595	14543	434	3.6e-06	-2.4	-1.4	-3.3	316.2	88.3	327.5	127	-5.3	-4.6	HUNK	597	208	14769	0.00015	2	3.1	1.1
SDCCAG8	733	702	14284	6.6e-12	4.3	3.6	5.1	51.1	4.7	17.4	4.7	7.2	6.9	RAB9A	608	214	14763	2e-11	1.6	1.2	2	119.4	47.5	76.2	28.1	7.2	6.7	CIC	596	14542	435	3.7e-06	-1.7	-1	-2.4	5.9	2	5	2.7	-5.3	-4.6	CASP2	598	14587	390	0.00015	-1.6	-0.9	-2.3
TET3	735	704	14286	6.6e-12	4.3	3.6	5.2	24.1	3.1	18.5	3.4	7.2	6.9	AP1S1	609	14582	395	2e-11	-1.7	-2.1	-1.2	16.6	45.4	21.6	35.1	-7.2	-6.7	EFNA4	597	162	14815	4e-06	1.8	2.4	1.1	38.1	114.1	29.4	61.5	5.2	4.6	SYT17	599	209	14768	0.00015	2.6	3.2	1.5
WWC3	736	705	14287	6.6e-12	4.3	3.3	5.4	12.6	1	12.6	3.3	7.2	6.9	TALDO1	610	14581	396	2e-11	-1.5	-2	-1.1	150.3	301.5	127	109.1	-7.2	-6.7	TRIM2	598	14541	436	4e-06	-1.8	-1	-2.5	9.2	3.3	10	7.3	-5.2	-4.6	PCED1B	600	14586	391	0.00015	-2.1	-1.1	-3.3
ZFHX3	737	706	14288	6.6e-12	4.3	3.6	5.2	7.1	0.9	3.1	1.4	7.2	6.9	UQCRC1	611	14580	397	2e-11	-1.4	-1.9	-1.1	190.9	401.1	93.1	147.8	-7.2	-6.7	MFHAS1	599	14540	437	4e-06	-2	-1.2	-2.7	6.4	1.9	5.1	3.4	-5.2	-4.6	CD320	601	210	14767	0.00016	1.9	2.7	1.1
ZNF107	738	707	14289	6.6e-12	4.3	3.6	5.1	71.1	8.7	24.6	9.7	7.2	6.9	FES	612	14579	398	2e-11	-1.9	-2.4	-1.4	2.6	9.7	5.4	10.2	-7.2	-6.7	SNHG5	600	14539	438	4.1e-06	-1.9	-1.1	-2.6	308.7	117.8	220.5	77.5	-5.2	-4.6	LRFN4	602	211	14766	0.00016	2.2	3.6	1.2
ZP2	739	708	14290	6.6e-12	4.3	3.5	5.2	214.8	32.2	96	48.9	7.2	6.9	ZNF669	613	215	14762	2e-11	1.7	1.2	2.2	19.7	6.1	23.1	10	7.2	6.7	PPP2R5E	601	14538	439	4.2e-06	-1.7	-1	-2.4	16.2	6.7	10.2	7.5	-5.2	-4.6	TM4SF5	603	212	14765	0.00016	2.1	3.1	1.1
C9orf91	741	710	14253	6.6e-12	4.3	3.3	5.3	8.6	0.6	8.5	2.7	7.2	6.9	TRPV3	614	14578	399	2e-11	-2.1	-2.6	-1.5	1.2	5.2	2.7	5.9	-7.2	-6.7	GPRC5A	602	163	14814	4.3e-06	2.2	3.3	1.2	10.1	40	21.9	37.4	5.2	4.6	RPP25L	604	213	14764	0.00016	1.7	2.4	1
CHAF1A	742	711	14254	6.6e-12	4.3	3.5	5.2	155.3	22.3	107.6	17.5	7.2	6.9	MOGAT3	615	14577	400	2e-11	-2.1	-2.6	-1.5	0	1.3	0	3.4	-7.2	-6.7	HSD17B4	603	14537	440	4.4e-06	-1.9	-1.1	-2.6	20.6	7	17.1	8.9	-5.2	-4.6	DPRX	605	214	14763	0.00016	2.3	3.8	1.2
KMT2C	743	712	14255	6.6e-12	4.3	3.6	5	75.7	12.2	27.4	8.6	7.2	6.9	DPPA5	616	216	14761	2e-11	1.6	1.1	2	1339	530.5	700	285.5	7.2	6.7	LOC100505817	604	14536	441	4.4e-06	-1.9	-1.1	-2.6	37	8.1	45.5	9	-5.2	-4.6	UQCRH	606	14585	392	0.00016	-1.4	-0.8	-2
MICAL2	744	713	14256	6.6e-12	4.3	3.3	5.3	12.2	1.2	13.3	3.2	7.2	6.9	ELMOD1	617	14576	401	2e-11	-1.8	-2.3	-1.3	1.8	5.7	4.9	6.2	-7.2	-6.7	AXIN2	605	14535	442	4.6e-06	-1.8	-1.1	-2.5	8.9	2.3	8.3	3.7	-5.2	-4.6	FBXO32	607	215	14762	0.00016	1.9	2.9	1.1
MTL5	745	714	14257	6.6e-12	4.3	3.5	5.2	8.3	0.4	6.2	1.6	7.2	6.9	SUMF2	618	14575	402	2e-11	-1.6	-2.1	-1.2	22.9	51.9	24.7	35.1	-7.2	-6.7	DLX4	606	14534	443	4.6e-06	-1.9	-1.1	-2.8	8.5	1.4	11.4	4	-5.2	-4.6	ITPR3	608	14584	393	0.00016	-1.7	-0.9	-2.4
NCALD	746	715	14258	6.6e-12	4.3	3.4	5.2	10.4	0.9	8.2	4.8	7.2	6.9	FAM101B	619	14574	403	2e-11	-2.1	-2.7	-1.6	1.4	6.8	4.3	10.1	-7.2	-6.7	DOCK4	607	14533	444	4.7e-06	-1.9	-1.1	-2.7	2.6	0.7	3.1	1.6	-5.2	-4.6	ESRRB	609	216	14761	0.00016	1.7	2.5	1
NIPA1	747	716	14259	6.6e-12	4.3	3.4	5.2	5.9	0.2	5.6	0.8	7.2	6.9	SLC30A2	620	14573	404	2e-11	-2.1	-3	-1.5	0.2	3.3	1.8	9	-7.2	-6.7	ZKSCAN4	608	164	14813	4.8e-06	2	2.9	1.2	1.3	9.7	3.6	11.6	5.2	4.6	SLC38A3	610	217	14760	0.00017	2.6	3.2	1.5
PEAK1	748	717	14260	6.6e-12	4.3	3.5	5.1	7.7	0.8	4.1	1.7	7.2	6.9	PRRG1	621	217	14760	2e-11	1.8	1.3	2.3	17.1	5.9	19.4	15.1	7.2	6.7	TMEM99	609	165	14812	4.9e-06	2	2.9	1.2	7.9	32.5	13.3	21.1	5.2	4.6	ADCK3	611	218	14759	0.00017	2	2.9	1.1
PGPEP1	749	718	14261	6.6e-12	4.3	3.5	5.2	10.2	1.1	6.5	2.5	7.2	6.9	ACADVL	622	14572	405	2e-11	-1.8	-2.3	-1.2	4.8	12.6	9.5	14.2	-7.2	-6.7	BDP1	610	14532	445	4.9e-06	-1.7	-1	-2.4	15	6	9.1	4.8	-5.2	-4.6	ITGA1	612	14583	394	0.00017	-2.7	-1.7	-3.6
RELB	750	719	14262	6.6e-12	4.3	3.2	5.2	24.4	1.5	25.1	3.3	7.2	6.9	ABHD12	623	14571	406	2e-11	-1.5	-2	-1.1	13.1	31	18.9	34.6	-7.2	-6.7	TFB2M	611	166	14811	5e-06	1.7	2.4	1.1	25.9	84.8	22.4	46.7	5.2	4.6	CXCL16	613	219	14758	0.00017	2.7	3.4	1.6
SLC13A4	751	720	14263	6.6e-12	4.3	3.5	5.2	11.8	0.8	7.4	3.1	7.2	6.9	ZFR2	624	218	14759	2e-11	2.3	1.6	3	41.3	8.2	41.8	16.9	7.2	6.7	SDSL	612	167	14810	5e-06	2.7	3.3	1.7	0	3.3	0	6.8	5.2	4.6	DHRS7B	614	220	14757	0.00017	1.7	2.6	1
SORT1	752	721	14264	6.6e-12	4.3	3.5	5.2	8.9	1	6.8	3.2	7.2	6.9	FAM84B	625	14570	407	2e-11	-1.7	-2.2	-1.2	10.4	24.1	11.7	14.3	-7.2	-6.7	GTF3C1	613	14531	446	5.1e-06	-1.6	-1	-2.2	33.7	14.1	18.6	9.1	-5.2	-4.6	CD24	615	14582	395	0.00017	-2.7	-1.5	-3.7
TCF20	753	722	14265	6.6e-12	4.3	3.6	5.1	21.6	2.4	10.3	2.9	7.2	6.9	TFRC	626	14569	408	2e-11	-1.6	-2	-1.1	24.6	54	18.9	32.1	-7.2	-6.7	PLA2G10	614	14530	447	5.1e-06	-1.9	-1.1	-2.7	7.8	0.7	11.1	2.2	-5.2	-4.6	SMOX	616	221	14756	0.00017	1.9	2.6	1.1
VIL1	755	724	14267	6.6e-12	4.3	3.4	5.2	5.8	0.1	4.8	0.3	7.2	6.9	PNRC1	627	219	14758	2e-11	1.7	1.2	2.1	33.7	13.2	24.9	12.2	7.2	6.7	AARS	615	14529	448	5.1e-06	-1.8	-1.1	-2.6	38.7	13.6	32.5	14.6	-5.2	-4.6	HIST1H4B	617	14581	396	0.00018	-2.4	-1.3	-3.4
WEE2-AS1	756	725	14268	6.6e-12	4.3	3.3	5.2	15.2	0.7	13.5	2.2	7.2	6.9	SRSF5	628	220	14757	2e-11	1.6	1.1	2	211.5	89.9	86.2	58	7.2	6.7	NCOA7	616	14528	449	5.2e-06	-1.8	-1	-2.5	5.4	2	5.2	2.3	-5.2	-4.6	CD63	618	14580	397	0.00018	-1.5	-0.8	-2.2
C4orf47	757	726	14240	6.6e-12	4.3	3.3	5.2	46	4	39.1	11.8	7.2	6.9	LASP1	629	14568	409	2e-11	-1.5	-1.9	-1.1	56.4	111.7	42.1	41.4	-7.2	-6.7	CASP7	617	168	14809	5.3e-06	2	3.1	1.2	1.4	9.4	3.7	10.8	5.2	4.6	NFKB2	619	14579	398	0.00018	-1.7	-0.9	-2.5
DUSP7	758	727	14241	6.6e-12	4.3	3.4	5.1	58.4	7.1	40.8	8.2	7.2	6.9	COX7C	630	14567	410	2e-11	-1.5	-1.9	-1.1	345	738.8	154.8	346.4	-7.2	-6.7	TMEM45B	618	169	14808	5.4e-06	2	3	1.3	6.1	26.3	10.6	22.9	5.2	4.5	MIAT	620	14578	399	0.00018	-2.4	-1.2	-3.4
MBP	759	728	14242	6.6e-12	4.3	3.3	5.2	9.1	0.3	9	0.9	7.2	6.9	PHLDA3	631	14566	411	2e-11	-1.8	-2.4	-1.3	9.5	26.5	24.1	23.4	-7.2	-6.7	CSNK1D	619	14527	450	5.4e-06	-1.6	-0.9	-2.2	32	14.7	17.6	14.7	-5.2	-4.5	CTSV	621	222	14755	0.00018	1.8	2.6	1
MYO7A	760	729	14243	6.6e-12	4.3	3.2	5.3	4.9	0.3	5.5	1.1	7.2	6.9	AKR1B1	632	14565	412	2e-11	-1.8	-2.3	-1.2	3.6	12.9	9	15.9	-7.2	-6.7	ASRGL1	620	14526	451	5.4e-06	-1.5	-0.9	-2.1	372	173.4	125.9	59.6	-5.2	-4.5	ZNF485	622	223	14754	0.00019	2.1	3	1.1
PRKAR2A	761	730	14244	6.6e-12	4.3	3.5	5.1	53.4	5.9	29.6	6.9	7.2	6.9	MAP1B	633	221	14756	2e-11	2.2	1.5	2.8	3.5	0.9	4.2	1.8	7.2	6.7	NDRG2	621	14525	452	5.7e-06	-2.4	-1.4	-3.2	7.7	1.1	14.1	4.8	-5.2	-4.5	AES	623	224	14753	0.00019	1.7	2.7	1
SLC45A3	762	731	14245	6.6e-12	4.3	3.2	5.2	8.3	0.3	9.7	1.8	7.2	6.9	ASPM	634	222	14755	2e-11	1.7	1.2	2.1	14.6	7.2	10	6.4	7.2	6.7	ABCC10	622	14524	453	5.7e-06	-1.8	-1.1	-2.6	7.4	1.9	5.8	2.9	-5.2	-4.5	GHITM	624	14577	400	0.00019	-1.3	-0.7	-1.9
SNX14	763	732	14246	6.6e-12	4.3	3.3	5.2	31.1	4.2	24.2	8.2	7.2	6.9	GEM	635	223	14754	2e-11	2.1	1.4	2.8	18.6	3.7	23.1	9.5	7.2	6.7	TMEM123	623	14523	454	5.7e-06	-2.2	-1.3	-3	13.5	3.6	12.6	6.2	-5.2	-4.5	TEX30	625	225	14752	0.00019	1.8	2.6	1
TBC1D14	764	733	14247	6.6e-12	4.3	3.4	5.1	52.1	6.5	31.4	13.1	7.2	6.9	NUDCD3	636	14564	413	2e-11	-1.7	-2.2	-1.2	4.8	12.5	7.2	10.7	-7.2	-6.7	LINC00678	624	14522	455	5.8e-06	-2.4	-1.3	-3.5	18.2	2.4	35.1	6.3	-5.2	-4.5	IFT57	626	14576	401	0.00019	-1.8	-1	-2.6
TCF7L1	765	734	14248	6.6e-12	4.3	3.2	5.3	17.4	2.6	16.3	8.2	7.2	6.9	POLDIP2	637	14563	414	2e-11	-1.5	-1.9	-1.1	51.7	98.6	30.4	52.7	-7.2	-6.7	MDH2	625	14521	456	5.8e-06	-1.5	-0.9	-2.1	392.6	206.4	147.2	84.9	-5.2	-4.5	SBDSP1	627	226	14751	0.0002	1.6	2.3	0.9
TESC	766	735	14249	6.6e-12	4.3	3.2	5.2	37.5	2.5	33.5	8.1	7.2	6.9	WDR92	638	224	14753	2e-11	1.7	1.2	2.1	22.4	6.8	19.5	8.5	7.2	6.7	FCER1G	626	14520	457	5.8e-06	-3	-1.6	-4	20.4	0.3	75.8	1.3	-5.2	-4.5	ATP2B1	628	14575	402	0.0002	-1.5	-0.8	-2.2
ZC3H18	768	737	14251	6.6e-12	4.3	3.6	5.1	97.4	13.5	41.3	11.4	7.2	6.9	RBM44	639	225	14752	2e-11	2.1	1.4	2.9	6.8	1.3	9.1	2.8	7.2	6.7	NSG1	627	170	14807	5.8e-06	2.1	3.1	1.3	0.9	11.3	2.4	21.4	5.2	4.5	CRY2	629	227	14750	0.0002	1.7	2.7	1
CPNE9	769	738	14229	6.6e-12	4.2	3.3	5.1	27.1	1.7	22.3	5	7.2	6.9	PFKFB3	641	227	14750	2e-11	1.7	1.2	2.1	83.6	37.1	42.3	35.6	7.2	6.7	MRAP2	628	14519	458	5.9e-06	-2.2	-1.3	-3.1	5	0.5	7	2.2	-5.2	-4.5	GSC	630	14574	403	0.0002	-2	-1	-3
EPHA4	770	739	14230	6.6e-12	4.2	3.4	5.2	9.5	0.7	6.6	2.3	7.2	6.9	CNR2	642	14562	415	2e-11	-2.2	-2.7	-1.5	2.3	10	8.7	15	-7.2	-6.7	PRICKLE1	629	14518	459	6e-06	-2.1	-1.2	-3	21.4	5.1	22.7	8.2	-5.2	-4.5	PIGM	631	228	14749	0.0002	1.8	2.6	1
FARP1	771	740	14231	6.6e-12	4.2	3.4	5.1	15.1	2.4	7.5	7.4	7.2	6.9	AKR1A1	643	14561	416	2e-11	-1.4	-1.9	-1.1	94.4	193.2	66	66.8	-7.2	-6.7	PIK3C2A	630	14517	460	6.1e-06	-1.7	-1	-2.4	7.4	2.8	7.1	2.9	-5.2	-4.5	CRYZ	632	14573	404	0.00021	-1.7	-0.9	-2.4
GSAP	772	741	14232	6.6e-12	4.2	3.2	5.2	9.4	0.5	9.4	1.2	7.2	6.9	CASP6	644	228	14749	2e-11	1.5	1.1	1.9	134.6	54.2	74.2	36	7.2	6.7	PSPC1	631	171	14806	6.3e-06	1.7	2.4	1.1	49.3	144.4	34.4	52.2	5.1	4.5	CAMKK2	633	229	14748	0.00022	1.8	2.6	1
LMO7	773	742	14233	6.6e-12	4.2	3.4	5.1	19	2.1	15.8	3	7.2	6.9	OGDH	645	14560	417	2e-11	-1.7	-2.2	-1.3	10	21.8	10.4	16.6	-7.2	-6.7	GBX2	632	14516	461	6.3e-06	-1.8	-1	-2.5	7.8	1.8	11.3	3.2	-5.1	-4.5	ST6GALNAC3	634	14572	405	0.00022	-2.3	-1.3	-3.2
MKNK2	774	743	14234	6.6e-12	4.2	3.4	5	39.8	6.3	19.5	7.6	7.2	6.9	GUK1	646	14559	418	2e-11	-1.6	-2.1	-1.2	44.4	94.8	42.9	59.7	-7.2	-6.7	PRDX5	633	14515	462	6.3e-06	-1.5	-0.9	-2.1	384.7	158.9	202.1	78	-5.1	-4.5	ARHGDIA	635	14571	406	0.00023	-1.6	-0.8	-2.3
NPHP4	775	744	14235	6.6e-12	4.2	3.5	5.1	16.2	2.4	8.5	5.7	7.2	6.9	TEX30	647	229	14748	2e-11	1.7	1.2	2.1	91.6	36.6	75.3	32.8	7.2	6.7	HS3ST3A1	634	14514	463	6.4e-06	-2.1	-1.2	-3	2.8	0.1	4.8	0.5	-5.1	-4.5	PCOLCE2	636	230	14747	0.00023	2.1	3	1.2
SH3KBP1	777	746	14237	6.6e-12	4.2	3.3	5.1	24.8	3.4	19.9	4.4	7.2	6.9	ZNF440	648	14558	419	2e-11	-2	-2.8	-1.4	0.1	1	0.9	2	-7.2	-6.7	FOLR1	635	172	14805	6.5e-06	1.9	2.8	1.2	37.4	126.2	39.4	121.3	5.1	4.5	NR6A1	637	14570	407	0.00023	-1.6	-0.9	-2.4
TANC2	778	747	14238	6.6e-12	4.2	3.5	5	7.7	0.8	3.1	1.2	7.2	6.9	TPP1	649	14557	420	2e-11	-2.1	-2.7	-1.4	0.7	4.7	2.3	7.6	-7.2	-6.7	DCXR	636	14513	464	6.6e-06	-1.6	-0.9	-2.2	151.1	58.8	92.7	42.5	-5.1	-4.5	TDO2	638	14569	408	0.00023	-2.4	-1.3	-3.4
WWOX	779	748	14239	6.6e-12	4.2	3.4	5.1	29.5	5.7	20.4	10.7	7.2	6.9	C19orf60	650	14556	421	2e-11	-1.6	-2.1	-1.2	23.2	48.7	34.5	38.1	-7.2	-6.7	NIPAL1	637	173	14804	6.7e-06	1.8	2.6	1.1	3.5	16.2	6.3	15.8	5.1	4.5	TCN2	639	14568	409	0.00023	-1.8	-0.9	-2.8
CA12	780	749	14219	6.6e-12	4.2	3.2	5.2	5	0.3	5.2	2	7.2	6.9	TJP2	651	14555	422	2e-11	-2	-2.6	-1.4	7.2	19.5	13.9	12.1	-7.1	-6.7	VRTN	638	174	14803	7e-06	2.4	3.5	1.5	0.2	3.8	0.6	7	5.1	4.5	UGDH	640	14567	410	0.00024	-2	-0.9	-2.9
EEF2K	781	750	14220	6.6e-12	4.2	3.3	5.1	16.7	2.2	11	4.6	7.2	6.9	PDPR	652	230	14747	2e-11	1.8	1.2	2.3	8.3	3.2	6.6	6.2	7.1	6.7	THOC2	639	14512	465	7e-06	-1.6	-0.9	-2.3	52.5	24.8	28.1	16.7	-5.1	-4.5	RGS13	641	14566	411	0.00024	-2.6	-1.4	-3.6
MSL2	783	752	14222	6.6e-12	4.2	3.3	5	52.4	7.3	32	6.5	7.2	6.9	LMBR1L	653	231	14746	2e-11	1.7	1.2	2.1	138.7	58	84.1	37.3	7.1	6.7	OXSM	640	175	14802	7.1e-06	1.8	2.5	1.1	12.5	42.3	15.4	34.2	5.1	4.5	ALAS1	642	231	14746	0.00024	1.7	2.4	1
NSG1	784	753	14223	6.6e-12	4.2	3.4	5.1	129.1	16.5	108.6	24	7.2	6.9	SREK1IP1	654	232	14745	2e-11	1.6	1.1	2	4.4	1.5	3	1.4	7.1	6.7	MSTO1	641	14511	466	7.2e-06	-1.6	-1	-2.3	51.4	16.1	39.4	18.6	-5.1	-4.5	ACVR1B	643	14565	412	0.00025	-1.6	-0.8	-2.3
PAN2	785	754	14224	6.6e-12	4.2	3.4	5.1	14.1	1.1	9.4	2.4	7.2	6.9	CEP97	655	233	14744	2e-11	1.7	1.2	2.2	10.3	3.2	11.1	4	7.1	6.7	ITGA5	642	176	14801	7.6e-06	2.2	3.5	1.3	0.4	5.2	1.1	8.3	5.1	4.5	MAGEB1	644	232	14745	0.00025	2	3.1	1.1
PLAGL2	787	756	14226	6.6e-12	4.2	3.3	5.1	46.5	5.6	34.6	4.8	7.2	6.9	BEX4	656	234	14743	2e-11	1.9	1.3	2.4	42	13.7	58.8	19.1	7.1	6.7	LGALS12	643	14510	467	7.6e-06	-2.2	-1.3	-3	10.9	2.3	13.1	8.4	-5.1	-4.5	PRAP1	645	233	14744	0.00026	1.8	2.6	1
SEPN1	788	757	14227	6.6e-12	4.2	3.3	5.1	11	1	8.9	2.5	7.2	6.9	CIDEC	657	14554	423	2e-11	-2.4	-3	-1.8	0.5	4.8	3.9	8.9	-7.1	-6.7	CTBP2	644	14509	468	7.6e-06	-1.7	-1	-2.3	20.8	8.5	14.6	8.6	-5.1	-4.5	DUSP27	646	234	14743	0.00026	2.4	3.6	1.3
ZNF362	789	758	14228	6.6e-12	4.2	3.3	5.1	7.9	0.3	6.9	1	7.2	6.9	SSX3	658	235	14742	2e-11	2.1	1.4	2.8	9.1	1.9	19.8	4.2	7.1	6.7	IRX3	645	14508	469	7.6e-06	-2.2	-1.3	-3.1	5.4	0.7	7.5	2.1	-5.1	-4.5	ZNF547	647	235	14742	0.00026	2	3.4	1.1
ABCB9	790	759	14197	6.6e-12	4.2	3.3	5	15.9	1.2	10.7	2.7	7.2	6.9	SKP2	659	14553	424	2e-11	-1.6	-2.1	-1.2	25.7	53.8	28.3	30.2	-7.1	-6.7	ZNF19	646	177	14800	7.7e-06	2.2	3.4	1.3	0.2	4.1	0.9	6.3	5.1	4.5	IER3	648	236	14741	0.00027	2.4	3.5	1.3
ANKH	791	760	14198	6.6e-12	4.2	3.4	5	6.9	0.6	2.3	1.1	7.2	6.9	ASTN2	660	14552	425	2e-11	-1.7	-2.2	-1.2	8.5	23.6	17.1	23.2	-7.1	-6.7	PTPRG	647	14507	470	7.8e-06	-2	-1.2	-2.8	4.5	1.1	5.6	1.6	-5.1	-4.5	RGMA	649	237	14740	0.00027	1.9	2.8	1.1
ARHGAP33	792	761	14199	6.6e-12	4.2	3.3	5	5.5	0.3	3.2	1.6	7.2	6.9	HIST1H2BD	661	236	14741	2e-11	1.8	1.3	2.3	17.2	2.1	29.9	4.5	7.1	6.7	NDUFV1	648	14506	471	7.9e-06	-1.6	-1	-2.2	622.8	267.8	306.1	95.6	-5.1	-4.5	TFDP2	650	238	14739	0.00027	1.6	2.4	0.9
ARID4A	793	762	14200	6.6e-12	4.2	3.5	4.9	43.4	6.1	10.3	5.4	7.2	6.9	BCL7A	662	14551	426	2e-11	-1.9	-2.5	-1.3	0.4	2.8	1.7	4.5	-7.1	-6.7	TERT	649	178	14799	8.6e-06	2.1	3	1.3	0.9	6.3	2	7.3	5.1	4.4	TBCB	651	14564	413	0.00027	-1.7	-0.9	-2.4
CAPN7	794	763	14201	6.6e-12	4.2	3.2	5.1	12.1	1	10	2.7	7.2	6.9	SEMA6D	663	14550	427	2e-11	-2.2	-3	-1.5	0.5	2.8	1.8	5.3	-7.1	-6.7	GDF11	650	14505	472	8.6e-06	-1.8	-1	-2.5	4.4	1.1	4.4	2	-5.1	-4.4	PHKA2-AS1	652	14563	414	0.00027	-2.6	-1.4	-3.4
CHAMP1	795	764	14202	6.6e-12	4.2	3.4	5	36.6	4	23	4.5	7.2	6.9	C17orf75	664	14549	428	2e-11	-1.6	-2.1	-1.2	2.9	9.1	4.1	7.4	-7.1	-6.7	SOX17	651	14504	473	8.6e-06	-3.1	-1.6	-4.4	5.4	0.2	17.7	0.8	-5.1	-4.4	EHD2	653	239	14738	0.00028	2.6	3.2	1.4
CLIP3	796	765	14203	6.6e-12	4.2	3.3	5	8.1	0.7	9.5	3.8	7.2	6.9	LARS	665	14548	429	2.1e-11	-1.6	-2	-1.2	10.6	25.9	9.1	15.7	-7.1	-6.7	TAF12	652	179	14798	8.6e-06	1.7	2.3	1	48.8	137.5	31	71.3	5.1	4.4	ZNF285	654	240	14737	0.00028	2.1	3.7	1.1
DEAF1	797	766	14204	6.6e-12	4.2	3.3	5.1	49.3	6.2	31.9	9.2	7.2	6.9	UBE2G2	666	14547	430	2.1e-11	-1.6	-2.1	-1.1	11.1	26.4	10.5	18.6	-7.1	-6.7	TMX4	653	14503	474	8.6e-06	-1.8	-1.1	-2.6	17	7.7	16	23.1	-5.1	-4.4	TSPAN18	655	14562	415	0.00028	-2.1	-1.1	-3
DUSP22	798	767	14205	6.6e-12	4.2	3.4	5	44.6	3.7	23.6	5	7.2	6.9	CNNM2	667	237	14740	2.1e-11	1.9	1.3	2.4	10.7	2.9	20.9	5.5	7.1	6.7	SLC9A3R1	654	180	14797	8.6e-06	1.8	2.4	1.1	73.9	188.1	53.2	99.5	5.1	4.4	NELL2	656	241	14736	0.00028	1.9	3.2	1.1
GCH1	799	768	14206	6.6e-12	4.2	3.2	5.1	39.3	4.9	37.6	7.9	7.2	6.9	USP7	668	238	14739	2.1e-11	1.7	1.2	2	190.6	79.2	75.5	36.3	7.1	6.7	ESCO1	655	14502	475	8.7e-06	-1.6	-0.9	-2.2	24.7	9.8	13.5	6.9	-5.1	-4.4	ITGB7	657	242	14735	0.00028	2.6	3.1	1.4
GCNT3	800	769	14207	6.6e-12	4.2	3.3	5.1	77.8	11.3	60	29.7	7.2	6.9	SSX2IP	669	239	14738	2.1e-11	1.6	1.1	2.1	16.1	6.3	13.8	6.2	7.1	6.7	SIPA1L2	656	14501	476	9.1e-06	-1.8	-1	-2.7	6.4	2.3	7.4	3.7	-5.1	-4.4	SLC48A1	658	243	14734	0.00028	1.8	2.7	1
HERC1	802	771	14209	6.6e-12	4.2	3.3	5	4	0.4	2.6	1.2	7.2	6.9	HSD17B4	670	14546	431	2.1e-11	-2	-2.5	-1.4	1.7	7	4.8	8.9	-7.1	-6.7	CNKSR1	657	181	14796	9.4e-06	2	2.9	1.2	1.4	8	3.2	8.5	5.1	4.4	SPRY4	659	14561	416	0.0003	-1.9	-1	-2.9
LIMS2	803	772	14210	6.6e-12	4.2	3.3	5.1	23.1	1.9	18.9	6.6	7.2	6.9	ZNF578	671	240	14737	2.1e-11	1.6	1.1	2.1	10	4.1	7.5	3.7	7.1	6.7	ARRB1	658	14500	477	9.5e-06	-1.9	-1.2	-2.7	15.7	4.8	16	5.3	-5.1	-4.4	RPL13P5	660	14560	417	0.0003	-1.5	-0.8	-2.2
LINC01019	805	774	14212	6.6e-12	4.2	3.3	5.1	5.5	0.1	4.7	0.7	7.2	6.9	CCNYL1	672	241	14736	2.1e-11	1.6	1.1	2.1	15.6	6.3	13.5	7.4	7.1	6.7	EPHB4	659	14499	478	9.5e-06	-1.7	-0.9	-2.4	19.7	6.9	14	6.1	-5.1	-4.4	RMRP	661	14559	418	0.0003	-1.7	-0.9	-2.5
LYPD1	807	776	14214	6.6e-12	4.2	3.4	5	36.9	1.7	17.1	5.9	7.2	6.9	GIP	673	242	14735	2.1e-11	1.8	1.2	2.3	93.2	37.3	90.9	74.8	7.1	6.7	TMEM8A	660	14498	479	9.5e-06	-2	-1.2	-2.7	17.8	5.5	15.5	10.9	-5.1	-4.4	FAM188A	662	244	14733	0.0003	1.8	2.6	0.9
PHF21A	808	777	14215	6.6e-12	4.2	3.3	5	10	1.1	8	2.3	7.2	6.9	WDR1	674	14545	432	2.1e-11	-1.4	-1.8	-1	70.3	134.6	40.6	39.1	-7.1	-6.7	SYNGR2	661	182	14795	9.6e-06	1.7	2.4	1	83	219.4	61.5	87	5.1	4.4	CASP6	663	245	14732	0.00031	1.7	2.4	0.9
PNLDC1	809	778	14216	6.6e-12	4.2	3.3	5	45.5	4.5	25.3	8	7.2	6.9	IDO1	675	243	14734	2.1e-11	2.2	1.6	2.8	3.1	0.2	5	0.9	7.1	6.7	SFR1	662	183	14794	9.7e-06	1.7	2.4	1	8.5	27.8	8.1	20.1	5.1	4.4	SLC44A3	664	14558	419	0.00031	-2.4	-1.3	-3.4
REV1	810	779	14217	6.6e-12	4.2	3.3	5.1	29	3.6	18.4	4.7	7.2	6.9	CALM1	676	14544	433	2.1e-11	-1.5	-1.9	-1.1	88.5	174.2	56.2	35.8	-7.1	-6.7	TPI1	663	14497	480	9.8e-06	-1.5	-0.8	-2.1	1139.4	562.3	357.5	122	-5.1	-4.4	FAM126B	665	14557	420	0.00031	-1.9	-1.1	-2.7
TPD52	811	780	14218	6.6e-12	4.2	3.4	5	32.6	5	19	7.8	7.2	6.9	BLVRB	677	244	14733	2.1e-11	1.6	1.1	2	180.5	72.4	119.4	39.8	7.1	6.7	C15orf57	664	184	14793	9.9e-06	1.8	2.6	1.1	5.7	25	7.7	21.3	5.1	4.4	FUT1	666	14556	421	0.00031	-2.6	-1.6	-3.6
ADCY7	812	781	14179	6.6e-12	4.1	3.3	5	7.2	0.6	4.7	2.5	7.2	6.9	LOC728637	678	245	14732	2.1e-11	1.8	1.3	2.3	18.7	5.2	14.5	8.4	7.1	6.7	TAF7	665	185	14792	9.9e-06	1.8	2.5	1.1	33.5	97.1	25	46	5	4.4	FKBP11	667	246	14731	0.00031	1.7	2.5	1
ARHGAP15	813	782	14180	6.6e-12	4.1	3.2	5.1	10.2	0.2	7.8	1.1	7.2	6.9	REEP5	679	14543	434	2.1e-11	-1.4	-1.9	-1.1	32.4	70.7	22.4	35.4	-7.1	-6.7	EFNA1	666	186	14791	9.9e-06	2.1	2.9	1.3	20.7	74.2	28.1	54.6	5	4.4	ABHD3	668	247	14730	0.00031	1.6	2.3	0.9
CXorf23	815	784	14182	6.6e-12	4.1	3.2	5	7.5	0.6	5.3	1.6	7.2	6.9	CAPN2	680	14542	435	2.1e-11	-1.8	-2.3	-1.2	1.9	6.4	3.9	6.2	-7.1	-6.7	CNN2	667	187	14790	1e-05	1.8	2.6	1.1	15.8	40	15.3	31.9	5	4.4	SLC16A1	669	248	14729	0.00032	1.6	2.3	0.9
FHIT	816	785	14183	6.6e-12	4.1	3.3	5	23.7	0.7	25.5	2.3	7.2	6.9	C4BPB	681	14541	436	2.2e-11	-2.1	-2.8	-1.4	0.3	5	1.6	10.4	-7.1	-6.7	2015-09-06	668	14496	481	1e-05	-2.6	-1.5	-3.8	2.2	0.2	5.7	1.2	-5	-4.4	ZNF618	670	249	14728	0.00032	2.2	3.2	1.2
LPCAT1	817	786	14184	6.6e-12	4.1	3.2	5	26.4	3.7	21	5.8	7.2	6.9	CCDC82	682	246	14731	2.2e-11	1.5	1.1	2	15.2	5.6	11.5	6.7	7.1	6.7	AKTIP	669	188	14789	1e-05	1.7	2.4	1.1	4.1	18	4.7	13.4	5	4.4	ZNF665	671	250	14727	0.00032	2.1	3.1	1.2
MAPK8	818	787	14185	6.6e-12	4.1	3.4	4.9	44	6.6	25.5	7	7.2	6.9	WEE2	683	247	14730	2.2e-11	2.9	1.8	3.9	63	11.5	203	45.8	7.1	6.7	LMO4	670	14495	482	1e-05	-1.9	-1.1	-2.6	28.1	11.7	18.4	11.5	-5	-4.4	SNAPC2	672	251	14726	0.00033	1.9	2.7	1
NF1	819	788	14186	6.6e-12	4.1	3.3	4.9	15.7	2.4	8.6	3.1	7.2	6.9	PRR19	684	248	14729	2.2e-11	1.7	1.2	2.2	37.6	14.1	35.3	17.1	7.1	6.7	CALB1	671	14494	483	1e-05	-2.2	-1.3	-3.1	10.8	1.3	19	3.3	-5	-4.4	KITLG	673	252	14725	0.00033	2.2	3.3	1.2
NOD1	820	789	14187	6.6e-12	4.1	3.4	5	16.1	1.4	7.5	2.5	7.2	6.9	SPINT2	685	14540	437	2.2e-11	-1.4	-1.9	-1	283.6	564.5	151.8	186.2	-7.1	-6.7	FBXO6	672	189	14788	1e-05	2.1	3	1.2	8.4	34	17.8	27.1	5	4.4	TCL1A	674	253	14724	0.00034	2.1	3	1.2
NREP	821	790	14188	6.6e-12	4.1	3.2	5	13.6	0.9	11	4.4	7.2	6.9	MAF1	686	14539	438	2.2e-11	-1.8	-2.3	-1.3	27.6	67.8	26.3	51.2	-7.1	-6.7	SLC26A8	673	190	14787	1e-05	2.2	3.4	1.4	0.1	2.5	0.7	5.3	5	4.4	S100A6	675	14555	422	0.00035	-2.3	-1.2	-3.3
PABPC1L	822	791	14189	6.6e-12	4.1	3.3	5	22.4	1.8	20	9	7.2	6.9	ARL6IP5	687	249	14728	2.2e-11	1.7	1.2	2.1	58.5	24.2	43	19.2	7.1	6.7	DPH1	674	191	14786	1.1e-05	1.9	2.7	1.1	7	27.1	7.7	26.7	5	4.4	TMEM106C	676	254	14723	0.00035	1.6	2.4	0.9
SMS	824	793	14191	6.6e-12	4.1	3.4	4.9	41.6	5.1	20.7	6.8	7.2	6.9	RASSF8	688	250	14727	2.2e-11	1.8	1.3	2.3	11.6	4.3	9.8	8.8	7.1	6.7	ESRRB	675	192	14785	1.1e-05	1.8	2.5	1.1	9.8	28.2	12.2	20.4	5	4.4	REEP1	677	255	14722	0.00035	1.7	2.6	0.9
TLE4	825	794	14192	6.6e-12	4.1	3.4	4.9	26.2	3.6	13.1	4.5	7.2	6.9	LAPTM4A	689	251	14726	2.2e-11	1.5	1.1	1.9	223	106.1	100.4	62	7.1	6.7	DAZL	676	193	14784	1.1e-05	3	4.2	1.6	0.1	3.3	0.3	10.1	5	4.4	AXIN2	678	14554	423	0.00036	-1.8	-1	-2.6
TRAF3IP1	826	795	14193	6.6e-12	4.1	3.2	5	16.6	1.7	11.3	3	7.2	6.9	TSSC1	690	14538	439	2.2e-11	-1.5	-2	-1.1	13.3	35.1	14.2	29.5	-7.1	-6.7	MEG8	677	14493	484	1.1e-05	-2.1	-1.2	-2.9	4.1	0	9.7	0.1	-5	-4.4	FTL	679	14553	424	0.00036	-1.7	-0.9	-2.4
TSPAN5	827	796	14194	6.6e-12	4.1	3.1	5.1	21.4	2.1	21.8	3.7	7.2	6.9	EMP3	691	252	14725	2.2e-11	1.7	1.2	2.3	11.8	2.2	14.1	5.1	7.1	6.7	SMARCD2	678	14492	485	1.1e-05	-1.6	-0.9	-2.2	27.9	10.9	17.2	8.5	-5	-4.4	DPH1	680	256	14721	0.00036	1.8	2.6	1
TTC28	828	797	14195	6.6e-12	4.1	3.3	5	3.9	0.4	2.5	1.6	7.2	6.9	CD97	692	14537	440	2.2e-11	-1.8	-2.4	-1.2	3.5	11.1	7.5	10.9	-7.1	-6.7	LRRC47	679	14491	486	1.1e-05	-1.7	-1	-2.4	65.9	24.6	36.4	14.6	-5	-4.4	LONRF1	682	14552	425	0.00037	-1.8	-0.9	-2.6
WDR38	829	798	14196	6.6e-12	4.1	3.3	5	17.9	0.5	14.9	1.7	7.2	6.9	MDK	693	14536	441	2.3e-11	-1.5	-2.1	-1.1	69.8	158.7	74	103.2	-7.1	-6.7	TWIST1	680	14490	487	1.1e-05	-2.1	-1.2	-3	2.5	0.1	4.6	0.5	-5	-4.4	SEC63	683	14551	426	0.00037	-1.4	-0.7	-2.1
AGPAT3	830	799	14165	6.6e-12	4.1	3.3	5	5	0.4	4.1	1.5	7.2	6.9	VDAC1	694	14535	442	2.3e-11	-1.3	-1.8	-1	44.7	92.5	20.3	33.8	-7.1	-6.7	CTTN	681	14489	488	1.1e-05	-1.6	-0.9	-2.4	235.5	95.8	195.7	45	-5	-4.4	IL4R	684	14550	427	0.00037	-1.9	-1	-2.8
BAZ1A	831	800	14166	6.6e-12	4.1	3.3	4.9	85.6	15.4	51.9	13.3	7.2	6.9	SPRYD7	695	14534	443	2.3e-11	-1.4	-1.9	-1	5.9	14.8	5.5	8.9	-7.1	-6.7	VAT1	682	14488	489	1.1e-05	-1.7	-1	-2.4	80.7	34	54.6	30.3	-5	-4.4	NDUFAF7	685	14549	428	0.00038	-1.5	-0.8	-2.2
BTG1	832	801	14167	6.6e-12	4.1	3.1	5	29.7	4.4	23.5	4.9	7.2	6.9	FAM46B	696	14533	444	2.3e-11	-1.9	-2.5	-1.3	19.5	43.5	31.5	31.3	-7.1	-6.7	ZNF268	683	194	14783	1.1e-05	1.9	2.6	1.1	3.6	13.4	4	9.1	5	4.4	GLT1D1	686	14548	429	0.00038	-1.7	-0.9	-2.6
CDKN2AIP	833	802	14168	6.6e-12	4.1	3.2	5	122	22.8	92.6	53.3	7.2	6.9	FAIM	697	14532	445	2.3e-11	-1.8	-2.3	-1.3	2.8	12.9	8.3	16.5	-7.1	-6.7	SOX2	684	14487	490	1.1e-05	-2.1	-1.2	-2.9	36.7	11.2	35.8	12.8	-5	-4.4	FGFR4	687	14547	430	0.00039	-1.7	-0.9	-2.5
CUX1	834	803	14169	6.6e-12	4.1	3.3	5	12.4	1.3	8.4	3.8	7.2	6.9	PPM1N	698	253	14724	2.3e-11	1.6	1.1	2	31.5	11.9	22.3	11.6	7.1	6.7	FRAS1	685	14486	491	1.2e-05	-2.1	-1.2	-2.9	2.2	0.6	2.4	1	-5	-4.4	FAM151A	688	258	14719	0.00039	1.9	2.9	1
DNAJC13	835	804	14170	6.6e-12	4.1	3.3	4.9	23.9	3.7	12.4	4.2	7.2	6.9	TRABD	699	14531	446	2.3e-11	-1.5	-2	-1.1	9.9	22.6	11.2	16.4	-7.1	-6.7	SPRED1	686	14485	492	1.2e-05	-1.9	-1.1	-2.7	2.6	0.6	3.1	1.5	-5	-4.4	CTH	689	14546	431	0.0004	-2.1	-1	-3
FADS3	836	805	14171	6.6e-12	4.1	3.3	4.9	39.2	4.9	25.9	10.1	7.2	6.9	ZNF655	700	254	14723	2.4e-11	1.6	1.1	2.1	22.1	5	27.1	6.7	7.1	6.7	ZBTB44	687	14484	493	1.2e-05	-1.6	-0.9	-2.3	7.6	2.9	5.4	2.6	-5	-4.4	WDR34	690	259	14718	0.00041	1.7	2.5	1
FAT1	838	807	14173	6.6e-12	4.1	3.4	4.9	10.1	1.4	3.9	1.8	7.2	6.9	CD300LF	701	14530	447	2.4e-11	-2.1	-2.8	-1.4	1.5	6.6	7.3	10.2	-7.1	-6.7	ARHGAP9	688	195	14782	1.2e-05	2	2.9	1.2	0.3	4.5	0.9	7.6	5	4.4	CSRP1	691	260	14717	0.00041	1.9	2.9	1
GSE1	839	808	14174	6.6e-12	4.1	3.2	5	27.6	4.8	19.7	7.1	7.2	6.9	ECE1	702	14529	448	2.4e-11	-1.7	-2.2	-1.1	2	6.3	3.7	7.7	-7.1	-6.7	C16orf91	689	196	14781	1.2e-05	1.7	2.4	1	41.9	125	35.4	63.5	5	4.4	NCKAP5L	692	14545	432	0.00041	-2	-1	-2.9
KIF5C	840	809	14175	6.6e-12	4.1	3.2	5	4	0.2	3.5	0.8	7.2	6.9	SRI	703	14528	449	2.4e-11	-1.5	-2	-1.1	29.9	72.4	29.7	63.2	-7.1	-6.7	PTPRZ1	690	14483	494	1.2e-05	-2.9	-1.7	-4.2	1.2	0	2.6	0.4	-5	-4.4	C1orf159	693	261	14716	0.00041	1.6	2.4	0.9
NDE1	841	810	14176	6.6e-12	4.1	3.3	4.9	41.3	5	26	7.5	7.2	6.9	PRPH	704	255	14722	2.4e-11	1.7	1.2	2.1	50.8	20.1	42.3	37.3	7.1	6.7	ASH2L	691	14482	495	1.2e-05	-1.5	-0.9	-2.1	132.9	64.6	60	40.4	-5	-4.4	OXSM	694	262	14715	0.00042	1.7	2.6	0.9
OSBP	842	811	14177	6.6e-12	4.1	3.3	4.9	39.7	6.3	19.3	7.6	7.2	6.9	UQCRC2	705	14527	450	2.4e-11	-1.4	-1.8	-1	82.2	156.2	53.3	63.7	-7.1	-6.7	B2M	692	14481	496	1.2e-05	-3.2	-1.7	-4.2	70	11.7	113.9	28.4	-5	-4.4	CHST2	695	14544	433	0.00042	-1.6	-0.8	-2.4
PTTG2	843	812	14178	6.6e-12	4.1	3.4	4.9	129.3	13.1	49.7	9.8	7.2	6.9	DPPA3	706	256	14721	2.4e-11	1.5	1.1	1.9	1201.5	527.4	680.8	199.1	7.1	6.7	MESDC1	693	14480	497	1.2e-05	-1.8	-1.1	-2.6	6.2	1.4	5.7	2.3	-5	-4.4	PRKCQ-AS1	696	263	14714	0.00042	2.2	3.4	1.2
ACTG2	844	813	14148	6.6e-12	4.1	3.2	4.9	24	2.4	19.8	10.9	7.2	6.9	MAN2B1	707	14526	451	2.5e-11	-1.5	-2.1	-1.1	2	6.8	3.5	8.6	-7.1	-6.7	SLC16A1	694	197	14780	1.2e-05	1.7	2.4	1.1	133.8	367.1	66.3	149	5	4.4	RGS2	697	264	14713	0.00043	1.8	2.8	1
ARHGAP17	845	814	14149	6.6e-12	4.1	3.2	5	40.3	7.1	24.4	9.3	7.2	6.9	LOC391003.uid_852	708	257	14720	2.5e-11	1.7	1.2	2.1	35.6	10.6	25.9	11.2	7.1	6.7	NME4	695	198	14779	1.2e-05	1.9	2.8	1.1	3.9	22.7	7.2	22.6	5	4.4	USP7	698	265	14712	0.00043	1.8	2.5	1
BTBD2	846	815	14150	6.6e-12	4.1	3.3	4.9	30.8	4	18.1	7.3	7.2	6.9	ZNF534	709	258	14719	2.5e-11	1.5	1.1	2	60.4	26.1	40.7	19	7.1	6.7	PANK1	696	14479	498	1.2e-05	-2.5	-1.3	-3.4	1.4	0.1	2.1	0.6	-5	-4.4	TSC22D1	699	14543	434	0.00044	-1.7	-0.9	-2.6
CCDC15	847	816	14151	6.6e-12	4.1	3.3	4.9	28.1	3.7	14.4	5.8	7.2	6.9	MAGEA3	710	259	14718	2.5e-11	2.4	1.8	3.4	3.2	0.1	7.1	1	7.1	6.7	CDX1	697	14478	499	1.2e-05	-3	-1.6	-4.1	2.3	0	9.5	0	-5	-4.4	ZNF75D	700	14542	435	0.00045	-1.8	-1	-2.6
CNN1	848	817	14152	6.6e-12	4.1	3.2	4.9	11.5	1.3	9.6	8.5	7.2	6.9	TLE3	711	14525	452	2.5e-11	-1.8	-2.4	-1.2	13.1	29.1	17.8	22.2	-7.1	-6.7	ADCK1	698	199	14778	1.3e-05	1.9	2.8	1.1	13.9	42.6	22.3	30.1	5	4.4	CLDN19	701	14541	436	0.00045	-1.6	-0.8	-2.4
DOPEY2	850	819	14154	6.6e-12	4.1	3.2	5	8.1	0.7	5.9	1.3	7.2	6.9	DPPA2	712	260	14717	2.6e-11	1.6	1.1	2	45.9	19.5	30.2	20.8	7.1	6.7	DUSP27	699	200	14777	1.3e-05	2.2	3.3	1.3	0.6	6.7	2.1	9.6	5	4.4	PIM1	702	266	14711	0.00046	2.3	3.7	1.1
DYNC2H1	851	820	14155	6.6e-12	4.1	3.2	5.1	6.2	0.6	5.5	1.2	7.2	6.9	CYB5R3	713	14524	453	2.6e-11	-1.6	-2.1	-1.1	17.9	37.2	18.8	26.8	-7.1	-6.7	GSN	700	14477	500	1.3e-05	-2	-1.1	-2.8	29	8.2	37.4	10.7	-5	-4.4	ERC2	703	267	14710	0.00046	2.5	3.1	1.3
ERCC2	852	821	14156	6.6e-12	4.1	3.2	4.9	81.5	9.2	54.2	11.7	7.2	6.9	RAB2B	714	261	14716	2.6e-11	1.6	1.1	2.1	14	4.3	14	5.6	7.1	6.7	PRRC2B	701	14476	501	1.3e-05	-1.6	-0.9	-2.3	26	10.9	18.1	6.8	-5	-4.4	TP53I13	704	268	14709	0.00046	1.7	2.6	0.9
GNA12	853	822	14157	6.6e-12	4.1	3.2	4.9	47.2	5.7	32.5	8	7.2	6.9	ACAT1	715	14523	454	2.6e-11	-1.5	-2	-1.1	13.3	32.6	13.6	20.5	-7.1	-6.7	TRIOBP	702	14475	502	1.3e-05	-1.7	-1	-2.5	6.6	1.6	9.8	2.9	-5	-4.4	TBCA	705	14540	437	0.00047	-1.6	-0.8	-2.3
HERC3	854	823	14158	6.6e-12	4.1	3.2	4.9	22.8	3.7	13.7	7.6	7.2	6.9	DEF8	716	14522	455	2.6e-11	-1.5	-2	-1.1	46	90.2	47.5	47.7	-7.1	-6.7	KRT23	703	14474	503	1.3e-05	-2.9	-1.8	-4	6.3	0.1	14.4	0.7	-5	-4.4	SPSB3	706	269	14708	0.00048	1.7	2.4	0.9
KIF3A	855	824	14159	6.6e-12	4.1	3.3	4.9	27.2	3.8	14.6	3.8	7.2	6.9	DTD1	717	14521	456	2.6e-11	-1.5	-1.9	-1	18.1	41.9	18.6	27.7	-7.1	-6.7	RHPN2	704	201	14776	1.3e-05	1.7	2.4	1	10	29.3	9.5	15.9	5	4.4	SPDYC	707	270	14707	0.00048	1.9	3	1
NCOA2	856	825	14160	6.6e-12	4.1	3.3	4.9	24.8	3.4	14.4	4.8	7.2	6.9	CTSE	718	14520	457	2.7e-11	-2.1	-2.8	-1.4	0	1	0.5	3	-7.1	-6.7	OVGP1	705	14473	504	1.3e-05	-2.5	-1.5	-3.4	7.2	0.5	13.1	1.7	-5	-4.4	MAP4K2	708	271	14706	0.00048	1.8	2.8	1
REXO1	857	826	14161	6.6e-12	4.1	3.1	5	22	2.5	18.7	3.4	7.2	6.9	ACTG1	719	14519	458	2.7e-11	-1	-1.2	-0.7	964.1	2168.4	423	746.4	-7.1	-6.7	POMC	706	202	14775	1.4e-05	1.9	2.7	1.1	7.7	38.9	11.1	40.6	5	4.3	PTCH1	709	272	14705	0.00049	2	2.8	1.1
TMCC1	858	827	14162	6.6e-12	4.1	3.2	5.1	16.7	1.6	18	3	7.2	6.9	DGCR6	720	14518	459	2.7e-11	-1.5	-2	-1.1	4.7	15.9	6.4	13.2	-7.1	-6.7	ACOT11	707	14472	505	1.4e-05	-1.9	-1.1	-2.7	16.8	3.9	21.8	5.7	-5	-4.3	MYD88	710	14539	438	0.00049	-1.9	-0.9	-2.8
TTYH2	859	828	14163	6.6e-12	4.1	3.2	5	12.1	0.7	7.8	2.5	7.2	6.9	H2AFY2	721	14517	460	2.7e-11	-2.1	-2.6	-1.5	1	5.3	4.4	6.5	-7.1	-6.7	CALHM2	708	14471	506	1.4e-05	-2.1	-1.2	-3.2	4.2	0.7	7.7	4.3	-5	-4.3	DHX34	711	273	14704	0.00049	1.6	2.3	0.9
USP3-AS1	860	829	14164	6.6e-12	4.1	3.3	4.9	20.5	1.3	12.6	5	7.2	6.9	TRIP10	722	14516	461	2.7e-11	-1.5	-2	-1.1	27.6	57.1	29	33	-7.1	-6.7	SLC38A3	709	203	14774	1.4e-05	2.7	3.2	1.6	0	1.5	0	3.7	5	4.3	HINT1	713	14538	439	0.00051	-1.4	-0.7	-2.1
ACVR1B	861	830	14135	6.6e-12	4	3.2	4.8	25.3	3.8	15.7	5.9	7.2	6.9	SEMA4C	723	262	14715	2.8e-11	1.9	1.3	2.5	13.4	4.7	11.5	8.6	7.1	6.7	SUCO	710	14470	507	1.4e-05	-1.8	-1.1	-2.5	12.6	3.8	10.2	4	-5	-4.3	PPM1N	714	275	14702	0.00052	1.9	2.8	1
BAIAP2	862	831	14136	6.6e-12	4	3.2	4.9	171.1	26.4	125.1	26.3	7.2	6.9	BAMBI	724	263	14714	2.8e-11	1.9	1.3	2.5	45.4	15.9	35.1	22.7	7.1	6.7	UBE2D4	711	204	14773	1.5e-05	2.1	3.2	1.2	1.1	7.2	2.7	7.5	5	4.3	ZNF268	715	276	14701	0.00052	1.7	2.5	0.9
HIVEP1	863	832	14137	6.6e-12	4	3.3	4.9	16.3	2.2	10.6	2.7	7.2	6.9	TTC39C	725	264	14713	2.8e-11	1.7	1.2	2.2	6.4	1.3	9.3	3	7.1	6.7	HNF1A-AS1	712	14469	508	1.5e-05	-2.2	-1.3	-3	0.7	0	1.6	0	-5	-4.3	FLVCR1	716	14537	440	0.00052	-1.5	-0.8	-2.2
HSPB1	864	833	14138	6.6e-12	4	3.3	4.8	562	91.5	215.3	77.8	7.2	6.9	RNASE4	726	265	14712	2.9e-11	2.2	1.5	3.1	3.1	0.1	7	0.7	7.1	6.7	PELI1	713	14468	509	1.5e-05	-1.7	-1	-2.4	18.7	7	14.7	6.7	-5	-4.3	APLNR	717	14536	441	0.00052	-3.3	-1.8	-4.3
IQSEC1	865	834	14139	6.6e-12	4	3.1	4.9	13.8	2.4	7.7	5.9	7.2	6.9	ADCK1	727	14515	462	2.9e-11	-1.6	-2.1	-1.1	17.5	42.6	16.5	30.1	-7.1	-6.7	AADACL3	714	14467	510	1.5e-05	-2.6	-1.5	-3.6	1.4	0	3.3	0.2	-5	-4.3	PLA2G10	718	14535	442	0.00052	-1.7	-0.9	-2.5
JPH3	866	835	14140	6.6e-12	4	3.1	4.9	14.6	1.6	14.8	5	7.2	6.9	ATP5G3	728	14514	463	2.9e-11	-1.3	-1.8	-1	243.2	468.1	92.1	148	-7.1	-6.7	DEFB123	715	14466	511	1.5e-05	-1.9	-1.1	-2.7	7.5	0.7	14.3	3.7	-5	-4.3	WDR24	719	277	14700	0.00052	1.6	2.6	0.9
NHLRC3	867	836	14141	6.6e-12	4	3.2	4.9	24.3	2.7	13.6	4.7	7.2	6.9	TES	729	14513	464	2.9e-11	-1.7	-2.3	-1.2	8.2	21.6	10.3	20	-7.1	-6.7	KLHL26	716	205	14772	1.6e-05	2.5	3.5	1.5	0.2	2.3	1	3.8	4.9	4.3	GPRC5B	720	14534	443	0.00052	-2.1	-1	-2.9
PLD1	868	837	14142	6.6e-12	4	3.1	5	4.9	0.3	3.7	1.4	7.2	6.9	TMSB4X	730	266	14711	2.9e-11	1.5	1.1	2	251.8	102.5	221.1	73.5	7.1	6.6	PSME4	717	14465	512	1.6e-05	-1.6	-0.9	-2.2	33.7	15.2	17.8	11.8	-4.9	-4.3	MEST	721	278	14699	0.00052	1.4	2.1	0.8
RARB	869	838	14143	6.6e-12	4	3.2	4.9	14	0.9	6.9	3	7.2	6.9	KITLG	731	267	14710	3e-11	1.8	1.2	2.4	16.8	6.1	22.2	9.5	7.1	6.6	NDUFA13	718	14464	513	1.6e-05	-1.5	-0.9	-2.1	1003.6	464	445.4	139.7	-4.9	-4.3	ZNF350	722	279	14698	0.00053	1.7	2.6	0.9
TLN2	870	839	14144	6.6e-12	4	3.2	4.9	5.7	0.6	3.3	1.3	7.2	6.9	CAPN5	732	14512	465	3.1e-11	-1.7	-2.3	-1.2	2.2	5.3	5.9	6	-7.1	-6.6	FHDC1	719	14463	514	1.6e-05	-2.6	-1.5	-3.6	2.8	0.4	4.5	1.8	-4.9	-4.3	CXorf40A	723	280	14697	0.00054	1.8	2.8	1
TRMT44	871	840	14145	6.6e-12	4	3.2	4.9	41.7	5.1	39.8	9.7	7.2	6.9	SNAPC1	733	268	14709	3.1e-11	1.7	1.1	2.1	27.9	10.3	18.6	10.2	7.1	6.6	PRF1	720	14462	515	1.7e-05	-2.9	-1.9	-3.7	1.8	0	4.5	0	-4.9	-4.3	ZNF280A	724	281	14696	0.00054	1.7	2.7	0.9
TTC3	872	841	14146	6.6e-12	4	3.3	4.8	14.1	1.9	5.7	2.6	7.2	6.9	SHKBP1	734	14511	466	3.1e-11	-1.5	-2	-1.1	4.8	13.4	8.1	11.4	-7.1	-6.6	RNF214	721	14461	516	1.7e-05	-1.8	-1	-2.5	25.5	9.1	24.4	8.3	-4.9	-4.3	PPA2	725	14533	444	0.00055	-1.3	-0.7	-2
ZP3	873	842	14147	6.6e-12	4	3.1	5	873.5	130.1	841.7	211.4	7.2	6.9	GGCX	735	14510	467	3.2e-11	-1.7	-2.2	-1.2	1	3.7	2.1	3.5	-7.1	-6.6	CDK5RAP2	722	206	14771	1.7e-05	1.7	2.3	1	9.7	22.4	6.8	11	4.9	4.3	TGFBR3L	726	282	14695	0.00055	2.2	3.1	1.2
ADAMTS17	874	843	14116	6.6e-12	4	3.2	4.9	6.9	0.4	5.5	0.9	7.2	6.9	TOR1B	736	269	14708	3.2e-11	1.6	1.1	2	106.1	48.5	69.2	39.1	7.1	6.6	DHX33	723	14460	517	1.9e-05	-1.6	-0.9	-2.3	18.8	7.3	13.3	7.7	-4.9	-4.3	LMCD1	727	283	14694	0.00056	2.6	3.4	1.4
ADAMTSL3	875	844	14117	6.6e-12	4	3.1	4.9	7.8	0.8	5.8	1.6	7.2	6.9	SLC25A1	737	14509	468	3.2e-11	-1.6	-2.1	-1.1	11.5	27.6	14.2	26	-7.1	-6.6	ADAP1	724	207	14770	2e-05	2.4	3.6	1.3	0.2	5	1.2	10	4.9	4.3	APOL2	728	14532	445	0.00056	-2.1	-1.1	-3
CAMK2G	877	846	14119	6.6e-12	4	3.2	4.9	37.9	5.9	23.3	8.8	7.2	6.9	DNAJB14	738	270	14707	3.2e-11	1.5	1.1	2	17.6	4.7	16.6	8.4	7.1	6.6	SERAC1	725	208	14769	2e-05	1.8	2.6	1.1	6.3	19.3	7.6	15.3	4.9	4.3	SRSF12	729	14531	446	0.00056	-1.8	-0.9	-2.6
CAMSAP1	878	847	14120	6.6e-12	4	3.2	4.8	22.8	3.9	10.6	4	7.2	6.9	MAP1LC3B2	739	271	14706	3.3e-11	1.4	1	1.8	85	37.3	57.7	21.5	7.1	6.6	FILIP1	726	14459	518	2e-05	-1.6	-0.9	-2.4	19.1	5.9	11.7	6.6	-4.9	-4.3	RNF24	730	14530	447	0.00057	-1.7	-0.8	-2.4
DCLRE1A	879	848	14121	6.6e-12	4	3.2	4.9	18.5	2.4	13.4	5.3	7.2	6.9	2015-03-08	740	272	14705	3.4e-11	1.5	1.1	1.9	32.7	14.9	19.7	10.5	7.1	6.6	ATF3	727	209	14768	2e-05	1.7	2.5	1	14.3	45.4	15.2	41.6	4.9	4.3	SESTD1	731	14529	448	0.00057	-1.6	-0.8	-2.3
DERL3	880	849	14122	6.6e-12	4	3.2	4.8	49.5	5.5	29.5	8.6	7.2	6.9	TUBA1C	741	14508	469	3.4e-11	-1.4	-1.8	-1	636.8	1263.2	343.3	427.6	-7.1	-6.6	BAG6	728	14458	519	2e-05	-1.6	-0.9	-2.2	32.5	13.7	23.3	9.3	-4.9	-4.3	EEA1	732	14528	449	0.00057	-1.6	-0.8	-2.4
GNAI1	882	851	14124	6.6e-12	4	3.1	4.9	32.3	4.8	19.4	9.9	7.2	6.9	SMG1P7	742	273	14704	3.4e-11	1.5	1.1	1.9	15.8	5.9	11.5	5.3	7.1	6.6	ZNF528	729	210	14767	2.1e-05	2	2.8	1.2	1.7	8.7	2.9	7.5	4.9	4.3	COL4A3BP	733	14527	450	0.00057	-1.4	-0.7	-2.2
LOC101929715	883	852	14125	6.6e-12	4	3	5.1	35.5	1.2	59.1	2.9	7.2	6.9	C16orf13	743	14507	470	3.4e-11	-1.5	-1.9	-1.1	33	71.2	39.6	45.9	-7.1	-6.6	TCN2	730	14457	520	2.1e-05	-2.3	-1.4	-3.2	6.9	0.5	10.2	1.5	-4.9	-4.3	PNPLA8	734	14526	451	0.00058	-1.4	-0.8	-2.1
MUC3A	884	853	14126	6.6e-12	4	3	5	15.2	2.1	14.5	3.5	7.2	6.9	RAI14	744	14506	471	3.4e-11	-1.7	-2.2	-1.2	2.1	5.8	4.9	6.8	-7.1	-6.6	CCDC9	731	14456	521	2.1e-05	-1.7	-1	-2.4	11.4	3.3	11.9	8.1	-4.9	-4.2	ZNF57	735	284	14693	0.00059	1.8	2.5	0.9
NCOR2	885	854	14127	6.6e-12	4	3.1	5	5.7	0.6	5.2	1.5	7.2	6.9	FAM53C	745	274	14703	3.5e-11	1.6	1.1	2.1	25.4	10.2	22.6	10	7.1	6.6	ZBTB21	732	211	14766	2.1e-05	1.8	2.6	1.1	1.6	5.4	2.2	4.6	4.9	4.2	PXN	736	285	14692	0.00059	1.5	2.2	0.8
NFKBIA	886	855	14128	6.6e-12	4	3.1	4.7	1093.7	176.8	694.5	104.3	7.2	6.9	LOC102724153	746	275	14702	3.5e-11	1.9	1.3	2.5	9	1.8	12.7	5.1	7.1	6.6	TOM1L1	733	212	14765	2.2e-05	1.8	2.7	1.1	1.5	9.8	4.1	10.1	4.9	4.2	RRP8	737	286	14691	0.0006	1.5	2.2	0.8
PDE6B	888	857	14130	6.6e-12	4	3.1	4.9	7.7	0.5	6.6	2.6	7.2	6.9	GET4	747	14505	472	3.5e-11	-1.5	-2	-1.1	23.3	47.7	22.7	30.6	-7.1	-6.6	VMO1	734	213	14764	2.2e-05	2.1	3.2	1.3	2.8	28.4	8.1	39.9	4.9	4.2	HYLS1	738	287	14690	0.00061	1.7	2.5	0.9
PIK3R1	889	858	14131	6.6e-12	4	3.1	5	7.3	0.8	5.6	1.8	7.2	6.9	SQSTM1	748	14504	473	3.5e-11	-1.4	-1.8	-1	41	82.1	29.2	41.2	-7.1	-6.6	MMAB	735	14455	522	2.2e-05	-2	-1.2	-2.7	7.6	2	8.4	5.3	-4.9	-4.2	RAB37	739	288	14689	0.00061	2.3	3	1.3
SLC12A2	890	859	14132	6.6e-12	4	3.1	4.9	15.9	2.2	12.7	3.1	7.2	6.9	PTTG1IP	749	14503	474	3.6e-11	-1.4	-1.9	-1	81.5	158.6	62.4	74.7	-7.1	-6.6	PARP9	736	14454	523	2.2e-05	-2.4	-1.3	-3.6	4.3	0.4	7.5	1.6	-4.9	-4.2	ZFYVE1	740	289	14688	0.00061	1.7	2.5	0.9
UBE2U	891	860	14133	6.6e-12	4	3.2	4.8	31.1	2.2	18.4	5	7.2	6.9	GAR1	750	276	14701	3.6e-11	1.5	1.1	1.9	112.7	51.7	51.2	41	7.1	6.6	PARP1	737	14453	524	2.2e-05	-1.4	-0.8	-2	165.8	76.2	60.7	37.3	-4.9	-4.2	ACOT9	741	290	14687	0.00063	1.7	2.7	0.9
VPS13B	892	861	14134	6.6e-12	4	3.2	4.8	10.9	3.2	5.6	6.8	7.2	6.9	GRHL3	751	14502	475	3.7e-11	-2.8	-3.6	-1.8	0.7	8.2	2.3	21.5	-7	-6.6	ZBTB46-AS1	738	214	14763	2.2e-05	2.6	3.2	1.6	0	4.1	0	8.3	4.9	4.2	MALAT1	742	14525	452	0.00064	-1.9	-0.8	-2.6
DAAM2	893	862	14105	6.6e-12	4	3.2	4.8	13.5	1.6	10.8	3	7.2	6.9	PPP1R13B	752	277	14700	3.8e-11	1.6	1.1	2	8	3	7.2	4.4	7	6.6	MGAT4B	739	14452	525	2.3e-05	-2	-1.1	-2.8	10.8	2.4	16.2	4.6	-4.9	-4.2	HN1	743	291	14686	0.00067	1.5	2.2	0.8
EFCAB10	895	864	14107	6.6e-12	4	3.2	4.8	50.4	2.9	30.9	5.4	7.2	6.9	FAM19A3	753	278	14699	3.8e-11	1.7	1.2	2.1	32.7	11.3	28	14.1	7	6.6	TBCD	740	14451	526	2.3e-05	-1.6	-0.9	-2.3	61.1	22.3	45.9	12.2	-4.9	-4.2	HCLS1	744	14524	453	0.00067	-2.1	-1	-2.9
F2	896	865	14108	6.6e-12	4	3	5	12.2	0.5	20.9	2	7.2	6.9	DEDD	754	279	14698	3.8e-11	1.4	1	1.8	100.4	47.5	53.9	28	7	6.6	PLEKHG5	741	14450	527	2.3e-05	-2	-1.2	-2.7	2.6	0.4	3.7	1.1	-4.9	-4.2	HLTF	745	14523	454	0.00068	-1.5	-0.8	-2.3
FAM102A	897	866	14109	6.6e-12	4	3.1	4.9	36.1	6.4	24.3	9.7	7.2	6.9	POC1B	755	14501	476	4e-11	-1.8	-2.4	-1.3	1.3	5	3.8	5.7	-7	-6.6	ZNF416	742	215	14762	2.3e-05	1.8	2.6	1.1	4.5	19.4	6.7	16.7	4.9	4.2	ACVRL1	746	14522	455	0.00068	-2.9	-1.8	-3.8
LYPD6	898	867	14110	6.6e-12	4	3	5	5	0.2	4.3	1.4	7.2	6.9	FABP5	756	14500	477	4e-11	-1.4	-1.9	-1.1	9.7	26.2	12.7	11.4	-7	-6.6	KDM2A	743	14449	528	2.3e-05	-1.6	-0.9	-2.2	14.9	6.5	10.2	5.8	-4.9	-4.2	TUBB	747	14521	456	0.00069	-1.3	-0.7	-2
MUC20	899	868	14111	6.6e-12	4	3	4.8	14.7	1	11.6	3.5	7.2	6.9	LMNB1	757	280	14697	4e-11	1.5	1.1	1.9	28.2	12.3	19.9	11.2	7	6.6	AKIP1	744	216	14761	2.3e-05	1.6	2.2	1	35.2	88.3	28.7	35.4	4.9	4.2	RDH11	748	14520	457	0.0007	-1.6	-0.8	-2.3
PACS1	900	869	14112	6.6e-12	4	3.1	4.9	9.5	0.8	8.7	2.2	7.2	6.9	WDR34	758	14499	478	4.1e-11	-1.6	-2.1	-1.1	86.1	183	67.2	106.4	-7	-6.6	KHSRP	745	14448	529	2.3e-05	-2	-1.1	-2.8	49.8	17.9	47.4	15.1	-4.9	-4.2	HS3ST3A1	749	14519	458	0.00071	-2	-1	-3
PARP16	901	870	14113	6.6e-12	4	3.1	4.8	49.9	6.7	34.8	9.1	7.2	6.9	BLOC1S2	759	14498	479	4.1e-11	-1.4	-1.8	-1	32.3	61.1	26.9	25.4	-7	-6.6	LINC00884	746	217	14760	2.3e-05	2.5	3.1	1.5	0	3.4	0.1	6.7	4.9	4.2	KREMEN1	750	14518	459	0.00072	-1.8	-0.9	-2.7
REC114	902	871	14114	6.6e-12	4	3.1	4.9	43.4	3.1	50.2	9.9	7.2	6.9	CHM	760	281	14696	4.1e-11	1.6	1.1	2.1	10	2.6	13	3.6	7	6.6	FOXN3	747	14447	530	2.3e-05	-1.5	-0.9	-2.2	11.8	5	7.3	4.4	-4.9	-4.2	TAF12	751	292	14685	0.00072	1.4	2.1	0.8
SECISBP2L	903	872	14115	6.6e-12	4	3.2	4.8	17.4	2.8	8.5	3.6	7.2	6.9	NTPCR	761	14497	480	4.4e-11	-1.3	-1.8	-1	45.3	94.2	33.4	48.6	-7	-6.6	RFPL4B	748	218	14759	2.4e-05	1.9	2.9	1.1	3.6	26.1	7.1	35.3	4.9	4.2	CYB561	752	293	14684	0.00073	1.7	2.5	0.9
AACS	904	873	14092	6.6e-12	3.9	3.1	4.8	17.4	1.9	12.4	4.7	7.2	6.9	SMARCA2	762	282	14695	4.4e-11	1.8	1.3	2.3	4.8	0.6	11.3	1.6	7	6.6	S100A10	749	219	14758	2.4e-05	1.7	2.4	1	266.1	732.9	169.8	284	4.9	4.2	SMC1A	753	14517	460	0.00074	-1.3	-0.7	-2
AVEN	905	874	14093	6.6e-12	3.9	3	4.8	21.4	1.6	15.4	4.5	7.2	6.9	GRHL1	763	14496	481	4.4e-11	-2	-2.6	-1.4	1.7	5.8	5.7	7.5	-7	-6.6	2015-09-11	750	14446	531	2.4e-05	-1.5	-0.8	-2.2	97.9	44.4	47	19.3	-4.9	-4.2	SAMD8	754	294	14683	0.00075	1.8	2.6	0.9
B4GALT6	906	875	14094	6.6e-12	3.9	3	4.8	4.9	0.2	3	0.6	7.2	6.9	KAZN	764	14495	482	4.7e-11	-1.7	-2.2	-1.2	2.3	7.5	5	9.8	-7	-6.6	ANKRD10	751	14445	532	2.4e-05	-1.6	-0.9	-2.2	52.1	25.3	35.9	17.9	-4.9	-4.2	IL17B	755	295	14682	0.00076	1.9	2.9	1
CTCFL	907	876	14095	6.6e-12	3.9	3.1	4.8	20.2	3.8	10.7	9.1	7.2	6.9	SLC35F2	765	283	14694	4.7e-11	1.6	1.1	2	201.1	89.8	111	60.2	7	6.6	LRRC37BP1	752	14444	533	2.4e-05	-1.5	-0.9	-2.1	3.5	1.3	2.7	1.9	-4.9	-4.2	CNP	756	296	14681	0.00076	1.7	2.5	0.9
HELZ	908	877	14096	6.6e-12	3.9	3.2	4.7	29	5.3	10.8	4.1	7.2	6.9	RNFT2	766	14494	483	4.7e-11	-1.5	-2	-1.1	1.9	6	2.8	5.7	-7	-6.6	PPT1	753	220	14757	2.4e-05	1.8	2.7	1	48.4	140.6	54.2	67.2	4.9	4.2	TIMP2	757	297	14680	0.00077	2.3	3.5	1.1
KIAA1257	909	878	14097	6.6e-12	3.9	3.1	4.8	44.9	5.6	28.1	7.9	7.2	6.9	USP2-AS1	767	284	14693	4.8e-11	1.7	1.2	2.2	14.3	3.4	15.7	7	7	6.6	MTA3	754	14443	534	2.5e-05	-1.6	-0.9	-2.3	50.2	21.4	34.3	18.9	-4.8	-4.2	MANF	758	14516	461	0.00077	-1.6	-0.8	-2.4
PCDH15	910	879	14098	6.6e-12	3.9	3.1	4.8	11.1	0.9	6.4	2.1	7.2	6.9	EFEMP1	768	14493	484	4.8e-11	-2	-2.8	-1.3	0.2	3	1.3	5.4	-7	-6.6	RPS6KA1	755	14442	535	2.5e-05	-1.6	-0.9	-2.4	34.5	11.5	25.1	9.5	-4.8	-4.2	DPF1	759	14515	462	0.00077	-1.8	-0.9	-2.7
PDK1	911	880	14099	6.6e-12	3.9	3	4.8	27.5	3.1	21.5	4.7	7.2	6.9	PURB	769	285	14692	4.8e-11	1.7	1.2	2.2	3.1	0.8	2.9	1.2	7	6.6	TFCP2L1	756	14441	536	2.5e-05	-1.5	-0.8	-2.1	61.7	30.9	26.8	15.9	-4.8	-4.2	MOSPD3	760	298	14679	0.00077	1.8	2.7	0.9
PTPN6	912	881	14100	6.6e-12	3.9	3.1	4.8	13.7	0.9	8.7	3.5	7.2	6.9	MANEA	770	286	14691	4.9e-11	1.8	1.2	2.2	13.4	3.9	17.2	4.3	7	6.6	TINF2	757	14440	537	2.5e-05	-1.7	-0.9	-2.4	20.1	6.6	18.4	9.7	-4.8	-4.2	EXOSC3	761	299	14678	0.00078	1.4	2.1	0.8
RNF34	913	882	14101	6.6e-12	3.9	3.1	4.7	537.5	89	286.8	45.2	7.2	6.9	SLC2A5	771	287	14690	4.9e-11	2.2	1.4	3	4	0.4	6.8	2.2	7	6.6	ZMAT3	758	14439	538	2.6e-05	-1.9	-1	-2.7	9.7	3.3	11.9	4.1	-4.8	-4.2	PIWIL2	762	300	14677	0.00079	2	3.1	1
TMEM60	914	883	14102	6.6e-12	3.9	3	4.9	96.7	10.5	96.2	16.6	7.2	6.9	DMRTB1	772	288	14689	5e-11	1.9	1.3	2.5	20.8	7	23.3	11.9	7	6.6	MYO1G	759	14438	539	2.6e-05	-2.4	-1.3	-3.5	3.6	0.3	8.8	1.1	-4.8	-4.2	REEP6	763	14514	463	0.0008	-1.4	-0.7	-2.2
ZMYND8	915	884	14103	6.6e-12	3.9	3.1	4.7	72.7	13.2	40.2	10.2	7.2	6.9	R3HCC1	773	14492	485	5.1e-11	-1.5	-2	-1.1	17.9	39.9	22.4	31.9	-7	-6.6	ARFGEF1	760	14437	540	2.7e-05	-1.5	-0.8	-2.1	34.9	17.7	18.6	11.3	-4.8	-4.2	UHMK1	764	14513	464	0.00081	-1.7	-0.8	-2.6
ZNF652	916	885	14104	6.6e-12	3.9	3.2	4.8	24.3	3.8	14.8	3.5	7.2	6.9	MDH1	774	14491	486	5.1e-11	-1.3	-1.7	-1	146	285.9	70.7	101.7	-7	-6.6	TUBB3	761	14436	541	2.7e-05	-1.9	-1.1	-2.6	61.3	18.7	52.3	16.1	-4.8	-4.2	NAA16	765	14512	465	0.00081	-1.5	-0.7	-2.3
AK5	917	886	14081	6.6e-12	3.9	3.1	4.7	16.3	1.6	10.1	3	7.2	6.9	CTSL	775	14490	487	5.1e-11	-1.4	-1.9	-1	253.4	502.4	179.3	214.6	-7	-6.6	ARHGDIA	762	14435	542	2.7e-05	-1.7	-1	-2.4	44.2	16.4	29	14.2	-4.8	-4.2	LOC101929767	766	14511	466	0.00082	-1.8	-0.9	-2.9
ATXN1L	918	887	14082	6.6e-12	3.9	3.1	4.7	37.7	6.5	18.3	5.9	7.2	6.9	DYNC1H1	777	14489	488	5.2e-11	-1.5	-2	-1.1	2.9	6.4	2.9	4.2	-7	-6.6	TRIM33	763	14434	543	2.7e-05	-1.5	-0.9	-2.1	17.5	8.2	9.1	7	-4.8	-4.2	C9orf64	767	301	14676	0.00082	1.5	2.2	0.8
CCDC6	919	888	14083	6.6e-12	3.9	3.1	4.7	50.2	8.9	29.8	8.4	7.2	6.9	PGRMC1	778	14488	489	5.2e-11	-1.5	-2	-1.1	27.3	64.5	26.1	35.9	-7	-6.6	LTBR	764	14433	544	2.8e-05	-2	-1.2	-2.8	8.9	1.4	11.2	3.3	-4.8	-4.2	SALL1	768	14510	467	0.00086	-2.3	-1.2	-3.3
CNTRL	920	889	14084	6.6e-12	3.9	3.1	4.7	12.6	1.8	5.6	2.4	7.2	6.9	ATP1B2	779	290	14687	5.3e-11	1.8	1.2	2.3	10.2	3.2	12.1	5.9	7	6.6	ZP2	765	221	14756	2.8e-05	2	3	1.1	2.2	9.1	6.3	16.4	4.8	4.2	LARP6	769	14509	468	0.00088	-1.7	-0.8	-2.5
EFCAB6	921	890	14085	6.6e-12	3.9	3	4.8	7.7	0.6	5.9	1.8	7.2	6.9	KIAA1191	780	291	14686	5.4e-11	1.6	1.1	2	63	29.9	39.6	30.3	7	6.6	SHB	766	14432	545	2.8e-05	-1.6	-0.9	-2.4	8.5	2.9	6.3	3.4	-4.8	-4.2	QPRT	770	14508	469	0.0009	-1.9	-1	-2.8
LIMK1	922	891	14086	6.6e-12	3.9	3	4.8	32.7	5.1	22.5	10.2	7.2	6.9	HNF4A	781	292	14685	5.4e-11	1.6	1.1	2	45.9	19.3	28.1	14.1	7	6.6	SACS	767	222	14755	2.9e-05	1.8	2.7	1	0.7	2.5	1.4	2.3	4.8	4.2	PIK3R1	771	14507	470	0.0009	-1.9	-0.9	-2.7
MT1F	923	892	14087	6.6e-12	3.9	3	4.9	52	2.7	41.8	7.8	7.2	6.9	PRR15L	782	14487	490	5.5e-11	-2	-2.6	-1.3	0.9	6.5	3.7	10.9	-7	-6.6	WSB1	768	14431	546	3e-05	-1.4	-0.8	-2	132	70.1	57.3	32.3	-4.8	-4.2	RHBDF2	772	302	14675	0.00093	2.1	3.2	1.1
OLFML1	924	893	14088	6.6e-12	3.9	3.1	4.7	19.1	1.9	11	4.7	7.2	6.9	NSMCE4A	783	14486	491	5.5e-11	-1.5	-1.9	-1.1	34.7	65.2	33.1	42	-7	-6.6	METTL21A	769	223	14754	3e-05	1.8	2.6	1.1	1.5	6.4	2.4	5.5	4.8	4.2	EME1	773	303	14674	0.00094	1.6	2.5	0.8
SEC14L1	925	894	14089	6.6e-12	3.9	3.2	4.7	56.2	9.9	25.4	10.4	7.2	6.9	ARL15	784	293	14684	5.6e-11	1.5	1	1.9	50.4	22.5	39.7	16.4	7	6.6	CDKN1C	770	14430	547	3.1e-05	-2.1	-1.3	-3	3.8	0.6	5.4	2.1	-4.8	-4.2	TNRC6C	774	14506	471	0.00094	-1.6	-0.8	-2.6
SPDYC	926	895	14090	6.6e-12	3.9	3	4.8	328.1	44.8	245.4	50.3	7.2	6.9	FBXO6	785	14485	492	5.6e-11	-1.8	-2.3	-1.2	12.6	34	23.2	27.1	-7	-6.6	TLR8-AS1	771	14429	548	3.1e-05	-2.2	-1.2	-3.1	2.1	0.1	5.9	0.2	-4.8	-4.2	BMP2K	775	14505	472	0.00095	-1.4	-0.7	-2.2
SSH1	927	896	14091	6.6e-12	3.9	3.1	4.7	12.1	2.4	7.2	4.2	7.2	6.9	ABHD4	786	14484	493	5.7e-11	-2.2	-3	-1.5	0.1	1.5	0.6	4.1	-7	-6.6	KARS	772	224	14753	3.1e-05	1.6	2.2	0.9	131.9	310.7	55.7	99.3	4.8	4.2	CHD2	776	14504	473	0.00096	-1.4	-0.7	-2.1
ABL1	928	897	14069	6.6e-12	3.9	3.1	4.7	23.7	3.9	9.2	5.2	7.2	6.9	EIF5A2	787	294	14683	5.8e-11	1.5	1.1	2	13.3	5.6	15.1	5.2	7	6.5	SCRN1	773	14428	549	3.1e-05	-2.1	-1.2	-3.1	10.4	2.3	12.9	4.9	-4.8	-4.2	WDR25	777	304	14673	0.00096	1.7	2.5	0.9
AGFG2	929	898	14070	6.6e-12	3.9	2.9	4.8	12.7	0.9	14	2	7.2	6.9	SHISA3	788	295	14682	6.1e-11	2.3	1.7	2.7	1.4	0	5.4	0	7	6.5	NEIL1	774	14427	550	3.2e-05	-2.1	-1.2	-3	6.3	0.2	17.6	1	-4.8	-4.2	STX2	778	14503	474	0.00097	-1.6	-0.8	-2.4
AKT3	930	899	14071	6.6e-12	3.9	3	4.7	34.2	2.9	23.4	4.6	7.2	6.9	SLC16A6	789	296	14681	6.3e-11	1.8	1.2	2.4	3.2	0.9	4.4	2.2	7	6.5	TBCB	775	14426	551	3.2e-05	-1.8	-1	-2.4	145.6	53	99.2	35.3	-4.8	-4.2	MRAP2	779	14502	475	0.00097	-2.3	-1.3	-3.3
ANKRD13A	931	900	14072	6.6e-12	3.9	3	4.7	31.6	4.9	19.7	7.3	7.2	6.9	MT2A	790	14483	494	6.3e-11	-1.6	-2.1	-1.1	28.5	77.7	38.8	70.6	-7	-6.5	RIF1	776	14425	552	3.2e-05	-1.5	-0.8	-2.1	25.6	12.5	15.6	8.6	-4.8	-4.2	MILR1	780	14501	476	0.00098	-2	-0.9	-2.9
BAZ2A	932	901	14073	6.6e-12	3.9	3.1	4.7	104.8	20	46.4	13.1	7.2	6.9	EZR	791	14482	495	6.3e-11	-1.4	-1.8	-1	125.7	260.1	69.5	104.4	-7	-6.5	KNSTRN	777	225	14752	3.2e-05	1.7	2.4	1	63.1	174.9	53.1	64	4.8	4.2	CAPN2	781	14500	477	0.00098	-1.6	-0.8	-2.4
EIF2AK2	933	902	14074	6.6e-12	3.9	3	4.7	11.7	1.5	8.6	3.1	7.2	6.9	FAHD1	792	14481	496	6.3e-11	-1.6	-2.1	-1.1	7.5	20.2	13.1	15.8	-7	-6.5	TTYH3	779	14424	553	3.2e-05	-1.9	-1.1	-2.8	2.4	0.3	3.9	0.8	-4.8	-4.2	CCDC22	782	14499	478	0.00098	-1.9	-0.9	-2.7
KIF3C	934	903	14075	6.6e-12	3.9	3	4.9	14.1	1.8	11.4	3.1	7.2	6.9	AGRN	793	14480	497	6.3e-11	-1.7	-2.2	-1.2	0.1	0.7	0.3	1.1	-7	-6.5	KIAA0368	780	14423	554	3.2e-05	-1.6	-0.9	-2.2	14.3	5.2	11.4	4.2	-4.8	-4.2	ARHGAP22	783	305	14672	0.00099	1.9	3.3	1
LCOR	935	904	14076	6.6e-12	3.9	3.1	4.7	17.7	3.2	9.2	3.4	7.2	6.9	PDCD5	794	14479	498	6.4e-11	-1.3	-1.8	-1	127	256.4	84.8	97.2	-7	-6.5	TPM4	781	14422	555	3.2e-05	-2	-1.1	-2.8	38.7	12.3	27.4	17.2	-4.8	-4.2	ZBED3	784	14498	479	0.00099	-1.9	-0.9	-2.7
MEX3C	936	905	14077	6.6e-12	3.9	3.1	4.7	21.9	3.1	14.1	3.7	7.2	6.9	DAG1	795	14478	499	6.6e-11	-1.4	-1.9	-1	19.8	43.6	17	28	-7	-6.5	MID1	782	14421	556	3.3e-05	-1.8	-1	-2.6	13.2	3.9	17.6	9.3	-4.8	-4.2	GABARAP	785	14497	480	0.001	-1.3	-0.7	-2
NOL4L	937	906	14078	6.6e-12	3.9	3.1	4.7	9.3	1.2	4.8	2.4	7.2	6.9	SLC38A9	796	14477	500	6.6e-11	-1.5	-2	-1.1	5.2	14.7	8.1	17.4	-7	-6.5	ZNRF3	783	14420	557	3.3e-05	-1.7	-0.9	-2.4	8.2	2.6	6.1	2.8	-4.8	-4.2	TMEM133	786	14496	481	0.001	-1.9	-0.9	-2.8
RNF10	938	907	14079	6.6e-12	3.9	3.1	4.6	137	26.1	66.9	19.2	7.2	6.9	RAB11FIP4	797	14476	501	6.8e-11	-1.5	-2	-1.1	2.5	5.2	3.6	3.7	-7	-6.5	SPATA18	784	227	14750	3.4e-05	1.8	2.7	1.1	0.4	3.3	0.9	4.5	4.8	4.1	NUMB	787	14495	482	0.001	-1.7	-0.9	-2.5
SUGCT	939	908	14080	6.6e-12	3.9	2.9	4.8	38.5	4.2	40.3	7	7.2	6.9	IDH3A	798	14475	502	7e-11	-1.4	-1.8	-1	30.5	57.4	22	28.6	-6.9	-6.5	DSC2	785	14419	558	3.4e-05	-1.6	-0.9	-2.2	26.5	12.6	19.3	11.4	-4.8	-4.1	GBA2	788	14494	483	0.001	-1.5	-0.7	-2.2
AKT2	940	909	14063	6.6e-12	3.8	3	4.6	23.4	3.9	14.1	4.4	7.2	6.9	AIF1L	799	14474	503	7.1e-11	-1.4	-1.8	-1	61	119.6	50.8	48.8	-6.9	-6.5	FAM69B	786	14418	559	3.4e-05	-1.9	-1.1	-2.6	19.4	4.5	20.6	6.1	-4.8	-4.1	DCXR	789	14493	484	0.001	-1.4	-0.7	-2.2
CTNNBIP1	941	910	14064	6.6e-12	3.8	3	4.7	6.2	0.2	5.5	0.8	7.2	6.9	GABARAPL1	800	297	14680	7.3e-11	1.4	1	1.9	576.3	273.2	208.7	119.6	6.9	6.5	EPHA1	787	14417	560	3.4e-05	-2	-1.1	-3	8	1	10	2.5	-4.8	-4.1	TMX4	790	14492	485	0.0011	-1.8	-0.9	-2.7
ETFA	942	911	14065	6.6e-12	3.8	3	4.7	280.9	51.8	174.2	39.2	7.2	6.9	TMEM74B	802	299	14678	7.4e-11	1.8	1.2	2.3	8.8	2	11.1	4.8	6.9	6.5	CHCHD10	789	14416	561	3.5e-05	-2	-1.1	-2.8	118.3	41.2	145.2	49.2	-4.8	-4.1	SLC43A2	791	306	14671	0.0011	1.7	2.7	0.9
FAM110A	943	912	14066	6.6e-12	3.8	3	4.7	18.7	1.4	14.5	4.2	7.2	6.9	FGFBP2	803	14473	504	7.5e-11	-2.1	-2.9	-1.4	0.1	4.5	0.9	12.3	-6.9	-6.5	PHLDB3	790	229	14748	3.6e-05	1.6	2.4	0.9	6.2	19.4	6.8	14.5	4.8	4.1	FKBPL	792	307	14670	0.0011	1.7	2.4	0.9
FRS2	944	913	14067	6.6e-12	3.8	3.1	4.6	35.2	7	16.6	8.2	7.2	6.9	RNF43	805	14472	505	7.7e-11	-2.2	-2.9	-1.5	0.1	0.8	0.8	2.2	-6.9	-6.5	C1orf233	791	14415	562	3.6e-05	-1.8	-1	-2.7	14	3.3	17.3	6.8	-4.8	-4.1	RCC2	793	14491	486	0.0011	-1.3	-0.6	-1.9
PIK3C2A	945	914	14068	6.6e-12	3.8	3.1	4.6	31	5.9	12.5	5.6	7.2	6.9	EDA2R	806	14471	506	7.7e-11	-2.1	-2.8	-1.4	1	4.1	3.9	6	-6.9	-6.5	SPATS2L	792	14414	563	3.6e-05	-1.7	-0.9	-2.4	7.7	2.7	6.8	3.6	-4.8	-4.1	GABRB3	794	308	14669	0.0011	1.6	2.5	0.8
CTDSP2	946	915	14055	6.6e-12	3.8	2.8	4.7	22.7	4.3	15.1	5.7	7.2	6.9	GPD1L	807	14470	507	7.8e-11	-1.7	-2.2	-1.2	2.8	7.5	7.2	7.5	-6.9	-6.5	PYGB	793	14413	564	3.6e-05	-1.5	-0.8	-2.1	274.3	126.4	134.4	51	-4.8	-4.1	ETV5	795	14490	487	0.0011	-1.6	-0.8	-2.4
GRK5	947	916	14056	6.6e-12	3.8	3	4.6	21.7	2.8	13.4	5.7	7.2	6.9	MBIP	808	301	14676	7.8e-11	1.6	1.1	2	55.1	22.6	40.9	20.4	6.9	6.5	METTL7A	794	14412	565	3.7e-05	-2.1	-1.2	-3.2	1.3	0	2.6	0.2	-4.8	-4.1	IDH1	796	14489	488	0.0011	-1.3	-0.7	-2
KLHL11	948	917	14057	6.6e-12	3.8	2.9	4.6	107.6	22.9	49	34.3	7.2	6.9	NT5DC1	809	14469	508	8.1e-11	-1.4	-1.9	-1	5.9	14	6.8	9.4	-6.9	-6.5	CAMKV	795	14411	566	3.7e-05	-2	-1.1	-3	6.5	0.6	9.5	2.4	-4.8	-4.1	MDFI	797	14488	489	0.0011	-1.9	-0.9	-2.8
OXT	949	918	14058	6.6e-12	3.8	3	4.6	460.6	80.2	283.8	61.4	7.2	6.9	ZNF326	810	302	14675	8.2e-11	1.5	1.1	2	40.9	21	24.1	17.7	6.9	6.5	C1orf198	796	230	14747	3.7e-05	1.7	2.6	1	1.3	6.4	2.3	8.3	4.8	4.1	C1orf233	798	14487	490	0.0011	-1.7	-0.8	-2.6
PHTF2	950	919	14059	6.6e-12	3.8	2.9	4.7	33	6.4	28.2	9.5	7.2	6.9	KDM4A	811	303	14674	8.4e-11	1.7	1.2	2.2	14.1	5	12.6	6	6.9	6.5	PEBP1	797	14410	567	3.7e-05	-1.4	-0.8	-2	247.4	119.3	95.4	57.4	-4.8	-4.1	LOC101929397	799	309	14668	0.0011	2.4	3	1.3
SERPINF1	951	920	14060	6.6e-12	3.8	3.1	4.6	135.3	21.8	55.2	22.6	7.2	6.9	BHLHE40	812	14468	509	8.6e-11	-2.2	-3	-1.3	1.1	5.2	4.4	13.3	-6.9	-6.5	CHD7	798	231	14746	3.7e-05	1.8	2.5	1.1	3.9	10.2	4.3	6.2	4.8	4.1	SLC15A3	800	310	14667	0.0011	2.4	3.6	1.3
UBE2H	952	921	14061	6.6e-12	3.8	3	4.7	37	5.7	24.4	5.5	7.2	6.9	ATP5C1	813	14467	510	8.7e-11	-1.3	-1.7	-0.9	167.9	311.6	90.8	92.3	-6.9	-6.5	LOC284889	799	14409	568	3.8e-05	-1.5	-0.8	-2.1	163	67.7	106.4	27.5	-4.7	-4.1	AADACL3	801	14486	491	0.0011	-2.1	-1.1	-3.1
XRN1	953	922	14062	6.6e-12	3.8	3.1	4.6	15.8	3.8	9.7	6.1	7.2	6.9	SNAPC5	814	14466	511	8.9e-11	-1.4	-1.8	-1	28.8	62	30.7	27.8	-6.9	-6.5	C21orf119	800	232	14745	3.9e-05	2.2	3.3	1.4	0.7	8.7	4.1	16	4.7	4.1	ASAP2	802	14485	492	0.0011	-1.7	-0.9	-2.5
ARIH1	954	923	14043	6.6e-12	3.8	2.9	4.6	33.1	6.9	18.7	6.6	7.2	6.9	DDIT4L	815	14465	512	9.1e-11	-1.9	-2.5	-1.3	4.2	13.3	8.5	12.6	-6.9	-6.5	KDM6B	801	14408	569	3.9e-05	-1.8	-1	-2.6	6.4	1.8	7	2.8	-4.7	-4.1	TMEM209	803	311	14666	0.0011	1.5	2.3	0.8
C1QTNF6	955	924	14044	6.6e-12	3.8	2.9	4.7	46	6.9	33.7	10.7	7.2	6.9	C4orf48	816	14464	513	9.1e-11	-1.4	-1.9	-1	14.7	38	23.4	29	-6.9	-6.5	PTPN12	802	14407	570	3.9e-05	-1.7	-1	-2.4	32.6	12.9	21.5	9.6	-4.7	-4.1	NOD1	804	312	14665	0.0011	1.9	2.8	1
DHCR7	956	925	14045	6.6e-12	3.8	2.9	4.8	40.9	4.6	68.1	10.3	7.2	6.9	TUBB3	817	14463	514	9.2e-11	-1.7	-2.2	-1.2	7.4	18.7	14	16.1	-6.9	-6.5	ACSM3	803	14406	571	3.9e-05	-2.6	-1.6	-3.5	3.7	0.1	9.7	0.3	-4.7	-4.1	CTCFL	805	313	14664	0.0011	2.4	3	1.3
EXD3	957	926	14046	6.6e-12	3.8	3	4.6	27.4	3.5	13.6	7.9	7.2	6.9	GLIPR2	818	14462	515	9.2e-11	-1.3	-1.8	-1	94.2	174.2	73.2	64.6	-6.9	-6.5	SMAD5	804	233	14744	3.9e-05	1.7	2.4	1	10.2	27.2	6.3	20.2	4.7	4.1	PDCD2L	806	314	14663	0.0011	1.5	2.4	0.8
FAM222B	958	927	14047	6.6e-12	3.8	3.1	4.6	119.9	23.4	41.4	16.2	7.2	6.9	PFKP	819	14461	516	9.3e-11	-1.4	-1.8	-1	112.2	212.5	75.2	74.5	-6.9	-6.5	WDR34	805	234	14743	4e-05	1.7	2.4	1	73.6	183	49.2	106.4	4.7	4.1	SEC24C	807	315	14662	0.0011	1.6	2.3	0.8
HENMT1	959	928	14048	6.6e-12	3.8	2.9	4.6	276.7	51.8	151	39.8	7.2	6.9	UQCR11	820	14460	517	9.3e-11	-1.3	-1.7	-0.9	132.5	252.7	66	81.7	-6.9	-6.5	HNF1B	806	14405	572	4e-05	-2	-1.1	-2.8	7.6	1.2	11.9	3.3	-4.7	-4.1	LGALS4	808	316	14661	0.0011	1.6	2.4	0.8
NUMB	960	929	14049	6.6e-12	3.8	2.9	4.7	72.6	12.8	52.1	16.7	7.2	6.9	FGFR1OP	822	14459	518	9.5e-11	-1.3	-1.8	-1	18.9	39.7	15.1	17.3	-6.9	-6.5	NUCKS1	807	14404	573	4e-05	-1.6	-0.9	-2.3	35.2	14.4	21	7.9	-4.7	-4.1	MRM1	809	317	14660	0.0012	1.5	2.3	0.8
PACS2	961	930	14050	6.6e-12	3.8	3	4.6	5.3	0.5	3.2	1.5	7.2	6.9	C12orf57	823	305	14672	9.8e-11	1.6	1.1	2	189.2	84	127.2	85.1	6.9	6.5	TMEM55B	808	14403	574	4e-05	-1.6	-0.9	-2.2	19.2	8	16.8	12	-4.7	-4.1	CCDC117	810	318	14659	0.0012	1.6	2.3	0.8
SSH2	962	931	14051	6.6e-12	3.8	3	4.6	34.5	3.3	27.5	5.5	7.2	6.9	EMP2	824	14458	519	9.9e-11	-1.6	-2.1	-1.1	4	9.9	5.8	7.5	-6.9	-6.5	RNF44	809	14402	575	4.1e-05	-1.5	-0.8	-2.1	43.6	18.6	25.2	13.3	-4.7	-4.1	CTTN	811	14484	493	0.0012	-1.3	-0.6	-2.1
TTBK2	963	932	14052	6.6e-12	3.8	2.9	4.6	8.1	0.9	7.7	2.1	7.2	6.9	BIRC2	825	306	14671	1e-10	1.4	1	1.8	28.4	12.6	17.9	10.7	6.9	6.5	DPPA5	810	14401	576	4.1e-05	-1.5	-0.8	-2.1	1064.9	530.5	619.8	285.5	-4.7	-4.1	NID2	812	14483	494	0.0012	-4.1	-1.8	-5.3
WWP2	964	933	14053	6.6e-12	3.8	3	4.6	31.7	5.2	15	7.3	7.2	6.9	KCNH5	826	307	14670	1.1e-10	1.8	1.2	2.3	3.5	0.8	6	1.7	6.9	6.5	MFAP3L	811	14400	577	4.1e-05	-1.5	-0.8	-2.1	7.6	3	5.1	3.9	-4.7	-4.1	ASB6	813	319	14658	0.0012	1.5	2.2	0.8
ZFAND2A	965	934	14054	6.6e-12	3.8	2.9	4.8	579.4	106.1	569.5	113.1	7.2	6.9	MPZL1	827	14457	520	1.1e-10	-1.4	-1.9	-1	34.1	64.5	25.8	33.1	-6.9	-6.5	PLEKHA4	812	14399	578	4.3e-05	-1.7	-0.9	-2.6	9.9	2.2	13.9	3.4	-4.7	-4.1	OPTN	814	320	14657	0.0012	1.8	2.8	0.9
ALKBH5	966	935	14034	6.6e-12	3.7	3	4.5	116	23	53.8	18.5	7.2	6.9	MAP2K3	828	14456	521	1.1e-10	-1.8	-2.4	-1.3	2.7	8.4	6.5	9.6	-6.9	-6.5	ARL2BP	813	235	14742	4.3e-05	1.7	2.4	1	17	46.2	15.4	28.7	4.7	4.1	TTC39C	815	321	14656	0.0012	2.3	2.8	1.2
APC	967	936	14035	6.6e-12	3.7	3	4.5	17.8	3.2	7.9	3.5	7.2	6.9	HPCAL1	829	14455	522	1.1e-10	-1.7	-2.2	-1.2	5.8	16.7	14.8	16	-6.9	-6.5	PPP2R2B	814	14398	579	4.4e-05	-2.6	-1.4	-3.5	4.3	0.1	12.9	0.6	-4.7	-4.1	FDXR	816	322	14655	0.0012	1.7	2.6	0.9
ATF2	968	937	14036	6.6e-12	3.7	3	4.5	42.9	7.3	15.7	12.3	7.2	6.9	ANXA2P3	830	14454	523	1.1e-10	-1.4	-1.8	-1	2.3	8.1	2.9	3.5	-6.9	-6.5	SDC2	815	236	14741	4.5e-05	2	3.2	1.2	0.1	2.6	0.4	3.8	4.7	4.1	CENPE	817	14482	495	0.0012	-1.5	-0.7	-2.2
BLOC1S3	969	938	14037	6.6e-12	3.7	2.9	4.5	78.7	13.2	48.7	12.1	7.2	6.9	RPL9	831	308	14669	1.2e-10	1.4	1	1.8	111	51	55.6	26.2	6.9	6.4	CMIP	816	14397	580	4.5e-05	-1.9	-1	-2.7	2.8	0.7	4.1	2.2	-4.7	-4.1	NACC2	818	323	14654	0.0012	1.7	2.7	0.9
DNAJA4	970	939	14038	6.6e-12	3.7	2.9	4.7	15.2	1.7	13.5	4	7.2	6.9	LRRC8D	832	14453	524	1.2e-10	-1.5	-2	-1	2.9	8.3	4.8	7.9	-6.9	-6.4	ERBB4	817	14396	581	4.5e-05	-2.5	-1.3	-3.5	1.8	0.1	3.2	0.4	-4.7	-4.1	UBE2D4	819	324	14653	0.0012	1.7	2.7	0.9
FTL	971	940	14039	6.6e-12	3.7	3.2	4	3522	515.3	2187.6	294.9	7.2	6.9	BRCA2	833	309	14668	1.2e-10	1.5	1	1.9	9.1	3.9	6.4	3.9	6.9	6.4	MCC	818	237	14740	4.6e-05	1.8	2.7	1	0.3	2	0.6	2.6	4.7	4.1	GNAI2	820	14481	496	0.0012	-1.5	-0.7	-2.3
LARP1	972	941	14040	6.6e-12	3.7	2.9	4.6	78.9	15.6	52.6	12.7	7.2	6.9	TBPL1	834	310	14667	1.2e-10	1.5	1	1.9	214.5	90.1	137.4	46.1	6.9	6.4	PDXDC2P	819	14395	582	4.7e-05	-1.7	-0.9	-2.4	3.1	0.7	3.3	1	-4.7	-4.1	SLC36A1	821	14480	497	0.0012	-1.7	-0.9	-2.5
NAV2	973	942	14041	6.6e-12	3.7	3	4.5	7.8	1.2	3.2	2.2	7.2	6.9	MTMR14	835	311	14666	1.2e-10	1.4	1	1.8	301.7	143.6	128.2	80	6.9	6.4	FIGNL2	820	14394	583	4.7e-05	-1.9	-1	-2.7	0.8	0.1	1.2	0.3	-4.7	-4.1	MAP4K1	822	14479	498	0.0012	-1.7	-0.8	-2.6
SUDS3	974	943	14042	6.6e-12	3.7	2.8	4.6	77.4	14.7	56.5	9.4	7.2	6.9	SUCLG2	836	14452	525	1.3e-10	-1.6	-2.1	-1.2	3.1	8.6	4.5	8.4	-6.9	-6.4	RBPMS	821	14393	584	4.7e-05	-1.6	-0.9	-2.3	31	13.1	25.8	14.1	-4.7	-4.1	PORCN	823	14478	499	0.0012	-1.6	-0.7	-2.4
C20orf96	975	944	14022	6.6e-12	3.7	2.9	4.6	39.7	6.2	26.3	10.1	7.2	6.9	OVOL1	837	14451	526	1.3e-10	-2.2	-2.9	-1.5	8.8	30	19.8	55.6	-6.9	-6.4	PARD6B	822	238	14739	4.7e-05	1.7	2.4	1	11.7	32.8	10.4	19.5	4.7	4.1	RET	824	325	14652	0.0012	1.7	2.7	0.9
CD59	976	945	14023	6.6e-12	3.7	2.9	4.5	29.9	6	11.2	6.4	7.2	6.9	MSN	838	14450	527	1.3e-10	-1.9	-2.4	-1.2	7.1	20.8	11.7	22.4	-6.9	-6.4	AGER	823	239	14738	4.8e-05	1.9	2.7	1.1	3.6	21.6	5.1	33.5	4.7	4.1	NSG1	825	326	14651	0.0012	2	3.1	1
EPHB1	977	946	14024	6.6e-12	3.7	2.8	4.6	15.5	2.2	13.1	4.6	7.2	6.9	PGBD2	839	312	14665	1.3e-10	1.7	1.2	2.2	14.9	5.1	15.9	7.2	6.9	6.4	TLN1	824	14392	585	4.8e-05	-1.8	-1	-2.7	5.6	1.4	7	2.5	-4.7	-4.1	GYLTL1B	826	327	14650	0.0012	1.7	2.7	0.9
ERC2	978	947	14025	6.6e-12	3.7	2.9	4.5	6.6	0.6	4.5	1.1	7.2	6.9	DERA	840	14449	528	1.3e-10	-1.4	-1.8	-1	31.2	67.4	24.6	36	-6.9	-6.4	SKIDA1	825	14391	586	4.9e-05	-1.6	-0.9	-2.3	2.6	0.8	2.8	1.1	-4.7	-4.1	MPV17L	827	328	14649	0.0013	1.8	2.7	0.9
ETV5	979	948	14026	6.6e-12	3.7	2.9	4.5	21.9	3.2	11	4.1	7.2	6.9	TGIF1	841	313	14664	1.3e-10	1.5	1	1.9	229.5	112.3	115	71.3	6.8	6.4	ZNF665	826	240	14737	4.9e-05	2	2.9	1.2	0.3	3.1	0.8	5.9	4.7	4.1	DUS4L	828	329	14648	0.0013	1.6	2.4	0.8
MYO18A	980	949	14027	6.6e-12	3.7	2.9	4.6	6.3	0.6	3.9	1.6	7.2	6.9	TDRP	842	14448	529	1.4e-10	-1.8	-2.4	-1.2	1.2	5.3	4.4	7.7	-6.8	-6.4	BRD4	827	14390	587	4.9e-05	-1.7	-0.9	-2.5	33.7	12.7	27.6	9.8	-4.7	-4.1	CCDC51	829	330	14647	0.0013	1.4	2.1	0.8
MYO6	981	950	14028	6.6e-12	3.7	2.9	4.5	15.3	3	7	3.7	7.2	6.9	RBP7	843	314	14663	1.4e-10	2	1.2	2.5	467.9	223.7	508.9	303	6.8	6.4	SAMD11	828	14389	588	5e-05	-2	-1.1	-2.9	1.9	0.1	3.9	0.5	-4.7	-4.1	C1orf35	830	331	14646	0.0013	1.6	2.3	0.8
PCGF3	982	951	14029	6.6e-12	3.7	2.9	4.5	41.5	7.8	24.1	6.2	7.2	6.9	TRIM60	844	315	14662	1.4e-10	1.4	1	1.8	186.2	87.7	93.9	48.1	6.8	6.4	ZNF587	829	14388	589	5e-05	-1.5	-0.8	-2.1	5.7	2	3.6	1.9	-4.7	-4.1	TUBB3	831	14477	500	0.0013	-1.7	-0.8	-2.5
PHRF1	983	952	14030	6.6e-12	3.7	3	4.5	20.6	3.9	7.9	4.4	7.2	6.9	FXYD4	845	14447	530	1.5e-10	-1.8	-2.4	-1.2	133.9	352	147.7	350.6	-6.8	-6.4	SLC44A4	830	241	14736	5.3e-05	2.1	3.1	1.2	0	2.8	0.2	7.3	4.7	4	ERVMER34-1	832	332	14645	0.0013	1.8	3.1	0.9
PITRM1	984	953	14031	6.6e-12	3.7	3	4.5	96.2	17.6	34.1	20	7.2	6.9	DHCR7	846	14446	531	1.7e-10	-1.7	-2.2	-1.2	4.6	12.4	10.3	13.4	-6.8	-6.4	EXOC3L1	831	14387	590	5.3e-05	-2.4	-1.3	-3.4	3.1	0.2	6.3	1.2	-4.7	-4	SLC27A4	833	333	14644	0.0013	1.5	2.2	0.8
RUNX1T1	985	954	14032	6.6e-12	3.7	2.9	4.6	22.3	4	15.4	4.4	7.2	6.9	VWC2	847	316	14661	1.7e-10	2	1.4	2.8	1.9	0.1	4.6	0.4	6.8	6.4	ABCA17P	832	242	14735	5.3e-05	2.1	3	1.2	0.2	3.7	0.5	5.7	4.7	4	POLRMT	834	334	14643	0.0013	1.6	2.3	0.8
SPDL1	986	955	14033	6.6e-12	3.7	2.9	4.5	191.3	39.2	84.8	25.8	7.2	6.9	SLC25A29	848	14445	532	1.7e-10	-1.8	-2.4	-1.2	7.6	19.8	14.7	17.5	-6.8	-6.4	ZBED3	833	14386	591	5.4e-05	-2.2	-1.2	-3.1	3.8	0.1	10.8	0.3	-4.7	-4	PLD3	835	335	14642	0.0014	1.4	2.2	0.7
DYNC1I2	987	956	14012	6.6e-12	3.7	2.8	4.5	28.8	5.9	20.5	4.4	7.2	6.9	AIP	849	317	14660	1.8e-10	1.4	1	1.9	49.9	19	36.3	17.8	6.8	6.4	PTOV1	834	14385	592	5.5e-05	-1.4	-0.8	-2.1	25.4	8.1	25.7	6.5	-4.7	-4	NME4	836	336	14641	0.0014	1.7	2.6	0.9
IGF1R	988	957	14013	6.6e-12	3.7	2.9	4.5	16.9	3	7.1	3.2	7.2	6.9	ATP13A2	850	14444	533	1.8e-10	-1.4	-1.9	-1	14.9	30	16.9	18.1	-6.8	-6.4	CSNK1E	835	243	14734	5.5e-05	1.7	2.4	1	11.1	30.7	17.9	23.9	4.7	4	CHST15	837	337	14640	0.0014	1.6	2.5	0.8
PLEKHA4	989	958	14014	6.6e-12	3.7	2.9	4.5	12.3	1.1	9.7	2.6	7.2	6.9	PRDX1	851	14443	534	1.9e-10	-0.9	-1.2	-0.7	2075.1	5703.7	992.5	1568.9	-6.8	-6.4	ATP1B3	836	244	14733	5.5e-05	1.5	2.2	0.9	114.4	302.3	57.3	123	4.7	4	R3HCC1	838	338	14639	0.0014	1.6	2.4	0.8
PPP1R13B	990	959	14015	6.6e-12	3.7	2.8	4.5	42	8	21.3	7.2	7.2	6.9	AGAP3	852	14442	535	1.9e-10	-1.5	-2.1	-1.1	2.8	7.6	6	9	-6.8	-6.4	UQCRH	837	14384	593	5.5e-05	-1.4	-0.8	-2	2310.7	1242.4	808.4	341.3	-4.7	-4	TMEM168	839	339	14638	0.0014	1.5	2.3	0.8
SCAPER	991	960	14016	6.6e-12	3.7	2.9	4.5	19.9	3.3	10	3.8	7.2	6.9	HIST1H2BC	853	318	14659	1.9e-10	1.5	1.1	2	31.3	6.6	50.4	10	6.8	6.4	BOD1	838	14383	594	5.6e-05	-1.7	-0.9	-2.4	14.9	5	11.4	7.4	-4.7	-4	HESX1	840	14476	501	0.0014	-2.2	-1	-3.4
SIPA1L2	992	961	14017	6.6e-12	3.7	2.9	4.5	14.8	2.6	9.4	3.7	7.2	6.9	C1D	854	319	14658	1.9e-10	1.3	0.9	1.7	34.1	15.6	21	8.6	6.8	6.4	PCGF2	839	14382	595	5.6e-05	-1.8	-1	-2.6	8.2	0.6	15.1	1.2	-4.7	-4	C7orf49	841	340	14637	0.0014	1.4	2.1	0.8
TSPAN12	993	962	14018	6.6e-12	3.7	2.9	4.5	13.5	1.1	10.9	2.2	7.2	6.9	WDR47	855	320	14657	1.9e-10	1.7	1.1	2.1	48.6	20.2	48.4	19.9	6.8	6.4	ANO6	840	14381	596	5.6e-05	-1.6	-0.9	-2.4	10.1	4	8	6	-4.7	-4	LINC00662	842	341	14636	0.0014	1.7	2.6	0.9
TXNDC17	994	963	14019	6.6e-12	3.7	2.9	4.4	552.8	118.1	178.2	62.3	7.2	6.9	SLC22A20	856	321	14656	1.9e-10	1.8	1.2	2.4	8.7	2.6	9.4	4.6	6.8	6.4	HSP90AA1	841	14380	597	5.6e-05	-1.5	-0.8	-2.1	655.7	338.7	292.5	123.1	-4.7	-4	NDUFA13	843	14475	502	0.0014	-1.2	-0.6	-1.9
UCP2	995	964	14020	6.6e-12	3.7	2.9	4.5	130.1	24.2	57.7	25.6	7.2	6.9	ERBB2	857	14441	536	1.9e-10	-1.6	-2.1	-1.1	1.2	4.2	2.7	4.7	-6.8	-6.4	PSRC1	842	14379	598	5.6e-05	-1.7	-0.9	-2.4	113.9	44.6	94	28.6	-4.7	-4	ADCK1	844	342	14635	0.0014	1.6	2.4	0.8
UNKL	996	965	14021	6.6e-12	3.7	2.8	4.5	54.4	12.7	41.3	15.6	7.2	6.9	PDIA6	858	14440	537	1.9e-10	-1.3	-1.7	-0.9	59.1	123.2	38.2	58.8	-6.8	-6.4	MNDA	843	14378	599	5.7e-05	-2	-1.1	-2.8	1.1	0	3.1	0	-4.7	-4	WDTC1	846	344	14633	0.0014	1.7	2.6	0.9
AGO2	997	966	14006	6.6e-12	3.6	2.9	4.5	59.4	12.2	38.8	11.1	7.2	6.9	PIM1	859	322	14655	2e-10	1.5	1	1.9	173.2	82.6	95.4	56.5	6.8	6.4	CCP110	844	245	14732	5.8e-05	1.6	2.3	0.9	3.2	10.6	3.3	8	4.7	4	PRSS12	847	14474	503	0.0014	-1.7	-0.8	-2.6
DDX10	998	967	14007	6.6e-12	3.6	2.9	4.4	152.6	34.1	64.3	27	7.2	6.9	MLNR	860	323	14654	2e-10	1.9	1.3	2.5	2.7	0.1	5.2	0.4	6.8	6.4	SKP2	845	246	14731	5.9e-05	1.6	2.4	0.9	19.2	53.8	19.5	30.2	4.6	4	ABRACL	848	345	14632	0.0015	1.5	2.3	0.8
PHF8	999	968	14008	6.6e-12	3.6	2.9	4.5	106.3	20	66.5	15.3	7.2	6.9	COMMD4	861	14439	538	2e-10	-1.3	-1.8	-0.9	50.7	101.6	37.3	50.1	-6.8	-6.4	CBLB	846	14377	600	5.9e-05	-1.7	-0.9	-2.5	7.5	1.9	8.5	3.2	-4.6	-4	EZH2	849	346	14631	0.0015	1.4	2.1	0.7
PRADC1	1000	969	14009	6.6e-12	3.6	2.8	4.5	60.2	7.4	39.8	11.9	7.2	6.9	ANP32E	862	14438	539	2.1e-10	-1.5	-2	-1	6.3	15.7	7.4	15.3	-6.8	-6.4	LINC00086	847	14376	601	6.2e-05	-2	-1.1	-2.9	3.4	0.6	5	2.1	-4.6	-4	TYMS	850	347	14630	0.0015	1.4	2.2	0.7
SVIP	1001	970	14010	6.6e-12	3.6	2.8	4.5	37.9	5.6	22.8	7.9	7.2	6.9	GNL3L	863	324	14653	2.1e-10	1.4	1	1.9	9.1	4	6.6	3.6	6.8	6.4	CHDH	848	14375	602	6.2e-05	-1.8	-1	-2.7	9.5	2	16	4.4	-4.6	-4	ATP6V0D2	851	348	14629	0.0015	1.8	3	0.9
XKR8	1002	971	14011	6.6e-12	3.6	2.8	4.5	20.1	2.4	16.1	6.6	7.2	6.9	TCF24	864	325	14652	2.1e-10	1.9	1.3	2.5	3.9	0.9	6.1	3.6	6.8	6.4	NOLC1	849	247	14730	6.4e-05	1.5	2.1	0.9	78.4	181.9	36	51.8	4.6	4	BRF2	852	349	14628	0.0015	1.6	2.4	0.8
GOLGA3	1004	973	14000	6.6e-12	3.6	2.9	4.4	48.7	8.4	35.4	6.7	7.2	6.9	EGFL7	865	14437	540	2.1e-10	-1.4	-1.9	-1	12.9	32.2	20.1	28.4	-6.8	-6.4	C6orf132	850	248	14729	6.4e-05	1.5	2.2	0.9	4.5	13	4	7.3	4.6	4	N6AMT1	853	350	14627	0.0015	1.4	2.2	0.8
MKL1	1005	974	14001	6.6e-12	3.6	2.8	4.4	23.2	4.2	14.9	5.9	7.2	6.9	PHKA1	866	14436	541	2.1e-10	-1.7	-2.3	-1.2	2.7	6.7	5.1	5.3	-6.8	-6.4	MYO5B	851	14374	603	6.4e-05	-1.6	-0.8	-2.3	4.1	1.2	3.5	1.5	-4.6	-4	SLC25A44	854	14473	504	0.0015	-1.3	-0.7	-2
MT2A	1006	975	14002	6.6e-12	3.6	2.8	4.4	181.2	28.5	77.6	38.8	7.2	6.9	ABCB6	867	14435	542	2.1e-10	-1.5	-2	-1	11.9	27.8	13.6	23.7	-6.8	-6.4	IGF2BP3	852	14373	604	6.4e-05	-1.5	-0.9	-2.2	6.9	2.9	4.7	3.7	-4.6	-4	MYBBP1A	855	351	14626	0.0015	1.4	2.2	0.7
PTTG1	1007	976	14003	6.6e-12	3.6	3.3	3.8	7366.4	689	2678.1	484.3	7.2	6.9	LOC644961	868	14434	543	2.2e-10	-1.3	-1.7	-0.9	13.1	26.8	6.2	9.5	-6.8	-6.3	UHMK1	853	14372	605	6.4e-05	-1.8	-1	-2.6	19.8	8.6	16.3	8.4	-4.6	-4	PNKP	856	14472	505	0.0015	-1.4	-0.7	-2.1
SIPA1L1	1008	977	14004	6.6e-12	3.6	2.8	4.3	18.3	3.9	8.9	4	7.2	6.9	C12orf65	869	14433	544	2.2e-10	-1.6	-2.1	-1.1	10.4	22.8	18.6	16.2	-6.8	-6.3	TLN2	854	14371	606	6.6e-05	-1.6	-0.9	-2.3	4.4	1.5	4.3	2	-4.6	-4	SOCS2	857	14471	506	0.0015	-1.6	-0.8	-2.4
USP53	1009	978	14005	6.6e-12	3.6	2.8	4.4	8.2	1.2	3.9	2.2	7.2	6.9	CA2	870	14432	545	2.3e-10	-1.4	-1.8	-1	114.2	226.2	87.7	132.7	-6.8	-6.3	SH3BGR	855	249	14728	6.6e-05	1.9	2.8	1.1	0.8	7.6	3.6	9	4.6	4	EFTUD1	858	14470	507	0.0015	-1.7	-0.8	-2.5
CDIP1	1010	979	13994	6.6e-12	3.6	2.8	4.4	40	6.6	34	9.2	7.2	6.9	C4orf32	871	326	14651	2.4e-10	1.8	1.2	2.3	4.4	0.9	6.3	2.6	6.8	6.3	RAB31	856	14370	607	6.6e-05	-2.5	-1.3	-3.5	2.6	0.5	6.1	2.9	-4.6	-4	CORO2A	859	14469	508	0.0015	-1.4	-0.7	-2.1
DLGAP5	1011	980	13995	6.6e-12	3.6	2.8	4.4	199.6	44.4	96.8	34.9	7.2	6.9	ETNPPL	872	327	14650	2.4e-10	1.6	1.1	2.1	144.2	54.2	106.2	37.8	6.8	6.3	CDK13	857	14369	608	6.7e-05	-1.6	-0.9	-2.3	7.2	2.7	5.6	3.6	-4.6	-4	SLBP	860	352	14625	0.0016	1.4	2.2	0.7
MYO9A	1012	981	13996	6.6e-12	3.6	2.8	4.3	17.5	3.7	7.6	3.7	7.2	6.9	ZYX	873	14431	546	2.4e-10	-1.5	-2	-1	22.6	47.5	17.5	36.9	-6.8	-6.3	VPS13A	858	14368	609	6.7e-05	-1.6	-0.9	-2.3	2.9	1.1	2.9	1.5	-4.6	-4	SEMA4F	861	353	14624	0.0016	2.3	2.9	1.2
PRDM2	1013	982	13997	6.6e-12	3.6	2.8	4.3	31.6	6.5	14.1	5.9	7.2	6.9	PTTG1	874	328	14649	2.4e-10	1.5	1.1	1.9	689	295.4	484.3	203.7	6.8	6.3	FRMD6	859	14367	610	6.8e-05	-1.8	-1	-2.5	13.7	5.3	9.9	7.7	-4.6	-4	ACTL8	862	354	14623	0.0016	2.3	3.7	1.1
USP3	1014	983	13998	6.6e-12	3.6	2.8	4.3	14	2.1	5.7	3.8	7.2	6.9	INPP5D	875	14430	547	2.6e-10	-1.6	-2.1	-1.1	6.6	16.4	7.5	11.8	-6.7	-6.3	FLVCR1-AS1	860	14366	611	6.8e-05	-1.8	-1	-2.6	16.6	2.4	23.6	4.8	-4.6	-4	ARSE	863	14468	509	0.0016	-2.2	-1.1	-3.1
ABCD4	1015	984	13989	6.6e-12	3.5	2.8	4.4	43.1	8.2	26.1	12.5	7.2	6.9	ARL6IP4	876	14429	548	2.6e-10	-1.5	-1.9	-1.1	21.1	46	22.8	29.8	-6.7	-6.3	ARHGAP42	861	14365	612	6.9e-05	-1.6	-0.9	-2.2	5.4	1.7	3.8	2.4	-4.6	-4	CLEC2L	864	355	14622	0.0016	1.8	2.8	0.9
INCENP	1016	985	13990	6.6e-12	3.5	2.7	4.5	26.1	4.2	20.6	5.1	7.2	6.9	ARPC1A	877	14428	549	2.6e-10	-1.3	-1.7	-0.9	61.7	117.7	27.1	58	-6.7	-6.3	KLF16	862	14364	613	7e-05	-1.7	-1	-2.4	18.4	6	15.8	6.9	-4.6	-4	TFB2M	865	356	14621	0.0016	1.5	2.3	0.8
ITSN1	1017	986	13991	6.6e-12	3.5	2.8	4.3	66.6	18.2	27.3	11.7	7.2	6.9	TUBG1	878	14427	550	2.7e-10	-1.4	-1.9	-1	27.1	58.3	20.9	30.3	-6.7	-6.3	TALDO1	863	14363	614	7e-05	-1.3	-0.7	-2	578.7	301.5	245.8	109.1	-4.6	-4	GRN	866	357	14620	0.0016	1.5	2.2	0.8
KATNB1	1018	987	13992	6.6e-12	3.5	2.8	4.3	39.7	7.5	16.3	11.4	7.2	6.9	YRDC	879	329	14648	2.7e-10	1.4	1	1.8	69.2	31.1	38.7	20.8	6.7	6.3	PGAP2	864	250	14727	7.1e-05	1.7	2.3	1	24.9	74.3	28.1	45.1	4.6	4	LMBRD1	867	14467	510	0.0016	-1.5	-0.8	-2.3
LOC101928823	1019	988	13993	6.6e-12	3.5	2.8	4.3	14.3	0.8	7.2	2.5	7.2	6.9	ZNF157	880	330	14647	2.9e-10	2.1	1.4	2.8	4	0.3	9.1	1.2	6.7	6.3	C12orf57	865	14362	615	7.1e-05	-1.5	-0.8	-2.1	191.1	84	114.1	85.1	-4.6	-4	C19orf54	868	358	14619	0.0016	1.5	2.3	0.8
PIP4K2A	1020	989	13987	6.6e-12	3.5	2.7	4.3	41.6	8.5	16.6	7.5	7.2	6.9	THEMIS2	881	331	14646	2.9e-10	1.5	1.1	2.1	12.6	3.8	15.4	7.2	6.7	6.3	ITGA6	866	14361	616	7.2e-05	-1.9	-1	-2.7	17.2	6.8	17.1	7.7	-4.6	-4	ARSI	869	359	14618	0.0016	2.2	3	1.1
STX8	1021	990	13988	6.6e-12	3.5	2.8	4.2	187.3	32.3	73	26.7	7.2	6.9	PPT1	882	14426	551	2.9e-10	-1.3	-1.8	-0.9	68.7	140.6	41	67.2	-6.7	-6.3	CST3	867	14360	617	7.3e-05	-1.9	-1	-2.6	51.2	13.5	62.1	15.4	-4.6	-4	CRTAP	870	14466	511	0.0016	-1.4	-0.7	-2.2
FOXJ3	1022	991	13984	6.6e-12	3.5	2.7	4.2	31.9	6.8	11.2	6.8	7.2	6.9	DSCR8	883	14425	552	2.9e-10	-1.4	-1.9	-1	12.7	40.8	17.8	31.8	-6.7	-6.3	EIF3B	868	14359	618	7.4e-05	-1.4	-0.8	-2.1	110	47.9	76.9	26.7	-4.6	-4	UQCRHL	871	14465	512	0.0016	-1.3	-0.6	-2.3
RHBDD1	1023	992	13985	6.6e-12	3.5	2.7	4.3	30.4	4.7	18.5	5.3	7.2	6.9	SPNS1	884	14424	553	3.1e-10	-1.5	-2	-1	16.7	36.7	19.7	30.2	-6.7	-6.3	PIGM	869	251	14726	7.4e-05	1.7	2.5	1	2	7.8	4	8.2	4.6	4	PTOV1	872	14464	513	0.0016	-1.3	-0.6	-2
TAF3	1024	993	13986	6.6e-12	3.5	2.7	4.3	91.8	20.4	43.2	15.8	7.2	6.9	GRTP1	885	14423	554	3.1e-10	-1.5	-1.9	-1	10.9	24.3	14.9	18.4	-6.7	-6.3	XIAP	870	14358	619	7.5e-05	-1.7	-0.9	-2.5	7.3	3.3	6.9	4.4	-4.6	-4	SNAI3	873	360	14617	0.0016	2.3	2.9	1.1
COMMD6	1025	994	13981	6.6e-12	3.4	2.7	4.2	146.1	33.9	42.2	22.6	7.2	6.9	ERH	886	332	14645	3.1e-10	1.4	1	1.9	608.6	326.1	260.7	191.3	6.7	6.3	SLC22A7	871	14357	620	7.6e-05	-3.3	-1.8	-4.9	2.7	0	10.9	0	-4.6	-4	CCAT1	874	14463	514	0.0016	-2.6	-1.3	-3.6
SMG6	1026	995	13982	6.6e-12	3.4	2.7	4.2	25.7	6.3	9.9	6.7	7.2	6.9	ANKRD35	887	333	14644	3.2e-10	2.3	1.5	3	1.6	0.1	4.5	1.1	6.7	6.3	MAN1A2	872	14356	621	7.6e-05	-1.5	-0.8	-2.2	12.4	5.8	8.6	8.8	-4.6	-4	ZNF581	875	361	14616	0.0016	1.4	2	0.7
USB1	1027	996	13983	6.6e-12	3.4	2.7	4.2	84.8	16.2	41.7	15.7	7.2	6.9	CXorf56	888	334	14643	3.3e-10	1.4	1	1.8	32.4	14.5	21.8	10.6	6.7	6.3	CLCC1	873	252	14725	7.6e-05	1.7	2.6	1	2.6	9.8	4.1	8.5	4.6	4	ITGAV	876	14462	515	0.0016	-2	-1	-3
CDK12	1028	997	13979	6.6e-12	3.4	2.7	4.1	59.8	15.2	15.1	10.1	7.2	6.9	AURKC	889	335	14642	3.4e-10	1.8	1.2	2.4	67.8	22.7	60.4	31.8	6.7	6.3	KPNB1	874	14355	622	7.7e-05	-1.4	-0.8	-2.1	112.4	54.3	59.2	25.5	-4.6	-4	DPY19L1	877	14461	516	0.0016	-1.7	-0.9	-2.5
MGMT	1029	998	13980	6.6e-12	3.4	2.7	4.2	25.5	2.8	10.7	5.2	7.2	6.9	LAMTOR3	890	336	14641	3.4e-10	1.4	1	1.8	42.5	18.6	30.2	12.3	6.7	6.3	ADAM19	875	253	14724	7.7e-05	2	2.9	1.1	0.2	2	0.5	3.8	4.6	4	VKORC1	878	362	14615	0.0017	1.4	2.1	0.7
DPPA5	1030	999	13978	6.6e-12	2.6	2.3	2.8	10499.5	1339	2862.7	700	7.2	6.9	BRDT	891	337	14640	3.4e-10	1.4	1	1.9	102.8	48.5	64.3	35.3	6.7	6.3	C1orf122	876	14354	623	7.9e-05	-1.6	-0.8	-2.4	71.3	25.7	80.3	23	-4.6	-3.9	FASN	879	14460	517	0.0017	-1.6	-0.7	-2.3
STK39	1032	1001	13977	6.6e-12	4.4	3.5	5.3	8.9	0.5	7.8	2.1	7.2	6.9	FAM46C	892	338	14639	3.4e-10	2.1	1.4	2.8	13.5	2.7	41.7	6.7	6.7	6.3	FA2H	877	254	14723	7.9e-05	1.7	2.5	1	8.6	29	11.1	23.8	4.6	3.9	PCK2	880	14459	518	0.0017	-3.5	-1.5	-4.7
JAZF1	1033	1002	13975	6.6e-12	4.3	3.4	5.2	33.1	3.5	21.4	6.1	7.2	6.9	BTK	893	339	14638	3.4e-10	1.9	1.2	2.5	5.6	1.1	8.7	3.6	6.7	6.3	CDCA8	878	255	14722	8e-05	1.5	2.2	0.9	51.5	124.6	33	46.5	4.6	3.9	SLC38A1	881	14458	519	0.0017	-2.2	-1.1	-3.1
CATSPERD	1035	1004	13972	6.6e-12	4.1	3.2	5	8	0.3	6.1	1.5	7.2	6.9	HMGN4	894	340	14637	3.5e-10	1.4	1	1.8	106.3	51.7	63.6	33.2	6.7	6.3	C1orf74	879	256	14721	8e-05	1.8	2.8	1	1.8	10.8	5.1	13.7	4.6	3.9	RASSF8	882	14457	520	0.0017	-1.4	-0.7	-2.2
SARDH	1036	1005	13973	6.6e-12	4.1	3.1	5.1	7.4	0.2	5.7	1.1	7.2	6.9	MLST8	895	14422	555	3.6e-10	-1.4	-1.8	-1	27.5	52.9	24.3	35	-6.7	-6.3	DACT1	880	14353	624	8.1e-05	-2.1	-1.1	-3.1	3.7	0.5	6.6	2	-4.6	-3.9	IDH3G	883	14456	521	0.0017	-1.7	-0.9	-2.4
DES	1037	1006	13971	6.6e-12	4.1	3.1	5	8.6	0.2	7	1.2	7.2	6.9	HEMK1	896	14421	556	3.7e-10	-1.5	-2.1	-1	1.1	3	2.3	4.2	-6.7	-6.3	ANXA2	881	14352	625	8.4e-05	-1.3	-0.7	-1.9	465.4	253.1	130	81	-4.6	-3.9	CDKN1C	884	14455	522	0.0017	-2	-1	-3
UNC93A	1038	1007	13970	6.6e-12	4	3.1	4.9	8.9	0.3	7.6	1.1	7.2	6.9	RTCA	897	14420	557	3.8e-10	-1.4	-1.9	-1	9.1	22.6	10.8	18.6	-6.7	-6.3	YBEY	882	257	14720	8.4e-05	1.6	2.3	0.9	19.8	53.2	22.1	22.1	4.6	3.9	DRAM1	885	363	14614	0.0017	1.6	2.4	0.8
COPS8	1039	1008	13969	6.6e-12	4	3	4.9	95.4	15.4	80.2	16.5	7.2	6.9	INPP5J	898	341	14636	3.8e-10	1.8	1.2	2.4	5	1.1	6.8	3.4	6.7	6.3	TAS1R1	883	258	14719	8.4e-05	2.2	3.4	1.3	0.1	3.1	0.4	6.4	4.6	3.9	ZFP90	886	364	14613	0.0017	1.8	2.8	0.9
IGLL3P	1040	1009	13968	6.6e-12	4	3.1	4.9	33.1	1.6	29.1	5.4	7.2	6.9	PTTG3P	899	342	14635	3.8e-10	1.3	0.9	1.7	107.3	47.1	75.2	32.3	6.7	6.3	N6AMT2	884	259	14718	8.4e-05	1.8	3	1	4.1	24.3	12.1	24	4.6	3.9	VMO1	887	365	14612	0.0018	1.8	2.8	0.9
KIT	1041	1010	13967	6.6e-12	3.8	3	4.7	16.2	3.1	9.7	5.8	7.2	6.9	ARRDC3	900	14419	558	3.9e-10	-2	-2.5	-1.3	5.6	19.1	7.2	22.7	-6.7	-6.3	BSPRY	885	260	14717	8.4e-05	1.7	2.6	0.9	5	19.1	7.7	13.8	4.6	3.9	TUFT1	888	366	14611	0.0018	1.7	2.6	0.8
MIF4GD	1042	1011	13965	6.6e-12	3.8	2.9	4.7	31.3	2.5	23.9	6.1	7.2	6.9	ADCK2	901	14418	559	4e-10	-1.4	-1.9	-1	35	66.6	28.8	41.7	-6.7	-6.3	HELLS	886	14351	626	8.5e-05	-1.5	-0.8	-2.1	32.9	12.4	27.9	9.5	-4.6	-3.9	NMB	889	367	14610	0.0018	1.6	2.6	0.8
SYTL2	1043	1012	13966	6.6e-12	3.8	3	4.7	12.9	2	10.2	5.3	7.2	6.9	CAB39L	902	343	14634	4e-10	1.5	1	2	13.9	4.7	12.3	7.1	6.7	6.3	CMTM7	887	14350	627	8.5e-05	-1.9	-1	-2.7	67.2	21.4	71.6	26.2	-4.6	-3.9	TRAF5	890	368	14609	0.0018	1.8	3.4	0.8
GNAT2	1045	1014	13963	6.6e-12	3.8	2.9	4.7	19.7	1.3	14	5.1	7.2	6.9	RMND5B	903	14417	560	4.1e-10	-1.4	-1.9	-1	6	16.6	8.4	14.9	-6.7	-6.2	MPC1L	888	261	14716	8.5e-05	2	2.9	1.1	0.8	18.6	2.6	32.9	4.6	3.9	ZFP69B	891	369	14608	0.0018	1.8	2.9	0.9
ISPD	1046	1015	13964	6.6e-12	3.8	2.9	4.6	6.2	0.6	4.1	1.5	7.2	6.9	RBM4B	904	344	14633	4.3e-10	1.4	1	1.9	27.3	10.8	18.7	10.2	6.7	6.2	HPRT1	889	262	14715	8.9e-05	1.6	2.3	0.9	35	98.2	29.9	50.5	4.6	3.9	LPCAT3	892	370	14607	0.0019	1.3	2	0.7
TOPORS	1047	1016	13961	6.6e-12	3.7	2.8	4.7	221.6	44.1	184.1	27.1	7.2	6.9	TMEM141	905	14416	561	4.4e-10	-1.4	-1.8	-1	47	92.1	54.4	51.9	-6.7	-6.2	CRYBA4	890	14349	628	8.9e-05	-2.3	-1.3	-3.2	8	0.3	19.8	1	-4.6	-3.9	METTL1	893	371	14606	0.0019	1.5	2.3	0.8
CNTN4	1048	1017	13958	6.6e-12	3.7	2.9	4.6	4.2	0.3	2.6	1.3	7.2	6.9	NDUFAF6	906	14415	562	4.5e-10	-1.5	-2	-1.1	7.9	19.2	10.9	13.9	-6.7	-6.2	UCP2	891	14348	629	8.9e-05	-2	-1	-2.8	109.3	38.4	94.4	31.1	-4.6	-3.9	POMGNT2	894	372	14605	0.0019	1.6	2.4	0.8
CRELD2	1049	1018	13959	6.6e-12	3.7	2.9	4.5	75	12.2	35.1	14.5	7.2	6.9	ATP5G1	907	14414	563	4.5e-10	-1.3	-1.8	-0.9	100.1	192.9	72.9	96.7	-6.7	-6.2	COL23A1	892	14347	630	9e-05	-2.5	-1.3	-3.2	0.7	0	2.1	0	-4.6	-3.9	MTERF	895	373	14604	0.0019	1.5	2.2	0.7
PON2	1050	1019	13960	6.6e-12	3.7	2.9	4.6	24.2	3.2	19.7	9.2	7.2	6.9	NKD2	908	14413	564	4.6e-10	-1.5	-2	-1	5.2	13.8	10.9	14.1	-6.7	-6.2	ARL5A	893	14346	631	9e-05	-1.7	-0.9	-2.3	29.9	12.4	23.6	9.8	-4.6	-3.9	SPRY1	896	14454	523	0.0019	-2.1	-1	-3
CASC8	1051	1020	13957	6.6e-12	3.7	2.9	4.5	15.5	1	9.5	2.2	7.2	6.9	PHF8	909	345	14632	4.6e-10	1.5	1.1	2	20	9.5	15.3	14.4	6.7	6.2	FAM212B	894	263	14714	9e-05	2.2	3.4	1.2	0.2	2.9	0.8	3.7	4.5	3.9	ABHD16A	897	14453	524	0.0019	-1.5	-0.7	-2.3
CYB5A	1052	1021	13956	6.6e-12	3.6	2.8	4.3	52.3	8.3	38.6	15	7.2	6.9	NTNG1	910	346	14631	4.7e-10	1.9	1.3	2.5	4.6	1	6.8	2.6	6.7	6.2	RPSA	895	14345	632	9e-05	-1.3	-0.7	-1.9	259.6	132.4	86.3	42.4	-4.5	-3.9	B4GALNT1	898	374	14603	0.002	2.3	2.9	1.1
EXT1	1053	1022	13954	6.6e-12	3.5	2.7	4.4	25.1	4.5	17	6.4	7.2	6.9	ANXA2P1	911	14412	565	4.7e-10	-1.4	-1.8	-1	2.4	8	3.1	3.4	-6.7	-6.2	GPR37L1	896	264	14713	9.1e-05	2	2.9	1.1	0.2	3.9	0.7	9.3	4.5	3.9	ODC1	899	375	14602	0.002	1.5	2.4	0.8
GJC1	1054	1023	13955	6.6e-12	3.5	2.8	4.3	13.7	2.6	8.3	3.6	7.2	6.9	TNFRSF10B	912	14411	566	4.8e-10	-1.8	-2.4	-1.2	0.8	3.7	2.2	5.5	-6.7	-6.2	NELL2	897	265	14712	9.3e-05	1.9	2.9	1	0.5	3.9	1.4	5.8	4.5	3.9	MCAT	900	376	14601	0.002	1.8	2.8	0.9
BRWD1	1055	1024	13952	6.6e-12	3.5	2.8	4.3	39	10.8	19.8	8.4	7.2	6.9	PDCD4	913	347	14630	4.8e-10	3.8	1.9	5.4	94.7	5.1	602.2	8	6.6	6.2	TANC1	898	266	14711	9.3e-05	1.7	2.6	1	0.5	2.9	1	3	4.5	3.9	TANC1	901	377	14600	0.002	1.8	2.8	0.9
DCP2	1056	1025	13953	6.6e-12	3.5	2.7	4.3	58.6	12.7	27.4	7.5	7.2	6.9	SELM	914	348	14629	4.9e-10	1.7	1.1	2.2	34.4	11	41.5	20.2	6.6	6.2	ARHGEF16	899	14344	633	9.3e-05	-1.6	-0.8	-2.4	15.9	4.7	15.5	7.3	-4.5	-3.9	CCDC73	902	378	14599	0.002	1.5	2.2	0.8
BRD4	1057	1026	13950	6.6e-12	3.5	2.7	4.3	75.2	17.7	41.8	14.5	7.2	6.9	SNX21	915	14410	567	5.1e-10	-1.4	-1.9	-1	5.1	10.9	7.9	10	-6.6	-6.2	HAND1	900	14343	634	9.4e-05	-2.5	-1.3	-4	6.9	0.7	13.2	6.5	-4.5	-3.9	C12orf57	903	14452	525	0.002	-1.3	-0.6	-2.1
MSH3	1058	1027	13951	6.6e-12	3.5	2.7	4.2	27.7	5	14.2	4.6	7.2	6.9	RIF1	916	349	14628	5.1e-10	1.4	1	1.8	25.1	12.5	15.3	8.6	6.6	6.2	TEAD2	901	14342	635	9.4e-05	-1.8	-1	-2.6	19.8	4.1	26	5.9	-4.5	-3.9	BMF	904	14451	526	0.002	-1.9	-0.9	-2.9
FAM19A2	1059	1028	13949	6.6e-12	4.4	3.2	5.5	5.5	0.2	6.8	1	7.2	6.9	TAF5L	917	350	14627	5.1e-10	1.4	0.9	1.8	14.2	6.1	12.3	4.8	6.6	6.2	TSPAN10	902	267	14710	9.6e-05	2.3	2.9	1.3	0	1.7	0	3.1	4.5	3.9	TKT	905	14450	527	0.002	-1.4	-0.7	-2.1
CSGALNACT1	1060	1029	13948	6.6e-12	4.4	3.2	5.3	5.9	0.5	6.1	2.4	7.2	6.9	ACO1	918	14409	568	5.3e-10	-1.4	-2	-1	4.7	11.9	7.9	10.2	-6.6	-6.2	SMARCC1	903	14341	636	9.6e-05	-1.4	-0.8	-2	32.6	14.9	19.3	8.5	-4.5	-3.9	PDGFA	906	379	14598	0.002	1.6	2.6	0.8
STPG1	1061	1030	13947	6.6e-12	4	3	4.9	20.6	2.2	17.4	5.7	7.2	6.9	KAT2B	919	351	14626	5.3e-10	1.5	1	2.1	5.4	1.7	7.3	2.8	6.6	6.2	MYCBP2	904	14340	637	9.7e-05	-1.5	-0.8	-2.2	4.6	1.8	3.8	1.8	-4.5	-3.9	EDN1	907	380	14597	0.002	2.2	2.9	1.1
ATG2B	1062	1031	13946	6.6e-12	3.8	3	4.7	4.9	0.7	3	1.4	7.2	6.9	GPR143	920	352	14625	5.6e-10	1.7	1.1	2.4	10.8	2.4	18.1	7.4	6.6	6.2	RABGEF1	905	268	14709	9.8e-05	1.6	2.2	0.9	25.8	61.6	17.8	34.7	4.5	3.9	IFT22	909	382	14595	0.002	1.4	2.1	0.7
CYFIP2	1063	1032	13945	6.6e-12	3.8	2.9	4.7	4.8	0.4	3.6	1.6	7.2	6.9	CRIPT	921	353	14624	5.6e-10	1.3	0.9	1.7	19	9	12.4	5.9	6.6	6.2	GIGYF1	906	14339	638	9.8e-05	-1.6	-0.8	-2.3	13.8	4.4	13	3.7	-4.5	-3.9	PTPRG-AS1	910	383	14594	0.0021	1.7	2.7	0.8
KCNN2	1064	1033	13944	6.6e-12	3.7	2.9	4.7	17.3	1.2	17.2	2.9	7.2	6.9	ZCCHC3	922	354	14623	5.7e-10	1.4	1	1.9	9.6	3.8	8.2	4.8	6.6	6.2	NPPB	907	269	14708	9.8e-05	2	3	1.2	0.5	13.8	2	27.4	4.5	3.9	ZNF84.uid_17525	911	384	14593	0.0021	1.7	2.7	0.8
FRMD4A	1065	1034	13943	6.6e-12	3.6	2.8	4.5	4.4	0.4	3	1.1	7.2	6.9	LOC100507316	923	355	14622	5.9e-10	1.7	1.2	2.2	16.7	3.7	21.8	11.7	6.6	6.2	CCDC51	908	270	14707	9.8e-05	1.5	2.2	0.9	51.1	121.8	37.9	56.6	4.5	3.9	ANXA2P1	912	14449	528	0.0021	-1.2	-0.6	-1.9
TUBG2	1066	1035	13942	6.6e-12	3.6	2.8	4.4	30.6	3.8	23.5	7.4	7.2	6.9	ACO2	924	14408	569	6e-10	-1.3	-1.8	-1	26.2	54	22.7	33.1	-6.6	-6.2	UBR4	909	14338	639	9.8e-05	-1.5	-0.8	-2.2	11.9	4.9	8.4	3.2	-4.5	-3.9	TPM1	913	14448	529	0.0022	-1.6	-0.7	-2.4
ARF3	1067	1036	13940	6.6e-12	3.5	2.7	4.2	91	23.2	40.4	17	7.2	6.9	ID1	925	356	14621	6e-10	1.8	1.1	2.5	108.8	44.4	88.7	72.2	6.6	6.2	TCHH	910	271	14706	9.9e-05	2.4	3.1	1.4	0	0.6	0	1.8	4.5	3.9	HDAC7	914	14447	530	0.0022	-1.8	-0.9	-2.6
CDR1	1068	1037	13941	6.6e-12	3.5	2.7	4.3	337.8	72	178.7	63.7	7.2	6.9	PENK	926	357	14620	6e-10	1.8	1.2	2.5	3.3	0.2	7.7	1.2	6.6	6.2	RASSF8	911	14337	640	9.9e-05	-1.7	-0.9	-2.5	11.8	4.3	12	8.8	-4.5	-3.9	KLHL14	915	385	14592	0.0022	2.4	3.2	1.2
SLC35C1	1069	1038	13939	6.6e-12	3.3	2.6	4.1	34.4	7.8	19	8.2	7.2	6.9	CNN3	927	14407	570	6.1e-10	-1.4	-1.9	-1	106.3	208.3	79.7	102.4	-6.6	-6.2	MMP9	912	14336	641	0.0001	-2.1	-1.1	-3	2.2	0.1	5.2	0.2	-4.5	-3.9	ABI3	916	14446	531	0.0022	-2.3	-1.1	-3.2
DDAH1	1070	1039	13938	6.6e-12	4.2	3.1	5.3	7.4	0.3	7.8	1.7	7.2	6.9	TRIM61	928	358	14619	6.1e-10	1.3	0.9	1.6	68.6	32.7	29.3	13.4	6.6	6.2	DYNLL1-AS1	913	272	14705	0.0001	2	3.1	1.1	0.3	5.2	1.3	11	4.5	3.9	ATP5C1	917	14445	532	0.0022	-1.1	-0.5	-1.7
GPHA2	1071	1040	13937	6.6e-12	4.1	3.2	5	76.6	5.2	71.2	13.1	7.2	6.9	ALDH4A1	929	14406	571	6.5e-10	-1.8	-2.3	-1.2	1.9	5	7.3	5.6	-6.6	-6.2	RERE	914	14335	642	0.0001	-1.4	-0.8	-2.1	9.8	4.3	5.9	4	-4.5	-3.9	C8orf33	918	386	14591	0.0022	1.3	2	0.7
SNAI3	1072	1041	13936	6.6e-12	3.9	3	4.9	20	0.6	19.2	2	7.2	6.9	CA5BP1	930	359	14618	6.5e-10	1.5	1	1.9	22	8.6	18.7	15.5	6.6	6.2	MGC32805	915	14334	643	0.0001	-1.9	-1	-2.7	2.6	0.2	5.8	0.4	-4.5	-3.9	LINC00884	919	387	14590	0.0022	1.8	2.8	0.9
OLFM2	1073	1042	13935	6.6e-12	3.9	3	4.8	11.9	1.1	11.8	4.9	7.2	6.9	MBOAT1	931	14405	572	6.6e-10	-1.6	-2.1	-1.1	2.3	7.3	3.5	8.2	-6.6	-6.2	C11orf95	916	14333	644	0.0001	-1.8	-1	-2.7	5.8	1.5	8.3	2.9	-4.5	-3.9	CNKSR1	920	388	14589	0.0023	2	3.3	0.9
RSRP1	1074	1043	13934	6.6e-12	3.8	2.9	4.7	269.9	54.6	233.4	72.4	7.2	6.9	2015-09-08	932	14404	573	6.6e-10	-1.4	-1.9	-1	2.3	6.1	3.7	5.8	-6.6	-6.2	TNS3	917	273	14704	0.0001	1.6	2.3	0.9	5.5	12.8	6.4	8.9	4.5	3.9	TXNRD1	921	389	14588	0.0023	1.3	2	0.7
MGAT4B	1075	1044	13933	6.6e-12	3.8	2.8	4.8	16.2	1.2	12.3	4.7	7.2	6.9	LRRFIP1	933	14403	574	6.7e-10	-1.3	-1.8	-1	5.8	14.2	5.9	10.7	-6.6	-6.2	POLR3D	918	274	14703	0.0001	1.6	2.4	0.9	6.4	20.8	7	18.4	4.5	3.9	ATG14	922	390	14587	0.0023	1.4	2.1	0.7
SOHLH2	1076	1045	13932	6.6e-12	3.7	2.8	4.6	144.4	12.5	129.2	19.6	7.2	6.9	ABHD11	934	14402	575	6.9e-10	-1.3	-1.8	-0.9	20.8	41.8	19.4	27.2	-6.6	-6.2	MVK	919	14332	645	0.0001	-1.7	-0.9	-2.4	11.6	4	13.8	6.9	-4.5	-3.9	GCK	923	391	14586	0.0023	2.1	3.1	1.1
PARD6G	1077	1046	13931	6.6e-12	3.7	2.8	4.5	9.6	1.1	6.2	2.8	7.2	6.9	GSTZ1	935	14401	576	6.9e-10	-1.3	-1.8	-0.9	31.3	64.4	28.8	33.9	-6.6	-6.2	CKMT2	920	14331	646	0.0001	-2	-1.1	-2.9	3.5	0.3	7.3	0.8	-4.5	-3.9	PPM1D	924	392	14585	0.0023	1.4	2.1	0.7
ARL4C	1078	1047	13930	6.6e-12	3.6	2.8	4.5	12.3	1.9	8.1	5.1	7.2	6.9	REEP6	936	14400	577	6.9e-10	-1.5	-2	-1	3.7	13	8	13.4	-6.6	-6.2	KAZN	921	14330	647	0.00011	-1.6	-0.9	-2.3	21.7	7.5	19.6	9.8	-4.5	-3.9	APOC1	925	14444	533	0.0023	-1.2	-0.6	-2
ZHX1	1079	1048	13929	6.6e-12	3.5	2.7	4.2	24.7	4.9	11.9	5	7.2	6.9	DDX25	937	360	14617	7e-10	1.7	1.1	2.3	12.3	4.1	19.9	6.4	6.6	6.2	SLC44A3	922	14329	648	0.00011	-2.1	-1.1	-2.9	3	0.7	5.8	4.9	-4.5	-3.9	CD22	926	393	14584	0.0023	2	3	1
CCM2L	1080	1049	13928	6.6e-12	4.6	3.3	5.8	7.5	0.1	9.5	0.8	7.2	6.9	DMD	938	361	14616	7.1e-10	1.6	1	2.1	13.8	4.4	18.7	5.9	6.6	6.2	SETD5	923	14328	649	0.00011	-1.4	-0.8	-2.1	13.8	5.9	11.5	6.4	-4.5	-3.9	PRR23B	927	394	14583	0.0024	1.9	2.8	1
PIWIL3	1081	1050	13927	6.6e-12	4.3	3.2	5.2	11.5	1.4	9.6	5.6	7.2	6.9	PFDN1	940	363	14614	7.2e-10	1.3	0.9	1.7	240	116.3	100.7	51.2	6.6	6.2	FAM195A	924	275	14702	0.00011	1.5	2.2	0.9	68.8	150.2	43.5	69.1	4.5	3.9	KDM6B	928	14443	534	0.0024	-1.5	-0.7	-2.3
RALB	1082	1051	13926	6.6e-12	4.1	3.1	4.9	35.2	4.2	22.5	9.6	7.2	6.9	CHD8	941	364	14613	7.7e-10	1.5	1	1.9	10.1	5.3	7.1	5.7	6.6	6.2	CA13	925	14327	650	0.00011	-2.4	-1.4	-3.5	1.1	0.1	2.4	0.7	-4.5	-3.9	SRGAP2D.uid_421	929	14442	535	0.0024	-1.3	-0.6	-2.1
PTOV1	1083	1052	13925	6.6e-12	3.8	2.9	4.7	38.2	6.5	35.9	9.6	7.2	6.9	KPNA6	942	365	14612	7.7e-10	1.3	0.9	1.7	59.8	30.6	34.9	15.7	6.6	6.2	ANXA6	926	276	14701	0.00012	1.9	2.8	1.1	12.7	39.9	16.8	40.1	4.5	3.9	FNDC4	930	14441	536	0.0024	-2.1	-1	-3.1
WDR60	1084	1053	13924	6.6e-12	3.5	2.7	4.3	16.5	2.8	10.2	4.1	7.2	6.9	AMOTL2	943	14399	578	7.9e-10	-1.7	-2.2	-1.1	10.7	22.7	14.9	17.6	-6.6	-6.1	DOHH	927	277	14700	0.00012	1.8	2.7	1	6.5	19.6	9	23.1	4.5	3.9	KRT23	931	14440	537	0.0024	-2.2	-1.1	-3.2
AK9	1085	1054	13923	6.6e-12	4	3.1	5	11.2	0.8	12	2.7	7.2	6.9	TACO1	944	14398	579	8.2e-10	-1.4	-1.8	-1	25.6	47.7	23.6	30.9	-6.6	-6.1	ERRFI1	928	14326	651	0.00012	-1.8	-1	-2.6	17	6	17.3	7.3	-4.5	-3.9	NQO2	932	14439	538	0.0024	-1.4	-0.6	-2.1
SULF2	1086	1055	13922	6.6e-12	3.7	2.8	4.6	4.5	0.4	4.5	1.4	7.2	6.9	ATP6V0B	945	14397	580	8.5e-10	-1.2	-1.6	-0.9	309.7	556.3	144	213	-6.6	-6.1	NRN1	929	14325	652	0.00012	-1.9	-1.1	-2.7	12.2	2.8	15	6.1	-4.5	-3.9	PPP1R12B	933	14438	539	0.0024	-1.8	-0.8	-2.9
ST3GAL4	1087	1056	13921	6.6e-12	3.8	2.9	4.6	33.9	4.8	20.8	11.5	7.2	6.9	DENND1A	946	14396	581	8.7e-10	-1.6	-2.1	-1.1	2	6.2	5.2	10.5	-6.6	-6.1	GOLGA4	930	14324	653	0.00012	-1.4	-0.8	-2	25.5	12.6	11.6	8.6	-4.5	-3.8	FBXO36	934	395	14582	0.0024	1.4	2.3	0.7
STX2	1088	1057	13920	6.6e-12	3.7	2.7	4.6	17.3	2.3	12.7	3.9	7.2	6.9	TCN2	947	366	14611	8.9e-10	1.8	1.2	2.5	4.4	0.5	8.9	1.5	6.6	6.1	LOC101928254	931	14323	654	0.00012	-1.9	-1	-2.8	6.9	0.8	11.7	1.9	-4.5	-3.8	GEMIN8P4	935	396	14581	0.0024	1.7	2.8	0.8
DCXR	1089	1058	13919	6.6e-12	3.6	2.8	4.4	69.5	11.9	39	23.3	7.2	6.9	SOX15	949	368	14609	9.2e-10	1.4	1	1.9	543.9	259.2	295.6	169.4	6.5	6.1	CTH	932	14322	655	0.00012	-1.9	-1.1	-2.7	35.7	12.3	34.1	17.9	-4.5	-3.8	LOC728637	936	397	14580	0.0024	1.7	2.6	0.8
ARHGDIA	1090	1059	13918	6.6e-12	3.5	2.7	4.3	73.7	15.7	33.2	16.3	7.2	6.9	XYLT2	950	369	14608	9.3e-10	1.6	1	2.1	17	6.1	15.5	7.8	6.5	6.1	NDFIP1	933	14321	656	0.00012	-1.4	-0.8	-2	62.1	31.9	26.8	17.9	-4.5	-3.8	C9orf37	937	398	14579	0.0025	1.9	2.9	0.9
TRIM49C	1091	1060	13917	6.6e-12	4.8	3.5	6	7.7	0	14	0.1	7.2	6.9	REST	951	370	14607	9.4e-10	1.4	1	1.8	42.3	20.2	25.1	12.1	6.5	6.1	APOBEC3G	934	14320	657	0.00013	-2.7	-1.5	-3.7	2.3	0	5.5	0.2	-4.5	-3.8	NOLC1	938	399	14578	0.0025	1.2	1.9	0.6
ZNF736	1092	1061	13916	6.6e-12	4.1	3	5	26.4	3	23.8	5	7.2	6.9	ITPR3	952	14395	582	9.5e-10	-1.6	-2.1	-1.1	0.9	2.4	1.7	2.8	-6.5	-6.1	PPFIBP2	935	278	14699	0.00013	1.6	2.4	0.9	12.9	27.2	15.2	20.5	4.5	3.8	CHRAC1	939	400	14577	0.0025	1.3	2	0.7
SMAD1	1093	1062	13915	6.6e-12	4	3.1	4.9	19.5	1.7	19.9	4	7.2	6.9	SLC43A2	953	371	14606	9.5e-10	1.9	1.3	2.4	11.8	4.3	11.2	6	6.5	6.1	ALPP	936	279	14698	0.00013	2.1	3.3	1.2	18.1	72.3	29	56.4	4.5	3.8	C15orf65	940	401	14576	0.0025	1.9	2.9	0.9
FAM184B	1094	1063	13914	6.6e-12	3.8	2.9	4.7	9	0.6	9.2	1.5	7.2	6.9	RNF113A	954	372	14605	9.5e-10	1.5	1	1.9	121.2	50.1	107.9	37.9	6.5	6.1	TMEM171	937	280	14697	0.00013	1.8	2.8	1	0.8	8.5	2.4	11.4	4.5	3.8	FKBP6	941	402	14575	0.0025	2	3.2	0.9
RNF38	1095	1064	13913	6.6e-12	3.5	2.7	4.4	228.5	16.6	261.8	14.7	7.2	6.9	TFCP2L1	955	14394	583	9.5e-10	-1.4	-1.9	-1	15.9	30.9	14.4	15.9	-6.5	-6.1	SESN3	938	14319	658	0.00013	-1.7	-0.9	-2.5	4.7	2.6	4.3	4	-4.5	-3.8	PSMG4	942	403	14574	0.0025	1.4	2.1	0.7
FUT8	1096	1065	13912	6.6e-12	3.5	2.7	4.3	17.8	4.4	10.9	6.7	7.2	6.9	RNF14	956	14393	584	9.9e-10	-1.4	-1.8	-0.9	9	17.7	9.7	12.9	-6.5	-6.1	KLHL42	939	14318	659	0.00013	-1.5	-0.8	-2.2	7.7	3	7.5	3.1	-4.5	-3.8	LPAR1	943	404	14573	0.0025	1.8	3.2	0.8
IL16	1097	1066	13911	6.6e-12	4.2	3.2	5.1	5.1	0.4	4.8	1.6	7.2	6.9	PDE4A	957	373	14604	9.9e-10	1.5	1	2	4.4	1.3	5.9	2.4	6.5	6.1	MCL1	940	14317	660	0.00013	-1.3	-0.7	-2	105.9	55.5	44.8	29.7	-4.5	-3.8	C15orf41	944	405	14572	0.0025	1.5	2.4	0.7
CWC25	1098	1067	13910	6.6e-12	3.4	2.6	4.2	107.2	24.6	62.2	18	7.2	6.9	MRPS36	958	14392	585	1e-09	-1.3	-1.8	-0.9	24.2	51.9	19.2	24.7	-6.5	-6.1	MFN2	941	281	14696	0.00013	1.5	2.2	0.9	37.3	87.7	23.1	34.4	4.5	3.8	RMDN3	945	406	14571	0.0025	1.4	2.2	0.7
CYLD	1099	1068	13909	6.6e-12	3.3	2.6	4.2	8.9	1.7	4.8	2.7	7.2	6.9	DHX58	959	374	14603	1e-09	1.7	1.1	2.2	13	4.6	14	7.4	6.5	6.1	SLC35G5	942	14316	661	0.00013	-2.4	-1.2	-3.4	2.9	0	10	0.3	-4.5	-3.8	ARAP1	946	407	14570	0.0025	1.5	2.4	0.7
CACNA2D2	1103	1072	13905	6.6e-12	3.9	3	4.8	7.6	0.6	5.7	1.9	7.2	6.9	KCNK5	960	375	14602	1e-09	1.6	1.1	2.2	9.2	3.7	10.3	7	6.5	6.1	SEC22C	943	14315	662	0.00013	-1.7	-0.9	-2.5	6.8	1.8	10.2	4.2	-4.5	-3.8	SLC35F2	947	408	14569	0.0025	1.4	2.1	0.7
LCMT1	1104	1073	13904	6.6e-12	3.3	2.6	4.1	158.3	34.7	71.1	25.3	7.2	6.9	CAPN7	961	14391	586	1e-09	-1.6	-2.1	-1.1	1	3.7	2.7	5.8	-6.5	-6.1	MLLT3	944	14314	663	0.00013	-1.7	-0.9	-2.5	3.1	1.5	3.5	4.2	-4.5	-3.8	SLC7A3	948	14437	540	0.0025	-1.8	-0.9	-2.7
KIAA1109	1105	1074	13903	6.6e-12	3.5	2.7	4.3	5.2	0.9	2.2	1.3	7.2	6.9	NLRP12	962	14390	587	1e-09	-1.5	-2.1	-1.1	4.6	12.8	8.8	13.3	-6.5	-6.1	EHD2	945	282	14695	0.00014	2.1	2.9	1.2	0	1.2	0.1	2.8	4.5	3.8	ANKMY2	949	14436	541	0.0025	-1.7	-0.8	-2.5
CDH3	1106	1075	13902	6.6e-12	3.2	2.5	4.1	161.6	36.6	86.3	37.4	7.2	6.9	LINC01234	963	14389	588	1e-09	-1.9	-2.6	-1.3	1.2	8.3	3.3	13.8	-6.5	-6.1	EMC10	946	14313	664	0.00014	-1.8	-0.9	-2.6	25.4	8.3	26.1	9.6	-4.5	-3.8	NANOGNB	950	409	14568	0.0025	1.5	2.3	0.7
ADPGK	1107	1076	13901	6.6e-12	3.2	2.5	4	195.2	45.8	96.8	31	7.2	6.9	FHL2	964	14388	589	1e-09	-1.5	-2.1	-1	11.1	34.6	15.7	41.9	-6.5	-6.1	FAM102B	947	14312	665	0.00014	-1.6	-0.9	-2.3	18	7.9	14.4	7.4	-4.4	-3.8	DPPA3	951	410	14567	0.0025	1.3	2	0.7
DENND1A	1109	1078	13899	6.6e-12	3.7	2.8	4.6	12	2	13	5.2	7.2	6.9	MIF4GD	965	14387	590	1e-09	-1.6	-2.1	-1.1	2.5	9.9	6.1	13.3	-6.5	-6.1	ERVMER34-1	948	283	14694	0.00014	2	3.4	1	0.2	3.4	0.9	4.9	4.4	3.8	DHDDS	952	411	14566	0.0026	1.4	2.1	0.7
GRM4	1110	1079	13898	6.6e-12	4.1	3.1	5	4	0.2	3.7	0.8	7.2	6.9	R3HDML	966	376	14601	1.1e-09	1.5	1.1	2	8.3	1.8	7.7	4.6	6.5	6.1	IL17RB	949	14311	666	0.00014	-2.1	-1.1	-3.1	13.5	2.8	24.3	5.6	-4.4	-3.8	PLXND1	953	14435	542	0.0026	-1.4	-0.6	-2.1
PECR	1111	1080	13897	6.6e-12	3.7	2.8	4.6	20.1	2	17.6	4.7	7.2	6.9	VPS4A	967	14386	591	1.1e-09	-1.4	-1.9	-1	25.7	48.8	23.6	31.9	-6.5	-6.1	C1R	950	14310	667	0.00014	-2.5	-1.3	-3.4	8.9	0.6	16.6	2.2	-4.4	-3.8	POLR3D	954	412	14565	0.0026	1.4	2.3	0.7
TMEM256	1112	1081	13896	6.6e-12	3.7	2.8	4.5	282.9	43.4	173.7	40.6	7.2	6.9	HMBS	968	14385	592	1.2e-09	-1.3	-1.8	-0.9	29.7	57.5	30	32.6	-6.5	-6.1	TCEAL8	951	14309	668	0.00014	-1.6	-0.9	-2.4	40	16.2	39.2	17.1	-4.4	-3.8	SPAG9	955	14434	543	0.0026	-1.3	-0.6	-2.1
RNF168	1113	1082	13895	6.6e-12	3.7	2.8	4.6	125.1	26.6	91	17.2	7.2	6.9	MRPS6	969	14384	593	1.3e-09	-1.3	-1.8	-0.9	53.4	110.9	42.2	55.5	-6.5	-6.1	HILPDA	952	284	14693	0.00014	1.8	2.5	1	66.1	164.2	65.8	97.9	4.4	3.8	CTSC	956	14433	544	0.0026	-1.3	-0.6	-2
SKP2	1114	1083	13894	6.6e-12	4.1	2.9	5.3	253.3	25.7	462.9	28.3	7.2	6.9	ACOT9	970	377	14600	1.3e-09	1.5	1	2	44.6	19.4	30.2	18.2	6.5	6.1	HLA-C	953	14308	669	0.00014	-1.9	-0.9	-2.8	12.5	2.4	20.6	5.1	-4.4	-3.8	TOP1MT	957	413	14564	0.0026	1.4	2.1	0.7
PIKFYVE	1115	1084	13893	6.6e-12	3.5	2.7	4.2	12	2.6	5	3	7.2	6.9	TOP2B	971	14383	594	1.3e-09	-1.5	-2.1	-1	2.6	6.1	5.2	6.2	-6.5	-6.1	H1FX	954	14307	670	0.00015	-2.2	-1.3	-3.1	25.9	5.5	40.4	6	-4.4	-3.8	ARHGAP9	958	414	14563	0.0026	2	3.4	1
GPR78	1116	1085	13892	6.6e-12	4.2	3.2	5.3	4.5	0.1	5.2	0.3	7.2	6.9	MRPL10	972	14382	595	1.3e-09	-1.3	-1.7	-0.9	82.7	154.7	58.6	75.1	-6.5	-6.1	TEX14	955	285	14692	0.00015	2.4	2.9	1.3	0	0.6	0	1.6	4.4	3.8	JARID2	959	14432	545	0.0026	-1.2	-0.6	-1.9
RASGRF2	1117	1086	13891	6.6e-12	3.9	3.1	4.8	3.4	0.2	1.9	0.6	7.2	6.9	ZNF770	973	378	14599	1.3e-09	1.4	0.9	1.8	17	8.6	11	7.2	6.5	6.1	MATN4	956	286	14691	0.00015	2.1	3.2	1.2	0.1	2.5	0.3	6	4.4	3.8	ALPL	960	415	14562	0.0027	1.3	2	0.7
APBA1	1119	1088	13889	6.6e-12	4.3	3.1	5.5	8	0.6	8.1	2.3	7.2	6.9	AMIGO2	974	379	14598	1.3e-09	2	1.4	2.8	1.5	0.1	3.3	0.7	6.5	6.1	GLT1D1	957	14306	671	0.00015	-1.6	-0.8	-2.5	3.1	0.6	4.7	1.6	-4.4	-3.8	PSPC1	961	416	14561	0.0027	1.5	2.3	0.7
EYA1	1120	1089	13888	6.6e-12	3.9	3	4.8	6.2	0.5	5.1	2	7.2	6.9	ARF5	975	14381	596	1.4e-09	-1.3	-1.7	-0.9	100.1	186.1	53.2	100.1	-6.5	-6.1	SNORD56	958	14305	672	0.00015	-1.5	-0.8	-2.2	40.9	5.4	51.8	10.7	-4.4	-3.8	SLC35A1	962	14431	546	0.0028	-1.4	-0.6	-2.3
ATP2C2	1121	1090	13887	6.6e-12	3.9	3	4.8	11.7	1.1	7.8	5.2	7.2	6.9	OTX1	976	380	14597	1.4e-09	1.9	1.2	2.4	13.9	4	15.8	7.4	6.5	6.1	APBA3	959	287	14690	0.00015	1.6	2.4	0.9	4.8	18.6	6.9	17.9	4.4	3.8	FAM20A	963	14430	547	0.0028	-2.2	-1	-3.2
LPPR2	1122	1091	13886	6.6e-12	4	3.1	4.9	13.6	1	10.1	2.8	7.2	6.9	HELB	977	381	14596	1.5e-09	1.7	1.2	2.2	6.5	1.6	7.5	2.6	6.5	6	EPHA2	960	288	14689	0.00015	2.3	3.3	1.2	0.1	2.7	0.5	5.7	4.4	3.8	CCIN	964	417	14560	0.0028	1.6	2.8	0.8
NUP133	1123	1092	13885	6.6e-12	3.3	2.5	4.1	61.4	15.6	26.9	11.1	7.2	6.9	SKA2	978	382	14595	1.5e-09	1.3	0.9	1.7	67.1	32.9	42.9	16.1	6.5	6	BRF2	961	289	14688	0.00015	1.7	2.4	1	10	33.3	12.7	22.5	4.4	3.8	GNG4	965	418	14559	0.0028	2.3	3.2	1
CALN1	1124	1093	13884	6.6e-12	4.2	3.2	5.1	6.8	0.6	6.8	1.5	7.2	6.9	CARD10	979	14380	597	1.5e-09	-1.7	-2.3	-1.2	0.9	4.3	2.8	6.4	-6.5	-6	HSPA12B	962	14304	673	0.00016	-1.8	-1	-2.6	0.9	0.1	1.6	0.3	-4.4	-3.8	CHMP4B	966	14429	548	0.0028	-6.3	-3.6	-8.2
ZNF395	1125	1094	13883	6.6e-12	4	2.9	4.9	13.2	1.5	11.8	3.3	7.2	6.9	STC2	980	14379	598	1.5e-09	-2.6	-3.7	-1.5	0.1	2.4	0.8	6.3	-6.5	-6	MAGEB1	963	290	14687	0.00016	2	3	1	2.1	12.4	6.1	17	4.4	3.8	PRDM1	967	14428	549	0.0028	-1.6	-0.7	-2.4
LOC100130331	1126	1095	13882	6.6e-12	3.9	3	4.8	9.9	0.6	8.6	0.7	7.2	6.9	AIMP2	981	14378	599	1.5e-09	-1.3	-1.8	-0.9	75.9	140	52.4	78.9	-6.5	-6	LRP2	964	14303	674	0.00016	-1.9	-1	-2.8	3.8	1.3	6.2	3	-4.4	-3.8	SPON2	968	14427	550	0.0028	-2.2	-1	-3.3
SLC25A46	1127	1096	13881	6.6e-12	3.6	2.8	4.5	69.7	13.8	38.1	16.2	7.2	6.9	ATP1B1	982	14377	600	1.6e-09	-1.3	-1.8	-0.9	37.7	76.6	31.3	41.1	-6.5	-6	EHD1	965	291	14686	0.00016	1.6	2.4	0.9	7.1	21	8.1	15.3	4.4	3.8	MAN1C1	969	14426	551	0.0028	-1.7	-0.8	-2.5
CCDC148	1128	1097	13880	6.6e-12	3.9	2.8	5	14.4	1.3	21	2.7	7.2	6.9	SNHG5	983	383	14594	1.6e-09	1.5	1	1.9	268.6	117.8	198	77.5	6.5	6	EPHB2	966	14302	675	0.00016	-1.8	-0.9	-2.7	3.5	0.5	5.2	1.5	-4.4	-3.8	NFKBIL1	970	419	14558	0.0029	1.6	2.5	0.7
POM121	1129	1098	13879	6.6e-12	3.2	2.5	3.9	18.7	4.1	7.2	2.7	7.2	6.9	FKBP11	984	14376	601	1.6e-09	-1.4	-2	-1	91.4	187.4	85.1	115.6	-6.5	-6	BCAT2	967	292	14685	0.00016	1.6	2.5	0.9	10.8	33.2	15.2	26.1	4.4	3.8	HSPA5	971	14425	552	0.0029	-1.4	-0.7	-2.1
DOT1L	1130	1099	13878	6.6e-12	3.3	2.6	4.1	39.1	9.4	15.9	9.2	7.2	6.9	PSMB9	985	384	14593	1.6e-09	2	1.3	2.7	6.3	0.4	12.9	2.4	6.5	6	NMD3	968	293	14684	0.00016	1.5	2.1	0.8	10.6	29	7.9	16.9	4.4	3.8	HSPA4L	972	420	14557	0.0029	1.6	2.8	0.8
HIST1H2AC	1131	1100	13877	6.6e-12	4.3	3.1	5.3	163.7	17.1	171.8	31.6	7.2	6.9	GNG10	986	14375	602	1.6e-09	-1.3	-1.7	-0.9	38.7	97	47.4	44.4	-6.5	-6	SERPINB5	969	294	14683	0.00016	2.2	3.4	1.2	1.2	8.4	2.8	19.5	4.4	3.8	PCP4L1	973	14424	553	0.0029	-2.3	-1	-3.3
RAB6B	1132	1101	13876	6.6e-12	3.6	2.7	4.5	7.6	0.8	4.7	1.7	7.2	6.9	PEX3	987	385	14592	1.7e-09	1.4	0.9	1.8	45.3	20.4	35.1	16.4	6.5	6	HMGN3	970	14301	676	0.00016	-1.5	-0.8	-2.1	35.6	17.1	26	33.8	-4.4	-3.8	ARHGAP10	974	14423	554	0.0029	-1.6	-0.7	-2.3
GPM6B	1133	1102	13875	6.6e-12	3.7	2.8	4.7	21.5	2.9	17.1	5	7.2	6.9	TERF2IP	988	386	14591	1.7e-09	1.5	1	1.9	26.1	9.4	21.6	10.2	6.5	6	ALOX5	971	14300	677	0.00016	-1.8	-0.9	-2.6	16.9	4.8	18.6	5.6	-4.4	-3.8	JTB	975	421	14556	0.003	1.5	2.3	0.7
MAP2K3	1134	1103	13874	6.6e-12	3.6	2.7	4.6	18.4	2.7	13.4	6.5	7.2	6.9	MAP3K13	989	387	14590	1.8e-09	1.3	0.9	1.7	49.8	23.8	28.3	14.4	6.4	6	GCA	972	14299	678	0.00016	-1.7	-0.8	-2.4	11.5	4.5	11.8	7.6	-4.4	-3.8	AKIP1	976	422	14555	0.003	1.3	2	0.6
NELL1	1135	1104	13873	6.6e-12	3.8	2.9	4.7	8.8	0.8	5.8	3	7.2	6.9	RBM15	990	388	14589	1.8e-09	1.4	1	1.8	22.5	10	18.4	8.5	6.4	6	SMCHD1	973	14298	679	0.00016	-1.7	-0.9	-2.4	5.4	2.5	5.9	3.3	-4.4	-3.8	C10orf54	977	423	14554	0.003	2.2	2.9	1.1
WDR45B	1136	1105	13872	6.6e-12	3.1	2.4	3.8	279	77.5	80.8	39.8	7.2	6.9	GADD45A	991	14374	603	1.8e-09	-1.8	-2.3	-1.3	6.3	22.4	13	19.3	-6.4	-6	TAGLN2	974	295	14682	0.00016	1.6	2.2	0.9	174.8	469.7	139.3	176	4.4	3.8	SDSL	978	424	14553	0.003	2.7	3.3	1.4
HSPA1A	1137	1106	13871	6.6e-12	3.9	2.9	4.8	12.6	1.2	12	2.7	7.2	6.9	ZNF165	992	14373	604	1.8e-09	-1.4	-1.9	-0.9	7.8	19.7	9.7	18	-6.4	-6	RNASE1	975	14297	680	0.00017	-2.2	-1.1	-3.1	16.9	2.8	28.2	10.2	-4.4	-3.8	ENDOD1	979	425	14552	0.003	1.6	2.7	0.8
HOMER2	1138	1107	13870	6.6e-12	3.8	2.8	4.7	42.3	7	32.5	11.7	7.2	6.9	EP300	993	389	14588	1.8e-09	1.5	1	2	19.1	8.5	12.1	7.4	6.4	6	CCNE2	976	296	14681	0.00017	1.8	2.6	1	1.2	6	2.4	9.6	4.4	3.8	SPEN	980	14422	555	0.003	-1.4	-0.6	-2.1
CCDC186	1139	1108	13869	6.6e-12	3.3	2.5	4.1	22.2	5.4	10.7	5.6	7.2	6.9	TRIM54	994	390	14587	1.8e-09	1.7	1.1	2.3	5.2	0.9	9.8	2	6.4	6	STC2	977	14296	681	0.00017	-2.3	-1.2	-3.4	8.8	2.4	11.4	6.3	-4.4	-3.8	ZNF692	981	426	14551	0.0031	1.5	2.3	0.7
PAMR1	1140	1109	13868	6.6e-12	3.8	2.9	4.8	13.8	1.2	14.5	4.9	7.2	6.9	PPIP5K1	995	391	14586	1.8e-09	1.6	1.1	2.2	1.9	0.3	3	0.7	6.4	6	P4HA2	978	297	14680	0.00017	1.7	2.5	0.9	4.6	17.8	6.9	19.3	4.4	3.8	MAGEB2	982	427	14550	0.0031	1.7	2.7	0.8
VPS37B	1141	1110	13867	6.6e-12	3.2	2.5	4.1	34.8	7.6	21.3	9.2	7.2	6.9	ACAA2	996	14372	605	1.9e-09	-1.3	-1.8	-0.9	47.2	101.8	36.5	42.9	-6.4	-6	SLC12A3	979	298	14679	0.00017	1.7	2.5	0.9	11.2	35.4	12.7	20.7	4.4	3.8	HMGN3	983	14421	556	0.0031	-1.4	-0.6	-2.2
FNIP2	1142	1111	13866	6.6e-12	3.4	2.6	4.2	26.4	7.3	15.5	7.6	7.2	6.9	PEX16	997	14371	606	2e-09	-1.2	-1.7	-0.9	28	53.5	21.7	27.2	-6.4	-6	DCAF4L2	980	299	14678	0.00017	1.6	2.4	0.9	1.2	6.7	2	7	4.4	3.8	H2AFY	984	14420	557	0.0031	-1.3	-0.6	-2.1
DUSP10	1143	1112	13865	6.6e-12	4.3	3.1	5.3	20.8	1.6	21.3	6.4	7.2	6.9	ETFB	998	14370	607	2e-09	-1.4	-1.9	-1	30.7	63.9	37.2	40	-6.4	-6	VCL	981	14295	682	0.00017	-1.4	-0.7	-2	24.2	10.7	14.7	10.1	-4.4	-3.8	SERPINB8	985	428	14549	0.0031	2.2	3	1.1
HHEX	1144	1113	13864	6.6e-12	4.2	3.2	5.2	22.2	1.2	24.7	4.2	7.2	6.9	MS4A15	999	14369	608	2e-09	-1.7	-2.3	-1.2	1.6	7.1	5.9	9.3	-6.4	-6	MGST2	982	300	14677	0.00017	1.9	2.8	1.1	27.6	92.4	41.9	83.5	4.4	3.8	GJA1	986	14419	558	0.0032	-1.3	-0.6	-2
ARHGAP39	1145	1114	13863	6.6e-12	3.8	2.9	4.7	9.7	1	7.1	1.8	7.2	6.9	MSRB1	1000	392	14585	2e-09	1.5	1	2.1	27.1	9.4	27.9	13.6	6.4	6	MPZL1	983	301	14676	0.00018	1.5	2.2	0.9	26.1	64.5	19.1	33.1	4.4	3.8	GAL	987	429	14548	0.0032	2	3	0.9
ZBTB39	1146	1115	13862	6.6e-12	3.6	2.7	4.5	16.3	2.4	13.9	3.6	7.2	6.9	PHKA2-AS1	1001	393	14584	2.1e-09	1.8	1.2	2.4	5.7	0.9	11.9	2.5	6.4	6	PLXND1	984	14294	683	0.00018	-1.5	-0.8	-2.1	11	5.3	6.7	5.9	-4.4	-3.7	SLC3A2	988	430	14547	0.0032	1.4	2.1	0.7
IRAK2	1147	1116	13861	6.6e-12	4.2	3	5.3	5.1	0.1	6.6	0.5	7.2	6.9	RNF145	1002	394	14583	2.1e-09	1.4	0.9	1.8	19.3	9	13	7.4	6.4	6	EXOSC3	985	302	14675	0.00018	1.5	2.1	0.8	50.4	114.8	34	46.1	4.4	3.7	PTPRZ1	989	14418	559	0.0032	-2.3	-1	-3.6
LOC100287225	1148	1117	13860	6.6e-12	4.4	3.3	5.3	7.4	0.1	11.4	0.5	7.2	6.9	C15orf57	1003	14368	609	2.1e-09	-1.7	-2.2	-1.2	8.3	25	12.8	21.3	-6.4	-6	FAF1	986	14293	684	0.00018	-1.5	-0.8	-2.1	37.6	16.1	21.8	9.9	-4.4	-3.7	ALX1	990	431	14546	0.0032	1.8	2.9	0.8
SLC26A6	1149	1118	13859	6.6e-12	3.6	2.7	4.4	38.5	7.1	22.1	15.4	7.2	6.9	MUS81	1004	14367	610	2.1e-09	-1.3	-1.8	-0.9	16.4	30.9	18.3	20.4	-6.4	-6	FAM124A	987	14292	685	0.00019	-1.7	-0.9	-2.5	8.8	2.5	9.6	3.4	-4.4	-3.7	CDK13	991	14417	560	0.0032	-1.3	-0.6	-2.1
PIK3C2B	1150	1119	13858	6.6e-12	3.6	2.7	4.5	6.9	0.7	5.2	1.3	7.2	6.9	TCERG1L	1005	14366	611	2.2e-09	-1.5	-2	-1	0.5	2.7	1.9	4.8	-6.4	-6	MDP1	988	14291	686	0.00019	-1.4	-0.7	-2	28.9	9.5	27.2	13.3	-4.4	-3.7	PCGF5	992	432	14545	0.0032	1.7	2.7	0.9
PPY	1151	1120	13857	6.6e-12	3.8	2.8	4.9	39.2	0.9	51.6	4.6	7.2	6.9	SMYD3	1006	395	14582	2.2e-09	1.5	1	2	25.7	10.8	24.8	24.3	6.4	6	GABBR1	989	14290	687	0.00019	-1.6	-0.8	-2.5	4.3	0.6	7.9	1.5	-4.4	-3.7	MLLT3	993	14416	561	0.0032	-1.6	-0.7	-2.5
TDRD6	1152	1121	13856	6.6e-12	3.7	2.7	4.5	8.2	1.3	5.9	2.2	7.2	6.9	CORO1A	1008	397	14580	2.2e-09	1.4	1	1.8	77.4	38.6	52.4	27.4	6.4	6	LDHA	990	303	14674	0.00019	1.5	2.1	0.8	579.1	1285.2	245.1	339.6	4.4	3.7	NMT2	994	14415	562	0.0032	-1.8	-0.9	-2.6
DNM3	1153	1122	13855	6.6e-12	3.9	2.9	4.8	6.6	0.3	7.1	1.4	7.2	6.9	CSNK2A2	1010	399	14578	2.3e-09	1.4	0.9	1.9	32.3	12.7	29.1	14.9	6.4	6	ZNF462	991	14289	688	0.00019	-2.1	-1	-3	1.5	0.3	2.3	0.9	-4.4	-3.7	VASH2	995	14414	563	0.0032	-2.1	-1	-3
GPR137B	1154	1123	13854	6.6e-12	4.1	3.1	5	11	0.6	10.6	3.3	7.2	6.9	CD82	1011	400	14577	2.3e-09	1.5	1	2.1	46.6	20.3	37.7	28.3	6.4	6	PTP4A1	992	304	14673	0.00019	1.5	2.2	0.8	74.3	181.8	45.2	72.3	4.4	3.7	KALRN	996	14413	564	0.0032	-1.7	-0.8	-2.6
PRR14L	1155	1124	13853	6.6e-12	3.2	2.5	4	27.5	6.8	10.4	5.1	7.2	6.9	P2RX4	1012	14365	612	2.3e-09	-1.5	-2.1	-1	3.2	8.7	9.1	11.7	-6.4	-6	GPD1L	993	305	14672	0.00019	1.7	2.5	0.9	2.2	7.5	3.6	7.5	4.4	3.7	ARSG	997	433	14544	0.0033	2	2.8	0.9
ZNF462	1156	1125	13852	6.6e-12	3.5	2.6	4.3	6.9	0.8	5	1.4	7.2	6.9	C17orf70	1013	14364	613	2.4e-09	-1.4	-1.9	-0.9	4.9	11.6	7.5	8.7	-6.4	-6	TYMS	994	306	14671	0.0002	1.5	2.1	0.8	58.4	142.7	40.4	63.6	4.4	3.7	POC1A	998	434	14543	0.0033	1.5	2.3	0.7
TFAP4	1157	1126	13851	6.6e-12	4.3	3.3	5.3	18.7	1.6	24.3	6.7	7.2	6.9	C21orf2	1014	14363	614	2.4e-09	-1.5	-2.1	-1.1	3.3	10.8	5.4	12.2	-6.4	-6	ORC5	995	307	14670	0.0002	1.5	2.2	0.8	21.4	49	15.5	28.4	4.4	3.7	ARHGEF18	999	435	14542	0.0033	1.3	2.1	0.7
DLST	1158	1127	13850	6.6e-12	3.6	2.7	4.5	27.1	4.3	20.7	7.4	7.2	6.9	NUCB1	1015	14362	615	2.4e-09	-1.4	-1.9	-1	62.8	117.5	64.8	57.3	-6.4	-6	CHD2	996	14288	689	0.0002	-1.5	-0.8	-2.2	6.5	3.6	5.2	8	-4.4	-3.7	COQ7	1000	436	14541	0.0034	1.3	2	0.6
COL28A1	1159	1128	13849	6.6e-12	3.8	2.8	4.6	6.9	0.7	5.8	1.8	7.2	6.9	PSRC1	1016	14361	616	2.4e-09	-1.4	-1.9	-0.9	20.2	44.6	22.4	28.6	-6.4	-6	PAPSS2	997	14287	690	0.0002	-2	-1.1	-2.9	2.5	0.5	4.5	2.2	-4.4	-3.7	GLB1	1001	14412	565	0.0034	-1.3	-0.6	-2.1
MGC72080	1160	1129	13848	6.6e-12	3.6	2.7	4.4	36.4	3.1	26.7	6.4	7.2	6.9	ABCF2	1017	401	14576	2.4e-09	1.3	0.9	1.7	140.8	61.1	112.4	34.1	6.4	6	KCNH2	998	14286	691	0.0002	-2.2	-1.2	-3.1	2.7	0.2	5.9	0.9	-4.4	-3.7	CD274	1002	14411	566	0.0034	-2.1	-1	-3
CLCN5	1161	1130	13847	6.6e-12	3.3	2.6	4.1	11	2.4	5.7	3.5	7.2	6.9	TESK1	1018	402	14575	2.4e-09	1.6	1.1	2.1	18	6.3	17.3	8.3	6.4	6	TAP1	999	308	14669	0.0002	1.9	2.8	1.1	0	1.3	0.1	3.5	4.4	3.7	PHLDA2	1003	437	14540	0.0034	1.6	2.4	0.7
WLS	1162	1131	13846	6.6e-12	3.5	2.6	4.4	39.3	7	32.6	11.5	7.2	6.9	DENND4B	1019	14360	617	2.4e-09	-1.5	-2.1	-1	0.7	2.6	1.5	3.5	-6.4	-6	NAGA	1000	14285	692	0.0002	-1.6	-0.8	-2.4	26.5	10.8	25.1	10.4	-4.4	-3.7	OXCT1	1004	438	14539	0.0034	1.6	2.7	0.7
ESYT3	1163	1132	13845	6.6e-12	3.6	2.7	4.5	5.3	0.4	3.5	1.6	7.2	6.9	ZNF675	1020	403	14574	2.4e-09	1.4	0.9	1.8	70.1	33.2	58	25.7	6.4	6	MX1	1001	14284	693	0.0002	-1.4	-0.8	-2.1	177.2	76.2	86.1	46.1	-4.4	-3.7	TRIM36	1005	439	14538	0.0034	2.3	3.1	1.1
SCAI	1164	1133	13844	6.6e-12	3.4	2.6	4.2	5.7	1.1	3.9	1.4	7.2	6.9	HNF1B	1021	14359	618	2.4e-09	-1.9	-2.8	-1.2	0.1	1.2	1	3.3	-6.4	-6	MANF	1002	14283	694	0.0002	-1.6	-0.8	-2.3	41.3	17.1	43.6	21.9	-4.4	-3.7	ZMYM1	1006	440	14537	0.0034	1.4	2.2	0.7
HIST1H4H	1165	1134	13843	6.6e-12	3.9	2.9	4.8	72.7	5.6	67.7	18.4	7.2	6.9	ZC3H7A	1022	14358	619	2.5e-09	-1.4	-1.9	-1	4.5	11.3	7.7	11.2	-6.4	-6	C12orf5	1003	309	14668	0.00021	1.5	2.1	0.8	15.1	37.2	9.5	15.5	4.3	3.7	SGPL1	1007	14410	567	0.0034	-1.3	-0.6	-2.1
HECTD2	1166	1135	13842	6.6e-12	3.5	2.7	4.5	7	1.1	5.3	2.9	7.2	6.9	CTNNAL1	1023	14357	620	2.6e-09	-1.3	-1.8	-0.9	17.3	38.9	15	24.1	-6.4	-6	MTERF	1004	310	14667	0.00021	1.5	2.3	0.8	8.4	26.7	10.4	17.3	4.3	3.7	INPP5D	1008	441	14536	0.0035	1.7	2.6	0.8
OR1N1	1167	1136	13841	6.6e-12	3.9	2.9	5	23.8	0.8	34.3	3.7	7.2	6.9	ING2	1024	404	14573	2.6e-09	1.3	0.9	1.8	23.9	11	18.4	10.7	6.4	6	RAB5B	1005	14282	695	0.00021	-1.5	-0.8	-2.1	7.2	2.8	6.2	2.6	-4.3	-3.7	RCL1	1009	442	14535	0.0035	1.3	2	0.6
ZP1	1168	1137	13840	6.6e-12	3.6	2.7	4.5	64.9	10.6	28.6	17.2	7.2	6.9	NAPRT1	1025	14356	621	2.7e-09	-1.3	-1.8	-0.9	7.5	18.6	9.1	15	-6.4	-5.9	MIR6761	1006	14281	696	0.00021	-1.6	-0.8	-2.4	25	3	26.7	5	-4.3	-3.7	CCP110	1010	443	14534	0.0035	1.4	2.1	0.7
TULP3	1169	1138	13839	6.6e-12	3.5	2.6	4.3	168.3	38.4	95.1	26.7	7.2	6.9	GRHPR	1026	14355	622	2.8e-09	-1.6	-2.1	-1	8.9	24.7	11	24.5	-6.4	-5.9	ITSN1	1007	14280	697	0.00021	-1.4	-0.7	-2	24.9	12	16.4	9.2	-4.3	-3.7	TBC1D13	1011	444	14533	0.0035	1.4	2.2	0.7
CAPRIN2	1170	1139	13838	6.6e-12	3.6	2.8	4.5	15.2	2.4	10.6	4.7	7.2	6.9	LRIG3	1027	14354	623	2.9e-09	-1.4	-1.8	-1	21.8	40.6	16.5	24.4	-6.4	-5.9	PHLDB2	1008	14279	698	0.00021	-2	-1	-2.9	4	0.6	5.8	1.4	-4.3	-3.7	KLHL35	1012	445	14532	0.0035	1.8	3	0.8
CDK2AP2	1171	1140	13837	6.6e-12	3.3	2.5	4.1	797.3	190.7	426.9	115.7	7.2	6.9	MYL12B	1028	14353	624	2.9e-09	-1.2	-1.6	-0.8	144.4	273.1	55.6	90.8	-6.4	-5.9	APOBEC3F	1009	14278	699	0.00021	-1.7	-0.9	-2.5	4.6	0.7	8.4	1.5	-4.3	-3.7	CMTM7	1013	14409	568	0.0035	-1.7	-0.8	-2.6
ARMC9	1172	1141	13836	6.6e-12	3.5	2.6	4.4	20.7	3.4	15.4	5.9	7.2	6.9	RUNX1	1029	14352	625	3e-09	-1.7	-2.2	-1.1	0.4	1.5	1.4	2	-6.4	-5.9	SRSF12	1010	14277	700	0.00021	-1.7	-0.9	-2.5	7.9	2.8	8.4	4.7	-4.3	-3.7	DOCK6	1014	14408	569	0.0036	-1.4	-0.6	-2.3
ASXL1	1173	1142	13835	6.6e-12	3.4	2.6	4.2	34.5	8.1	18.6	8	7.2	6.9	DTWD1	1030	14351	626	3e-09	-1.3	-1.8	-0.9	5.2	12.6	5.4	8.2	-6.4	-5.9	PI4K2B	1011	14276	701	0.00022	-1.8	-0.9	-2.6	3.6	1.9	3.4	11.2	-4.3	-3.7	ODAM	1015	14407	570	0.0037	-1.8	-0.9	-2.8
IL13RA1	1174	1143	13834	6.6e-12	4	3	4.9	13.1	1.1	12.5	2.6	7.2	6.9	MEST	1031	14350	627	3e-09	-1.2	-1.6	-0.8	71.9	133.5	39.6	59.5	-6.4	-5.9	SNPH	1012	14275	702	0.00022	-2.2	-1.1	-4	2.1	0.1	4.5	0.5	-4.3	-3.7	DCAF11	1016	14406	571	0.0037	-1.3	-0.6	-2.1
COG5	1175	1144	13833	6.6e-12	3.6	2.8	4.5	31.9	6	26.9	7.4	7.2	6.9	WAPAL	1032	405	14572	3.1e-09	1.3	0.9	1.7	22.6	12	11.4	9	6.4	5.9	EPAS1	1013	311	14666	0.00022	1.7	2.5	0.9	0.8	3	2.1	3.5	4.3	3.7	ELOF1	1017	446	14531	0.0037	1.3	1.9	0.6
C3	1176	1145	13832	6.6e-12	3.9	2.9	4.9	12.1	0.9	8.6	2.1	7.2	6.9	SPPL3	1033	406	14571	3.3e-09	1.4	1	1.9	34.5	15.4	26.4	12.2	6.3	5.9	PQLC3	1014	14274	703	0.00022	-1.4	-0.8	-2	137	71.7	60.2	40	-4.3	-3.7	HUWE1	1018	14405	572	0.0037	-1.3	-0.6	-2
2015-09-06	1177	1146	13831	6.6e-12	3.9	3	4.9	4.1	0	4.5	0.2	7.2	6.9	JTB	1034	14349	628	3.3e-09	-1.3	-1.8	-0.9	78.7	139.1	61.7	86.1	-6.3	-5.9	ARSE	1015	14273	704	0.00022	-2.9	-1.4	-3.8	2.1	0	7.5	0	-4.3	-3.7	WNT5B	1019	447	14530	0.0038	1.7	2.6	0.8
POLR3GL	1178	1147	13830	6.6e-12	3.4	2.5	4.2	63.4	11.4	38	12.4	7.2	6.9	ALG9	1035	14348	629	3.3e-09	-1.5	-2.1	-1	1.4	4.6	2.3	5.3	-6.3	-5.9	FDPS	1016	14272	705	0.00022	-1.4	-0.7	-2.1	151.1	65.9	105	34.3	-4.3	-3.7	SPESP1	1020	448	14529	0.0038	1.6	2.4	0.7
SLC30A3	1179	1148	13829	6.6e-12	4.1	3	5.1	9.4	0.3	9.1	1.2	7.2	6.9	NADK	1036	14347	630	3.3e-09	-1.4	-1.8	-1	3.5	7.8	6	6.3	-6.3	-5.9	MACF1	1017	14271	706	0.00022	-1.5	-0.8	-2.1	7.1	2.8	6.4	2.7	-4.3	-3.7	RARRES2	1021	449	14528	0.0038	1.7	3.3	0.8
WIPF2	1181	1150	13827	6.6e-12	4	3	5	54.8	8.8	50.1	9.6	7.2	6.9	C20orf24	1037	14346	631	3.4e-09	-1.3	-1.8	-0.9	24.7	65.6	21.7	42	-6.3	-5.9	RGMA	1018	312	14665	0.00022	1.7	2.7	0.9	2	10.2	4	10	4.3	3.7	TRIP13	1022	450	14527	0.0038	1.3	2	0.6
RTTN	1182	1151	13826	6.6e-12	3.6	2.8	4.5	11.6	1.6	6.7	2.3	7.2	6.9	DLGAP1-AS1	1038	407	14570	3.4e-09	1.5	1	2	18.9	6.8	21.7	13.3	6.3	5.9	TUBA1A	1019	14270	707	0.00022	-1.7	-0.8	-2.4	11.1	3.4	12.1	4.5	-4.3	-3.7	ZNF416	1023	451	14526	0.0038	1.7	2.7	0.8
NR2F2	1183	1152	13825	6.6e-12	3.6	2.7	4.6	4.3	0.3	4.5	1	7.2	6.9	XIAP	1039	408	14569	3.5e-09	1.5	1	1.9	6.9	3.3	4.9	4.4	6.3	5.9	TSPAN15	1020	14269	708	0.00022	-1.9	-0.9	-2.7	10.6	1.8	15.1	4.2	-4.3	-3.7	SIRT6	1024	452	14525	0.0038	1.4	2.2	0.7
AFAP1	1184	1153	13824	6.6e-12	3.7	2.8	4.5	11.3	1.9	7.5	2.8	7.2	6.9	FBXO31	1040	409	14568	3.6e-09	1.4	0.9	2	4.8	1.6	5.1	2.4	6.3	5.9	KDM7A	1021	14268	709	0.00022	-1.5	-0.8	-2.2	6.4	3.2	5.5	5.4	-4.3	-3.7	SNAPC3	1025	14404	573	0.0039	-1.1	-0.5	-1.8
HIST1H2AM	1185	1154	13823	6.6e-12	4	2.9	5	231.1	30.2	222	44.3	7.2	6.9	CCND2	1041	410	14567	3.7e-09	2.1	1.3	3	2.9	0.5	5.8	1.8	6.3	5.9	SCML1	1022	14267	710	0.00022	-1.6	-0.8	-2.4	5.4	1.4	8.5	3.4	-4.3	-3.7	C9orf135	1026	14403	574	0.0039	-1.8	-0.8	-2.8
PTPRR	1186	1155	13822	6.6e-12	3.8	2.9	4.7	4.3	0.2	3.4	0.8	7.2	6.9	EEA1	1042	411	14566	3.8e-09	1.4	0.9	1.8	7.7	3.5	6	3.8	6.3	5.9	EMC3	1023	313	14664	0.00022	1.4	2	0.8	95.6	213.9	50.4	86.3	4.3	3.7	PAPSS1	1027	14402	575	0.0039	-1.4	-0.7	-2.2
JARID2	1187	1156	13821	6.6e-12	3.4	2.6	4.2	65.2	16.2	48.6	12.8	7.2	6.9	MMACHC	1043	412	14565	4.1e-09	1.5	1	2	18.5	8.4	15.6	10.5	6.3	5.9	B4GALNT1	1024	314	14663	0.00022	2.3	2.9	1.3	0	1.3	0	3.4	4.3	3.7	RAB43	1028	453	14524	0.0039	1.7	2.4	0.8
PLIN5	1188	1157	13820	6.6e-12	3.8	2.8	4.7	5.9	0.2	5	1.4	7.2	6.9	PNMA5	1044	413	14564	4.2e-09	1.7	1.1	2.3	36.7	17.4	44.2	23.8	6.3	5.9	HSD17B2	1025	14266	711	0.00022	-2.5	-1.4	-3.2	2.2	0	6.8	0	-4.3	-3.7	SEC22C	1029	14401	576	0.0039	-1.6	-0.7	-2.4
CXorf67	1189	1158	13819	6.6e-12	3.8	2.8	4.9	162.3	22.9	203	38.6	7.2	6.9	TSPAN13	1045	14345	632	4.3e-09	-1.4	-1.9	-1	21.2	42.3	22.5	23.5	-6.3	-5.9	AJUBA	1026	315	14662	0.00023	1.7	2.6	0.9	0.7	5.2	1.5	9.1	4.3	3.7	REEP4	1030	454	14523	0.0039	1.4	2.2	0.7
TJP3	1190	1159	13818	6.6e-12	3.8	2.9	4.8	5.9	0.3	6	1.5	7.2	6.9	FAM132A	1047	14344	633	4.4e-09	-1.9	-2.5	-1.2	0.4	3.9	1.8	8.2	-6.3	-5.9	HUNK	1027	316	14661	0.00023	1.7	2.7	0.9	0.5	3.2	1.5	4.9	4.3	3.7	CRIP2	1031	455	14522	0.0039	2	3.1	0.9
DBF4B	1192	1161	13816	6.6e-12	3.3	2.5	4.2	44.2	9.8	20.3	9.9	7.2	6.9	ZNHIT6	1048	415	14562	4.4e-09	1.3	0.9	1.8	12.9	6.6	8.8	8.6	6.3	5.9	TRPM6	1028	317	14660	0.00023	1.8	2.6	1	1.7	5.4	3.2	5.4	4.3	3.7	CLCN6	1032	14400	577	0.0039	-1.6	-0.7	-2.4
CCNE1	1195	1164	13813	6.6e-12	3.7	2.8	4.5	246.3	53.3	179.8	38.7	7.2	6.9	DLEU1	1049	14343	634	4.5e-09	-1.3	-1.7	-0.9	14	26.9	13.2	19.1	-6.3	-5.9	HPGD	1029	14265	712	0.00023	-1.5	-0.8	-2.2	67.2	34.9	54.1	32.1	-4.3	-3.7	FBXO9	1033	14399	578	0.004	-1.2	-0.5	-1.9
PREPL	1196	1165	13812	6.6e-12	3.4	2.5	4.2	44.6	11.3	28.4	9.6	7.2	6.9	IQGAP2	1050	14342	635	4.6e-09	-1.5	-2	-1	5.5	12.4	7.3	16	-6.3	-5.9	FAM206A	1030	318	14659	0.00023	1.6	2.2	0.9	11.8	31.8	15.4	20.1	4.3	3.7	GGA1	1034	14398	579	0.004	-1.3	-0.6	-2
RTF1	1197	1166	13811	6.6e-12	3.1	2.4	3.9	41.6	11.5	20.6	8.3	7.2	6.9	SYCP1	1051	416	14561	4.6e-09	1.9	1.2	2.6	1.7	0.1	4.8	0.6	6.3	5.9	GTF3C5	1031	319	14658	0.00023	1.5	2.1	0.8	47.5	100.3	25.8	43.2	4.3	3.7	ZNF599	1035	456	14521	0.004	1.8	2.8	0.8
CCDC178	1198	1167	13810	6.6e-12	3.5	2.6	4.3	9.8	1	10	1.7	7.2	6.9	LPHN3	1052	417	14560	4.6e-09	1.9	1.2	2.5	3.5	0.6	7.6	1.3	6.3	5.9	KIF1C	1032	14264	713	0.00023	-1.4	-0.7	-2.1	8.2	3.1	8.2	2.4	-4.3	-3.7	ARMC7	1036	457	14520	0.0041	1.5	2.3	0.7
BEAN1	1199	1168	13809	6.6e-12	3.9	2.9	4.8	5.9	0.3	6.2	1.4	7.2	6.9	EPN2-IT1	1053	418	14559	4.9e-09	1.8	1.2	2.3	7.9	1.4	14.6	5.5	6.3	5.9	FHL2	1033	320	14657	0.00023	2	3	1.1	6.3	34.6	13.8	41.9	4.3	3.7	SUMO1P1	1037	458	14519	0.0041	2.1	2.6	1
CECR2	1200	1169	13808	6.6e-12	3.6	2.7	4.4	5.6	0.9	3.5	1.6	7.2	6.9	KDM4E	1054	419	14558	4.9e-09	2	1.3	2.7	10.9	2.8	25.3	8.4	6.3	5.9	PTPRK	1034	14263	714	0.00024	-1.7	-0.9	-2.6	2.5	0.4	4.6	1.4	-4.3	-3.7	KARS	1039	460	14517	0.0042	1.2	1.9	0.6
PMM1	1201	1170	13807	6.6e-12	3.5	2.6	4.4	141.3	31	112.3	30.8	7.2	6.9	DEPDC1	1055	14341	636	5e-09	-1.5	-2	-1	2.2	6.7	3.7	6.9	-6.3	-5.8	PLEKHH1	1035	14262	715	0.00024	-1.7	-0.9	-2.5	2.2	0.5	2.8	1.2	-4.3	-3.7	SLC35E4	1040	461	14516	0.0042	1.3	2.2	0.6
CHD2	1202	1171	13806	6.6e-12	3.4	2.6	4.2	16.3	3.7	11.7	4.6	7.2	6.9	PLEKHJ1	1056	14340	637	5.1e-09	-1.4	-1.8	-0.9	75.3	135.8	53.9	90.6	-6.3	-5.8	ALDH1A1	1036	14261	716	0.00024	-2.8	-1.2	-4.1	5.8	0.1	22.4	0.5	-4.3	-3.7	EPAS1	1041	462	14515	0.0042	1.8	3	0.8
FGGY	1203	1172	13805	6.6e-12	3.4	2.6	4.2	20.8	2.7	11.1	4.7	7.2	6.9	TMEM165	1057	14339	638	5.1e-09	-1.3	-1.8	-0.9	13.9	28.2	16.1	20.6	-6.3	-5.8	ZNF487	1037	321	14656	0.00024	1.6	2.5	0.9	1.5	8.7	3.6	8.9	4.3	3.7	LARP1	1042	14397	580	0.0042	-1.3	-0.6	-2
IRAK1BP1	1204	1173	13804	6.6e-12	3.3	2.5	4.2	9.9	1	9.8	2	7.2	6.9	PPP2R3C	1058	420	14557	5.2e-09	1.3	0.9	1.8	93.2	46.7	43.5	35.6	6.3	5.8	ERI2	1038	322	14655	0.00024	1.5	2.2	0.8	4.6	15.2	5.8	12.9	4.3	3.7	ERBB3	1043	463	14514	0.0042	1.3	2.1	0.7
BCORL1	1205	1174	13803	6.6e-12	3.2	2.4	4.1	16.1	3.7	10.1	5.1	7.2	6.9	EIF4EBP2	1059	14338	639	5.2e-09	-1.2	-1.7	-0.9	6.6	13.5	5.6	7.5	-6.3	-5.8	NFKBIA	1039	14260	717	0.00024	-1.3	-0.7	-2	224.3	116.4	101.4	70.4	-4.3	-3.7	MUL1	1044	464	14513	0.0042	1.5	2.3	0.7
TFR2	1206	1175	13802	6.6e-12	4.1	2.9	5.1	10.1	0.3	11.3	1.6	7.2	6.9	CYTH1	1060	421	14556	5.3e-09	1.5	1	2	14.1	4.9	12.8	6.5	6.3	5.8	PTBP2	1040	14259	718	0.00024	-1.5	-0.8	-2.1	6.8	2.5	6.4	3.8	-4.3	-3.7	BTRC	1046	466	14511	0.0042	1.4	2.2	0.7
GUCD1	1207	1176	13801	6.6e-12	3.1	2.3	3.8	93.3	25.7	33.7	16.3	7.2	6.9	ZNF71	1061	14337	640	5.6e-09	-1.7	-2.2	-1.1	0.7	3.6	1.9	5.5	-6.3	-5.8	PTPMT1	1041	323	14654	0.00025	1.5	2.1	0.8	14.9	45.2	15.5	27.5	4.3	3.7	ZSCAN16	1047	467	14510	0.0042	1.5	2.4	0.7
TJP1	1209	1178	13799	6.6e-12	3.1	2.4	3.9	39.4	12	11	9.3	7.2	6.9	PCF11	1062	422	14555	5.7e-09	1.3	0.9	1.7	12.8	5.8	8.9	5.1	6.3	5.8	PLXNA2	1042	324	14653	0.00025	1.7	2.7	0.9	0.2	1.6	0.5	2.8	4.3	3.7	PPP2R5B	1048	468	14509	0.0043	1.6	2.6	0.7
CTAGE5	1210	1179	13798	6.6e-12	3.5	2.7	4.4	13.7	1.9	8.7	3.3	7.2	6.9	NBAS	1063	14336	641	5.7e-09	-1.4	-1.8	-0.9	5.8	13.5	5.2	9.1	-6.3	-5.8	PGP	1043	14258	719	0.00025	-1.7	-0.8	-2.6	33	12.9	40.6	9.3	-4.3	-3.7	FTSJ1	1049	14396	581	0.0043	-1.3	-0.6	-2
HIST1H2AH	1211	1180	13797	6.6e-12	3.8	2.8	4.9	176.1	25.3	138.5	68.6	7.2	6.9	IFITM1	1064	14335	642	5.7e-09	-1.7	-2.3	-1.1	2.4	12.9	7.4	18.6	-6.3	-5.8	UBXN8	1044	325	14652	0.00025	1.5	2.1	0.8	27.4	67.2	24.6	42.2	4.3	3.7	DLGAP3	1050	14395	582	0.0043	-1.6	-0.7	-2.4
ZNF788	1212	1181	13796	6.6e-12	3.5	2.6	4.4	15.8	3.4	11.2	9.4	7.2	6.9	SLC39A6	1065	423	14554	5.9e-09	1.4	0.9	1.8	25	12.4	17.9	11	6.2	5.8	METTL1	1045	326	14651	0.00025	1.5	2.1	0.8	48.3	109.4	32.5	46.4	4.3	3.7	SEC23A	1051	14394	583	0.0043	-1.4	-0.6	-2.2
RBMX2	1214	1183	13794	6.6e-12	3.2	2.4	4.1	158.1	37.5	97.5	24.1	7.2	6.9	WARS	1066	14334	643	5.9e-09	-1.2	-1.6	-0.8	155.6	266.7	94.3	82.2	-6.2	-5.8	ASF1A	1046	327	14650	0.00025	1.4	2.1	0.8	17	47	13.3	28.6	4.3	3.7	ZNF565	1052	469	14508	0.0043	1.4	2.4	0.7
PIEZO1	1215	1184	13793	6.6e-12	3.3	2.5	4.2	12.2	2.7	8.9	4.8	7.2	6.9	PARK2	1068	425	14552	6.3e-09	1.3	0.9	1.9	8	3.4	6.6	5.5	6.2	5.8	CEP164	1047	14257	720	0.00027	-1.6	-0.8	-2.3	20.7	7.8	15.9	7.5	-4.3	-3.6	HMBOX1	1053	14393	584	0.0043	-1.6	-0.7	-2.4
IGFBP2	1216	1185	13792	6.6e-12	3.6	2.7	4.6	23.5	2.2	19.9	4.4	7.2	6.9	TBC1D14	1069	14333	644	6.4e-09	-1.5	-2	-1	6.5	14.2	13.1	13.1	-6.2	-5.8	RNASET2	1048	14256	721	0.00027	-1.5	-0.8	-2.3	61.6	23.2	43.6	27.4	-4.3	-3.6	FRMD4B	1054	470	14507	0.0043	1.5	2.4	0.7
RPS6KA2	1217	1186	13791	6.6e-12	3.9	2.9	4.8	1.6	0.1	1.7	0.7	7.2	6.9	POLR3G	1070	426	14551	6.4e-09	1.3	0.9	1.8	25.6	12.5	21.5	11	6.2	5.8	CDK1	1049	328	14649	0.00027	1.6	2.4	0.9	93.9	253.9	78.8	158.9	4.3	3.6	ELF1	1055	14392	585	0.0044	-1.3	-0.6	-2
GATS	1218	1187	13790	6.6e-12	3.3	2.6	4.1	9	1.1	5.6	1.6	7.2	6.9	EIF4H	1071	14332	645	6.5e-09	-1.2	-1.6	-0.8	70	121.9	31.4	51.4	-6.2	-5.8	ATM	1050	14255	722	0.00027	-1.5	-0.8	-2.1	1.4	0.5	1.2	0.7	-4.3	-3.6	PRR19	1056	471	14506	0.0044	1.5	2.4	0.7
DTX2	1219	1188	13789	6.6e-12	3.3	2.5	4.2	53.8	10.9	35	9.6	7.2	6.9	LAMTOR2	1072	14331	646	6.5e-09	-1.2	-1.6	-0.8	202.6	348.5	134.1	120.8	-6.2	-5.8	POLD4	1051	14254	723	0.00028	-1.5	-0.8	-2.2	19.4	7.2	17.5	8.9	-4.3	-3.6	CIB1	1057	472	14505	0.0044	1.2	1.9	0.6
TNFSF13	1220	1189	13788	6.6e-12	3.5	2.6	4.4	15.8	0.6	13.7	2.7	7.2	6.9	RNF125	1073	427	14550	6.5e-09	1.4	0.9	1.9	40.4	20.7	24.2	16.1	6.2	5.8	POR	1052	329	14648	0.00028	1.5	2.3	0.8	23.2	58.8	22.8	35.2	4.3	3.6	HPRT1	1058	473	14504	0.0044	1.4	2.1	0.6
ZNF214	1222	1191	13786	6.6e-12	3.5	2.7	4.4	17.6	2.2	12.5	4.4	7.2	6.9	DLEC1	1074	428	14549	6.5e-09	1.8	1.1	2.3	1.7	0.3	2.7	0.8	6.2	5.8	GIP	1053	330	14647	0.00028	1.8	2.7	1	4.1	37.3	9.3	74.8	4.3	3.6	ZNF566	1059	474	14503	0.0044	1.3	2	0.6
PRR14	1223	1192	13785	6.6e-12	3.2	2.4	4	48.5	9.8	29.3	10.5	7.2	6.9	SLC1A5	1075	429	14548	6.5e-09	1.8	1.2	2.4	47	21	44.9	30.4	6.2	5.8	CDH11	1054	14253	724	0.00029	-2.4	-1.5	-3.1	0.5	0	1.4	0	-4.3	-3.6	TMEM200B	1060	475	14502	0.0045	1.6	2.8	0.8
AMBRA1	1225	1194	13783	6.6e-12	3.3	2.4	4.1	69.7	16.5	42.1	13	7.2	6.9	CD14	1076	430	14547	6.6e-09	2.2	1.4	3.2	6.9	1.1	14.9	5.4	6.2	5.8	VCX	1055	14252	725	0.00029	-2.1	-1.1	-3.2	30.8	9.1	47.2	22.9	-4.3	-3.6	C6orf132	1061	476	14501	0.0045	1.4	2.3	0.7
RAB22A	1226	1195	13782	6.6e-12	3.1	2.4	3.9	9.6	2.2	4.7	2.5	7.2	6.9	TRMT10C	1077	431	14546	6.8e-09	1.2	0.8	1.6	171.9	89	88.9	34.9	6.2	5.8	COQ4	1056	331	14646	0.00029	1.3	2	0.8	64.6	149	38.7	66.5	4.3	3.6	ZNF134	1062	477	14500	0.0045	1.4	2.3	0.7
STX17	1227	1196	13781	6.6e-12	3.3	2.4	4.2	12	2.7	10.5	4.6	7.2	6.9	CCDC147	1078	432	14545	6.8e-09	1.9	1.2	2.5	4.1	0.7	9.8	3.2	6.2	5.8	PRKAB1	1057	332	14645	0.00029	1.5	2.2	0.8	20.8	46.7	23.2	30.1	4.3	3.6	LINC00337	1063	478	14499	0.0045	1.5	2.3	0.7
CDC42BPA	1228	1197	13780	6.6e-12	3.2	2.4	4	12.9	3.4	5.3	3.5	7.2	6.9	CHMP4A	1079	14330	647	6.8e-09	-1.4	-1.9	-1	11.8	31.4	14.8	22.6	-6.2	-5.8	RABGAP1	1058	14251	726	0.00029	-1.6	-0.8	-2.3	5.7	2.6	6.4	6.1	-4.3	-3.6	LRRC37BP1	1064	14391	586	0.0045	-1.3	-0.6	-2
MESP1	1229	1198	13779	6.6e-12	3.6	2.7	4.5	7.9	0.1	7	0.9	7.2	6.9	CNBP	1080	433	14544	7e-09	1.2	0.8	1.6	708.7	355.3	272.4	99.8	6.2	5.8	DNAJC22	1059	14250	727	0.00029	-2.1	-1.1	-3.1	8.2	0.5	24.5	1.4	-4.3	-3.6	NAB1	1065	479	14498	0.0045	1.5	2.5	0.7
GAS7	1230	1199	13778	6.6e-12	3.7	2.7	4.6	13.3	2.6	11.5	3.7	7.2	6.9	SH3GL3	1081	14329	648	7.1e-09	-1.6	-2.2	-1.1	0.8	3.8	3.5	5.9	-6.2	-5.8	CENPJ	1060	14249	728	0.0003	-1.4	-0.7	-2.1	18.8	8.4	11.7	6.7	-4.3	-3.6	RFX5	1066	14390	587	0.0046	-1.9	-0.9	-2.9
SBNO2	1231	1200	13777	6.6e-12	3.6	2.7	4.4	6.1	0.5	5.9	0.9	7.2	6.9	HSD17B8	1082	14328	649	7.2e-09	-1.6	-2.2	-1.1	1.6	7.8	5.6	12.8	-6.2	-5.8	KANK4	1061	333	14644	0.0003	1.9	2.9	1	0.2	1.8	0.5	3	4.3	3.6	GSTO2	1067	480	14497	0.0046	1.5	2.5	0.7
KMT2D	1232	1201	13776	6.6e-12	3.4	2.6	4.2	10.5	2.3	5.6	2.5	7.2	6.9	NDUFS6	1083	14327	650	7.3e-09	-1.2	-1.6	-0.8	369.5	651.6	267.8	167.6	-6.2	-5.8	CHD6	1062	14248	729	0.0003	-1.5	-0.8	-2.2	8	3.4	5.3	2.2	-4.3	-3.6	TTC18	1068	481	14496	0.0046	1.7	2.6	0.8
SRSF8	1233	1202	13775	6.6e-12	4.5	3	5.5	9.2	0.6	14.3	3.9	7.2	6.9	PAK6	1084	14326	651	7.4e-09	-2.2	-2.9	-1.4	0.3	2.1	1.4	4.3	-6.2	-5.8	TGFBR3L	1063	334	14643	0.0003	2.1	3.1	1.1	0.2	3.9	1.1	6.1	4.2	3.6	ZNF609	1069	14389	588	0.0046	-1.3	-0.6	-2.1
BCL9	1234	1203	13774	6.6e-12	3.4	2.5	4.2	10.9	1.6	5.7	2.4	7.2	6.9	LARP1	1085	14325	652	7.6e-09	-1.2	-1.7	-0.9	15.6	27.2	12.7	14.4	-6.2	-5.8	HK2	1064	335	14642	0.0003	1.5	2.1	0.8	26.3	60.7	15.9	27.4	4.2	3.6	LTN1	1070	14388	589	0.0046	-1.2	-0.6	-1.9
IQGAP1	1236	1205	13772	6.6e-12	3	2.3	3.8	47.7	15.1	18.6	10.5	7.2	6.9	ZFYVE1	1086	434	14543	7.7e-09	1.3	0.9	1.7	60.8	29.7	34.7	19.8	6.2	5.8	VPS13B	1065	14247	730	0.0003	-1.5	-0.8	-2.3	5.2	2.6	7	4.8	-4.2	-3.6	ALS2CR11	1071	482	14495	0.0046	1.7	2.9	0.8
HIST1H2BC	1238	1207	13770	6.6e-12	4.6	3.2	5.5	291.8	31.3	296.4	50.4	7.2	6.9	TMEM68	1087	435	14542	7.8e-09	1.3	0.8	1.7	51.7	26	27.6	16.7	6.2	5.8	FDXR	1066	336	14641	0.00031	1.7	2.5	0.9	53.6	130.2	55.4	79.2	4.2	3.6	2015-09-11	1072	14387	590	0.0046	-1.2	-0.5	-1.9
MTSS1	1239	1208	13769	6.6e-12	3.7	2.7	4.8	12.7	1.3	13.4	2.8	7.2	6.9	PPP1R3G	1088	436	14541	7.9e-09	2.1	1.3	2.8	2.2	0.1	6.6	0.8	6.2	5.8	SIAH1	1067	14246	731	0.00031	-1.5	-0.8	-2.1	50.8	25.5	41.7	21.7	-4.2	-3.6	TPT1-AS1	1073	14386	591	0.0046	-1.3	-0.5	-2
SNX25	1240	1209	13768	6.6e-12	3.5	2.6	4.3	16	2.8	10.3	5.7	7.2	6.9	MSMO1	1089	437	14540	8e-09	1.5	1	2	49.4	22.9	39.2	18.8	6.2	5.8	LAYN	1068	337	14640	0.00031	1.9	2.9	1	0.8	7.3	1.9	12	4.2	3.6	HTATIP2	1074	14385	592	0.0046	-1.3	-0.6	-2.1
RGMA	1241	1210	13767	6.6e-12	3.6	2.7	4.5	27.1	5.8	15.9	13.6	7.2	6.9	SYNGR4	1090	438	14539	8e-09	1.8	1.2	2.4	10.5	1.8	16.2	3.8	6.2	5.8	PBRM1	1069	14245	732	0.00031	-1.5	-0.8	-2.2	8.1	4.3	5.4	6.8	-4.2	-3.6	MAGEH1	1075	483	14494	0.0046	2.2	2.8	1
FOXK2	1242	1211	13766	6.6e-12	3	2.3	3.8	28.6	8.1	14.5	7.2	7.2	6.9	GBAS	1091	14324	653	8.3e-09	-1.5	-2.1	-1	3.6	9.8	8	12.9	-6.2	-5.8	MRM1	1070	338	14639	0.00031	1.7	2.5	0.9	6.2	22.6	10.4	19.5	4.2	3.6	ENAH	1076	14384	593	0.0046	-1.3	-0.6	-2
SBF1	1243	1212	13765	6.6e-12	3.1	2.4	4	11.4	2.7	5.3	3.4	7.2	6.9	SCD	1092	439	14538	8.4e-09	1.3	0.9	1.7	85	43.1	36.1	23.1	6.2	5.8	TNFAIP1	1071	339	14638	0.00032	1.6	2.3	0.9	8.2	22.3	8	17.8	4.2	3.6	NCCRP1	1077	14383	594	0.0047	-2.1	-0.9	-3.2
WDFY3	1244	1213	13764	6.6e-12	3.4	2.6	4.2	7	1.6	4	1.9	7.2	6.9	UBAC2	1093	14323	654	8.4e-09	-1.2	-1.7	-0.9	39.6	71.7	36.1	32.3	-6.2	-5.8	UBE2C	1072	340	14637	0.00032	1.4	2.1	0.8	630.6	1523	400.5	741.3	4.2	3.6	TRERF1	1078	14382	595	0.0047	-1.6	-0.7	-2.4
TAF4	1245	1214	13763	6.6e-12	3.3	2.4	4.2	12.4	2.3	8.7	2.6	7.2	6.9	NLRP2	1094	14322	655	8.4e-09	-1.2	-1.6	-0.8	357.2	660.3	161.1	219.7	-6.2	-5.8	SESN1	1073	341	14636	0.00032	1.6	2.3	0.9	27.5	72.3	23	43.9	4.2	3.6	IGFBP2	1079	14381	596	0.0047	-1.6	-0.7	-2.6
ARG2	1246	1215	13762	6.6e-12	3.3	2.5	4.2	100.9	20	55	20.1	7.2	6.9	VMO1	1095	440	14537	8.4e-09	1.7	1.1	2.2	73.1	28.4	71	39.9	6.2	5.8	AK4	1074	14244	733	0.00032	-1.3	-0.7	-1.9	72.3	39.5	32.7	11.3	-4.2	-3.6	EMC2	1080	484	14493	0.0048	1.3	2	0.6
SYNJ2	1247	1216	13761	6.6e-12	3.3	2.5	4.1	6.4	1.3	4.5	2.5	7.2	6.9	ZBTB8A	1096	441	14536	8.5e-09	1.5	1	2	8.3	3.4	6	3.7	6.2	5.8	MUL1	1075	342	14635	0.00033	1.4	2.1	0.8	32.2	70.4	25	33.1	4.2	3.6	TSPAN10	1081	485	14492	0.0048	1.9	2.7	0.9
TBC1D10B	1248	1217	13760	6.6e-12	3.3	2.5	4.1	33.2	7.7	17.4	7.9	7.2	6.9	EFNA2	1098	443	14534	8.5e-09	1.5	1	2	3.2	1	4.5	2.1	6.2	5.8	SORD	1076	343	14634	0.00033	1.8	2.6	1	0.1	1.8	0.3	2	4.2	3.6	RAB30-AS1	1082	486	14491	0.0048	1.3	2.1	0.6
MECP2	1249	1218	13759	6.6e-12	3.2	2.4	4	14.7	6.6	10.3	10.3	7.2	6.9	RPGRIP1	1099	444	14533	8.6e-09	1.7	1.1	2.3	3.9	0.7	6.4	1.6	6.2	5.8	ZNF333	1077	14243	734	0.00033	-2	-1	-2.9	1.8	0.3	3.1	1.6	-4.2	-3.6	CASC4	1083	14380	597	0.0049	-1.7	-0.7	-2.5
MAP7D2	1250	1219	13758	6.6e-12	3.2	2.4	4	25.8	6.9	14.3	8.4	7.2	6.9	LRRC58	1100	14321	656	8.6e-09	-1.7	-2.3	-1.1	0.7	2.4	2	3.1	-6.2	-5.8	VLDLR	1078	14242	735	0.00033	-1.7	-0.9	-2.7	1.8	0.3	3.4	1.7	-4.2	-3.6	TRIM24	1084	14379	598	0.0049	-1.3	-0.6	-2.1
ALYREF	1251	1220	13757	6.6e-12	3.2	2.4	4.1	163	49	110.8	45.7	7.2	6.9	LSM4	1101	14320	657	8.6e-09	-1.2	-1.6	-0.8	117.5	205.1	63.4	56.7	-6.2	-5.8	TBC1D5	1079	14241	736	0.00034	-1.6	-0.8	-2.3	7.6	2.8	6.3	3.9	-4.2	-3.6	IMPAD1	1085	14378	599	0.005	-1.4	-0.6	-2.2
FBLN5	1252	1221	13756	6.6e-12	4.2	3.2	5.1	16.3	1.5	13.5	7	7.2	6.9	ARL2	1102	14319	658	8.7e-09	-1.2	-1.7	-0.8	106	190.8	78.7	83.6	-6.2	-5.8	SLC25A28	1080	14240	737	0.00034	-1.5	-0.7	-2.2	20.2	7.7	18.8	15.4	-4.2	-3.6	MST4	1086	487	14490	0.005	1.6	2.7	0.7
LOC728730	1253	1222	13755	6.6e-12	3.8	2.7	4.7	10.1	0.6	10.4	1.1	7.2	6.9	MFSD4	1103	445	14532	9e-09	1.8	1.2	2.4	1.1	0.1	2.6	0.6	6.2	5.7	PHIP	1081	14239	738	0.00034	-1.3	-0.7	-2	12.2	5.5	6.1	4.8	-4.2	-3.6	STAT6	1087	14377	600	0.0051	-2.5	-1.4	-3.3
RGS7	1254	1223	13754	6.6e-12	3.4	2.6	4.2	7.5	0.6	3.2	3.9	7.2	6.9	CCDC50	1104	14318	659	9.1e-09	-1.6	-2.1	-1	0.5	1.7	1.2	1.9	-6.2	-5.7	ZMAT5	1083	345	14632	0.00034	1.6	2.2	0.9	34.2	91.6	35.8	54.4	4.2	3.6	OSBPL7	1088	488	14489	0.0051	1.7	2.6	0.8
SNORA48	1255	1224	13753	6.6e-12	3.8	2.8	4.7	185.4	19.3	176.8	54.9	7.2	6.9	PDLIM1	1105	14317	660	9.1e-09	-1.2	-1.7	-0.8	92.8	170.3	60.4	64.1	-6.2	-5.7	CPSF4L	1084	346	14631	0.00034	1.7	2.7	0.9	0.4	10.8	1.7	14.6	4.2	3.6	LOC102467213	1089	489	14488	0.0051	2.1	2.7	1
NDRG1	1256	1225	13752	6.6e-12	3.9	2.7	4.8	10.2	1.2	9.9	4.5	7.2	6.9	PPP1R14A	1106	14316	661	9.2e-09	-1.6	-2.2	-1.1	472	906.8	655.9	503.8	-6.2	-5.7	PTPRF	1085	14238	739	0.00034	-1.3	-0.7	-2	19.3	8.7	17.9	6	-4.2	-3.6	TTTY15	1090	490	14487	0.0051	1.4	2.3	0.7
UTS2B	1257	1226	13751	6.6e-12	4.5	3.3	5.5	8.9	0.4	9	3	7.2	6.9	METTL20	1107	446	14531	9.3e-09	1.8	1.1	2.3	5.6	1.3	7.4	3.9	6.2	5.7	MYBBP1A	1086	347	14630	0.00034	1.4	2.1	0.8	11.5	28.5	9.2	17.3	4.2	3.6	TLN1	1091	14376	601	0.0051	-1.8	-0.8	-2.7
TOP2B	1258	1227	13750	6.6e-12	3.7	2.8	4.6	12.7	2.6	12	5.2	7.2	6.9	ESF1	1108	447	14530	9.5e-09	1.3	0.9	1.7	61.3	29	29.4	16.3	6.2	5.7	AOC4P	1087	14237	740	0.00034	-2.5	-1.2	-3.4	2.8	0	8	0.2	-4.2	-3.6	WSB1	1092	14375	602	0.0051	-1.1	-0.5	-1.8
SIN3A	1259	1228	13749	6.6e-12	3	2.2	3.8	80.8	23.7	41.6	18.9	7.2	6.9	UBTD1	1109	448	14529	9.5e-09	1.5	1	1.9	27.3	10.4	26.8	14	6.2	5.7	NAT1	1088	14236	741	0.00034	-1.7	-0.8	-2.6	4.6	0.5	11	1.5	-4.2	-3.6	HK2	1093	491	14486	0.0051	1.3	2	0.6
SLC12A6	1261	1230	13747	6.6e-12	3.5	2.6	4.3	4	0.4	2.9	1.1	7.2	6.9	TMEM229B	1110	449	14528	9.6e-09	1.9	1.2	2.5	10.2	2.9	14.1	5.4	6.2	5.7	TKT	1089	14235	742	0.00034	-1.4	-0.7	-2	152.5	75.2	76.6	36.7	-4.2	-3.6	C17orf80	1094	492	14485	0.0051	1.3	2.1	0.6
ZNF503	1262	1231	13746	6.6e-12	3.5	2.7	4.4	14.9	0.9	11	3.8	7.2	6.9	RNF10	1111	14315	662	9.7e-09	-1.2	-1.7	-0.8	26.1	47.6	19.2	29	-6.2	-5.7	HS6ST1	1090	14234	743	0.00035	-1.5	-0.8	-2.2	24.7	9.6	18	7.4	-4.2	-3.6	ABCA17P	1095	493	14484	0.0052	1.9	3	0.9
SIAH2	1263	1232	13745	6.6e-12	4	3	5	10.9	0.7	9.9	2.9	7.2	6.9	PRKCD	1112	14314	663	9.9e-09	-1.4	-1.9	-0.9	3.1	8.7	5.8	9.4	-6.2	-5.7	CCM2L	1091	14233	744	0.00035	-2.2	-1.1	-3.1	1.3	0	4.2	0.2	-4.2	-3.6	RBM42	1096	494	14483	0.0052	1.3	2	0.6
TJAP1	1264	1233	13744	6.6e-12	3.3	2.5	4.2	75.5	16.4	56.9	14.3	7.2	6.9	RPUSD1	1113	14313	664	9.9e-09	-1.4	-2	-1	21.3	42.4	22.3	34.7	-6.2	-5.7	FAM111B	1092	14232	745	0.00035	-1.9	-0.9	-2.9	3.3	0.5	5.5	1.4	-4.2	-3.6	FARSB	1097	495	14482	0.0052	1.3	2	0.6
SERHL2	1265	1234	13743	6.6e-12	3.3	2.4	4.1	30.9	3.2	20.9	6.1	7.2	6.9	ALPL	1114	14312	665	1e-08	-1.3	-1.8	-0.9	221.1	403.3	166.5	163.5	-6.2	-5.7	TARS	1093	14231	746	0.00035	-1.3	-0.7	-1.9	108.8	58	46.1	38.8	-4.2	-3.6	DSE	1098	14374	603	0.0052	-2.1	-0.9	-3.1
RAB25	1266	1235	13742	6.6e-12	3.5	2.6	4.3	25	3.7	20.9	12.4	7.2	6.9	NUP98	1115	450	14527	1e-08	1.2	0.8	1.7	50.9	26.3	26.5	15.5	6.2	5.7	PCDHB3	1094	348	14629	0.00035	2.3	2.9	1.2	0	0.7	0	1.5	4.2	3.6	PRR15L	1099	496	14481	0.0053	1.5	2.5	0.7
B3GNT5	1267	1236	13741	6.6e-12	4.2	3	5.2	3.1	0.1	3.8	0.6	7.2	6.9	LINC00842	1117	14311	666	1.1e-08	-1.4	-2	-1	0.1	1.2	0.4	1.6	-6.1	-5.7	STAT2	1095	14230	747	0.00035	-1.5	-0.7	-2.2	8	2.6	7.2	3.6	-4.2	-3.6	TFAP2C	1100	497	14480	0.0053	1.6	2.5	0.7
PXDN	1268	1237	13740	6.6e-12	4.5	3.2	5.6	6.4	0.3	7	1.3	7.2	6.9	PLOD3	1118	14310	667	1.1e-08	-1.4	-2	-1	3.6	8.5	6.1	9.3	-6.1	-5.7	NCOA1	1096	14229	748	0.00036	-1.4	-0.7	-2.1	12.7	5.5	8.7	5.2	-4.2	-3.6	PITHD1	1101	498	14479	0.0053	1.3	2.1	0.6
GLB1L2	1269	1238	13739	6.6e-12	4.3	2.9	5.4	6.9	0.1	10.2	0.4	7.2	6.9	CUEDC2	1120	14309	668	1.1e-08	-1.4	-1.9	-0.9	7.3	21.7	10.2	23.4	-6.1	-5.7	MILR1	1097	14228	749	0.00036	-1.7	-0.9	-2.5	2.1	0	6.2	0	-4.2	-3.6	MCOLN1	1102	499	14478	0.0054	1.4	2.2	0.7
SSFA2	1270	1239	13738	6.6e-12	3.6	2.7	4.4	15.3	3	6.9	5.1	7.2	6.9	UCHL1	1121	453	14524	1.1e-08	1.9	1.2	2.5	22.7	3.6	53.1	10.7	6.1	5.7	SLC41A1	1098	349	14628	0.00037	1.4	2.1	0.8	0.7	3	1	3.8	4.2	3.6	STK4	1103	14373	604	0.0054	-1.3	-0.5	-2
ME3	1271	1240	13737	6.6e-12	3.5	2.6	4.2	7.3	0.4	5.5	1.6	7.2	6.9	MBD3L2	1122	454	14523	1.1e-08	1.9	1.2	2.6	7.6	0.3	40.7	1	6.1	5.7	ZFP36	1099	14227	750	0.00037	-2.1	-1.1	-3	3.9	0.3	6.7	1	-4.2	-3.6	MERTK	1104	14372	605	0.0055	-1.2	-0.5	-1.9
SPAG4	1272	1241	13736	6.6e-12	3.9	2.8	4.8	14.8	0.8	16.5	2.4	7.2	6.9	ATP6V1A	1123	14308	669	1.1e-08	-1.2	-1.6	-0.8	21.7	38.8	14.5	16.6	-6.1	-5.7	H19	1100	14226	751	0.00037	-1.8	-1	-2.6	2.5	0.2	5.5	0.9	-4.2	-3.6	SHISA3	1105	14371	606	0.0056	-2.7	-1.6	-3.5
OAF	1273	1242	13735	6.6e-12	4	3	5.1	8.8	0.1	11.2	0.8	7.2	6.9	CGA	1124	455	14522	1.1e-08	2.6	1.6	3.6	15.5	0.6	113.9	3.5	6.1	5.7	ID2	1101	14225	752	0.00037	-1.7	-0.9	-2.6	24.8	6.3	41.6	12.7	-4.2	-3.6	ATP7A	1106	14370	607	0.0056	-1.7	-0.7	-2.7
ICA1	1274	1243	13734	6.6e-12	3.8	2.8	4.7	9.7	1.4	8.6	6.8	7.2	6.9	ADAD1	1125	456	14521	1.2e-08	1.9	1.3	2.7	13.2	3.6	19.9	9.1	6.1	5.7	PTPRU	1102	14224	753	0.00037	-1.3	-0.7	-2	21.7	10.5	14.6	9.8	-4.2	-3.6	PNKD	1107	500	14477	0.0056	1.2	1.9	0.6
BDH2	1275	1244	13733	6.6e-12	3.7	2.6	4.6	7.6	0.3	9.7	1.1	7.2	6.9	UNC13C	1126	457	14520	1.2e-08	2.2	1.4	2.9	3.6	0.4	13.6	2.3	6.1	5.7	P2RY6	1103	350	14627	0.00038	2	3	1	1.5	10.4	3.3	18.1	4.2	3.6	LOC391003.uid_852	1109	502	14475	0.0056	1.6	2.4	0.7
ZBTB24	1276	1245	13732	6.6e-12	3.3	2.4	4.2	39.1	6.8	31.4	9.8	7.2	6.9	DNMT3A	1127	14307	670	1.2e-08	-1.2	-1.6	-0.8	36.9	63.6	24	34	-6.1	-5.7	PSME1	1104	14223	754	0.00039	-1.7	-0.9	-2.4	24.6	7.1	28	9.3	-4.2	-3.5	TMEM138	1110	503	14474	0.0056	1.3	2.1	0.6
TRAM2	1277	1246	13731	6.6e-12	3.3	2.4	4.2	71.6	16.3	49.2	12	7.2	6.9	CPSF4L	1128	14306	671	1.2e-08	-1.5	-2	-1	2.1	10.8	6.8	14.6	-6.1	-5.7	R3HCC1	1105	351	14626	0.00039	1.6	2.2	0.8	15.5	39.9	21.5	31.9	4.2	3.5	KTN1	1111	14369	608	0.0057	-1.2	-0.5	-1.9
SNPH	1279	1248	13729	6.6e-12	4	2.9	5.1	3.9	0.1	3.3	0.7	7.2	6.9	BBIP1	1129	458	14519	1.3e-08	1.4	0.9	1.8	32.2	14.4	30.4	15.4	6.1	5.7	PROSER2-AS1	1106	352	14625	0.00039	1.8	3	1	1.7	8.5	4.1	7.1	4.2	3.5	SLC2A1	1112	504	14473	0.0057	1.3	2	0.6
GNG12	1280	1249	13728	6.6e-12	3.6	2.7	4.6	27.4	4.9	21.7	7.8	7.2	6.9	STK24	1130	14305	672	1.3e-08	-1.3	-1.8	-0.9	7.7	13.8	9	12.2	-6.1	-5.7	MFSD2A	1107	353	14624	0.00039	2.2	3.5	1.1	1.9	19.5	5.8	63.4	4.2	3.5	FLT4	1113	505	14472	0.0057	1.6	2.7	0.7
ARHGAP29	1281	1250	13727	6.6e-12	3.3	2.4	4.1	8.3	1.9	5.1	3.2	7.2	6.9	MAGEA4	1131	459	14518	1.3e-08	1.6	1	2.2	284.9	107.1	221.6	119.7	6.1	5.7	SLC44A1	1109	14221	756	0.0004	-1.4	-0.7	-2	4.2	2.4	3.1	6.4	-4.2	-3.5	RTN4R	1114	506	14471	0.0057	1.7	2.6	0.8
PLEKHM2	1282	1251	13726	6.6e-12	3.2	2.4	4	32.4	8.4	17.7	11.8	7.2	6.9	MRPL23	1132	14304	673	1.3e-08	-1.3	-1.8	-0.9	32.1	64.9	44.2	35.6	-6.1	-5.7	KANSL1	1110	14220	757	0.0004	-1.4	-0.7	-2	7.7	3.3	6.5	3.3	-4.2	-3.5	INADL	1115	507	14470	0.0058	1.4	2.1	0.6
IGFBP6	1283	1252	13725	6.6e-12	3.8	2.8	4.7	29.8	1.4	36.1	3.5	7.2	6.9	LOC101927746	1133	14303	674	1.3e-08	-1.4	-1.9	-0.9	33.9	63.4	43	42.4	-6.1	-5.7	MRPS23	1111	14219	758	0.0004	-1.2	-0.6	-1.8	416.8	231.5	167.9	89.7	-4.2	-3.5	ENPP1	1116	14368	609	0.0058	-2.1	-0.9	-3.1
SYNJ1	1284	1253	13724	6.6e-12	3.1	2.3	3.9	17.9	4.7	11.9	4.3	7.2	6.9	MDM2	1134	14302	675	1.4e-08	-1.4	-1.9	-1	17	37.8	13.4	26.7	-6.1	-5.7	RPL23AP82	1112	354	14623	0.0004	1.4	2.1	0.8	2.2	9.4	2.7	5.9	4.2	3.5	MCM3	1117	14367	610	0.0058	-1.2	-0.5	-1.9
FAM228A	1285	1254	13723	6.6e-12	3.6	2.6	4.5	32.4	4.2	31.9	7.9	7.2	6.9	PITPNA-AS1	1135	460	14517	1.4e-08	1.2	0.8	1.6	124.6	60.9	71.2	43.6	6.1	5.7	IGF2BP2	1113	14218	759	0.0004	-1.4	-0.7	-2.2	10.8	4.5	11.5	6	-4.2	-3.5	PHYHIP	1118	508	14469	0.0059	2.1	2.7	1
CSRP2	1286	1255	13722	6.6e-12	3.6	2.6	4.5	140.2	19.2	160.6	19.2	7.2	6.9	FBXL15	1136	14301	676	1.4e-08	-1.3	-1.8	-0.9	13.5	25.5	23.3	14.3	-6.1	-5.7	RPL13P5	1114	14217	760	0.0004	-1.4	-0.8	-2	42	15.4	30	15.7	-4.2	-3.5	PLLP	1119	509	14468	0.0059	1.5	2.4	0.7
XCR1	1287	1256	13721	6.6e-12	3.8	2.8	4.9	12.1	0.5	19.7	3.4	7.2	6.9	TPM3	1137	14300	677	1.4e-08	-1.1	-1.5	-0.8	124	212.1	50.2	48	-6.1	-5.7	ATN1	1115	14216	761	0.0004	-1.5	-0.8	-2.2	7	2.5	6.3	3.7	-4.2	-3.5	CPNE2	1120	510	14467	0.0059	1.6	2.6	0.7
SPOCK3	1288	1257	13720	6.6e-12	3.7	2.8	4.6	7.4	0.1	6.4	0.7	7.2	6.9	PWP1	1138	461	14516	1.4e-08	1.2	0.8	1.5	152.4	80.2	70.7	34.4	6.1	5.7	SLBP	1116	355	14622	0.00041	1.5	2.2	0.8	71.1	167.7	43	92.9	4.2	3.5	LINC00540	1121	511	14466	0.0059	1.5	2.5	0.7
ALDH7A1	1289	1258	13719	6.6e-12	3.3	2.5	4.2	14.7	2.6	12.8	3.8	7.2	6.9	LDHD	1139	14299	678	1.4e-08	-1.7	-2.3	-1.1	1.4	6.6	4.3	10.3	-6.1	-5.7	CEP350	1117	14215	762	0.00041	-1.4	-0.7	-2.1	5.3	2.7	3.5	4.6	-4.2	-3.5	SERPINB5	1122	512	14465	0.0059	2.2	3.5	1
SNORA12	1290	1259	13718	6.6e-12	3.2	2.4	4	123.8	14.4	83.3	29.4	7.2	6.9	DSCR3	1140	14298	679	1.4e-08	-1.5	-2	-1	4.8	11.3	7.2	9.7	-6.1	-5.7	FNDC4	1118	14214	763	0.00041	-1.9	-0.9	-3	9.4	0.7	25.4	2.7	-4.2	-3.5	ZKSCAN4	1123	513	14464	0.006	1.6	2.8	0.7
EIF2AK4	1291	1260	13717	6.6e-12	3.4	2.6	4.2	7.3	1.5	4.4	3.2	7.2	6.9	HNRNPUL1	1141	462	14515	1.4e-08	1.4	0.9	1.9	38.1	17.3	23.2	14.7	6.1	5.7	NOP9	1119	14213	764	0.00041	-1.6	-0.8	-2.4	7.3	2.8	5.6	3.7	-4.2	-3.5	TRPM1	1124	514	14463	0.006	2.1	2.8	1
MLLT3	1292	1261	13716	6.6e-12	3.5	2.6	4.3	3.6	0.5	2.6	1.2	7.2	6.9	KIFC3	1143	464	14513	1.5e-08	1.8	1.2	2.5	4.2	0.6	6.9	1.8	6.1	5.7	FANCA	1120	14212	765	0.00042	-1.4	-0.7	-2	26.3	12	13.6	10.6	-4.2	-3.5	GPCPD1	1125	515	14462	0.006	1.3	2	0.6
CCNI2	1293	1262	13715	6.6e-12	3.5	2.6	4.3	14.5	1.2	16.2	2.6	7.2	6.9	TCEB1	1144	465	14512	1.6e-08	1.2	0.8	1.5	167.2	88.7	65.4	32.6	6.1	5.7	MIR17HG	1121	14211	766	0.00042	-1.7	-0.8	-2.5	19.4	12.6	17.1	27.8	-4.2	-3.5	RUNX1	1126	14366	611	0.006	-1.4	-0.6	-2.3
HIST1H2AG	1294	1263	13714	6.6e-12	3.8	2.8	4.8	50.4	2.1	58.8	5.7	7.2	6.9	NAF1	1145	466	14511	1.6e-08	1.3	0.9	1.7	22.9	11.4	16	11.4	6.1	5.6	SIGIRR	1122	14210	767	0.00042	-1.4	-0.7	-2.1	31.8	11.5	25.8	10.4	-4.2	-3.5	NMU	1127	516	14461	0.006	1.3	2.1	0.6
LINC00922	1295	1264	13713	6.6e-12	3.4	2.6	4.2	5.8	0.2	3.7	0.9	7.2	6.9	SLC6A6	1147	14297	680	1.6e-08	-1.4	-2	-0.9	1.7	3.7	5.4	6.7	-6.1	-5.6	DYNC1H1	1123	14209	768	0.00043	-1.5	-0.8	-2.2	15.1	6.4	11	4.2	-4.2	-3.5	SACS-AS1	1128	517	14460	0.006	1.8	4	0.8
LRRC8E	1296	1265	13712	6.6e-12	4	3	4.9	6.5	0.6	5.7	2.3	7.2	6.9	ALG14	1148	14296	681	1.7e-08	-1.3	-1.8	-0.9	17.9	47.1	18	36.7	-6.1	-5.6	AARS2	1124	14208	769	0.00043	-1.4	-0.7	-2.1	44.1	19.8	35.5	14	-4.2	-3.5	FBXO4	1129	518	14459	0.0061	2	2.6	0.9
BDH1	1297	1266	13711	6.6e-12	3.8	2.8	4.7	5.8	0.4	4.3	2.3	7.2	6.9	TMEM128	1149	14295	682	1.7e-08	-1.2	-1.6	-0.8	14.6	32.3	12.1	18.3	-6.1	-5.6	AMPH	1125	356	14621	0.00043	1.9	3.3	1	0.1	1.8	0.4	3.4	4.2	3.5	ZNF578	1130	519	14458	0.0061	1.3	2.1	0.6
TOMM34	1298	1267	13710	6.6e-12	3.6	2.7	4.5	91.1	17.5	58.6	18.3	7.2	6.9	VPS35	1150	14294	683	1.7e-08	-1.1	-1.5	-0.8	29.3	53.4	19.5	20.2	-6.1	-5.6	SLC39A14	1126	357	14620	0.00043	1.5	2.3	0.8	9.4	24.4	8.2	18.4	4.2	3.5	PMM2	1131	520	14457	0.0061	1.2	1.9	0.6
RAI14	1299	1268	13709	6.6e-12	3.6	2.7	4.7	13.2	2.1	14.2	4.9	7.2	6.9	RAB18	1151	14293	684	1.7e-08	-1.2	-1.7	-0.8	33.3	63.3	24.8	29.5	-6.1	-5.6	NMT2	1127	14207	770	0.00043	-1.5	-0.7	-2.2	13.3	4.8	13.6	5.1	-4.2	-3.5	UBXN8	1132	521	14456	0.0061	1.3	2	0.6
SCAP	1300	1269	13708	6.6e-12	3.1	2.3	4	52.1	15.1	33.7	16.1	7.2	6.9	CCDC58	1152	468	14509	1.8e-08	1.2	0.8	1.7	249.1	138.5	136.4	74.1	6.1	5.6	PAFAH2	1128	358	14619	0.00044	1.5	2.1	0.8	12.1	27.7	12.1	15.9	4.1	3.5	COL21A1	1133	14365	612	0.0061	-1.8	-0.7	-2.8
FBXO45	1301	1270	13707	6.6e-12	3	2.2	3.8	27.6	7.7	9.7	5.6	7.2	6.9	ACADM	1153	14292	685	1.8e-08	-1.4	-1.9	-0.9	2.9	8.6	4.7	7.2	-6.1	-5.6	RBM47	1129	359	14618	0.00045	1.5	2.2	0.8	34.9	84.6	25.6	39.7	4.1	3.5	BCAM	1134	522	14455	0.0061	2.2	3	1
THYN1	1302	1271	13706	6.6e-12	3.2	2.3	4.2	239.2	55.6	244	53.1	7.2	6.9	TKT	1154	14291	686	1.8e-08	-1.2	-1.7	-0.8	39.7	75.2	32	36.7	-6.1	-5.6	SBDSP1	1130	360	14617	0.00045	1.3	2	0.8	26.8	63.5	22.8	27.5	4.1	3.5	SLC9A3R2	1135	523	14454	0.0061	1.6	2.5	0.7
MFHAS1	1303	1272	13705	6.6e-12	3.5	2.6	4.3	10	1.3	7.9	2.3	7.2	6.9	TRIM6	1155	14290	687	1.8e-08	-1.3	-1.8	-0.9	7.1	15.7	11.5	14.7	-6.1	-5.6	PAN2	1131	14206	771	0.00045	-1.7	-0.8	-2.5	5.8	1.4	8	2.9	-4.1	-3.5	CHST12	1136	14364	613	0.0061	-1.2	-0.5	-2
FAM179A	1304	1273	13704	6.6e-12	4.2	3.1	5.3	5.2	0.2	5.2	1.6	7.2	6.9	PSMB10	1156	14289	688	1.9e-08	-1.2	-1.7	-0.8	12.3	28	17.7	21.8	-6.1	-5.6	NDUFA12	1132	14205	772	0.00045	-1.2	-0.6	-1.8	696.5	380.8	278.9	136.7	-4.1	-3.5	YAP1	1137	14363	614	0.0062	-1.4	-0.6	-2.2
LOC100506790	1305	1274	13703	6.6e-12	4.3	2.7	5.3	757.5	92.3	1249.5	91.2	7.2	6.9	SEMA6A	1157	14288	689	2e-08	-1.6	-2.2	-1	7.8	18.1	12	23.2	-6	-5.6	PTRF	1133	361	14616	0.00045	1.5	2.3	0.8	4.3	14.2	6.3	11.3	4.1	3.5	PTPMT1	1138	524	14453	0.0063	1.4	2.3	0.6
EHMT1	1306	1275	13702	6.6e-12	3.1	2.4	3.9	39.7	8.9	22.9	8.7	7.2	6.9	GALK1	1158	14287	690	2e-08	-1.2	-1.7	-0.8	122.1	229.9	100	103.2	-6	-5.6	SGPP2	1134	362	14615	0.00046	1.7	2.9	0.9	1	6	5	8.9	4.1	3.5	GALK2	1139	14362	615	0.0063	-1.2	-0.5	-2
TNPO3	1307	1276	13701	6.6e-12	2.9	2.2	3.7	99.4	29.7	36.1	20	7.2	6.9	SSX6	1159	469	14508	2e-08	1.5	1	2	6.4	1.4	9.3	3.5	6	5.6	QARS	1135	14204	773	0.00046	-1.2	-0.6	-1.8	236	124.8	69.3	66.5	-4.1	-3.5	MIIP	1140	525	14452	0.0063	1.2	1.9	0.6
USP44	1308	1277	13700	6.6e-12	3.6	2.7	4.4	7.1	0.6	5.2	1.7	7.2	6.9	GAK	1160	14286	691	2e-08	-1.3	-1.7	-0.9	10.1	17.9	11	10.2	-6	-5.6	ALDOC	1136	14203	774	0.00046	-1.9	-1	-2.7	15.2	3.8	19	7.9	-4.1	-3.5	SLC25A19	1141	526	14451	0.0063	1.3	2.1	0.6
RNF130	1309	1278	13699	6.6e-12	3.4	2.5	4.2	13.6	1.7	11.7	3.8	7.2	6.9	LIFR	1161	470	14507	2.1e-08	1.4	0.9	1.9	3.9	1.5	4.1	3.1	6	5.6	BTG1	1137	14202	775	0.00046	-1.7	-0.8	-2.4	10.3	4.5	9.7	4.8	-4.1	-3.5	FSCN1	1142	14361	616	0.0063	-1.5	-0.6	-2.3
YWHAG	1310	1279	13698	6.6e-12	2.9	2.2	3.7	49.1	15.4	13	11.9	7.2	6.9	CRIP2	1162	14285	692	2.1e-08	-1.7	-2.3	-1.1	2.3	8.4	7.3	14.9	-6	-5.6	WASF2	1138	14201	776	0.00046	-1.3	-0.7	-2	18.2	7.8	11.4	5.4	-4.1	-3.5	ALDOC	1143	14360	617	0.0063	-1.6	-0.7	-2.6
LDOC1	1311	1280	13697	6.6e-12	3.1	2.4	4	29.2	5.7	19.3	9.7	7.2	6.9	MID1	1163	471	14506	2.2e-08	1.5	0.9	2	10.9	3.9	14.2	9.3	6	5.6	C1orf186	1139	14200	777	0.00047	-2.2	-1.3	-2.9	1	0	3	0	-4.1	-3.5	RNF26	1144	527	14450	0.0064	1.2	2	0.6
BAIAP2L1	1313	1282	13695	6.6e-12	3.3	2.4	4.1	73.6	21.6	36.3	18.9	7.2	6.9	SLC4A2	1164	14284	693	2.2e-08	-1.3	-1.8	-0.9	10.4	22	9.9	17.2	-6	-5.6	KLF7	1140	14199	778	0.00047	-1.8	-0.9	-2.7	1	0.2	1.6	0.7	-4.1	-3.5	THAP3	1145	528	14449	0.0064	1.3	2.2	0.6
SUPT3H	1314	1283	13694	6.6e-12	3.1	2.3	3.9	14.7	3.1	8.6	3.2	7.2	6.9	TBC1D1	1165	14283	694	2.2e-08	-1.3	-1.8	-0.9	3.4	7.3	5.2	5.9	-6	-5.6	MYOF	1142	364	14613	0.00047	1.6	2.5	0.8	5	15.8	6.1	8.4	4.1	3.5	SLC9A6	1146	529	14448	0.0065	1.6	2.6	0.7
KDM3A	1315	1284	13693	6.6e-12	3.2	2.4	4	48	11.9	23.1	10.1	7.2	6.9	RPL22L1	1166	472	14505	2.2e-08	1.3	0.8	1.7	95.9	46.7	71.6	27	6	5.6	EPCAM	1143	14198	779	0.00047	-1.5	-0.8	-2.2	183.3	98.8	106.7	82.1	-4.1	-3.5	LOC101928784	1147	530	14447	0.0065	2	2.6	0.9
LRRN4	1316	1285	13692	6.6e-12	3.7	2.6	4.7	5.5	0.2	7	0.6	7.2	6.9	SLC6A8	1167	473	14504	2.2e-08	1.8	1.2	2.3	149.3	60.4	130.7	65.7	6	5.6	RABEP1	1144	365	14612	0.00047	1.3	2	0.7	14.2	73	12.7	46.6	4.1	3.5	PTP4A1	1149	532	14445	0.0065	1.3	2	0.6
DUSP8	1317	1286	13691	6.6e-12	3.3	2.4	4.2	2.7	0.2	2.3	1.1	7.2	6.9	PLTP	1168	14282	695	2.3e-08	-1.5	-2	-1	17.2	38.5	19.3	32.9	-6	-5.6	EFTUD1	1145	14197	780	0.00048	-1.5	-0.7	-2.2	8.4	3.1	7.7	4.5	-4.1	-3.5	TCP11L1	1150	14359	618	0.0065	-1.9	-0.8	-2.7
STK35	1318	1287	13690	6.6e-12	3.1	2.3	3.9	29	8.1	12.9	6.3	7.2	6.9	PCBD1	1169	14281	696	2.3e-08	-1.7	-2.2	-1.1	4	13.8	11.1	17	-6	-5.6	ENTPD4	1146	366	14611	0.00048	1.5	2.1	0.8	1.7	5.2	1.9	4.2	4.1	3.5	POLR3H	1151	533	14444	0.0065	1.3	2	0.6
KDM5A	1320	1289	13688	6.6e-12	3	2.3	3.8	27.6	8.2	12.2	5.5	7.2	6.9	ACSL4	1170	474	14503	2.3e-08	1.3	0.9	1.8	16.5	8	14.9	7.9	6	5.6	SETD2	1147	14196	781	0.00048	-1.3	-0.6	-1.9	14.6	7.6	9.6	6.2	-4.1	-3.5	ATP6V1B1	1152	534	14443	0.0065	1.5	2.5	0.7
LACC1	1321	1290	13687	6.6e-12	4.1	2.9	5.6	15.2	0.8	36.2	2.3	7.2	6.9	LAMA5	1171	14280	697	2.3e-08	-1.4	-2	-0.9	2	3.9	3.6	3.7	-6	-5.6	BCAM	1148	367	14610	0.00048	1.8	2.7	0.9	0	1.4	0.1	4	4.1	3.5	MLN	1153	14358	619	0.0066	-2.3	-1.1	-3.3
TBCEL	1322	1291	13686	6.6e-12	3.5	2.6	4.4	8.7	0.9	6.8	2	7.2	6.9	CLIC4	1172	14279	698	2.3e-08	-1.2	-1.6	-0.8	28.2	50.8	17.2	20.2	-6	-5.6	GRB7	1149	14195	782	0.00048	-1.4	-0.7	-2	46	20.7	33.2	18.3	-4.1	-3.5	DHX33	1154	14357	620	0.0066	-1.2	-0.5	-2
SPECC1	1323	1292	13685	6.6e-12	3.2	2.4	4	59.3	15.5	29.7	16.2	7.2	6.9	FLNC	1173	14278	699	2.3e-08	-1.8	-2.4	-1.1	0	0.5	0.3	1.3	-6	-5.6	BSG	1150	368	14609	0.00048	1.4	2	0.8	492.7	1116.5	175.5	536.1	4.1	3.5	RNFT1	1155	535	14442	0.0067	1.4	2.3	0.6
TMC5	1324	1293	13684	6.6e-12	3.4	2.6	4.3	8.8	1.9	6.8	2.8	7.2	6.9	TOPORS	1174	475	14502	2.4e-08	1.5	1	2	44.1	20.8	27.1	18.7	6	5.6	TNRC6B	1151	14194	783	0.00048	-1.3	-0.7	-1.9	4.3	1.9	2.6	1.4	-4.1	-3.5	MYO5B	1156	14356	621	0.0067	-1.4	-0.6	-2.3
CEP120	1325	1294	13683	6.6e-12	3.5	2.5	4.3	8.1	1	7.5	2.3	7.2	6.9	BTRC	1175	476	14501	2.4e-08	1.2	0.8	1.6	38.1	20	20.1	10.7	6	5.6	RRAD	1152	14193	784	0.00048	-1.7	-0.8	-2.5	62.1	23.6	50.1	38.8	-4.1	-3.5	SETD2	1158	14355	622	0.0068	-1.2	-0.5	-1.9
CCDC92	1326	1295	13682	6.6e-12	3.4	2.5	4.3	12.6	0.9	10.5	3.3	7.2	6.9	MYL7	1176	14277	700	2.4e-08	-2.1	-2.9	-1.4	0.4	4.4	3.3	12	-6	-5.6	CAMP	1153	14192	785	0.00049	-1.4	-0.7	-2.1	21.1	6.7	20.7	12	-4.1	-3.5	KIF1C	1159	14354	623	0.0068	-1.2	-0.5	-2
DPF1	1327	1296	13681	6.6e-12	3.3	2.5	4.3	11.5	1.3	10.2	5.2	7.2	6.9	LINC00479	1177	14276	701	2.4e-08	-1.9	-2.6	-1.2	0.9	5	3	9	-6	-5.6	RALGAPB	1154	14191	786	0.00049	-1.3	-0.7	-1.9	7.1	3.4	4.9	3	-4.1	-3.5	DDIT4L	1160	537	14440	0.0068	1.4	2.3	0.6
RASSF3	1328	1297	13680	6.6e-12	3.4	2.6	4.2	24.9	6	14.8	7.8	7.2	6.9	UXT	1178	477	14500	2.5e-08	1.2	0.8	1.6	488.2	255.1	256.6	131.9	6	5.6	SCARA5	1155	14190	787	0.00049	-2.3	-1.1	-3.2	1.4	0.1	3.4	0.3	-4.1	-3.5	ATF3	1161	538	14439	0.0068	1.6	2.8	0.7
MED16	1329	1298	13679	6.6e-12	3	2.3	3.8	66.9	19.1	27.3	17.5	7.2	6.9	GPAA1	1179	14275	702	2.5e-08	-1.2	-1.7	-0.8	35.2	66	37.1	33.8	-6	-5.6	SAMD4B	1156	14189	788	0.00049	-1.5	-0.7	-2.2	13.9	5.6	11.7	5.5	-4.1	-3.5	DCAF5	1162	14353	624	0.0068	-1.3	-0.6	-2.1
GCNT1	1330	1299	13678	6.6e-12	4	2.8	5	12.6	1.2	14.5	2.4	7.2	6.9	ABCC4	1180	14274	703	2.5e-08	-1.4	-2	-1	2.5	6.3	4.6	7.1	-6	-5.6	OTUD1	1157	14188	789	0.00049	-1.5	-0.7	-2.2	8.7	3.4	8.4	4	-4.1	-3.5	CPEB1	1163	539	14438	0.0068	1.6	2.7	0.7
ABR	1331	1300	13677	6.6e-12	3.3	2.5	4.1	15	3.7	9	6	7.2	6.9	PABPN1L	1181	478	14499	2.5e-08	1.9	1.1	2.6	14.6	1.2	43.2	4.5	6	5.6	KRT18	1158	369	14608	0.00049	1.7	2.5	0.8	611	1547.2	554	834.5	4.1	3.5	NHLRC1	1165	541	14436	0.007	2.1	2.7	0.9
KHDC1	1332	1301	13676	6.6e-12	3.2	2.4	4.1	109.8	25.5	89.3	35.9	7.2	6.9	UTP3	1182	479	14498	2.5e-08	1.5	1	1.9	39.2	17	24	17.4	6	5.6	N4BP2	1159	14187	790	0.00049	-1.5	-0.7	-2.2	23	11.8	14	10.5	-4.1	-3.5	GATA3-AS1	1167	543	14434	0.0071	1.5	2.3	0.7
TRIM53AP.uid_15951	1333	1302	13675	6.6e-12	3.3	2.4	4.3	14.9	1.4	18.9	1.6	7.2	6.9	UACA	1183	14273	704	2.6e-08	-1.4	-2	-0.9	19.1	34.8	22.9	23.8	-6	-5.6	C21orf59	1160	370	14607	0.00049	1.3	1.9	0.7	94.1	188.3	49	73.1	4.1	3.5	METTL18	1168	544	14433	0.0071	1.4	2.3	0.7
LOC339166	1334	1303	13674	6.6e-12	3.8	2.7	4.8	12.9	0.7	19.7	2.9	7.2	6.9	HS3ST5	1186	14272	705	2.6e-08	-2.3	-3	-1.3	0	2	0.1	8.9	-6	-5.6	RFK	1161	371	14606	0.00049	1.8	2.7	0.9	19.8	67.4	26.4	40.7	4.1	3.5	GEMIN6	1169	545	14432	0.0071	1.2	1.9	0.6
ZNF654	1335	1304	13673	6.6e-12	3.2	2.4	4	16.5	4.1	9.3	5.8	7.2	6.9	NDUFA8	1187	14271	706	2.6e-08	-1.1	-1.5	-0.8	220.4	378.5	144.9	132.8	-6	-5.6	MPZ	1162	14186	791	0.0005	-2.1	-0.9	-2.8	0.6	0	2.3	0	-4.1	-3.5	BHLHE40	1170	14352	625	0.0072	-2	-0.8	-3.2
RERE	1336	1305	13672	6.6e-12	3.3	2.4	4.1	17.9	4.3	10.6	4.5	7.2	6.9	ZP1	1188	482	14495	2.7e-08	1.7	1	2.4	10.6	2.3	17.2	5.3	6	5.6	RC3H2	1163	14185	792	0.0005	-1.3	-0.7	-2	14.2	6.4	11.2	6.4	-4.1	-3.5	DEPDC7	1171	14351	626	0.0072	-1.6	-0.7	-2.4
PCMTD1	1337	1306	13671	6.6e-12	3.6	2.6	4.4	20.3	3.6	14.5	4	7.2	6.9	STEAP3	1189	14270	707	2.7e-08	-2	-2.9	-1.3	0.3	2.1	1.4	4.3	-6	-5.6	TBC1D1	1164	14184	793	0.00051	-1.4	-0.7	-2.1	16.1	7.3	13.9	5.9	-4.1	-3.5	SLC19A3	1172	546	14431	0.0072	1.4	2.7	0.6
KLHL15	1338	1307	13670	6.6e-12	3.5	2.6	4.5	46.2	10.1	39.6	11	7.2	6.9	MMAA	1190	483	14494	2.8e-08	1.5	0.9	2	4.5	1.4	4.4	2.8	6	5.6	NAA16	1165	14183	794	0.00052	-1.5	-0.7	-2.1	8.3	4.3	7.6	6.9	-4.1	-3.5	RANGAP1	1173	547	14430	0.0072	1.2	1.9	0.6
DMXL1	1339	1308	13669	6.6e-12	3.1	2.4	3.9	9.3	2.3	4.6	2.6	7.2	6.9	LYPLA2	1191	14269	708	2.8e-08	-1.3	-1.7	-0.9	18.3	35.8	17.1	24	-6	-5.6	MS4A15	1166	14182	795	0.00052	-1.8	-0.9	-2.6	24	7.1	29.8	9.3	-4.1	-3.5	PCGF2	1174	14350	627	0.0073	-1.3	-0.6	-2.1
SCIN	1340	1309	13668	6.6e-12	3.6	2.6	4.5	5.6	0.4	4.4	1.9	7.2	6.9	CTRB2	1192	484	14493	2.8e-08	1.5	1	2	7.4	2.1	10.1	6	6	5.6	CRHBP	1167	14181	796	0.00053	-2.1	-1.1	-3	4.2	0.3	9.6	1.8	-4.1	-3.5	ACN9	1175	548	14429	0.0073	1.3	2	0.6
CCDC39	1341	1310	13667	6.6e-12	3.6	2.7	4.4	6	0.5	5.2	1.1	7.2	6.9	KRTCAP3	1193	14268	709	2.8e-08	-1.4	-1.9	-1	22.8	52.4	24.6	38.1	-6	-5.6	ENO2	1168	14180	797	0.00053	-1.5	-0.7	-2.2	135.5	57.5	92.5	51.2	-4.1	-3.5	PARS2	1176	549	14428	0.0073	1.4	2.3	0.7
NEFM	1342	1311	13666	6.6e-12	3.9	2.9	4.9	33.4	6.9	21.9	21.8	7.2	6.9	CCSAP	1194	485	14492	2.8e-08	1.4	0.9	1.9	4.8	2.3	5.6	4.4	6	5.6	HOOK3	1169	14179	798	0.00053	-1.5	-0.7	-2.1	4.5	2.6	3.8	3.4	-4.1	-3.5	GSTM4	1177	14349	628	0.0074	-1.4	-0.6	-2.2
PDE7A	1343	1312	13665	6.6e-12	3.6	2.7	4.5	7.4	1.1	7.2	2	7.2	6.9	MFSD3	1195	14267	710	2.8e-08	-1.7	-2.3	-1.1	0.7	2.8	3.1	5.1	-6	-5.6	TTF2	1171	14178	799	0.00054	-1.3	-0.7	-2	11	4.6	9	5	-4.1	-3.5	ZFP36L2	1178	14348	629	0.0074	-1.3	-0.5	-2
UHRF2	1344	1313	13664	6.6e-12	3.5	2.6	4.3	26.6	5.5	18.4	5.6	7.2	6.9	DDOST	1196	14266	711	2.9e-08	-1.2	-1.6	-0.8	117	219.9	67.7	102.1	-6	-5.5	PIGP	1172	373	14604	0.00054	1.5	2.3	0.8	10.9	35.3	12.3	33	4.1	3.5	POLR3B	1179	550	14427	0.0074	1.3	2.1	0.6
MOK	1346	1315	13662	6.6e-12	3.1	2.3	3.9	46.5	11.8	24.1	14.9	7.2	6.9	MPG	1197	14265	712	2.9e-08	-1.4	-2	-0.9	4.4	10.1	11.3	13.8	-6	-5.5	BAK1	1173	374	14603	0.00054	1.3	2	0.7	58.9	124.1	41.9	46.8	4.1	3.5	SYK	1180	551	14426	0.0075	1.5	2.5	0.7
EPS15L1	1347	1316	13661	6.6e-12	3.1	2.3	4	29.6	8.2	24.1	9.6	7.2	6.9	TIMM8A	1198	486	14491	3e-08	1.3	0.9	1.7	171.2	84.9	106.8	64.4	6	5.5	ARHGAP5	1174	14177	800	0.00054	-1.3	-0.7	-2	9.9	5	6.5	4.2	-4.1	-3.5	DYSF	1181	14347	630	0.0075	-1.4	-0.6	-2.3
MEIS3	1348	1317	13660	6.6e-12	3.4	2.6	4.2	5.9	0.2	3.8	0.8	7.2	6.9	DDA1	1199	487	14490	3e-08	1.2	0.8	1.6	26.6	12.5	15	6.7	6	5.5	TRIP13	1175	375	14602	0.00055	1.4	2.1	0.7	24.5	52.8	23	29.3	4.1	3.5	ZFP62	1182	552	14425	0.0075	1.5	2.7	0.6
CLSPN	1349	1318	13659	6.6e-12	3	2.2	3.8	54.9	16.9	22.8	9.5	7.2	6.9	PTBP3	1200	14264	713	3e-08	-1.5	-2	-1	4.5	10.6	6.3	9.1	-6	-5.5	RMDN3	1176	376	14601	0.00055	1.5	2.2	0.8	19.7	51.1	17.6	25.3	4.1	3.5	SPDL1	1183	553	14424	0.0076	1.2	2	0.6
RALGPS1	1350	1319	13658	6.6e-12	3.9	2.9	4.9	7.8	0.5	7.8	2.1	7.2	6.9	MYD88	1201	14263	714	3.2e-08	-2.1	-2.8	-1.4	0.6	2.8	3.2	5.1	-6	-5.5	HERC1	1177	14176	801	0.00055	-1.7	-0.9	-2.6	2.7	1	3.1	2.9	-4.1	-3.5	GABBR1	1184	14346	631	0.0076	-1.5	-0.6	-2.4
MAP7D1	1351	1320	13657	6.6e-12	3.7	2.6	4.6	18.1	2.5	17.5	4.3	7.2	6.9	CEACAM1	1202	14262	715	3.2e-08	-1.8	-2.5	-1.1	0.5	3.5	2.9	9.4	-6	-5.5	FAM120C	1178	14175	802	0.00055	-1.5	-0.7	-2.2	6.4	1.9	12.1	4	-4.1	-3.5	PIH1D2	1185	554	14423	0.0076	2	2.6	0.9
REXO2	1353	1322	13655	6.6e-12	3.3	2.4	4.1	182	41.7	137.3	35.3	7.2	6.9	HFE2	1203	488	14489	3.3e-08	2.2	1.4	3	3.3	0.1	10.8	0.7	6	5.5	IFT22	1179	377	14600	0.00055	1.3	1.9	0.7	21.6	48	14.6	22.1	4.1	3.5	C1QBP	1186	555	14422	0.0076	1.1	1.8	0.5
KMT2B	1355	1324	13653	6.6e-12	3.3	2.4	4.2	14	3.1	11.3	3.4	7.2	6.9	BCL2L1	1204	14261	716	3.3e-08	-1.2	-1.7	-0.8	14.3	27	14.4	18	-5.9	-5.5	GPC4	1180	14174	803	0.00055	-2.6	-1.5	-3.6	3.3	0.2	7.3	0.9	-4.1	-3.5	CAND2	1187	556	14421	0.0077	1.8	3.5	0.8
GLIPR1	1356	1325	13652	6.6e-12	3.3	2.5	4.2	7.7	0.8	6.8	2.3	7.2	6.9	DUSP27	1205	489	14488	3.4e-08	1.5	0.9	2.2	15.6	6.7	15.2	9.6	5.9	5.5	ZNF48	1181	14173	804	0.00055	-1.5	-0.8	-2.2	9.8	3.1	13.7	5.5	-4.1	-3.5	RABGEF1	1188	557	14420	0.0077	1.2	1.9	0.6
NPAT	1357	1326	13651	6.6e-12	3	2.2	3.8	26.1	7.7	12	6.7	7.2	6.9	BMP6	1206	490	14487	3.4e-08	2	1.2	2.9	4.1	0.3	12	1.9	5.9	5.5	FABP3	1182	14172	805	0.00055	-2.4	-1	-3.7	37.4	7.3	85.7	12.3	-4.1	-3.5	TEFM	1189	558	14419	0.0077	1.2	1.9	0.6
ZNF506	1358	1327	13650	6.6e-12	3.2	2.4	4	50.1	12.4	30.7	11.3	7.2	6.9	KBTBD2	1207	491	14486	3.5e-08	1.6	1	2.2	6.9	1.9	7.8	3.4	5.9	5.5	LEFTY1	1183	14171	806	0.00055	-2.7	-1.2	-3.7	8.2	0.8	19.7	4.3	-4.1	-3.5	MRPL55	1190	559	14418	0.0077	1.3	1.9	0.6
C1orf168	1359	1328	13649	6.6e-12	3.7	2.6	4.8	5	0.2	6.5	1.1	7.2	6.9	TRAM2	1208	492	14485	3.5e-08	1.4	0.9	1.8	16.3	7.3	12	5.5	5.9	5.5	ANXA5	1184	378	14599	0.00055	1.5	2.2	0.8	56.5	140.8	44.9	80.2	4.1	3.5	CLCN7	1191	560	14417	0.0078	1.5	2.5	0.7
IGF2BP3	1360	1329	13648	6.6e-12	3.6	2.7	4.4	19.6	3.7	12.1	5.5	7.2	6.9	FARSA	1209	14260	717	3.5e-08	-1.2	-1.6	-0.8	101.5	171.2	64.9	65	-5.9	-5.5	LGALS4	1185	379	14598	0.00056	1.5	2.3	0.8	4.9	17.8	7.7	18.5	4.1	3.5	BOLA1	1192	561	14416	0.0078	1.3	2.1	0.6
A2ML1	1361	1330	13647	6.6e-12	3.7	2.7	4.7	4.9	0.2	5.7	0.8	7.2	6.9	SNHG10	1210	493	14484	3.5e-08	1.4	0.9	1.8	41.5	19.5	34.5	18.6	5.9	5.5	ZNF609	1186	14170	807	0.00056	-1.5	-0.7	-2.2	4.5	1.3	6	1.7	-4.1	-3.5	POLD4	1193	14345	632	0.0079	-1.2	-0.5	-1.9
SYNRG	1362	1331	13646	6.6e-12	3.1	2.3	3.9	13.9	3.8	6.6	3.8	7.2	6.9	ACAT2	1211	14259	718	3.5e-08	-1.4	-1.8	-0.9	27.8	52.4	32	37.5	-5.9	-5.5	INSR	1187	14169	808	0.00056	-1.5	-0.7	-2.3	12.3	4.7	9.4	6.2	-4.1	-3.5	CYSTM1	1194	562	14415	0.0079	1.2	1.9	0.6
C1orf226	1363	1332	13645	6.6e-12	3.8	2.7	4.9	17.7	2.4	17.5	4.8	7.2	6.9	NRSN2	1212	14258	719	3.5e-08	-1.6	-2.2	-1	2.6	7.1	8.4	11.4	-5.9	-5.5	CELA1	1188	380	14597	0.00056	2.2	2.8	1.2	0.2	3.1	1	7.5	4.1	3.4	DENND4C	1195	14344	633	0.008	-1.2	-0.4	-1.9
LOC101593348	1364	1333	13644	6.6e-12	3.6	2.6	4.5	7.9	0.4	7.9	2.2	7.2	6.9	CST3	1213	14257	720	3.6e-08	-1.4	-1.9	-0.9	4.5	13.5	14	15.4	-5.9	-5.5	SDF2L1	1189	14168	809	0.00056	-1.3	-0.7	-2	87.6	43.6	67.7	36.7	-4.1	-3.4	GARS	1196	14343	634	0.008	-1.1	-0.4	-1.8
CHAC1	1365	1334	13643	6.6e-12	3.5	2.4	4.6	64.3	9	106.1	20.7	7.2	6.9	TFE3	1214	14256	721	3.7e-08	-1.4	-1.9	-0.9	2.1	5.3	4.4	5.9	-5.9	-5.5	LINC00668	1190	381	14596	0.00057	1.6	2.5	0.8	4.7	15.3	9.7	13.4	4.1	3.4	UBR3	1197	14342	635	0.0081	-1.3	-0.5	-2.2
ESCO2	1366	1335	13642	6.6e-12	3	2.3	3.8	65.5	17.8	28.6	13.7	7.2	6.9	SNRNP27	1215	494	14483	3.7e-08	1.2	0.8	1.5	87.8	45.4	66.3	22.3	5.9	5.5	DCUN1D3	1191	14167	810	0.00057	-1.5	-0.7	-2.2	6.6	2.1	8.1	3.4	-4.1	-3.4	MXRA8	1198	14341	636	0.0081	-2.3	-1.1	-3.3
GRHL1	1367	1336	13641	6.6e-12	3.6	2.6	4.5	10.9	1.7	8.7	5.7	7.2	6.9	DEDD2	1216	14255	722	3.8e-08	-1.4	-2	-0.9	14.3	28.6	20	25.9	-5.9	-5.5	CYB5RL	1192	382	14595	0.00057	1.6	2.3	0.8	1.1	5.1	1.8	6.2	4.1	3.4	TMEM245	1199	14340	637	0.0081	-1.3	-0.6	-2.1
HIST1H2BJ	1368	1337	13640	6.6e-12	3.9	2.9	4.9	67.6	5.5	61.1	11.3	7.2	6.9	LPP-AS2	1217	495	14482	3.8e-08	1.3	0.9	1.8	2.5	0.7	2.5	1.1	5.9	5.5	LOC100506100	1193	14166	811	0.00057	-1.5	-0.7	-2.2	37.5	11	43	12.5	-4.1	-3.4	FERMT2	1200	14339	638	0.0082	-1.3	-0.5	-2.1
CSGALNACT2	1369	1338	13639	6.6e-12	3	2.3	3.8	12.4	2.8	7.2	4.4	7.2	6.9	IRX3	1218	496	14481	3.8e-08	1.7	1.1	2.3	3	0.7	4.5	2.1	5.9	5.5	LPCAT4	1194	14165	812	0.00057	-1.4	-0.7	-2.1	42.9	17.4	34.6	14.4	-4.1	-3.4	MCM2	1201	563	14414	0.0082	1.2	1.9	0.5
OSBPL1A	1370	1339	13638	6.6e-12	3.3	2.4	4.2	10.7	1.5	9.5	3.3	7.2	6.9	SURF4	1219	14254	723	3.8e-08	-1.2	-1.6	-0.8	69	119.2	43.3	57	-5.9	-5.5	ESRRG	1195	383	14594	0.00058	2	3	1	0.2	2.3	0.8	4.2	4.1	3.4	ZER1	1202	564	14413	0.0083	1.3	2.1	0.6
ELAVL2	1371	1340	13637	6.6e-12	3.6	2.7	4.5	8.1	1.2	6.7	3.5	7.2	6.9	NFKBIL1	1220	14253	724	3.8e-08	-1.3	-1.9	-0.9	14.3	28.5	19	27.3	-5.9	-5.5	LPCAT3	1196	384	14593	0.00058	1.4	2	0.7	109.3	246.9	65	101.2	4.1	3.4	TCF25	1203	14338	639	0.0083	-1.2	-0.5	-1.8
DMTN	1372	1341	13636	6.6e-12	3.7	2.7	4.7	6	0.5	6.9	3.1	7.2	6.9	CTTN	1221	14252	725	3.8e-08	-1.2	-1.7	-0.8	55.1	95.8	41.7	45	-5.9	-5.5	TMEM14A	1197	385	14592	0.00058	1.3	2	0.7	31.9	75.6	27.4	46.9	4.1	3.4	ZSCAN5B	1204	565	14412	0.0084	1.7	3.3	0.7
SCML1	1373	1342	13635	6.6e-12	3.4	2.5	4.4	14.9	2	11.9	4.7	7.2	6.9	GSTM4	1222	14251	726	3.9e-08	-1.7	-2.3	-1.1	0.5	3.2	3.8	6.3	-5.9	-5.5	LONRF1	1199	14164	813	0.00059	-1.5	-0.8	-2.2	3.8	1.1	4.6	2.9	-4.1	-3.4	ATP13A3	1205	566	14411	0.0084	1.2	2	0.6
UHRF1BP1L	1374	1343	13634	6.6e-12	3.1	2.3	3.9	16.9	5.2	7.4	6.4	7.2	6.9	PLLP	1223	14250	727	3.9e-08	-1.2	-1.7	-0.8	52.1	99.5	38.3	63.6	-5.9	-5.5	SERPINB8	1200	387	14590	0.00059	2.3	3	1.2	0	0.9	0	2.5	4.1	3.4	CSTF2T	1206	567	14410	0.0084	1.4	2.4	0.6
RICTOR	1375	1344	13633	6.6e-12	3.3	2.5	4.1	5.1	0.8	3.5	1.4	7.2	6.9	UBE2Q2	1224	14249	728	3.9e-08	-1.3	-1.8	-0.8	15.6	25.8	18.7	15.5	-5.9	-5.5	BLVRB	1201	388	14589	0.00059	1.5	2.2	0.8	25.2	72.4	28	39.8	4.1	3.4	TRIM59	1207	568	14409	0.0084	1.4	2.3	0.7
CPA1	1376	1345	13632	6.6e-12	3.6	2.7	4.6	12.5	0.7	12.4	3.8	7.2	6.9	NOL9	1225	497	14480	4e-08	1.3	0.8	1.7	19.8	9.6	12.5	6.3	5.9	5.5	ATP1B1	1202	14163	814	0.00059	-1.2	-0.6	-1.9	143	76.6	84.6	41.1	-4.1	-3.4	ENDOV	1208	569	14408	0.0084	1.4	2.2	0.6
GRTP1	1377	1346	13631	6.6e-12	3.5	2.6	4.5	56.9	10.9	52.4	14.9	7.2	6.9	SULT1A1	1226	14248	729	4e-08	-1.6	-2.2	-1.1	0.3	3	1.2	5	-5.9	-5.5	2015-09-12	1203	389	14588	0.00059	1.6	2.5	0.8	1.8	10.7	4	13.8	4.1	3.4	NDUFB10	1209	14337	640	0.0085	-1.1	-0.4	-1.8
HIRIP3	1378	1347	13630	6.6e-12	3.1	2.3	3.9	44.9	12	22.8	11.3	7.2	6.9	UBAC1	1227	14247	730	4.3e-08	-1.2	-1.6	-0.8	23.7	43.2	20.8	25.9	-5.9	-5.5	ABHD3	1204	390	14587	0.0006	1.4	2.1	0.7	14	40	13.2	28	4.1	3.4	NCBP2	1210	14336	641	0.0085	-1.1	-0.4	-1.8
ABCC4	1380	1349	13628	6.6e-12	3.1	2.3	4	9.4	2.5	6.5	4.6	7.2	6.9	NHP2	1228	498	14479	4.4e-08	1.1	0.7	1.5	610.8	331.2	236.1	127.6	5.9	5.5	SEPHS2	1205	14162	815	0.0006	-1.9	-0.8	-2.8	144.6	49.1	135.1	40	-4.1	-3.4	FXYD4	1211	570	14407	0.0085	1.5	2.5	0.7
CD83	1381	1350	13627	6.6e-12	3.4	2.5	4.3	40.1	6.1	44.9	11.8	7.2	6.9	GSK3A	1229	499	14478	4.4e-08	1.5	0.9	2	11.7	4.8	13.7	8.4	5.9	5.5	SPG20	1206	391	14586	0.0006	1.5	2.4	0.8	5.1	15	6.3	11.4	4.1	3.4	OSMR	1212	14335	642	0.0085	-2	-0.9	-3.1
SNORA2B	1382	1351	13626	6.6e-12	3.1	2.3	4	76.7	4.8	70.9	11.6	7.2	6.9	NDRG1	1230	14246	731	4.4e-08	-1.6	-2.2	-1	1.2	4.1	4.5	6.1	-5.9	-5.5	NR6A1	1207	14161	816	0.0006	-1.4	-0.7	-2.1	28.4	12.4	21.9	9	-4.1	-3.4	LOC100505817	1213	14334	643	0.0085	-1.2	-0.5	-2
ZNF833P	1383	1352	13625	6.6e-12	3.5	2.5	4.5	8	0.6	9	2.8	7.2	6.9	NUDT6	1231	500	14477	4.6e-08	1.3	0.8	1.8	42.1	17.4	39.6	20.3	5.9	5.5	LOC102467213	1208	392	14585	0.00061	2.1	2.7	1.1	0	4	0.2	7.2	4.1	3.4	FBXO45	1214	14333	644	0.0085	-1.2	-0.4	-1.9
FGFR1OP2	1385	1354	13623	6.6e-12	3.1	2.2	3.9	108.2	21.9	74.9	34.5	7.2	6.9	HRSP12	1232	14245	732	4.6e-08	-1.2	-1.7	-0.8	26.5	55.1	22.3	32.4	-5.9	-5.5	TRIM59	1210	394	14583	0.00062	1.3	2	0.7	17.4	41.6	12.7	20.1	4.1	3.4	USP4	1215	571	14406	0.0085	1.3	2.1	0.6
PRR7	1386	1355	13622	6.6e-12	3.3	2.4	4.1	7.5	0.7	4.7	4.6	7.2	6.9	P4HA1	1233	501	14476	4.6e-08	1.5	1	2	18.1	7	16.1	7.9	5.9	5.5	EGR1	1211	14160	817	0.00062	-3.2	-1.5	-4.7	16.7	1.1	72.3	3.2	-4.1	-3.4	BBS1	1216	572	14405	0.0085	1.6	2.6	0.7
TCTN1	1387	1356	13621	6.6e-12	3.5	2.6	4.4	17.6	1.4	16.7	4	7.2	6.9	MED18	1234	502	14475	4.6e-08	1.2	0.8	1.5	41.3	21.4	27.3	15.6	5.9	5.5	CXorf67	1212	395	14582	0.00062	2.2	3.4	1.2	0.1	4.1	0.4	12.2	4.1	3.4	ARID3A	1217	14332	645	0.0085	-1.2	-0.5	-1.9
LOC100288846	1389	1358	13619	6.6e-12	3.3	2.4	4.2	7.4	0.3	6	1.7	7.2	6.9	PACSIN2	1235	14244	733	4.7e-08	-1.2	-1.7	-0.8	22.6	37.1	20.3	17.7	-5.9	-5.5	GSK3A	1213	14159	818	0.00062	-1.6	-0.8	-2.4	13.5	4.8	15.9	8.4	-4.1	-3.4	FBXO15	1218	573	14404	0.0085	2	2.7	0.9
PPM1H	1390	1359	13618	6.6e-12	3.6	2.6	4.5	3.3	0.2	3.2	0.9	7.2	6.9	SNHG15	1236	503	14474	4.7e-08	1.2	0.8	1.6	999.7	506.2	446.2	199.9	5.9	5.5	TOP2B	1214	14158	819	0.00062	-1.3	-0.7	-2	12.3	6.1	10.2	6.2	-4.1	-3.4	HAUS1	1219	14331	646	0.0086	-1.2	-0.5	-1.9
ATP6V0E2	1391	1360	13617	6.6e-12	3.6	2.7	4.4	13.8	1.2	10.3	3.4	7.2	6.9	SLC35A3	1237	14243	734	4.8e-08	-1.4	-1.9	-0.9	1	3.5	1.9	4.9	-5.9	-5.5	PANX1	1215	396	14581	0.00063	1.5	2.5	0.8	1.6	8.1	3.1	8.4	4	3.4	GPSM2	1220	574	14403	0.0087	1.7	2.7	0.8
CAST	1392	1361	13616	6.6e-12	3.3	2.3	4.3	15.7	3.3	12.7	4.2	7.2	6.9	DUSP1	1238	14242	735	4.8e-08	-1.8	-2.4	-1.2	11.6	30.6	22.9	32.7	-5.9	-5.5	ROGDI	1216	14157	820	0.00064	-1.7	-0.9	-2.4	30.5	7.8	30.3	8	-4	-3.4	CAMLG	1221	14330	647	0.0087	-1.1	-0.4	-1.8
SMURF2	1393	1362	13615	6.6e-12	3.4	2.6	4.2	25	5.4	13.8	5.6	7.2	6.9	ZMIZ2	1239	14241	736	4.8e-08	-1.4	-2	-0.9	0.8	2.2	3.2	3.1	-5.9	-5.5	FBXO45	1217	14156	821	0.00064	-1.3	-0.6	-1.9	11.6	5.1	8.8	4.2	-4	-3.4	FMR1NB	1222	575	14402	0.0087	1.4	2.3	0.6
GOLGA2P5	1394	1363	13614	6.6e-12	4.1	3.1	5	11.5	0.6	9.7	2.5	7.2	6.9	UBE2I	1240	14240	737	4.9e-08	-1.1	-1.5	-0.7	72.3	127	40.8	40.6	-5.9	-5.5	ZNF530	1218	397	14580	0.00064	1.5	2.2	0.8	1.7	6	3.2	6.3	4	3.4	PHKA1	1223	14329	648	0.0087	-1.3	-0.5	-2.1
HIST2H2BE	1395	1364	13613	6.6e-12	4.2	2.9	5.4	37.5	3.7	45.8	9.8	7.2	6.9	RIC8B	1241	504	14473	5e-08	1.5	1	2.1	4.1	1.3	5	2.2	5.9	5.5	EP300	1220	14155	822	0.00065	-1.3	-0.7	-2	17.1	8.5	9.8	7.4	-4	-3.4	DMXL1	1224	14328	649	0.0087	-1.2	-0.5	-2
CALM1	1396	1365	13612	6.6e-12	3.2	2.4	4	312.8	88.5	144.8	56.2	7.2	6.9	GMPPB	1242	14239	738	5e-08	-1.5	-2.1	-1	6.8	17.9	10.4	19.7	-5.9	-5.5	RBM41	1221	14154	823	0.00066	-1.6	-0.8	-2.3	11.8	6	11.1	10.6	-4	-3.4	PNMAL1	1225	576	14401	0.0087	1.8	3.3	0.7
AFF1	1397	1366	13611	6.6e-12	2.8	2.1	3.6	30.8	9.6	6.3	6.2	7.2	6.9	ZNF506	1243	505	14472	5e-08	1.3	0.9	1.8	12.4	5.3	11.3	7.2	5.9	5.5	GGT1	1222	14153	824	0.00066	-1.7	-0.8	-2.4	2.8	0.6	4	1.2	-4	-3.4	PPP1R26	1226	577	14400	0.0087	1.7	2.7	0.7
WDR7	1398	1367	13610	6.6e-12	3.2	2.4	4.1	10.3	2.2	5.8	3.1	7.2	6.9	ISL2	1244	506	14471	5e-08	1.8	1.1	2.5	3.3	0.9	7.2	4.5	5.9	5.5	GLE1	1223	399	14578	0.00066	1.4	2.2	0.7	7.3	18.1	8.2	12.2	4	3.4	SCML2	1227	578	14399	0.0088	1.4	2.2	0.6
SMARCC2	1399	1368	13609	6.6e-12	3.3	2.5	4.2	35.3	8.7	25.5	7.7	7.2	6.9	FHOD1	1245	507	14470	5.4e-08	1.4	0.8	1.9	6.4	2.4	7.3	4.5	5.9	5.4	KCNS3	1224	14152	825	0.00067	-1.5	-0.7	-2.4	5.2	1.4	7.2	3.3	-4	-3.4	KIAA0040	1228	579	14398	0.0088	1.5	2.6	0.6
CLSTN1	1400	1369	13608	6.6e-12	2.9	2.2	3.7	46.2	14.5	18.9	11.9	7.2	6.9	NATD1	1247	509	14468	5.5e-08	1.3	0.9	1.8	14.7	6.9	12.1	6.9	5.9	5.4	ZNF292	1225	14151	826	0.00067	-1.4	-0.7	-2.1	6.9	2.8	4.3	2.9	-4	-3.4	SIX1	1229	14327	650	0.0088	-3.3	-1.3	-4.2
GALNT18	1401	1370	13607	6.6e-12	3.6	2.6	4.5	5.3	0.2	5.7	1.6	7.2	6.9	TOX4	1248	510	14467	5.5e-08	1.3	0.8	1.7	52.7	27.8	39.7	18.4	5.9	5.4	TAF1D	1226	14150	827	0.00069	-1.2	-0.6	-1.9	119.1	58	71.6	36.8	-4	-3.4	ADAL	1230	580	14397	0.0088	1.4	2.2	0.6
MYLK	1402	1371	13606	6.6e-12	3.3	2.4	4.1	5.5	1.5	3.7	2.3	7.2	6.9	RCBTB1	1249	14238	739	5.6e-08	-1.3	-1.8	-0.9	19.3	40.2	15	25	-5.9	-5.4	CHMP7	1227	400	14577	0.00069	1.5	2.2	0.8	6.1	14.3	9.2	11.3	4	3.4	CD3D	1231	14326	651	0.0088	-2.3	-1.1	-3.2
TSC1	1403	1372	13605	6.6e-12	2.9	2.2	3.7	21.4	6.4	7.9	6.2	7.2	6.9	CEP164	1250	511	14466	5.7e-08	1.4	0.9	1.8	17.8	7.8	14.9	7.5	5.9	5.4	TEX30	1228	401	14576	0.0007	1.5	2.4	0.8	9.9	36.6	12.8	32.8	4	3.4	ORC5	1232	581	14396	0.0089	1.3	2	0.6
CWF19L2	1404	1373	13604	6.6e-12	2.8	2.1	3.6	53.5	15.7	23.7	11	7.2	6.9	ZNF672	1251	14237	740	5.8e-08	-1.3	-1.8	-0.8	6.2	12.6	9.7	13.1	-5.9	-5.4	DMXL1	1229	14149	828	0.0007	-1.3	-0.6	-2	6.1	3	4.2	2.8	-4	-3.4	DEGS2	1233	582	14395	0.0089	1.9	3.2	0.8
SPRY4	1405	1374	13603	6.6e-12	3.8	2.9	4.8	17.1	2.5	15.4	4.4	7.2	6.9	ARRDC1	1252	14236	741	5.9e-08	-1.4	-2	-0.9	3.8	11.1	9	12.3	-5.9	-5.4	KCNJ16	1230	14148	829	0.00071	-2.1	-1.2	-3	0.5	0	1.4	0	-4	-3.4	CASP10	1234	14325	652	0.0089	-1.6	-0.6	-2.5
CHRNE	1406	1375	13602	6.6e-12	3.2	2.4	4	16.5	2.6	9.6	9.6	7.2	6.9	HINT1	1253	14235	742	5.9e-08	-1.2	-1.7	-0.8	66.1	97.8	106.3	52.2	-5.8	-5.4	PBX3	1231	14147	830	0.00071	-1.5	-0.7	-2.2	20.9	8.7	17.2	8.9	-4	-3.4	YTHDC1	1235	14324	653	0.0089	-1.1	-0.4	-1.8
KLF17	1407	1376	13601	6.6e-12	4.3	2.8	5	465.7	69.4	389.8	62.3	7.2	6.9	ATP6V1H	1254	14234	743	6e-08	-1.3	-1.7	-0.9	20	38.7	18	28.2	-5.8	-5.4	UNC5B-AS1	1232	14146	831	0.00072	-1.8	-0.9	-2.7	8.3	1	14.6	5.3	-4	-3.4	ZNF71	1236	583	14394	0.0089	1.4	2.4	0.6
OSBPL8	1408	1377	13600	6.6e-12	3.1	2.3	3.9	18.4	4.9	7.4	5.2	7.2	6.9	CHMP4B	1255	512	14465	6e-08	3.2	2	4.2	22.4	1.1	114.7	3.3	5.8	5.4	CDC42EP4	1233	14145	832	0.00072	-1.6	-0.8	-2.3	89.9	42.1	75.3	33.6	-4	-3.4	MGST2	1237	584	14393	0.0089	1.3	2.2	0.6
SREK1	1409	1378	13599	6.6e-12	3	2.2	3.8	29	9.2	15.2	6.7	7.2	6.9	TMEM171	1256	14233	744	6.2e-08	-1.5	-2.2	-1	1.6	8.5	5	11.4	-5.8	-5.4	KDM4A	1234	14144	833	0.00072	-1.5	-0.7	-2.2	11.2	5	8.8	6	-4	-3.4	ATP5B	1238	14323	654	0.0089	-0.7	-0.3	-1
ASAP1	1410	1379	13598	6.6e-12	3.3	2.5	4.3	19.1	4.5	12.4	5.3	7.2	6.9	RRP1	1257	14232	745	6.3e-08	-1.3	-1.9	-0.9	52.5	96.5	46.2	78.4	-5.8	-5.4	FKBP6	1235	402	14575	0.00072	1.9	3.1	1	0.4	5	1.6	10.2	4	3.4	AP1S2	1239	14322	655	0.0089	-1.5	-0.6	-2.5
SEC22A	1411	1380	13597	6.6e-12	3.2	2.4	4.1	29	5.4	26.4	6.1	7.2	6.9	PHLDA2	1258	513	14464	6.5e-08	1.5	0.9	1.9	208.1	103.3	145.1	94.9	5.8	5.4	COL7A1	1236	14143	834	0.00072	-1.8	-0.9	-2.6	1.6	0.2	2.6	0.6	-4	-3.4	LOC101929344	1240	14321	656	0.0089	-2.4	-0.9	-3.5
MED14	1412	1381	13596	6.6e-12	3	2.3	3.8	22.7	6.4	8.7	5.9	7.2	6.9	SAT1	1259	514	14463	6.6e-08	1.6	1	2.2	91.7	39.3	122.5	55	5.8	5.4	MOGAT3	1237	14142	835	0.00073	-1.6	-0.8	-2.4	6.4	1.3	8.6	3.4	-4	-3.4	LOC100507420.uid_10773	1241	14320	657	0.009	-1.9	-0.8	-3
THNSL1	1414	1383	13594	6.6e-12	3.7	2.7	4.7	5.1	0.3	5.2	1.2	7.2	6.9	TET2	1260	14231	746	6.6e-08	-1.5	-2.1	-1	12.5	27.1	14.6	23.4	-5.8	-5.4	SDHAP3	1238	14141	836	0.00073	-1.4	-0.7	-2.1	11	3.9	12.7	9.1	-4	-3.4	IDI2-AS1	1242	14319	658	0.009	-1.2	-0.5	-2
SLC19A2	1416	1385	13592	6.6e-12	3.5	2.6	4.5	7.2	0.7	9.4	2.1	7.2	6.9	CLTB	1261	14230	747	6.7e-08	-1.3	-1.8	-0.9	29.9	63.4	32.7	40.9	-5.8	-5.4	LINC01128	1239	403	14574	0.00073	1.3	2	0.7	1.2	4.8	1.5	4	4	3.4	PSRC1	1243	14318	659	0.009	-1.3	-0.5	-2
LSM11	1419	1388	13589	6.6e-12	3.5	2.6	4.3	12.3	1.4	9.7	2.8	7.2	6.9	TMEM41B	1262	515	14462	6.7e-08	1.2	0.8	1.6	61.9	33	48	20.4	5.8	5.4	SORBS1	1240	404	14573	0.00073	1.5	2.2	0.8	9.6	23.7	7.8	15.8	4	3.4	HLA-C	1244	14317	660	0.009	-1.4	-0.6	-2.3
ARHGAP44	1420	1389	13588	6.6e-12	3.6	2.6	4.5	6.9	0.7	8.9	2.1	7.2	6.9	TMEM11	1263	516	14461	7e-08	1.1	0.7	1.5	210.3	116.1	89.5	41.1	5.8	5.4	ALS2CR11	1241	405	14572	0.00074	1.7	2.6	0.9	0.3	3.4	0.8	5.6	4	3.4	AHCYL1	1245	14316	661	0.009	-1.2	-0.4	-1.9
SCARA5	1421	1390	13587	6.6e-12	3.5	2.5	4.4	4.8	0.3	3.9	1.7	7.2	6.9	FAM83D	1264	14229	748	7e-08	-1.2	-1.7	-0.8	31.4	57	25.5	31.5	-5.8	-5.4	ACADM	1242	14140	837	0.00074	-1.3	-0.7	-2	22.6	8.6	12.5	7.2	-4	-3.4	CHP1	1246	14315	662	0.009	-1	-0.4	-1.7
MITF	1422	1391	13586	6.6e-12	3.4	2.5	4.3	12.9	2.6	10.1	4.9	7.2	6.9	FANCB	1265	517	14460	7e-08	1.3	0.8	1.8	7	3	6.4	6	5.8	5.4	MMP24-AS1	1243	14139	838	0.00074	-1.4	-0.7	-2.2	12.5	3	23.4	4.6	-4	-3.4	PCDH15	1247	585	14392	0.009	1.7	2.7	0.7
EP400	1423	1392	13585	6.6e-12	3.1	2.3	3.9	11.5	3.4	4.9	3	7.2	6.9	GORASP1	1266	14228	749	7.4e-08	-1.3	-1.8	-0.9	11.4	22	13.9	17.3	-5.8	-5.4	TMEM14C	1244	14138	839	0.00074	-1.2	-0.6	-1.8	102.6	55.4	49.8	31.1	-4	-3.4	ATP1A3	1248	14314	663	0.009	-1.7	-0.7	-2.6
RBBP6	1424	1393	13584	6.6e-12	3.5	2.6	5.2	155.7	19.5	303.3	15.4	7.2	6.9	OGG1	1267	518	14459	7.5e-08	1.3	0.8	1.7	19.9	8.8	16.9	8.1	5.8	5.4	TDRKH	1245	14137	840	0.00074	-1.5	-0.8	-2.2	10.4	3.5	10	5.4	-4	-3.4	HSPA1L	1249	586	14391	0.0091	2.2	3	0.9
C19orf47	1425	1394	13583	6.6e-12	2.9	2.2	3.7	96.9	27.6	41.7	18.4	7.2	6.9	MAP4K2	1268	519	14458	7.5e-08	1.4	0.9	1.9	18.1	7.6	15.3	8.5	5.8	5.4	RPL23AP7	1246	406	14571	0.00074	1.6	2.3	0.9	1.4	8.8	5.1	7.4	4	3.4	SFR1	1250	587	14390	0.0091	1.3	2.1	0.6
LHX8	1426	1395	13582	6.6e-12	3.8	2.7	4.9	16.7	0.8	32.5	3.9	7.2	6.9	NFE2L2	1269	14227	750	7.6e-08	-1.3	-1.7	-0.8	16.4	32	17.9	18.4	-5.8	-5.4	SERINC1	1247	407	14570	0.00075	1.3	2	0.7	12.9	33.3	10.5	23.5	4	3.4	TIPARP	1251	14313	664	0.0091	-1.7	-0.7	-2.5
TMEM123	1427	1396	13581	6.6e-12	3.5	2.4	4.2	26	5.1	15.3	6.1	7.2	6.9	CCDC106	1271	14226	751	7.9e-08	-1.4	-1.9	-0.9	0.3	2	1.3	2.9	-5.8	-5.4	SDC4	1248	408	14569	0.00075	1.2	1.9	0.7	93.1	195.1	45	71.9	4	3.4	C17orf89	1252	588	14389	0.0091	1.4	2.2	0.6
NRG1	1428	1397	13580	6.6e-12	3.3	2.4	4.2	16.8	2.3	12.5	5.5	7.2	6.9	ELAVL1	1272	14225	752	8.1e-08	-1.2	-1.7	-0.8	6.3	10.3	7	6.2	-5.8	-5.4	PPIL1	1249	409	14568	0.00076	1.3	2	0.7	57.6	136.7	42.2	54.7	4	3.4	FGF13	1253	589	14388	0.0091	1.4	2.4	0.6
PPFIA1	1430	1399	13578	6.6e-12	3.3	2.4	4.1	53.8	12	38.2	10	7.2	6.9	GBX2	1273	521	14456	8.1e-08	1.7	1.1	2.2	7.5	1.8	11.6	3.2	5.8	5.4	BTG3	1250	410	14567	0.00078	1.4	2.1	0.8	33.4	79.9	29.6	36	4	3.4	RIOK3	1254	590	14387	0.0092	1.2	1.9	0.5
HSPA12B	1431	1400	13577	6.6e-12	3.5	2.6	4.4	3.5	0.4	2.7	3.5	7.2	6.9	CDS2	1274	522	14455	8.1e-08	1.3	0.8	1.7	13.1	6	10	4.7	5.8	5.4	ST3GAL4	1251	14136	841	0.00078	-1.7	-0.9	-2.6	12.2	2.3	16.6	4.3	-4	-3.4	ISCU	1255	591	14386	0.0092	1.2	1.9	0.5
PTPRG	1432	1401	13576	6.6e-12	3.3	2.5	4.2	6.7	1	4.7	1.5	7.2	6.9	MAGEA10	1275	523	14454	8.2e-08	1.6	1	2.3	6.3	1.8	10.3	4.6	5.8	5.4	PABPC3	1252	14135	842	0.0008	-1.2	-0.6	-1.8	43.6	23.2	20	11.8	-4	-3.4	RRM2	1256	592	14385	0.0092	1.2	1.9	0.6
MED26	1433	1402	13575	6.6e-12	3.5	2.6	4.5	17.6	3.8	15.5	5.8	7.2	6.9	CLN5	1276	14224	753	8.3e-08	-1.2	-1.7	-0.8	5.1	10.6	6.7	9.3	-5.8	-5.4	ZNF7	1254	412	14565	0.0008	1.4	2.1	0.8	13.2	30	13.2	22.2	4	3.4	PLA2G12B	1257	14312	665	0.0093	-2	-0.9	-2.8
RANBP9	1434	1403	13574	6.6e-12	3.6	2.6	4.5	35.8	7	28.9	8	7.2	6.9	USP54	1277	524	14453	8.4e-08	1.4	0.9	1.8	6.5	2.4	7.4	2.6	5.8	5.4	CCNI	1255	14134	843	0.0008	-1.3	-0.6	-2	53.3	31.3	42	27.1	-4	-3.4	SLC17A5	1258	593	14384	0.0093	1.3	2	0.6
MTOR	1435	1404	13573	6.6e-12	2.9	2.2	3.7	22.4	7.7	9.6	7.4	7.2	6.9	FAM19A4	1278	525	14452	8.4e-08	2	1.2	2.9	6.1	0.6	26	3.1	5.8	5.4	SNHG24	1256	14133	844	0.0008	-2.1	-1.2	-3	2	0	5.3	0	-4	-3.4	SUPT7L	1259	594	14383	0.0093	1.2	2	0.5
NOSTRIN	1436	1405	13572	6.6e-12	3.2	2.3	4.1	6.1	0.6	5.7	1.8	7.2	6.9	PTPN21	1279	526	14451	8.4e-08	1.5	1	2	5.1	1.6	5.4	2.4	5.8	5.4	STX2	1257	14132	845	0.00081	-1.6	-0.8	-2.4	6.1	1.5	7.2	2.7	-4	-3.4	NMI	1260	14311	666	0.0093	-1.9	-0.9	-2.8
C11orf84	1437	1406	13571	6.6e-12	3.4	2.5	4.3	24.3	3.8	19.4	5.8	7.2	6.9	TMEM38B	1280	14223	754	8.5e-08	-1.1	-1.6	-0.8	13.1	25.7	10.1	15.7	-5.8	-5.4	RPP25	1258	413	14564	0.00081	1.6	2.4	0.8	25.4	58.5	29	37.5	4	3.4	ATP2B4	1261	14310	667	0.0093	-1.4	-0.6	-2.3
SPTB	1438	1407	13570	6.6e-12	3.3	2.6	4.2	10.8	2.2	5.6	5.1	7.2	6.9	CA14	1281	527	14450	8.6e-08	1.8	1.1	2.4	1.6	0.1	2.9	0.4	5.8	5.4	SOAT2	1259	414	14563	0.00081	1.5	2.2	0.7	8.5	24.9	10.9	16.4	4	3.3	RITA1	1262	595	14382	0.0094	1.3	2.1	0.6
LRRC49	1439	1408	13569	6.6e-12	3.7	2.7	4.6	6.4	0.5	5.5	1.5	7.2	6.9	NTHL1	1282	14222	755	8.6e-08	-1.3	-1.8	-0.8	35.6	69.6	31.1	46.4	-5.8	-5.4	TMEM164	1260	14131	846	0.00081	-1.5	-0.7	-2.2	6	1.6	8.2	2.6	-4	-3.3	PPAPDC1B	1263	14309	668	0.0094	-1.8	-0.7	-2.8
EPB41L2	1441	1410	13567	6.6e-12	3.1	2.3	3.9	71.7	19.1	35.3	17.4	7.2	6.9	EXOC7	1283	14221	756	8.6e-08	-1.3	-1.8	-0.8	5	10.5	7.6	10.2	-5.8	-5.4	SKIL	1261	14130	847	0.00081	-1.6	-0.8	-2.3	13.4	6.2	12.6	5.1	-4	-3.3	SLC8B1	1264	596	14381	0.0095	1.3	2.1	0.6
TRPC4AP	1442	1411	13566	6.6e-12	3.3	2.4	4.2	60.2	14.5	39.9	16	7.2	6.9	ARR3	1285	529	14448	8.9e-08	1.7	1.1	2.1	1.4	0.1	3.3	0.5	5.8	5.3	IMPAD1	1262	14129	848	0.00082	-1.3	-0.7	-2.1	18.8	10.4	14.9	14.6	-4	-3.3	MCC	1265	597	14380	0.0095	1.7	2.7	0.7
HAS2	1443	1412	13565	6.6e-12	3.8	2.7	4.8	3.4	0.1	3.7	0.4	7.2	6.9	APPL1	1286	14220	757	8.9e-08	-1.3	-1.8	-0.9	4	9.1	4.3	6.5	-5.8	-5.3	CDC26	1263	415	14562	0.00082	1.3	1.9	0.7	11.2	34.6	6.8	18.6	4	3.3	HYAL4	1266	14308	669	0.0095	-1.3	-0.5	-2.2
RPS6KA6	1444	1413	13564	6.6e-12	3.7	2.6	4.7	1.7	0.1	2	0.7	7.2	6.9	ATP5J	1287	14219	758	9.3e-08	-1	-1.4	-0.7	405.4	685.1	132.3	213.1	-5.8	-5.3	RRN3P3	1264	14128	849	0.00082	-1.5	-0.7	-2.3	4.9	0.9	6.8	2.3	-4	-3.3	VAMP8	1267	598	14379	0.0096	1.2	1.9	0.5
FOXN2	1445	1414	13563	6.6e-12	3.6	2.3	4.5	35.2	7	38.7	5.9	7.2	6.9	GALE	1288	14218	759	9.4e-08	-1.3	-1.8	-0.9	17.4	38.8	20.8	23.5	-5.8	-5.3	GNG10	1265	416	14561	0.00082	1.3	1.9	0.7	22.3	97	20.4	44.4	4	3.3	CRYBA4	1268	14307	670	0.0097	-2	-0.9	-3
ICE1	1447	1416	13561	6.6e-12	3.1	2.2	3.9	22	6.5	11.8	4.9	7.2	6.9	SNHG9	1289	530	14447	9.7e-08	1.2	0.8	1.6	166.4	82	118	50.8	5.8	5.3	NLRC4	1266	14127	850	0.00083	-1.9	-1	-2.8	4.9	1	7.6	2.9	-4	-3.3	KIAA2018	1269	14306	671	0.0097	-1.3	-0.5	-2
RLF	1448	1417	13560	6.6e-12	3	2.2	3.8	43.1	12.3	21.8	8.1	7.2	6.9	INF2	1290	14217	760	9.8e-08	-1.7	-2.4	-1.1	4.2	13.9	11.5	17.2	-5.8	-5.3	FAM3B	1267	417	14560	0.00083	1.8	3	0.9	0.2	4.3	0.8	9.6	4	3.3	ICOSLG	1272	601	14376	0.0098	1.4	2.2	0.6
MARK3	1449	1418	13559	6.6e-12	3.3	2.5	4.2	37.5	9.4	20.1	10.3	7.2	6.9	LOC101927755	1291	531	14446	9.8e-08	1.5	0.9	2	27.4	9.2	29.8	18.3	5.8	5.3	C11orf45	1268	418	14559	0.00085	2.1	2.7	1.1	0	0.8	0	2.2	4	3.3	ITM2C	1273	602	14375	0.0098	1.3	2.1	0.6
MIB1	1450	1419	13558	6.6e-12	3.1	2.3	3.9	7.6	1.8	4.2	2.8	7.2	6.9	RHEB	1292	14216	761	9.9e-08	-1.1	-1.5	-0.7	21.8	38.3	12.8	15	-5.8	-5.3	IFT57	1269	14126	851	0.00085	-1.7	-0.9	-2.5	5.6	1.6	8.2	3.5	-4	-3.3	RNF19A	1274	14305	672	0.0099	-1.4	-0.6	-2.3
ELMO2	1451	1420	13557	6.6e-12	3.3	2.5	4.2	51.3	11.9	35.5	13	7.2	6.9	HMGN3	1293	14215	762	1e-07	-1.5	-2.1	-1	3.2	17.1	7.5	33.8	-5.8	-5.3	C3orf33	1270	419	14558	0.00085	1.7	2.7	0.9	0.3	4.2	1.4	5.9	4	3.3	GBGT1	1275	14304	673	0.0099	-2.1	-1	-2.9
DLG2	1452	1421	13556	6.6e-12	3.4	2.5	4.3	1.9	0.1	1.5	0.4	7.2	6.9	SOX2	1294	532	14445	1e-07	1.3	0.8	1.8	22.8	11.2	16.4	12.8	5.8	5.3	GATA6-AS1	1271	420	14557	0.00086	1.7	2.6	0.8	3.8	19.8	8	18.7	4	3.3	EXTL3	1276	603	14374	0.0099	1.3	2.1	0.6
OFD1	1453	1422	13555	6.6e-12	2.9	2.1	3.7	75	22.1	57.4	13.7	7.2	6.9	IL10RB	1296	14214	763	1.1e-07	-1.2	-1.7	-0.8	11.7	25.1	14.1	20	-5.7	-5.3	RNFT1	1272	421	14556	0.00086	1.5	2.6	0.8	1.4	8.4	3.3	9.3	4	3.3	RAB34	1277	14303	674	0.01	-1.9	-0.8	-3
FAM193A	1454	1423	13554	6.6e-12	3.2	2.3	4	29.2	7.1	17.1	7.5	7.2	6.9	POR	1297	14213	764	1.1e-07	-1.2	-1.7	-0.8	34.7	58.8	34.5	35.2	-5.7	-5.3	FAM195B	1273	14125	852	0.00086	-1.5	-0.7	-2.4	15.1	3.8	24.1	6.1	-4	-3.3	C2orf74	1278	604	14373	0.01	1.3	2	0.5
GPT2	1455	1424	13553	6.6e-12	3.1	2.2	4	17.3	4	15.2	6.3	7.2	6.9	N4BP2L2	1298	534	14443	1.1e-07	1.2	0.8	1.6	41.2	20	26.8	12.1	5.7	5.3	YPEL5	1274	422	14555	0.00087	1.3	2	0.7	24.6	54.8	19.6	34.6	4	3.3	UNC93A	1279	14302	675	0.01	-1.8	-0.8	-2.7
MATK	1456	1425	13552	6.6e-12	3.5	2.6	4.4	4.5	0.3	4.4	2.2	7.2	6.9	TOM1	1299	14212	765	1.1e-07	-1.4	-2	-0.9	6.8	14.3	11.2	15.3	-5.7	-5.3	ARL6IP5	1275	423	14554	0.00087	1.4	2.2	0.7	9.9	24.2	15.3	19.2	4	3.3	CCR7	1280	14301	676	0.01	-2.9	-1.5	-3.9
EGR1	1458	1427	13550	6.6e-12	3.5	2.6	4.5	14.9	2.1	12.2	8.6	7.2	6.9	PDE6G	1300	14211	766	1.1e-07	-1.5	-2.1	-1	3.1	10.2	7.7	13.5	-5.7	-5.3	ATG14	1276	424	14553	0.00087	1.4	2	0.7	9.5	20.6	7	14.1	4	3.3	SP8	1281	14300	677	0.01	-1.7	-0.7	-2.7
GADD45B	1459	1428	13549	6.6e-12	3.9	2.8	5	39.2	5.3	42.5	16.4	7.2	6.9	NNT-AS1	1301	535	14442	1.1e-07	1.4	0.9	1.9	7.2	3.2	8.8	5.5	5.7	5.3	ERICH5	1277	14124	853	0.00087	-1.6	-0.8	-2.4	11.9	3.7	17.4	9.8	-4	-3.3	CBLB	1282	14299	678	0.01	-1.6	-0.6	-2.5
SIAH1	1460	1429	13548	6.6e-12	3.4	2.4	4.2	299.8	80.7	268.6	102.1	7.2	6.9	HSP90AA1	1302	14210	767	1.1e-07	-1.2	-1.7	-0.8	191.3	338.7	86.7	123.1	-5.7	-5.3	NDUFA1	1278	14123	854	0.00088	-1.3	-0.6	-1.9	1312.9	766.2	557.9	322.4	-4	-3.3	FAM200A	1283	605	14372	0.01	1.4	2.3	0.6
AMPD3	1461	1430	13547	6.6e-12	3.8	2.7	4.8	8	1.1	7.9	4.5	7.2	6.9	TRA2A	1303	536	14441	1.2e-07	1.1	0.7	1.5	127.1	71.4	51.4	31.6	5.7	5.3	SATB2	1279	425	14552	0.00089	1.6	2.4	0.8	0.7	3.2	1.2	3.2	4	3.3	FOXD2-AS1	1284	606	14371	0.01	1.8	2.9	0.8
CHD8	1462	1431	13546	6.6e-12	2.9	2.1	3.6	31.6	10.1	13.5	7.1	7.2	6.9	RLIM	1304	537	14440	1.2e-07	1.3	0.8	1.7	11.4	5.7	7.2	3.8	5.7	5.3	GREM2	1280	14122	855	0.00089	-2.8	-1.4	-4	3.3	0.1	8.4	0.7	-4	-3.3	CRYGB	1285	14298	679	0.01	-1.9	-0.8	-3.1
TEX9	1463	1432	13545	6.6e-12	3.2	2.4	4.1	12.9	1.4	10.2	3.2	7.2	6.9	TNNT2	1305	14209	768	1.2e-07	-1.8	-2.5	-1.1	0	1.3	0	7	-5.7	-5.3	LRBA	1281	14121	856	0.00089	-1.4	-0.7	-2.1	3.9	1.7	3.9	2.5	-4	-3.3	SHB	1286	14297	680	0.01	-1.4	-0.6	-2.2
NFKB1	1464	1433	13544	6.6e-12	3.4	2.5	4.4	3	0.1	4.4	0.6	7.2	6.9	SUN2	1306	14208	769	1.2e-07	-1.4	-2	-0.9	1.2	3.4	4.1	5.1	-5.7	-5.3	HYLS1	1282	426	14551	0.00089	1.3	2.1	0.7	35.2	83.8	29.3	57.6	4	3.3	FGF4	1287	14296	681	0.01	-1.6	-0.7	-2.4
ARHGEF16	1465	1434	13543	6.6e-12	4.3	3	5.4	10.7	0.6	11.2	3.2	7.2	6.9	FAM210A	1307	14207	770	1.2e-07	-1.2	-1.7	-0.8	13.3	23.8	9	22.5	-5.7	-5.3	MIR205HG	1283	14120	857	0.0009	-2.2	-1.1	-3.6	7.6	0.2	15.2	1.8	-4	-3.3	ABHD6	1288	14295	682	0.01	-1.5	-0.6	-2.3
DBR1	1466	1435	13542	6.6e-12	3.5	2.4	4.3	118.9	29.4	89.7	28.8	7.2	6.9	PALM3	1308	538	14439	1.2e-07	1.5	1	2.1	3.1	0.4	5.9	1.3	5.7	5.3	MYH10	1284	14119	858	0.00091	-1.2	-0.6	-1.8	22.1	11.8	11.2	7.9	-3.9	-3.3	MYO9A	1289	14294	683	0.01	-1.3	-0.5	-2
GNA13	1468	1437	13540	6.6e-12	3	2.2	3.8	53.8	16.3	21.6	12.3	7.2	6.9	MED31	1309	539	14438	1.2e-07	1.3	0.8	1.7	88.3	36.2	86.4	29.1	5.7	5.3	FAM177A1	1285	14118	859	0.00091	-1.3	-0.7	-2	19.9	8.5	17.8	7.8	-3.9	-3.3	TMED3	1290	607	14370	0.01	1.2	1.9	0.5
SLC13A3	1469	1438	13539	6.6e-12	3.5	2.5	4.4	3.1	0.1	3.2	0.7	7.2	6.9	PROM1	1310	14206	771	1.2e-07	-1.2	-1.7	-0.8	26.3	52.1	23.9	34	-5.7	-5.3	GUCA1A	1286	14117	860	0.00092	-1.6	-0.8	-2.5	12	3.4	19.6	6.6	-3.9	-3.3	MAEL	1291	608	14369	0.01	1.3	2.1	0.6
RACGAP1	1470	1439	13538	6.6e-12	3	2.3	3.8	124.6	35.2	63.9	24.7	7.2	6.9	DDIAS	1311	540	14437	1.2e-07	1.3	0.8	1.7	28.4	13.2	25.2	13.3	5.7	5.3	M1AP	1287	427	14550	0.00092	1.9	2.9	0.9	2.1	8.8	6.1	10.2	3.9	3.3	SLC39A14	1292	609	14368	0.01	1.3	2.1	0.6
TMX4	1472	1441	13536	6.6e-12	3.6	2.7	4.5	14.9	2.2	12.2	8.7	7.2	6.9	UBE2W	1312	541	14436	1.2e-07	1.3	0.9	1.8	9.2	4.9	7.5	5.4	5.7	5.3	ZNF584	1288	428	14549	0.00093	1.5	2.4	0.7	5.2	17	8.9	19	3.9	3.3	CXADR	1293	610	14367	0.01	1.3	2	0.6
CNOT6	1473	1442	13535	6.6e-12	3.1	2.3	3.9	33.5	9.3	18.5	6.5	7.2	6.9	TAF9	1313	542	14435	1.2e-07	1.2	0.7	1.5	198.7	113	108.2	57.9	5.7	5.3	SLC38A1	1289	14116	861	0.00093	-2	-0.9	-2.9	2	0.6	3	2	-3.9	-3.3	PPIL1	1294	611	14366	0.01	1.2	1.9	0.5
PTPRE	1474	1443	13534	6.6e-12	3.7	2.7	4.5	0.9	0	1.2	0.4	7.2	6.9	NAGA	1314	14205	772	1.2e-07	-1.4	-2	-0.9	4.6	10.8	8.2	10.4	-5.7	-5.3	HNRNPU-AS1	1290	14115	862	0.00093	-1.4	-0.7	-2.2	7.6	2.5	9.5	4.8	-3.9	-3.3	PPAP2B	1295	14293	684	0.01	-1.3	-0.5	-2
SNORA51	1475	1444	13533	6.6e-12	3.3	2.4	4.2	134.8	16.3	120.5	32	7.2	6.9	ACCSL	1315	543	14434	1.2e-07	2.1	1.2	3.1	13.2	1	39.6	6.1	5.7	5.3	AAED1	1291	429	14548	0.00094	1.7	2.7	0.9	0.6	6.2	2.3	10.1	3.9	3.3	SAC3D1	1296	612	14365	0.01	1.4	2.2	0.6
HPS5	1476	1445	13532	6.6e-12	2.9	2.1	3.6	21.8	6.8	8.5	6.7	7.2	6.9	ARPC1B	1316	14204	773	1.3e-07	-1.2	-1.7	-0.8	164.1	282.2	102.5	139.9	-5.7	-5.3	ZFP62	1292	430	14547	0.00094	1.7	2.5	0.8	1.2	5	2.8	5.3	3.9	3.3	PRUNE2	1297	14292	685	0.011	-1.8	-0.8	-2.6
DUSP19	1477	1446	13531	6.6e-12	3.3	2.4	4.2	9.1	1.5	7.4	3.6	7.2	6.9	PLXNB2	1317	14203	774	1.3e-07	-1.2	-1.8	-0.8	6.9	12.5	12.2	13	-5.7	-5.3	ZFP36L1	1294	14114	863	0.00095	-1.4	-0.7	-2.1	20.2	10.2	17.9	9.8	-3.9	-3.3	CLCC1	1298	613	14364	0.011	1.7	2.6	0.7
BARX2	1478	1447	13530	6.6e-12	3.5	2.5	4.4	15.3	1.3	21.9	3.8	7.2	6.9	ACSS2	1318	544	14433	1.3e-07	1.3	0.8	1.8	19	8.2	17.3	9.3	5.7	5.3	SLC35G1	1295	432	14545	0.00095	1.4	2.2	0.7	2.4	10.6	3.5	13.8	3.9	3.3	ACLY	1299	14291	686	0.011	-1.3	-0.5	-2
DPY19L3	1479	1448	13529	6.6e-12	3.5	2.4	4.3	7.7	1.4	7	2.4	7.2	6.9	DBNDD2	1319	14202	775	1.3e-07	-1.3	-1.8	-0.9	1.7	21.1	4.6	34	-5.7	-5.3	ALPPL2	1296	433	14544	0.00096	1.3	2	0.7	319.9	727.1	188.8	298.2	3.9	3.3	ATP8B2	1300	14290	687	0.011	-1.5	-0.6	-2.4
LRRC4B	1480	1449	13528	6.6e-12	3.8	2.7	4.7	4.4	0.2	5.1	1	7.2	6.9	CDC25A	1320	545	14432	1.3e-07	1.2	0.8	1.6	37.7	21.4	23.9	14.4	5.7	5.3	HS1BP3	1297	434	14543	0.00096	1.8	2.7	0.9	1.4	7.8	2.7	11	3.9	3.3	ZNF227	1301	614	14363	0.011	1.3	2.2	0.6
BAZ1B	1482	1451	13526	6.6e-12	2.9	2.1	3.7	63.8	20.4	22.9	14.3	7.2	6.9	LRRC37BP1	1321	546	14431	1.3e-07	1.2	0.8	1.7	3.5	1.3	3	1.9	5.7	5.3	ARID3A	1298	14113	864	0.00097	-1.3	-0.6	-2	8.5	4	7.4	4.7	-3.9	-3.3	FAM98C	1302	615	14362	0.011	1.4	2.4	0.6
DCP1A	1483	1452	13525	6.6e-12	2.9	2.1	3.7	76	24.7	31.4	16.2	7.2	6.9	SOX12	1322	547	14430	1.3e-07	1.5	0.9	2	3	0.9	5.5	2.1	5.7	5.3	CCDC22	1299	14112	865	0.00097	-1.6	-0.8	-2.5	6.7	1.2	8.5	3.5	-3.9	-3.3	TMPRSS11E	1303	14289	688	0.011	-2.1	-0.8	-3.2
CPEB4	1484	1453	13524	6.6e-12	3.3	2.5	4.2	15.5	2.8	9.7	3.9	7.2	6.9	CYFIP1	1323	14201	776	1.3e-07	-1.3	-1.7	-0.8	11.1	20.1	10.6	13.4	-5.7	-5.3	IER5	1300	14111	866	0.00097	-1.5	-0.7	-2.3	14.3	5	15.7	7.3	-3.9	-3.3	SNX7	1304	14288	689	0.011	-1.3	-0.5	-2.1
ELK3	1485	1454	13523	6.6e-12	3.1	2.2	4.1	36	6	37.9	6.1	7.2	6.9	ATPAF2	1324	14200	777	1.3e-07	-1.2	-1.7	-0.8	12.8	25.4	17.3	17.5	-5.7	-5.3	AGL	1301	14110	867	0.00097	-1.2	-0.6	-1.9	110.1	62.8	61.1	45.8	-3.9	-3.3	MPLKIP	1305	616	14361	0.011	1.3	2.1	0.6
NPTX2	1486	1455	13522	6.6e-12	3.2	2.4	4.1	17	2.8	16	5.6	7.2	6.9	CMBL	1325	14199	778	1.4e-07	-1.9	-2.6	-1.2	0.5	3.2	2.2	5.8	-5.7	-5.3	TBC1D16	1302	14109	868	0.00097	-2	-1.1	-2.9	4.9	0.7	12.5	2	-3.9	-3.3	HLA-E	1306	14287	690	0.011	-1.2	-0.4	-2.1
LOC100506844	1487	1456	13521	6.6e-12	3.3	2.4	4.2	52.4	8	46.9	18.6	7.2	6.9	KXD1	1326	14198	779	1.4e-07	-1.1	-1.5	-0.7	112.3	183.7	51.8	77.6	-5.7	-5.3	QKI	1303	14108	869	0.00097	-1.4	-0.7	-2	7.1	4	3.9	3.4	-3.9	-3.3	PTHLH	1307	14286	691	0.011	-1.6	-0.6	-2.6
METTL9	1488	1457	13520	6.6e-12	2.9	2.1	3.7	57.1	19	33.3	16.1	7.2	6.9	GNPTG	1327	14197	780	1.4e-07	-1.2	-1.7	-0.8	15.7	31.7	18.8	22.5	-5.7	-5.3	CIART	1304	435	14542	0.00097	1.8	2.8	0.9	0.1	3.5	0.4	9.1	3.9	3.3	MCFD2	1308	14285	692	0.011	-1.2	-0.5	-1.9
RAD50	1489	1458	13519	6.6e-12	3.1	2.3	3.9	28.4	7.1	15.1	6.2	7.2	6.9	NEUROG1	1329	549	14428	1.4e-07	2.1	1.3	2.9	2.3	0.3	5.9	2.5	5.7	5.3	ACOT9	1305	436	14541	0.00097	1.5	2.5	0.8	3.8	19.4	7.4	18.2	3.9	3.3	NDFIP1	1309	14284	693	0.011	-1.2	-0.4	-1.9
ZNF155	1490	1459	13518	6.6e-12	3.5	2.4	4.6	45.1	6.5	71.9	15.9	7.2	6.9	ANKS1A	1330	14196	781	1.4e-07	-1.3	-1.8	-0.8	3.6	7	4.1	6.3	-5.7	-5.3	BMP2K	1306	14107	870	0.00097	-1.3	-0.6	-2.1	5.8	2.3	6.6	3.2	-3.9	-3.3	TLN2	1310	14283	694	0.011	-1.4	-0.6	-2.2
MED13	1491	1460	13517	6.6e-12	2.8	2.1	3.6	29.8	10.4	10.9	7.7	7.2	6.9	CCNT1	1331	550	14427	1.4e-07	1.2	0.8	1.7	7.4	3.3	6	3.4	5.7	5.3	COX7C	1307	14106	871	0.00097	-1.2	-0.6	-1.8	1314.4	738.8	479.5	346.4	-3.9	-3.3	ACRC	1311	14282	695	0.011	-2.1	-0.8	-3
DIAPH2	1492	1461	13516	6.6e-12	3.2	2.3	4.1	12.5	2.5	9	3.8	7.2	6.9	RBAK	1332	551	14426	1.4e-07	1.4	0.9	1.9	5.2	1.6	4.9	2.1	5.7	5.3	CAMKK2	1308	437	14540	0.00098	1.7	2.5	0.9	2.8	7.6	7.2	6.2	3.9	3.3	SLC12A3	1312	617	14360	0.011	1.3	2.3	0.6
FBXO30	1493	1462	13515	6.6e-12	3.5	2.4	4.4	14.9	2.4	13.4	4.1	7.2	6.9	SP1	1333	552	14425	1.4e-07	1.3	0.8	1.7	20.2	10.3	10.9	6.5	5.7	5.3	AICDA	1309	14105	872	0.00098	-3.6	-1.2	-4.7	9	0.6	23.8	2	-3.9	-3.3	B3GALNT1	1313	618	14359	0.011	1.7	2.6	0.7
MYZAP	1494	1463	13514	6.6e-12	3.7	2.7	4.6	10.6	0.4	13.3	2.8	7.2	6.9	MVD	1334	14195	782	1.4e-07	-1.5	-2	-1	7.9	18.7	12.8	16.7	-5.7	-5.3	TOMM40L	1310	14104	873	0.00098	-1.6	-0.7	-2.4	5.7	2	7.2	4.1	-3.9	-3.3	ABCG2	1314	14281	696	0.011	-2.6	-1.3	-3.5
RPA1	1495	1464	13513	6.6e-12	3.3	2.4	4.2	76.5	17.8	57.9	13.7	7.2	6.9	MTCL1	1335	553	14424	1.5e-07	1.4	0.9	1.9	3.7	1.4	4	3.2	5.7	5.3	ZFP69B	1311	438	14539	0.00099	1.5	2.5	0.8	0.5	3.4	1.1	4.7	3.9	3.3	CCDC9	1315	14280	697	0.011	-1.3	-0.5	-2.1
C2CD5	1496	1465	13512	6.6e-12	3.3	2.3	4.1	12.4	2.9	9	4.8	7.2	6.9	FKBPL	1336	554	14423	1.5e-07	1.2	0.7	1.5	111.1	65.4	57.8	39.8	5.7	5.3	RHNO1	1312	439	14538	0.00099	1.5	2.2	0.8	16.7	43.6	14.8	26.3	3.9	3.3	CDK2AP1	1316	619	14358	0.011	1.2	1.9	0.5
KIAA0319	1497	1466	13511	6.6e-12	3.2	2.3	4.2	5.4	1	4.8	2.6	7.2	6.9	CDC42EP1	1337	555	14422	1.5e-07	1.4	0.9	1.9	21.3	8.2	23.8	10.3	5.7	5.2	GRINA	1313	14103	874	0.001	-1.3	-0.6	-2	11.8	4	12.6	5.8	-3.9	-3.3	GALNT10	1317	14279	698	0.011	-1.7	-0.7	-2.6
HSPA4L	1498	1467	13510	6.6e-12	3.2	2.3	4	20.6	4.7	12.7	6.6	7.2	6.9	MGST1	1338	14194	783	1.5e-07	-1.4	-1.9	-0.9	7.6	23	15.9	31	-5.7	-5.2	MAP3K2	1314	14102	875	0.001	-1.4	-0.7	-2.2	6.1	3.2	5.6	5.7	-3.9	-3.3	ZNF766	1318	620	14357	0.011	1.2	1.9	0.5
ELK4	1500	1469	13508	6.6e-12	3.2	2.3	4	6.5	1.7	4.4	2.3	7.2	6.9	MT1X	1339	14193	784	1.5e-07	-1.2	-1.7	-0.8	349	607.7	247.5	353	-5.7	-5.2	RNF31	1315	14101	876	0.001	-1.4	-0.7	-2.1	18.7	7.4	14.5	7.7	-3.9	-3.3	ASRGL1	1319	14278	699	0.011	-1	-0.4	-1.6
ALMS1-IT1	1501	1470	13507	6.6e-12	3.5	2.6	4.3	7.1	0.6	7.2	3.7	7.2	6.9	LOC344967	1340	14192	785	1.5e-07	-1.3	-1.8	-0.8	1.5	4.8	3.8	3.5	-5.7	-5.2	TMEM168	1316	440	14537	0.001	1.4	2.1	0.7	4.1	10.2	4.5	9.5	3.9	3.3	PLAU	1320	14277	700	0.011	-2.8	-1.4	-4.1
GFPT1	1502	1471	13506	6.6e-12	3.3	2.4	4.1	22.4	5.8	13.6	6.7	7.2	6.9	ZNF829	1341	556	14421	1.5e-07	1.3	0.8	1.8	7.5	3.6	6.8	3.8	5.7	5.2	CSPG5	1317	441	14536	0.001	2	2.6	1	0	1.2	0	2.9	3.9	3.3	USP2-AS1	1321	621	14356	0.011	1.5	2.7	0.6
FAR2	1503	1472	13505	6.6e-12	3.7	2.7	4.6	5.4	0.2	6.6	1.3	7.2	6.9	KIAA0020	1342	557	14420	1.5e-07	1.1	0.7	1.5	149.2	75.8	62.2	32.5	5.7	5.2	RANBP9	1318	14100	877	0.001	-1.4	-0.7	-2.1	14	5.9	14.3	6	-3.9	-3.3	TAGLN2	1322	622	14355	0.011	1.2	2	0.5
PEBP1	1504	1473	13504	6.6e-12	3	2.2	3.8	72.4	20.4	42.9	23.2	7.2	6.9	SYCP2	1343	558	14419	1.6e-07	1.6	1	2.2	2.1	0.4	3.3	1.2	5.7	5.2	REG1A	1319	14099	878	0.001	-1.7	-0.8	-2.6	6	0.5	10.3	1.7	-3.9	-3.3	POP7	1323	623	14354	0.011	1.1	1.8	0.5
ENPP2	1505	1474	13503	6.6e-12	3.7	2.7	4.7	7.1	0.2	7.6	1	7.2	6.9	DNAJC6	1344	14191	786	1.6e-07	-1.7	-2.3	-1.1	0.2	1.4	0.6	2.2	-5.7	-5.2	RCL1	1320	442	14535	0.001	1.4	2.1	0.7	28.2	66.3	24.1	34.2	3.9	3.3	ITSN1	1324	14276	701	0.011	-1.1	-0.4	-1.8
FBXW7	1506	1475	13502	6.6e-12	3.1	2.2	3.9	34.5	10.5	22.2	8.8	7.2	6.9	TBC1D9	1345	559	14418	1.6e-07	1.6	1	2.3	3.2	0.7	4.4	2	5.7	5.2	SSX2IP	1321	443	14534	0.001	1.4	2.1	0.7	2	6.3	2.4	6.2	3.9	3.3	TARS	1325	14275	702	0.011	-1.1	-0.4	-1.8
MT1G	1507	1476	13501	6.6e-12	3.1	2.2	4	133.7	31.7	77.8	67	7.2	6.9	BOD1L1	1346	560	14417	1.6e-07	1.2	0.8	1.7	6.9	3.8	5.7	4.4	5.7	5.2	CLUAP1	1322	444	14533	0.001	1.3	2	0.7	2.7	8	3.4	7.3	3.9	3.3	FKBP3	1326	14274	703	0.011	-1.1	-0.4	-1.8
DCAF7	1509	1478	13499	6.6e-12	2.8	2	3.7	72.1	23.8	51.8	21.7	7.2	6.9	RNASET2	1347	14190	787	1.6e-07	-1.5	-2	-1.1	9.6	23.2	14.9	27.4	-5.7	-5.2	GAL	1323	445	14532	0.001	1.5	2.2	0.7	12.8	39	19.7	33	3.9	3.3	ZNF774	1327	624	14353	0.011	2	2.6	0.8
IFNGR2	1510	1479	13498	6.6e-12	3.3	2.4	4.3	16.7	2.6	14	5.3	7.2	6.9	PCGF6	1348	561	14416	1.6e-07	1.1	0.7	1.5	46	23.1	24	15.3	5.7	5.2	TFRC	1324	446	14531	0.001	1.5	2.2	0.8	24.1	54	21.6	32.1	3.9	3.3	ACVR1	1328	14273	704	0.011	-1.3	-0.5	-2.1
FBXO33	1511	1480	13497	6.6e-12	3.2	2.3	4.1	12.5	2.3	9.3	3.2	7.2	6.9	ATAD2	1349	562	14415	1.6e-07	1.2	0.8	1.7	21.6	11.6	13.8	10.1	5.7	5.2	SLC1A3	1325	14098	879	0.001	-1.8	-0.9	-2.7	16	8.8	15.2	12.9	-3.9	-3.3	APIP	1329	14272	705	0.011	-1	-0.4	-1.7
KCTD13	1512	1481	13496	6.6e-12	3.7	2.7	4.5	42	6.9	33.2	11	7.2	6.9	CPEB4	1350	563	14414	1.6e-07	1.3	0.8	1.8	2.8	1.5	3.9	3.6	5.7	5.2	STAG2	1326	14097	880	0.001	-1.3	-0.6	-2	25.3	13.6	17.7	11.9	-3.9	-3.3	LPAR2	1330	625	14352	0.011	1.3	2.3	0.6
USP20	1513	1482	13495	6.6e-12	3.2	2.3	4.3	11.3	1.9	11.9	5.4	7.2	6.9	RRAS	1351	564	14413	1.7e-07	1.3	0.8	1.9	8.6	2.3	13.1	5.2	5.7	5.2	MPDZ	1327	14096	881	0.001	-1.4	-0.7	-2.2	2.6	0.8	2.8	1.3	-3.9	-3.3	ZSCAN18	1331	626	14351	0.011	1.8	2.9	0.7
LINC01128	1514	1483	13494	6.6e-12	3.1	2.3	3.9	15	4.3	6.8	5.1	7.2	6.9	CFDP1	1352	565	14412	1.7e-07	1.2	0.8	1.6	71.3	35.9	43.1	28.3	5.7	5.2	ST6GALNAC2	1328	447	14530	0.001	1.6	2.5	0.8	0.9	2.7	3.6	4	3.9	3.3	TCHP	1332	627	14350	0.011	1.3	2.1	0.6
C12orf65	1515	1484	13493	6.6e-12	3.4	2.4	4.3	53.7	10.4	52	18.6	7.2	6.9	PIGH	1353	566	14411	1.7e-07	1.4	0.9	1.8	45.8	25.1	33	26.1	5.7	5.2	ATG2B	1329	14095	882	0.001	-1.5	-0.7	-2.2	1.7	0.7	2.3	1.5	-3.9	-3.3	KHDC1	1333	628	14349	0.012	1.3	2.1	0.6
SHISA8	1516	1485	13492	6.6e-12	3.5	2.5	4.5	5.4	0	7.6	0.3	7.2	6.9	ECI1	1354	14189	788	1.7e-07	-1.1	-1.5	-0.7	23.5	46.6	25.2	30.8	-5.7	-5.2	RNF212	1330	448	14529	0.001	1.3	2.1	0.7	5.3	18.7	7.5	22.5	3.9	3.3	XAGE5	1334	629	14348	0.012	1.6	2.6	0.7
WASF1	1517	1486	13491	6.6e-12	3	2.2	3.9	35.8	10.8	19.7	16	7.2	6.9	ALG1	1355	14188	789	1.7e-07	-1.2	-1.7	-0.8	6.1	14	7.6	10.2	-5.7	-5.2	ZSCAN21	1331	449	14528	0.0011	1.3	2	0.7	11.5	32.8	11.7	27.8	3.9	3.3	ARHGEF33	1335	630	14347	0.012	1.5	2.6	0.6
INPP5F	1518	1487	13490	6.6e-12	2.7	2	3.5	91.2	45	27.6	34.4	7.2	6.9	OOSP2	1357	568	14409	1.7e-07	2.5	1.4	3.4	50.1	12.7	137.7	67.3	5.7	5.2	DAZAP1	1332	14094	883	0.0011	-1.3	-0.6	-2	33	14.5	29.1	10.8	-3.9	-3.3	TPI1P2	1336	14271	706	0.012	-1.1	-0.4	-1.8
PREP	1519	1488	13489	6.6e-12	3.2	2.4	4	18.7	4.3	11.5	6.3	7.2	6.9	GLO1	1358	569	14408	1.7e-07	1.2	0.8	1.6	156.1	88.5	84.8	48.1	5.7	5.2	ATP5G3	1333	14093	884	0.0011	-1.1	-0.5	-1.7	755	468.1	223.7	148	-3.9	-3.3	CAPN5	1337	14270	707	0.012	-1.3	-0.5	-2.1
CTTNBP2	1520	1489	13488	6.6e-12	3.2	2.3	4.1	5.2	0.9	4.1	2.7	7.2	6.9	VKORC1	1359	570	14407	1.7e-07	1.1	0.7	1.5	363.9	202.2	158	89.7	5.7	5.2	RBM48	1334	450	14527	0.0011	1.4	2.1	0.8	10.3	27.7	10.4	20.2	3.9	3.3	SPATS2	1338	14269	708	0.012	-1.2	-0.4	-1.9
SUN1	1521	1490	13487	6.6e-12	3	2.1	3.9	49.9	12.7	49.1	12.7	7.2	6.9	JAG2	1360	14187	790	1.7e-07	-1.4	-2	-0.9	3.5	6.6	6.5	6.3	-5.7	-5.2	SPEF2	1335	451	14526	0.0011	1.8	2.5	0.9	0.1	1.2	0.2	2.4	3.9	3.3	TMEM186	1339	631	14346	0.012	1.2	2.1	0.5
KIF1B	1522	1491	13486	6.6e-12	3	2.2	3.8	15.9	5.1	8.4	4.2	7.2	6.9	TUG1	1361	571	14406	1.8e-07	1.2	0.8	1.6	21.2	10.7	12.7	7.1	5.6	5.2	LOC440028	1336	452	14525	0.0011	2.1	3.4	1	0.2	3.4	1	5.8	3.9	3.3	ALS2CL	1340	632	14345	0.012	2	2.7	0.8
PTPN21	1523	1492	13485	6.6e-12	2.9	2.2	3.8	19.6	5.1	12.9	5.4	7.2	6.9	DEGS1	1362	14186	791	1.8e-07	-1.1	-1.5	-0.7	55.2	103.3	37.8	53.1	-5.6	-5.2	ZSCAN4	1337	453	14524	0.0011	2.2	2.9	1.1	0	2.3	0	8.4	3.9	3.3	MT1H	1341	14268	709	0.012	-2.7	-1.3	-3.8
FBLN2	1524	1493	13484	6.6e-12	3.5	2.5	4.5	4.9	0.2	4.3	1	7.2	6.9	RSPH9	1363	572	14405	1.8e-07	1.3	0.8	1.8	15.9	5.5	18.8	9.5	5.6	5.2	IFT172	1338	14092	885	0.0011	-1.3	-0.6	-2	7.2	2.6	7.1	2.9	-3.9	-3.3	ZRANB2	1342	633	14344	0.012	1.1	1.8	0.5
GATA4	1525	1494	13483	6.6e-12	3.9	2.7	5.2	4.3	0.1	5.6	0.7	7.2	6.9	EMC3-AS1	1364	573	14404	1.8e-07	1.3	0.9	1.9	6.5	2.6	5.8	3.3	5.6	5.2	TRIP4	1339	454	14523	0.0011	1.4	2.1	0.7	14	38.6	15.3	18.2	3.9	3.3	METTL7A	1343	14267	710	0.012	-2	-0.9	-3
AFF4	1526	1495	13482	6.6e-12	2.9	2.2	3.7	15.7	4.6	5.5	4.1	7.2	6.9	PPP2R1A	1365	14185	792	1.8e-07	-1.1	-1.5	-0.7	62.8	104.9	35.8	38.7	-5.6	-5.2	SLC35C2	1340	455	14522	0.0011	1.4	2.2	0.7	11.9	28.2	14.2	20.3	3.9	3.3	ARL13B	1344	14266	711	0.012	-1.4	-0.6	-2.2
MED12L	1527	1496	13481	6.6e-12	2.8	2.1	3.6	10	2.9	3.9	3	7.2	6.9	CETN2	1366	574	14403	1.8e-07	1.2	0.7	1.5	90.5	46.6	56.7	33.7	5.6	5.2	GYLTL1B	1341	456	14521	0.0011	1.5	2.2	0.7	15.2	36.4	16.5	26.8	3.9	3.3	LYPD3	1345	14265	712	0.012	-2.6	-1.1	-3.8
NUDT16	1528	1497	13480	6.6e-12	3.3	2.4	4.2	7	1.3	6.4	3.4	7.2	6.9	SH3GLB2	1367	14184	793	1.9e-07	-1.5	-2	-1	2.7	6.8	8.2	7.8	-5.6	-5.2	SPINT1	1342	457	14520	0.0011	1.5	2.1	0.7	60.3	129.1	38.9	79.3	3.9	3.3	CCNDBP1	1346	634	14343	0.012	1.1	1.8	0.5
ZFAND3	1529	1498	13479	6.6e-12	2.9	2.1	3.8	18	4.5	16.1	5.3	7.2	6.9	DDX4	1368	575	14402	1.9e-07	2.1	1.3	2.9	8.3	2.5	13.5	8.3	5.6	5.2	HUS1	1343	14091	886	0.0011	-1.2	-0.6	-1.8	64.8	36.8	31.8	21.1	-3.9	-3.3	KIF23	1347	635	14342	0.012	1.3	2.1	0.5
LOC100505817	1530	1499	13478	6.6e-12	3	2.2	3.9	23	4.2	16.9	8.3	7.2	6.9	CHRNB1	1369	576	14401	1.9e-07	1.5	0.9	2	10.2	3.9	13.7	7.2	5.6	5.2	SMIM11	1344	458	14519	0.0011	1.3	2	0.7	5.4	19.6	6.3	18.1	3.9	3.3	AICDA	1348	14264	713	0.012	-2.2	-0.9	-3.4
VCPIP1	1531	1500	13477	6.6e-12	3	2.2	3.8	15.7	4.9	6.6	5.2	7.2	6.9	ZFHX3	1370	14183	794	1.9e-07	-1.4	-2	-0.9	0.9	2.3	1.4	2.1	-5.6	-5.2	ZC3H7B	1345	14090	887	0.0011	-1.5	-0.7	-2.3	3.4	0.8	5.4	1.4	-3.9	-3.3	ZNF92	1349	636	14341	0.012	1.2	2	0.5
RCBTB2	1532	1501	13476	6.6e-12	3.8	2.7	4.8	10.6	0.4	13.1	1.7	7.2	6.9	DIAPH2	1371	577	14400	2e-07	1.4	0.9	1.9	2.5	0.8	3.8	1.4	5.6	5.2	PDCD2L	1346	459	14518	0.0011	1.3	2	0.7	43.5	99.5	29.7	46.3	3.9	3.3	ZNF845	1351	638	14339	0.012	1.4	2.2	0.6
CCSAP	1533	1502	13475	6.6e-12	3.3	2.3	4.2	23	4.8	22.4	5.6	7.2	6.9	PREP	1372	14182	795	2e-07	-1.3	-1.8	-0.8	4.3	8.4	6.3	7.8	-5.6	-5.2	ACTN1	1347	460	14517	0.0011	1.5	2.3	0.7	21.7	48	25.1	29.9	3.9	3.3	CDR1	1352	639	14338	0.012	1.4	2.3	0.6
YAP1	1535	1504	13473	6.6e-12	3	2.1	3.9	15.4	4.4	11.7	5.1	7.2	6.9	RPL10L	1373	578	14399	2e-07	1.8	1.1	2.4	51.8	17.7	62.9	39.2	5.6	5.2	HINT3	1348	461	14516	0.0011	1.3	2	0.7	4.6	13.4	6.3	9.5	3.9	3.3	IRGQ	1354	641	14336	0.012	1.4	2.1	0.6
FAM122A	1536	1505	13472	6.6e-12	3.2	2.4	4	19.8	4.2	10.4	5.2	7.2	6.9	JKAMP	1374	579	14398	2e-07	1.2	0.7	1.6	68.2	37.8	40.2	24	5.6	5.2	PLA2G12B	1349	14089	888	0.0011	-2.1	-1.1	-3	5	0	25.7	0	-3.9	-3.3	ST6GALNAC2	1355	642	14335	0.012	1.6	2.5	0.7
CDKL5	1537	1506	13471	6.6e-12	3	2.2	3.8	9.2	1.7	6.3	4	7.2	6.9	MIEN1	1375	14181	796	2e-07	-1.1	-1.6	-0.8	106.8	186.7	61.1	85.4	-5.6	-5.2	UHRF1BP1L	1350	14088	889	0.0011	-1.3	-0.6	-2	9.5	4.1	9.7	4.9	-3.9	-3.3	TOP3B	1356	643	14334	0.012	1.3	2.1	0.5
MAP3K3	1538	1507	13470	6.6e-12	3.1	2.3	4	10.6	2.3	7.4	4.3	7.2	6.9	CCDC79	1376	580	14397	2e-07	1.9	1.3	2.3	0.9	0	4.2	0.1	5.6	5.2	TIMP2	1351	462	14515	0.0011	1.7	2.6	0.8	0.5	5.3	1.2	14.7	3.9	3.3	CDH5	1357	14263	714	0.012	-2.7	-1.1	-4
MAK	1539	1508	13469	6.6e-12	3.3	2.4	4.2	22.6	5.3	17.6	9.2	7.2	6.9	ARFRP1	1377	14180	797	2e-07	-1.3	-1.8	-0.9	15.1	30	17.3	22.2	-5.6	-5.2	SOCS3	1352	14087	890	0.0011	-3.2	-1.5	-4.1	28.1	5	46.8	9.7	-3.9	-3.3	LINC00989	1358	14262	715	0.012	-2.1	-0.9	-3.5
SDE2	1540	1509	13468	6.6e-12	2.9	2.1	3.7	77.2	22.3	33.4	16.7	7.2	6.9	YY1	1378	581	14396	2.1e-07	1.2	0.8	1.7	48.2	27.1	30	25.1	5.6	5.2	HOXC9	1353	463	14514	0.0011	1.5	2.2	0.7	1.8	8.6	2.8	10.5	3.9	3.3	THAP7	1359	644	14333	0.012	1.2	1.8	0.5
HMGXB4	1541	1510	13467	6.6e-12	2.9	2.1	3.8	49.9	14.7	34	9.7	7.2	6.9	APELA	1379	14179	798	2.1e-07	-2.4	-3.3	-1.6	0.1	2.7	0.4	5.8	-5.6	-5.2	C8orf33	1354	464	14513	0.0011	1.3	1.9	0.7	38.5	87.8	26.9	34.9	3.9	3.3	LIPG	1360	14261	716	0.012	-2.6	-1.1	-3.9
SEC24A	1542	1511	13466	6.6e-12	2.9	2.1	3.7	40	9.7	16.3	9.3	7.2	6.9	CCDC88A	1380	582	14395	2.1e-07	1.4	0.9	1.8	4.8	2.5	4	4.5	5.6	5.2	SYS1	1355	465	14512	0.0012	1.4	2.1	0.7	10.1	29.7	10.2	34.4	3.9	3.2	ZNF534	1361	645	14332	0.012	1.3	2.2	0.5
RIOK3	1543	1512	13465	6.6e-12	2.7	2	3.5	86.4	29.4	25.5	17.6	7.2	6.9	PRAF2	1381	583	14394	2.1e-07	1.5	0.9	2	18.1	6.7	25.4	12.9	5.6	5.2	ZNF79	1356	466	14511	0.0012	1.5	2.4	0.7	3.1	13.2	4.6	16.2	3.9	3.2	MARVELD1	1362	646	14331	0.012	1.5	2.7	0.6
CSNK2A2	1544	1513	13464	6.6e-12	2.9	2.2	3.7	101.7	32.3	42.6	29.1	7.2	6.9	ZNF626	1382	584	14393	2.1e-07	1.3	0.8	1.8	28.1	11.5	29.8	11.2	5.6	5.2	NSUN7	1357	467	14510	0.0012	1.7	2.6	0.8	1.5	6.4	4	5.9	3.9	3.2	VWA1	1363	14260	717	0.012	-1.4	-0.5	-2.2
WSCD1	1545	1514	13463	6.6e-12	3.8	2.7	5.1	2.2	0	2.9	0.4	7.2	6.9	COX4I2	1383	585	14392	2.1e-07	1.6	1	2.2	7.3	1.9	13.2	11	5.6	5.2	COLEC12	1358	468	14509	0.0012	1.4	2.3	0.7	1	5.7	2.3	7.2	3.9	3.2	GPANK1	1364	647	14330	0.012	1.2	1.9	0.5
CMTR1	1546	1515	13462	6.6e-12	3	2.2	3.8	17	4.3	10.5	5.9	7.2	6.9	DENND2D	1384	14178	799	2.1e-07	-1.5	-2.1	-1	1.3	6.2	2.8	9.9	-5.6	-5.2	DUSP4	1359	469	14508	0.0012	1.9	2.9	0.9	5.3	19.1	7.9	31.5	3.9	3.2	FANCG	1365	14259	718	0.013	-1.3	-0.6	-2.1
MSL3	1547	1516	13461	6.6e-12	2.7	2	3.5	57	18.1	23.9	13.6	7.2	6.9	KIAA1522	1385	586	14391	2.2e-07	1.2	0.7	1.7	8	3.6	9.1	4.2	5.6	5.2	IER3	1360	470	14507	0.0012	1.5	2.4	0.8	25.3	64.2	31.4	60.6	3.9	3.2	VCL	1366	14258	719	0.013	-1.2	-0.4	-2
LOC145837	1548	1517	13460	6.6e-12	3.3	2.4	4.1	7.9	0.5	6.7	1.4	7.2	6.9	SYNGR2	1386	14177	800	2.2e-07	-1.1	-1.5	-0.8	129.2	219.4	92.6	87	-5.6	-5.2	SF1	1361	14086	891	0.0012	-1.4	-0.7	-2.2	71.6	38.6	55.8	28	-3.9	-3.2	NATD1	1367	648	14329	0.013	1.4	2.2	0.6
ARID4B	1549	1518	13459	6.6e-12	3.1	2.1	3.9	21.3	5.9	15	4.8	7.2	6.9	2015-03-03	1387	14176	801	2.2e-07	-1.3	-1.8	-0.8	1.1	3.7	2.2	5.7	-5.6	-5.2	ZKSCAN3	1362	471	14506	0.0012	1.8	2.9	0.9	0.4	3	1.3	3.8	3.9	3.2	PLK4	1368	14257	720	0.013	-1.3	-0.5	-2
CCNK	1550	1519	13458	6.6e-12	2.8	2	3.5	71.2	24.3	23.3	20.9	7.2	6.9	HAT1	1388	587	14390	2.2e-07	1.2	0.7	1.5	260.2	136.8	188	59.6	5.6	5.2	ARID4B	1363	14085	892	0.0012	-1.4	-0.7	-2.1	10.9	5.2	9.6	6.3	-3.9	-3.2	GPC3	1370	14256	721	0.013	-2.6	-0.9	-3.6
TMEM169	1551	1520	13457	6.6e-12	3.8	2.7	4.8	2.7	0	3.2	0.3	7.2	6.9	ZDHHC12	1389	14175	802	2.2e-07	-1.2	-1.6	-0.8	33	58.5	30.9	41.7	-5.6	-5.2	CTSF	1364	472	14505	0.0012	1.6	2.4	0.8	10.9	27.2	13.9	29.4	3.9	3.2	ETFA	1371	14255	722	0.013	-1.1	-0.4	-1.8
HSPA1B	1552	1521	13456	6.6e-12	3.1	2.2	4	10.6	2	7.9	3.8	7.2	6.9	ATG5	1390	588	14389	2.3e-07	1.1	0.7	1.5	157.5	84.6	85.7	44.3	5.6	5.2	PHYHIP	1365	473	14504	0.0012	2.1	2.7	1.1	0	0.7	0	2.3	3.9	3.2	MAPRE2	1372	650	14327	0.013	1.6	2.6	0.7
ASPHD2	1553	1522	13455	6.6e-12	2.8	2.1	3.7	7	1	4.7	2.2	7.2	6.9	SLC25A5	1391	14174	803	2.3e-07	-1.1	-1.5	-0.7	458.7	765.4	253.8	189.9	-5.6	-5.2	DHRS7B	1366	474	14503	0.0012	1.3	2.1	0.7	18.8	41.3	19.2	27.3	3.9	3.2	PLS1	1373	651	14326	0.013	1.6	2.8	0.7
RBM38	1554	1523	13454	6.6e-12	2.9	2.1	3.7	106.5	32.5	51.4	27.8	7.2	6.9	LLPH	1392	589	14388	2.3e-07	1.1	0.7	1.5	92.9	50.6	44.7	24.7	5.6	5.2	MVD	1367	14084	893	0.0012	-1.5	-0.7	-2.2	46.4	18.7	42.8	16.7	-3.9	-3.2	DEFB1	1374	14254	723	0.013	-3.4	-1.8	-4.8
LONRF1	1555	1524	13453	6.6e-12	3.5	2.4	4.4	4.7	0.2	5	0.9	7.2	6.9	PRMT2	1393	14173	804	2.4e-07	-1.2	-1.7	-0.8	8.2	16.7	13	15.9	-5.6	-5.2	USP9X	1368	14083	894	0.0012	-1.3	-0.6	-1.9	12.1	6.1	7.1	4.2	-3.9	-3.2	AKAP13	1375	14253	724	0.013	-1.5	-0.6	-2.3
KRT80	1556	1525	13452	6.6e-12	3.7	2.7	4.6	1.4	0	2.4	0.2	7.2	6.9	OSR2	1394	590	14387	2.4e-07	1.3	0.8	1.7	54.3	25.2	47.8	21.4	5.6	5.2	SMARCAD1	1369	14082	895	0.0012	-1.2	-0.6	-1.9	26.8	14	16.6	9.3	-3.9	-3.2	CDCA8	1376	652	14325	0.013	1.3	2	0.5
FAM89B	1557	1526	13451	6.6e-12	3.2	2.3	4.1	30.9	6.9	25.9	10.7	7.2	6.9	PPP5C	1395	14172	805	2.4e-07	-1.2	-1.7	-0.8	27.2	46.5	23.5	24.4	-5.6	-5.2	UBE2G2	1370	475	14502	0.0012	1.4	2.1	0.7	11.8	26.4	10.2	18.6	3.9	3.2	APTX	1377	653	14324	0.013	1.1	1.8	0.4
CEP170	1558	1527	13450	6.6e-12	3	2.1	3.9	5.3	1	4.9	1.4	7.2	6.9	ANO1	1396	14171	806	2.4e-07	-2	-2.8	-1.2	0.1	1.1	0.6	2.4	-5.6	-5.2	PCCA	1371	14081	896	0.0012	-1.5	-0.7	-2.2	6.5	1.7	9.3	2.8	-3.9	-3.2	HORMAD1	1378	654	14323	0.013	1.3	2.1	0.6
PDE1A	1559	1528	13449	6.6e-12	3.5	2.6	4.4	2.6	0.1	2.3	0.3	7.2	6.9	GABARAP	1397	14170	807	2.4e-07	-1.2	-1.6	-0.8	30.8	59.7	28.3	32.5	-5.6	-5.2	PITX2	1372	14080	897	0.0012	-1.7	-0.8	-2.6	4.3	0.6	11.8	2.1	-3.9	-3.2	CLUAP1	1379	655	14322	0.013	1.4	2.2	0.6
MDGA2	1560	1529	13448	6.6e-12	3.3	2.3	4.3	4.4	0.5	5.1	2.3	7.2	6.9	ANAPC13	1398	591	14386	2.4e-07	1.2	0.8	1.5	108.3	55.6	70.8	30.5	5.6	5.2	SNAPC3	1373	14079	898	0.0012	-1.2	-0.6	-1.9	30.9	17.2	19.5	12.9	-3.9	-3.2	RGS5	1380	14252	725	0.013	-1.8	-0.6	-2.7
ING3	1561	1530	13447	6.6e-12	3	2.2	3.8	120.8	41.5	56.3	30.1	7.2	6.9	GYS1	1399	14169	808	2.5e-07	-1.3	-1.8	-0.8	13.7	24.8	14	17	-5.6	-5.2	PPP1R26	1374	476	14501	0.0013	1.6	2.7	0.8	0.8	3.5	2.1	4.7	3.9	3.2	FAM193B	1381	14251	726	0.013	-1.3	-0.5	-2.1
ZNF496	1562	1531	13446	6.6e-12	3.5	2.6	4.4	25.2	5	17	12.1	7.2	6.9	ARHGAP5	1400	592	14385	2.5e-07	1.3	0.8	1.8	9.9	5	7.1	4.2	5.6	5.2	ZBTB7A	1375	14078	899	0.0013	-1.4	-0.7	-2.2	2.3	0.6	3.2	1.1	-3.9	-3.2	NCOA3	1382	14250	727	0.013	-1.1	-0.4	-1.9
C7orf60	1563	1532	13445	6.6e-12	3.1	2.3	4	6.6	1.1	4.7	3.1	7.2	6.9	HRASLS5	1401	593	14384	2.5e-07	1.2	0.8	1.6	69.5	37.9	50	21.7	5.6	5.2	FOXA2	1376	14077	900	0.0013	-2.4	-1	-3.6	2	0	5.9	0.1	-3.9	-3.2	ZBTB21	1383	656	14321	0.013	1.5	2.5	0.6
AKTIP	1564	1533	13444	6.6e-12	3.5	2.4	4.3	47	8.3	42.8	9.8	7.2	6.9	CNEP1R1	1402	594	14383	2.5e-07	1.2	0.7	1.6	48.8	25.7	31	16.6	5.6	5.2	PDGFA	1377	477	14500	0.0013	1.7	2.7	0.8	21.6	44.6	34.3	38.4	3.9	3.2	TADA1	1384	657	14320	0.013	1.2	1.9	0.5
YPEL5	1565	1534	13443	6.6e-12	2.8	2.1	3.6	571.4	183.4	265.7	163.6	7.2	6.9	DIS3L2	1403	595	14382	2.5e-07	1.2	0.8	1.6	15.2	6.3	15.1	6.9	5.6	5.2	FKBP1AP1	1378	14076	901	0.0013	-1.2	-0.6	-1.8	9.2	4.3	5.2	3.3	-3.9	-3.2	CIPC	1385	658	14319	0.013	1.3	2.1	0.5
LOC100505715	1566	1535	13442	6.6e-12	3.3	2.3	4.3	12.1	1.3	15.5	3.2	7.2	6.9	SUMO3	1404	14168	809	2.5e-07	-1.1	-1.6	-0.8	52	94	39.7	43.8	-5.6	-5.2	PLEKHF1	1379	14075	902	0.0013	-1.9	-0.9	-2.9	5.1	0.5	10.4	2.6	-3.9	-3.2	APBA3	1386	659	14318	0.013	1.4	2.2	0.6
SLC25A42	1567	1536	13441	6.6e-12	3.3	2.4	4.4	8.6	0.7	9.7	1.8	7.2	6.9	PDCL2	1405	14167	810	2.5e-07	-1.2	-1.6	-0.8	17.3	37.5	20.2	32.2	-5.6	-5.2	FAM219A	1380	14074	903	0.0013	-1.5	-0.7	-2.2	2	0.5	2.6	1	-3.9	-3.2	ABLIM1	1387	660	14317	0.013	1.8	3.3	0.7
HABP4	1568	1537	13440	6.6e-12	3.4	2.4	4.3	7.4	0.8	8.1	2.5	7.2	6.9	RBMXL3	1406	596	14381	2.5e-07	2.3	1.3	3.3	3.6	0.5	11.8	3.1	5.6	5.2	C10orf88	1381	478	14499	0.0013	1.3	2	0.7	2.4	8.3	2.8	8.1	3.8	3.2	PLAC8	1388	14249	728	0.013	-1.4	-0.6	-2.2
ALPL	1569	14945	32	6.6e-12	-8.4	-10.1	-7.4	0.2	221.1	0.7	166.5	-7.2	-6.9	SLC31A1	1407	14166	811	2.6e-07	-1.1	-1.6	-0.7	7.5	15.4	6.1	10.2	-5.6	-5.2	HDGF	1382	14073	904	0.0013	-1.2	-0.6	-1.8	55.5	27	35.7	20.5	-3.8	-3.2	C15orf57	1389	661	14316	0.013	1.5	2.4	0.6
MTRNR2L1	1570	14944	33	6.6e-12	-8.4	-9.2	-7.5	3.6	1022	1.7	1881.2	-7.2	-6.9	UGP2	1408	14165	812	2.6e-07	-1.1	-1.5	-0.7	48.4	88.3	30.9	45.8	-5.6	-5.2	PGD	1383	14072	905	0.0013	-1.1	-0.5	-1.8	205.2	116.3	76.1	53.6	-3.8	-3.2	AFF4	1390	14248	729	0.013	-1.2	-0.4	-1.9
ZFP57	1571	14943	34	6.6e-12	-6.2	-6.8	-4.8	0	36.4	0	39.5	-7.2	-6.9	ALDH6A1	1409	14164	813	2.6e-07	-1.3	-1.7	-0.8	5.8	14.2	5.9	10.4	-5.6	-5.2	LOC101927755	1384	479	14498	0.0013	1.7	2.7	0.9	0.1	9.2	0.9	18.3	3.8	3.2	TCTEX1D2	1391	14247	730	0.013	-1.4	-0.5	-2.3
LPCAT3	1572	14942	35	6.6e-12	-6	-6.9	-5.1	1.8	152.5	2.4	82.8	-7.2	-6.9	STAU1	1411	598	14379	2.6e-07	1.1	0.7	1.5	102.6	58.5	43.5	29.1	5.6	5.1	QPRT	1385	14071	906	0.0013	-1.7	-0.8	-2.5	13.3	3.5	18	7.3	-3.8	-3.2	GPR108	1392	14246	731	0.013	-1.1	-0.4	-1.8
AQP3	1573	14941	36	6.6e-12	-5.4	-6.6	-3.9	5.1	262.5	11.3	361	-7.2	-6.9	BCAM	1412	14163	814	2.6e-07	-1.6	-2.2	-1	0.1	1.4	0.4	4	-5.6	-5.1	DGAT1	1386	14070	907	0.0013	-1.6	-0.8	-2.4	6.2	1.9	7.3	3.8	-3.8	-3.2	PTPRK	1393	14245	732	0.013	-1.6	-0.6	-2.5
SELT	1574	14940	37	6.6e-12	-5.2	-6.1	-4.3	3.2	119	3.5	53.2	-7.2	-6.9	DUSP9	1413	14162	815	2.7e-07	-1.7	-2.4	-1	0.6	4.6	2.5	8.9	-5.6	-5.1	CTDSPL	1387	14069	908	0.0013	-1.4	-0.6	-2.2	4.7	1.2	7.8	2.2	-3.8	-3.2	RREB1	1394	662	14315	0.013	1.1	1.8	0.4
DUSP27	1575	14939	38	6.6e-12	-5.1	-6.3	-4.1	0.1	15.6	0.3	15.2	-7.2	-6.9	HOXD13	1414	599	14378	2.7e-07	1.9	1.2	2.2	0.4	0	1.4	0	5.6	5.1	SLC25A37	1388	480	14497	0.0013	1.3	2	0.7	4.8	13	6.6	10	3.8	3.2	CKAP4	1395	663	14314	0.013	1.3	2.3	0.5
KRT18	1576	14938	39	6.6e-12	-5	-6	-4	3.9	223.5	3.9	306.2	-7.2	-6.9	BAZ2A	1415	600	14377	2.7e-07	1.3	0.8	1.7	20	9.5	13.1	8.4	5.6	5.1	LOC101928378	1389	14068	909	0.0013	-1.5	-0.7	-2.3	6.4	1.1	9.9	2.7	-3.8	-3.2	TSSC4	1397	665	14312	0.013	1.2	2	0.5
PTGES	1577	14937	40	6.6e-12	-4.9	-6.2	-3.9	1.2	114.7	2.8	218.1	-7.2	-6.9	EXTL3	1416	601	14376	2.7e-07	1.2	0.8	1.6	24.3	13.5	18.3	11	5.6	5.1	SPON2	1390	14067	910	0.0013	-2.1	-0.9	-3	2.7	0.1	6.9	0.7	-3.8	-3.2	GOLGA7B	1398	666	14311	0.013	1.5	2.5	0.6
HAVCR1	1578	14936	41	6.6e-12	-4.9	-6.5	-3.7	1.4	99.7	4.6	77	-7.2	-6.9	C1orf162	1417	602	14375	2.7e-07	1.4	0.9	1.9	21.2	7.4	26	11.6	5.6	5.1	EIF4EBP2	1391	14066	911	0.0013	-1.3	-0.7	-2	27.3	13.5	12.3	7.5	-3.8	-3.2	LINC00858	1399	667	14310	0.013	1.9	2.4	0.8
ANXA3	1579	14934	42	6.6e-12	-4.7	-5.7	-3.8	0.7	60.3	1.4	52.1	-7.2	-6.9	CSF1R	1418	603	14374	2.7e-07	1.7	1	2.4	3.1	0.8	6.9	3.4	5.6	5.1	SHISA5	1392	14065	912	0.0014	-1.4	-0.7	-2.1	818.5	412.3	585.3	158.9	-3.8	-3.2	PURA	1400	14244	733	0.013	-1.2	-0.5	-2.1
GABARAPL1	1580	14935	43	6.6e-12	-4.7	-5.8	-3.7	30.4	576.3	35.7	208.7	-7.2	-6.9	BCAT2	1419	14161	816	2.8e-07	-1.3	-1.8	-0.9	16.9	33.2	21.4	26.1	-5.6	-5.1	LOC100996249	1393	481	14496	0.0014	1.6	2.4	0.8	1	15.3	2.9	26.4	3.8	3.2	SLC45A4	1401	14243	734	0.013	-1.8	-0.7	-2.8
MRPL28	1581	14932	44	6.6e-12	-4.4	-5.6	-3.4	11.6	249.2	17	102	-7.2	-6.9	NDUFA5	1420	14160	817	2.8e-07	-1.1	-1.5	-0.7	9.3	16.5	5.7	9.9	-5.6	-5.1	LINC00461	1394	14064	913	0.0014	-1.7	-0.8	-2.5	1.6	0.1	3.8	0.7	-3.8	-3.2	RARG	1402	668	14309	0.013	1.8	3.1	0.8
MRS2	1582	14933	45	6.6e-12	-4.4	-5.3	-3.6	6.9	208.1	6.4	88.1	-7.2	-6.9	ZDHHC17	1421	604	14373	2.8e-07	1.4	0.9	1.9	9.3	3.8	8.6	4.7	5.6	5.1	TEC	1395	14063	914	0.0014	-1.3	-0.6	-2	14.1	5.2	12.5	5.1	-3.8	-3.2	LOC100507217	1403	14242	735	0.013	-1.2	-0.4	-1.9
CCDC58	1583	14931	46	6.6e-12	-4.3	-5.2	-3.5	9.7	249.1	12.8	136.4	-7.2	-6.9	SETX	1422	605	14372	2.8e-07	1.3	0.8	1.7	8.8	4.4	6.7	4.2	5.6	5.1	PFKFB3	1396	482	14495	0.0014	1.7	2.6	0.9	12.4	37.1	18.1	35.6	3.8	3.2	BASP1	1404	669	14308	0.014	1.4	2.2	0.5
C1QBP	1584	14930	47	6.6e-12	-4.1	-5	-3.2	202.2	2840.1	167.1	1032.8	-7.2	-6.9	CDKL3	1423	606	14371	2.8e-07	1.4	0.9	1.9	2.8	0.4	5.5	1	5.6	5.1	MPST	1397	483	14494	0.0014	1.6	2.4	0.7	15.1	34.4	20.5	29.1	3.8	3.2	HAPLN1	1405	14241	736	0.014	-2.6	-1.4	-3.3
PROM1	1585	14929	48	6.6e-12	-4.1	-5	-3.2	0.7	26.3	1.1	23.9	-7.2	-6.9	C21orf91	1424	607	14370	2.8e-07	1.3	0.8	1.7	14.6	6.8	14.9	6.9	5.6	5.1	ZNF710	1398	14062	915	0.0014	-1.6	-0.8	-2.4	3.4	0.6	5.5	1.5	-3.8	-3.2	YEATS2	1406	670	14307	0.014	1.3	2.1	0.5
FUT3	1586	14928	49	6.6e-12	-4.1	-5.2	-3.2	2.2	55.2	3.6	46.4	-7.2	-6.9	CDR2L	1425	14159	818	2.9e-07	-1.5	-2.2	-0.9	3.4	8.7	6.8	8.9	-5.6	-5.1	POC1A	1399	484	14493	0.0014	1.3	1.9	0.7	20.3	39.5	15	28.1	3.8	3.2	ATP1A1	1407	671	14306	0.014	1.1	1.8	0.4
WWTR1	1587	14927	50	6.6e-12	-3.9	-4.8	-3	2.7	48	3.1	21.8	-7.2	-6.9	PLXNA2	1426	14158	819	2.9e-07	-1.4	-2	-0.9	0.7	1.6	1.9	2.8	-5.6	-5.1	ATP8B1	1400	485	14492	0.0014	1.3	2	0.7	3	10.7	2.9	10.5	3.8	3.2	TP63	1408	14240	737	0.014	-2	-0.9	-2.9
KCTD5	1588	1538	13439	6.6e-12	2.9	2.2	3.7	48	14.5	23.7	15.2	7.2	6.9	ACLY	1427	14157	820	2.9e-07	-1.1	-1.6	-0.7	20.1	35.8	13.6	20.8	-5.6	-5.1	IDI1	1401	14061	916	0.0014	-1.5	-0.7	-2.2	80.3	40.1	66.2	27.9	-3.8	-3.2	ADAM18	1409	14239	738	0.014	-1.7	-0.7	-2.5
PLAG1	1589	1539	13438	6.6e-12	3.2	2.3	4.1	8.2	1.4	6.9	2.8	7.2	6.9	PTPRF	1428	14156	821	3e-07	-1.2	-1.7	-0.8	4.1	8.7	4.6	6	-5.6	-5.1	XAGE3	1402	486	14491	0.0014	1.5	2.4	0.7	11.8	48.5	20.2	52	3.8	3.2	CHMP6	1410	672	14305	0.014	1.2	2	0.5
SLC6A6	1590	1540	13437	6.6e-12	3.6	2.6	4.6	7.1	1.7	8.2	5.4	7.2	6.9	RFK	1429	608	14369	3e-07	1.2	0.7	1.6	125.3	67.4	97.7	40.7	5.5	5.1	FEM1B	1403	14060	917	0.0014	-1.3	-0.6	-2	8.4	3.8	6	4.5	-3.8	-3.2	GINS2	1411	673	14304	0.014	1.1	1.8	0.4
RBM33	1591	1541	13436	6.6e-12	2.8	2.1	3.6	20.8	6.9	10.1	5.2	7.2	6.9	GNE	1430	609	14368	3e-07	1.5	1	2.1	0.7	0.1	1.5	0.3	5.5	5.1	FRAT2	1404	14059	918	0.0014	-1.4	-0.6	-2.1	111.5	57.9	87.7	57.8	-3.8	-3.2	EGR1	1412	14238	739	0.014	-1.7	-0.6	-2.7
LOC102723854	1592	1542	13435	6.6e-12	3.3	2.3	4.2	3.6	0.2	5	1	7.2	6.9	CKMT2-AS1	1431	610	14367	3e-07	1.3	0.8	1.7	7.1	3.1	8.2	5.6	5.5	5.1	CSPP1	1405	14058	919	0.0014	-1.2	-0.6	-1.9	9.7	4.5	7.1	4.1	-3.8	-3.2	CSTA	1413	14237	740	0.014	-1.5	-0.6	-2.4
TCF3	1593	1543	13434	6.6e-12	2.8	2	3.6	24.5	7.4	8.3	7.4	7.2	6.9	CCP110	1432	611	14366	3.1e-07	1.3	0.8	1.8	21.6	10.6	14.8	8	5.5	5.1	ARMC7	1406	487	14490	0.0014	1.3	2.1	0.7	12.5	30.3	11	22.4	3.8	3.2	VPS9D1-AS1	1414	674	14303	0.014	1.2	2	0.5
MT1X	1594	1544	13433	6.6e-12	2.8	2.1	3.6	1013.4	349	333.2	247.5	7.2	6.9	TSC22D3	1433	612	14365	3.1e-07	1.9	1.2	2.6	3.3	0.4	8.4	2.4	5.5	5.1	FGD1	1407	14057	920	0.0014	-1.7	-0.8	-2.6	5	1.3	7.7	2.7	-3.8	-3.2	SMARCD2	1415	14236	741	0.014	-1.1	-0.4	-1.8
KIAA1671	1595	1545	13432	6.6e-12	3	2.1	3.8	6	1.6	3.9	3	7.2	6.9	C12orf43	1434	613	14364	3.1e-07	1.1	0.7	1.5	55.3	28.5	31.5	16.5	5.5	5.1	TUBB	1408	14056	921	0.0014	-1.1	-0.5	-1.7	425.3	231.7	145.7	99.1	-3.8	-3.2	MT1HL1	1416	14235	742	0.014	-2.1	-1	-3
PPP1R12A	1596	1546	13431	6.6e-12	2.8	2	3.6	55.3	18.6	24.5	11.2	7.2	6.9	MAGEB1	1435	614	14363	3.1e-07	1.4	0.8	2	28.3	12.4	31.5	17	5.5	5.1	IFT46	1409	488	14489	0.0014	1.5	2.3	0.7	6.9	20.7	12.6	20.6	3.8	3.2	ZNF524	1417	675	14302	0.014	1.3	2.3	0.5
KDM1A	1597	1547	13430	6.6e-12	3.2	2.3	4	68.6	19.3	51.8	14.4	7.2	6.9	SLC39A4	1436	14155	822	3.2e-07	-1.2	-1.7	-0.8	26.1	33.3	29.1	28.7	-5.5	-5.1	ENDOD1	1410	489	14488	0.0014	1.5	2.5	0.7	1.1	4.7	2.4	5.9	3.8	3.2	SORD	1418	676	14301	0.014	1.7	2.6	0.7
UST	1598	1548	13429	6.6e-12	3.5	2.6	4.3	2.3	0.1	1.8	0.6	7.2	6.9	FUBP1	1437	615	14362	3.2e-07	1.1	0.7	1.5	121.2	70.5	54.4	35.4	5.5	5.1	CCNT1	1411	14055	922	0.0014	-1.4	-0.7	-2.1	7.1	3.3	5.4	3.4	-3.8	-3.2	WDFY3	1419	14234	743	0.014	-1.3	-0.5	-2.1
SYPL2	1599	1549	13428	6.6e-12	3.6	2.6	4.9	3.4	0.1	6.2	1	7.2	6.9	TOMM34	1438	14154	823	3.2e-07	-1.3	-1.8	-0.8	17.5	32.7	18.3	23.4	-5.5	-5.1	PRC1	1412	490	14487	0.0014	1.4	2.1	0.7	24.2	51.7	26.2	29.1	3.8	3.2	GRAP	1420	677	14300	0.014	2	2.6	0.8
DICER1	1600	1550	13427	6.6e-12	3.2	2.4	4	8.9	2.3	4.8	2.9	7.2	6.9	CDC42SE2	1439	14153	824	3.2e-07	-1.1	-1.6	-0.7	14.5	27.5	11.3	21.7	-5.5	-5.1	PVRL1	1413	14054	923	0.0014	-1.4	-0.7	-2.1	9.1	4.3	10	7.3	-3.8	-3.2	GAREM	1421	14233	744	0.014	-1.7	-0.6	-2.7
FURIN	1602	1552	13425	6.6e-12	2.7	2	3.5	63.4	22.2	26.8	17.7	7.2	6.9	MECR	1440	14152	825	3.2e-07	-1.2	-1.6	-0.8	14.5	27.1	12.7	17.8	-5.5	-5.1	SLC25A24	1414	491	14486	0.0014	1.5	2.4	0.8	1.1	5.3	1.7	8.9	3.8	3.2	LINC01003	1422	678	14299	0.014	1.9	2.5	0.8
RNF111	1603	1553	13424	6.6e-12	2.6	1.9	3.4	28.7	9.7	13.7	7.1	7.2	6.9	DLK2	1441	616	14361	3.3e-07	1.8	1.1	2.5	15.3	3.7	26.9	8.4	5.5	5.1	ZNF274	1415	492	14485	0.0014	1.5	2.2	0.7	5.4	15.8	6.9	12.7	3.8	3.2	GSTA4	1423	14232	745	0.014	-1.5	-0.6	-2.3
COMMD1	1604	1554	13423	6.6e-12	3.1	2.2	3.9	101.4	24.4	67.8	27.2	7.2	6.9	AGPAT3	1442	14151	826	3.3e-07	-1.6	-2.2	-1	0.4	1.3	1.5	1.9	-5.5	-5.1	SPRED2	1416	14053	924	0.0014	-1.4	-0.6	-2.1	18.5	8.4	17.5	8.7	-3.8	-3.2	TMEM14C	1424	14231	746	0.014	-1	-0.4	-1.7
MYC	1605	1555	13422	6.6e-12	3.2	2.2	4	532.9	139.1	472	87.8	7.2	6.9	LOC101928259	1443	617	14360	3.3e-07	1.5	1	2.1	5	0.8	8.3	2.6	5.5	5.1	DRAM1	1417	493	14484	0.0014	1.3	2	0.7	6.1	16.4	5.1	12.1	3.8	3.2	CHST9	1425	14230	747	0.014	-2.1	-0.8	-3.3
ELOVL4	1606	1556	13421	6.6e-12	3.2	2.3	4.1	19.4	2.8	18.6	5.3	7.2	6.9	TRMT112	1444	618	14359	3.4e-07	1.1	0.7	1.4	444.8	235.9	186.7	86.4	5.5	5.1	UQCR11	1418	14052	925	0.0014	-1.1	-0.5	-1.7	428.1	252.7	112.2	81.7	-3.8	-3.2	UTP15	1426	679	14298	0.014	1.2	2	0.4
SLC22A23	1607	1557	13420	6.6e-12	3	2.2	3.9	6.2	1	4.8	2.2	7.2	6.9	ZNF232	1445	619	14358	3.4e-07	1.2	0.7	1.6	63.7	35.7	37.6	24.1	5.5	5.1	PGM2	1419	14051	926	0.0014	-1.1	-0.5	-1.8	79.5	45	30.9	26.1	-3.8	-3.2	NEFL	1427	680	14297	0.014	1.8	3.1	0.7
ABCC1	1608	1558	13419	6.6e-12	3.6	2.6	4.5	8.4	1.1	7.2	2.1	7.2	6.9	CYP20A1	1446	14150	827	3.4e-07	-1.2	-1.7	-0.8	2	4.5	2.6	5.4	-5.5	-5.1	SNAPC2	1420	494	14483	0.0014	1.3	2	0.6	11.1	28.2	12.4	26.4	3.8	3.2	AGL	1428	14229	748	0.014	-1.2	-0.4	-1.9
PDPK1	1609	1559	13418	6.6e-12	2.9	2.1	3.7	10.6	3	4.8	2.9	7.2	6.9	SUMF1	1447	14149	828	3.4e-07	-1.4	-1.9	-0.9	4.9	12.4	9.5	12.8	-5.5	-5.1	BCAP29	1421	495	14482	0.0015	1.3	2.1	0.7	4.9	13.3	4.6	8.8	3.8	3.2	CHD6	1429	14228	749	0.014	-1.2	-0.4	-2.1
TAB2	1610	1560	13417	6.6e-12	2.8	2	3.6	23.8	8.2	12	8.5	7.2	6.9	TFB2M	1448	620	14357	3.5e-07	1.1	0.7	1.4	147	84.8	93.5	46.7	5.5	5.1	FAM214B	1422	14050	927	0.0015	-1.5	-0.7	-2.2	6.1	2.8	6	7.3	-3.8	-3.2	SLC12A7	1430	681	14296	0.014	1.5	2.3	0.6
AMPD2	1611	1561	13416	6.6e-12	2.9	2	3.8	35.2	8	29.8	9	7.2	6.9	FKBP1B	1449	621	14356	3.5e-07	1.4	0.9	1.9	20.8	7.6	25.5	12.8	5.5	5.1	CYP2F1	1423	14049	928	0.0015	-1.5	-0.7	-2.2	3.2	0.6	4.9	1.2	-3.8	-3.2	ATP6V1C2	1431	682	14295	0.015	1.3	2.1	0.5
CDC25B	1612	1562	13415	6.6e-12	2.8	2	3.6	176.1	56.1	105	32.7	7.2	6.9	SLC7A2	1450	14148	829	3.5e-07	-1.3	-1.9	-0.8	3.5	7	4	7.6	-5.5	-5.1	RNU4ATAC	1424	14048	929	0.0015	-1.7	-0.8	-2.5	40.6	6	68.5	10.8	-3.8	-3.2	BEX4	1432	14227	750	0.015	-1.2	-0.4	-2
UBR7	1615	1565	13412	6.6e-12	2.8	2.1	3.7	62.8	21.4	34.3	18.9	7.2	6.9	MBTPS2	1451	14147	830	3.5e-07	-1.8	-2.4	-1.1	0.3	2.5	1	4.4	-5.5	-5.1	ATP7A	1425	14047	930	0.0015	-1.5	-0.7	-2.2	2	0.7	3.2	1.2	-3.8	-3.2	ITPK1	1433	683	14294	0.015	1.3	2	0.5
NXF1	1616	1566	13411	6.6e-12	3.1	2.2	4	288.3	78.9	259.9	58.8	7.2	6.9	ZNF511	1452	14146	831	3.5e-07	-1.1	-1.6	-0.7	45.5	81.5	38.4	43.9	-5.5	-5.1	EME1	1426	496	14481	0.0015	1.7	2.6	0.8	11.7	29.7	17.6	22.3	3.8	3.2	GEMIN4	1434	684	14293	0.015	1.3	2.1	0.5
EPN2-IT1	1617	1567	13410	6.6e-12	3.2	2.3	4.2	49.4	7.9	47.9	14.6	7.2	6.9	LSM5	1453	14145	832	3.6e-07	-1.1	-1.5	-0.7	50.9	90.2	26.8	38.8	-5.5	-5.1	LPP	1427	14046	931	0.0015	-1.3	-0.6	-2.1	5.9	2.4	4.9	2.3	-3.8	-3.2	FRYL	1435	14226	751	0.015	-1.2	-0.4	-2
TRPV6	1618	1568	13409	6.6e-12	3.7	2.7	4.6	6.3	0.3	5.6	2.5	7.2	6.9	FECH	1454	14144	833	3.6e-07	-1.6	-2.1	-1.1	1	2.8	2.2	3.3	-5.5	-5.1	PYCRL	1428	497	14480	0.0015	1.5	2.4	0.7	2.9	9.7	5.3	12.5	3.8	3.2	EXOC6	1436	685	14292	0.015	1.3	2.1	0.5
FEZ2	1619	1569	13408	6.6e-12	3	2.2	3.9	250.6	70.1	157	37.3	7.2	6.9	GPATCH11	1455	622	14355	3.7e-07	1.2	0.8	1.6	9.8	4.4	10.2	3.4	5.5	5.1	NEMF	1429	14045	932	0.0015	-1.2	-0.6	-1.9	28	15.5	14.3	11.7	-3.8	-3.2	TMEM154	1437	14225	752	0.015	-1.9	-0.8	-3.2
DNAJC27	1620	1570	13407	6.6e-12	3	2.2	3.9	5.5	0.8	3.5	2	7.2	6.9	NADK2	1456	14143	834	3.7e-07	-1.4	-1.9	-0.8	1.3	4.4	2.7	5.2	-5.5	-5.1	CENPBD1P1	1430	14044	933	0.0015	-1.3	-0.6	-2	8.5	2.8	9.4	3.8	-3.8	-3.2	CHD7	1438	686	14291	0.015	1.2	1.9	0.4
PPP1R3E	1621	1571	13406	6.6e-12	3.3	2.3	4.3	3.7	0.3	3.7	1.2	7.2	6.9	RSAD1	1457	14142	835	3.7e-07	-1.3	-1.8	-0.8	9.6	18.7	11.8	18.7	-5.5	-5.1	MSLN	1431	14043	934	0.0015	-2.4	-1.3	-3.1	0.7	0	2.9	0	-3.8	-3.2	ZNF382	1439	687	14290	0.015	1.6	2.9	0.6
DNAL1	1622	1572	13405	6.6e-12	3	2.1	3.8	14.8	4.1	11.4	4.3	7.2	6.9	NOP10	1458	623	14354	3.7e-07	1.1	0.7	1.5	1546.3	870.8	622.1	280.5	5.5	5.1	AVPI1	1432	498	14479	0.0015	1.5	2.2	0.7	6.4	26.2	10.2	27.3	3.8	3.2	CYB5D2	1440	688	14289	0.015	1.6	2.5	0.6
APOD	1623	1573	13404	6.6e-12	3.8	2.7	5.1	9	0.1	11.7	0.7	7.2	6.9	RAP1A	1459	14141	836	3.8e-07	-1.2	-1.7	-0.8	8.6	15.9	9.1	11.3	-5.5	-5.1	ZNF165	1433	499	14478	0.0015	1.5	2.4	0.7	5.3	19.7	9.1	18	3.8	3.2	CISD2	1441	14224	753	0.015	-1.1	-0.4	-1.8
PIAS1	1624	1574	13403	6.6e-12	2.6	1.9	3.3	127.9	47.9	50	31.3	7.2	6.9	POGLUT1	1460	14140	837	3.8e-07	-1.7	-2.5	-1.1	0.1	1.1	0.6	2.6	-5.5	-5.1	UQCR10	1434	14042	935	0.0015	-1.1	-0.5	-1.7	725.3	423.5	198.2	176.6	-3.8	-3.2	MT1F	1442	14223	754	0.015	-2.1	-0.8	-3.2
BRCA2	1625	1575	13402	6.6e-12	2.8	2.1	3.6	27.1	9.1	13.5	6.4	7.2	6.9	THAP1	1461	624	14353	3.8e-07	1.2	0.8	1.7	36.8	19	26.6	18.4	5.5	5.1	MED13	1435	14041	936	0.0015	-1.3	-0.6	-2.1	15.6	8	12.3	5.6	-3.8	-3.2	KIAA1586	1443	14222	755	0.015	-1.3	-0.5	-2.2
ABCA3	1627	1577	13400	6.6e-12	2.9	2.1	3.7	6.4	1	5	1.6	7.2	6.9	KDM7A	1462	625	14352	3.8e-07	1.2	0.7	1.7	5.8	3.2	5.2	5.4	5.5	5.1	GNG4	1436	500	14477	0.0015	1.8	2.8	0.9	0	1.3	0.1	3	3.8	3.2	SMIM15	1445	690	14287	0.015	1.2	1.9	0.4
DDX50	1628	1578	13399	6.6e-12	2.9	2.1	3.7	38.9	10.1	20.6	8.2	7.2	6.9	SEC23B	1463	14139	838	3.8e-07	-1	-1.4	-0.7	62.8	107.4	30.8	46.2	-5.5	-5.1	OOEP	1437	501	14476	0.0015	1.3	2	0.7	69.9	162.8	59.1	80.3	3.8	3.2	HMGN2P46	1446	691	14286	0.015	1.9	2.5	0.8
MNT	1629	1579	13398	6.6e-12	3	2.2	3.9	7.5	1.4	5.5	2.9	7.2	6.9	PIGO	1464	14138	839	3.8e-07	-1.2	-1.7	-0.8	11.5	23.4	13.4	17.9	-5.5	-5.1	LOC440434	1438	14040	937	0.0015	-1.2	-0.6	-1.9	7.1	2.5	7.7	2.1	-3.8	-3.2	SNX27	1447	14221	756	0.015	-1.1	-0.4	-1.8
XRCC1	1630	1580	13397	6.6e-12	2.9	2.1	3.7	41.2	10.5	29.6	14.6	7.2	6.9	ZNF724P	1465	626	14351	3.9e-07	1.2	0.8	1.7	22.7	10.1	22.8	13.5	5.5	5.1	ATXN7L3	1439	14039	938	0.0015	-1.3	-0.6	-2.1	10.2	5	10.6	6.3	-3.8	-3.2	LENG1	1448	14220	757	0.015	-1.2	-0.4	-1.9
TMEM108	1631	1581	13396	6.6e-12	2.9	2.1	3.7	10.5	2.3	5.8	3.9	7.2	6.9	MAK	1466	627	14350	3.9e-07	1.4	0.8	1.9	5.3	1.6	9.2	2	5.5	5.1	ISOC1	1440	502	14475	0.0015	1.3	2.1	0.7	25.5	57	24.6	33.8	3.8	3.2	EXOC3L1	1450	14219	758	0.015	-2	-0.8	-3.1
DLX2	1632	1582	13395	6.6e-12	3.8	2.4	5.1	7.1	0.3	14	1.3	7.2	6.9	NDUFA6-AS1	1467	628	14349	4e-07	1.3	0.8	1.8	6.7	2	7	3.2	5.5	5.1	ZNF692	1441	503	14474	0.0015	1.5	2.2	0.7	7.5	19.3	15.1	20	3.8	3.2	HSD17B11	1451	14218	759	0.015	-1.6	-0.6	-2.6
EOGT	1633	1583	13394	6.6e-12	2.9	2.1	3.7	13.7	3.3	8.5	3.5	7.2	6.9	SMCR8	1468	629	14348	4e-07	1.6	0.9	2.3	2.1	0.5	2.9	1	5.5	5.1	OGFR	1442	14038	939	0.0015	-1.8	-0.9	-2.6	5.2	0.8	7.1	1.7	-3.8	-3.2	CAMP	1452	14217	760	0.015	-1.4	-0.5	-2.1
GSK3A	1634	1584	13393	6.6e-12	3.2	2.3	4.3	54.4	11.7	55.1	13.7	7.2	6.9	FSTL3	1469	630	14347	4e-07	1.3	0.8	1.8	4.9	1.5	8.2	2.9	5.5	5.1	EPN1	1443	14037	940	0.0015	-1.6	-0.7	-2.5	12.1	4.5	15.9	6	-3.8	-3.2	LOC388780	1453	693	14284	0.015	1.9	2.6	0.8
CKMT2	1635	1585	13392	6.6e-12	3.4	2.5	4.3	12.1	1.8	10	9.8	7.2	6.9	MCL1	1470	631	14346	4.1e-07	1.1	0.7	1.5	99.8	55.5	51.6	29.7	5.5	5.1	LIPH	1444	504	14473	0.0016	1.6	2.6	0.7	2.6	10.7	7.1	13.7	3.8	3.2	C10orf88	1454	694	14283	0.015	1.3	2.2	0.5
LINC01098	1636	1586	13391	6.6e-12	2.9	2.1	3.8	6.8	0.5	4.1	2.3	7.2	6.9	H2AFZ	1471	632	14345	4.2e-07	1.1	0.7	1.5	2135.9	1169.7	847.8	365.6	5.5	5.1	SMG1P7	1445	14036	941	0.0016	-1.3	-0.6	-1.9	12.8	5.9	11.7	5.3	-3.8	-3.2	COX8A	1455	14216	761	0.015	-1	-0.3	-1.7
PPP4R1	1638	1588	13389	6.6e-12	2.8	2	3.6	22.4	6.6	12.7	7.6	7.2	6.9	HVCN1	1472	633	14344	4.2e-07	1.3	0.8	1.7	17.8	6.8	15.9	8.9	5.5	5.1	TGFBR3	1446	505	14472	0.0016	1.6	2.4	0.7	4.8	16.8	4.6	13.4	3.8	3.2	RANGRF	1456	14215	762	0.015	-1	-0.3	-1.7
PPP3CA	1639	1589	13388	6.6e-12	3.3	2.4	4.1	16.9	3.7	12.5	4.9	7.2	6.9	CA5B	1473	634	14343	4.2e-07	1.8	1	2.3	1.9	0.3	6.2	0.6	5.5	5.1	EIF2B5	1447	14035	942	0.0016	-1.3	-0.6	-2.1	25.8	11.2	21.9	10.5	-3.8	-3.2	SLCO4C1	1457	695	14282	0.015	1.2	2.1	0.5
WDR76	1640	1590	13387	6.6e-12	2.8	2	3.6	31.3	9.2	14	7.6	7.2	6.9	RPLP0P2	1474	14137	840	4.3e-07	-1.1	-1.6	-0.7	5.8	11.7	6	8.9	-5.5	-5.1	TRAPPC4	1448	506	14471	0.0016	1.2	1.9	0.6	108.7	230.8	56.4	93.9	3.8	3.2	SPEF1	1458	696	14281	0.015	2	2.8	0.8
TOM1L1	1641	1591	13386	6.6e-12	3.2	2.2	4	26.8	5.3	24.4	9.7	7.2	6.9	RAB5A	1475	635	14342	4.3e-07	1.1	0.7	1.5	103.7	49.6	110.2	22.5	5.5	5.1	RPP25L	1449	507	14470	0.0016	1.3	1.9	0.6	32.9	74.1	26.2	47.6	3.8	3.2	UBE2A	1459	14214	763	0.016	-1.1	-0.4	-1.8
ZNF689	1642	1592	13385	6.6e-12	2.7	2	3.6	76.2	21.7	60.6	16.6	7.2	6.9	TNNI3	1476	636	14341	4.3e-07	1.4	0.9	1.9	12.4	5.1	15.1	12	5.5	5.1	GLIS2	1450	14034	943	0.0016	-2.1	-1.1	-3	6.2	1	9.4	3.3	-3.8	-3.2	ALPP	1460	697	14280	0.016	1.4	2.8	0.6
PNRC1	1643	1593	13384	6.6e-12	3.1	2.2	4	123.6	33.7	97.8	24.9	7.2	6.9	MAN2A2	1477	14136	841	4.4e-07	-1.3	-1.9	-0.9	1.2	3	2.7	4.2	-5.5	-5.1	SOX4	1451	14033	944	0.0016	-1.3	-0.6	-2	104.2	53.8	72.9	28.6	-3.8	-3.2	CWC15	1461	698	14279	0.016	1.1	1.8	0.4
PFKFB2	1644	1594	13383	6.6e-12	3.3	2.4	4.2	9.6	1.8	7.3	3.3	7.2	6.9	ZNF816	1478	637	14340	4.4e-07	1.2	0.8	1.7	29	13.9	27.4	12.7	5.5	5.1	PABPC1	1452	14032	945	0.0016	-1.2	-0.5	-1.8	469.5	274.9	167.2	106.6	-3.8	-3.2	CBLN1	1462	699	14278	0.016	1.7	2.6	0.7
GATAD2B	1646	1596	13381	6.6e-12	3	2.1	3.9	10.3	2.4	8.3	2.5	7.2	6.9	CDV3	1479	638	14339	4.4e-07	1.1	0.7	1.4	131.1	69.9	80.9	27.4	5.5	5	FAM200A	1453	508	14469	0.0016	1.6	2.5	0.8	3.8	9.2	9.8	8.7	3.8	3.1	SDHAF1	1463	700	14277	0.016	1.2	1.9	0.5
FAM174B	1648	1598	13379	6.6e-12	3.6	2.4	4.5	15.3	2.2	15.9	6.9	7.2	6.9	TFDP2	1480	639	14338	4.5e-07	1.1	0.7	1.5	26.4	14.7	10.4	8.2	5.5	5	EZH2	1454	509	14468	0.0016	1.2	2	0.6	26.3	52.2	17.8	31.4	3.8	3.1	NOA1	1464	701	14276	0.016	1.1	1.8	0.4
SPATA2	1649	1599	13378	6.6e-12	2.6	1.9	3.4	59.3	22.9	28.2	16.1	7.2	6.9	TDGF1P3	1481	14135	842	4.5e-07	-1.7	-2.3	-1.1	0.1	0.5	0.7	1.1	-5.5	-5	ZNF428	1455	14031	946	0.0017	-1.5	-0.6	-2.2	28.3	10.5	36.6	9.7	-3.8	-3.1	SPRED1	1466	14213	764	0.016	-1.4	-0.5	-2.4
PRKG2	1650	1600	13377	6.6e-12	3.7	2.6	4.6	3.2	0.2	4.2	0.8	7.2	6.9	SLC39A10	1482	640	14337	4.5e-07	1.1	0.7	1.5	16	8.4	10.9	6.4	5.5	5	C9orf64	1456	510	14467	0.0017	1.3	2	0.6	17.6	44.7	19.1	27	3.8	3.1	EPB41L2	1467	14212	765	0.016	-1.4	-0.5	-2.3
TNK2	1651	1601	13376	6.6e-12	3	2.1	3.8	11.2	2.5	7.4	3.8	7.2	6.9	SLC34A2	1483	14134	843	4.6e-07	-1.7	-2.3	-1	20.7	49.6	37.4	56.9	-5.5	-5	ASPA	1457	14030	947	0.0017	-2.1	-0.9	-3	9.2	1.4	18.8	4.5	-3.8	-3.1	ELOVL6	1468	14211	766	0.016	-1.2	-0.4	-2.1
WASF2	1653	1603	13374	6.6e-12	3.1	2.2	4	19.4	5	14.4	5.6	7.2	6.9	COX16	1484	641	14336	4.6e-07	1.1	0.7	1.5	452	257	196.8	118.3	5.5	5	CLDN10	1458	511	14466	0.0017	2.2	3.5	1	104.5	368.7	197.8	380	3.8	3.1	PEX11G	1469	703	14274	0.016	1.8	2.4	0.7
BCL7A	1654	1604	13373	6.6e-12	3.5	2.5	4.4	4.7	0.4	4.3	1.7	7.2	6.9	MPP5	1485	642	14335	4.7e-07	1.3	0.8	1.8	9.4	4.5	10.7	5.6	5.5	5	COX6B1	1459	14029	948	0.0017	-1.1	-0.5	-1.7	1553.6	937.8	480.5	224.1	-3.8	-3.1	PRPH	1470	704	14273	0.016	1.5	2.6	0.6
POC1B	1655	1605	13372	6.6e-12	3.5	2.4	4.4	9.5	1.3	9.8	3.8	7.2	6.9	ARMC2	1486	643	14334	4.7e-07	1.3	0.8	1.8	3.2	0.6	6.4	1.4	5.5	5	CCNY	1460	14028	949	0.0017	-1.2	-0.5	-1.9	16.9	7	12.4	5.9	-3.8	-3.1	DOCK4	1471	14210	767	0.016	-1.4	-0.5	-2.3
TAF5	1656	1606	13371	6.6e-12	2.9	2.1	3.7	31	9.1	17.5	9.2	7.2	6.9	VCAN	1487	644	14333	4.7e-07	1.4	0.9	2.1	4	1.5	6.8	3.3	5.5	5	RPAP1	1461	512	14465	0.0017	1.3	2.1	0.7	9.1	19.9	8.8	12	3.8	3.1	ART5	1472	705	14272	0.016	1.8	2.4	0.7
C2orf88	1657	1607	13370	6.6e-12	3.2	2.3	4.1	4.4	0.4	4.3	1.3	7.2	6.9	CCPG1	1488	645	14332	4.8e-07	1.3	0.8	1.7	58.4	31.7	30.5	42.3	5.5	5	SAP30L	1462	14027	950	0.0018	-1.5	-0.7	-2.3	2	0.5	2.8	0.9	-3.8	-3.1	GOLIM4	1473	14209	768	0.016	-1.4	-0.5	-2.2
PIK3R3	1658	1608	13369	6.6e-12	3.2	2.2	4.3	20.1	3.6	24.1	4.7	7.2	6.9	CRISPLD2	1489	646	14331	4.9e-07	1.7	1.1	2.4	1.2	0.1	5.2	0.4	5.5	5	CABIN1	1463	14026	951	0.0018	-1.3	-0.6	-1.9	6.4	2.8	5.5	3.2	-3.8	-3.1	PRSS41	1474	706	14271	0.016	1.3	2.2	0.5
GCC2	1659	1609	13368	6.6e-12	2.7	1.9	3.6	22.6	7.1	16.8	6	7.2	6.9	AIFM2	1490	14133	844	5e-07	-1.5	-2.1	-0.9	0.9	3.1	3.1	5.7	-5.5	-5	GMPS	1464	513	14464	0.0018	1.2	1.8	0.6	34.5	77.1	21.3	35.8	3.8	3.1	GAD1	1475	14208	769	0.017	-1.3	-0.5	-2.2
CHCHD4	1660	14926	51	6.6e-12	-5.4	-7.1	-4.3	0.7	76.7	3	44.5	-7.2	-6.9	MXRA7	1491	14132	845	5e-07	-1.3	-1.8	-0.8	2.5	7	5.1	8	-5.5	-5	ZNF610	1465	514	14463	0.0018	1.9	3	0.8	0.4	5.2	2.3	8.1	3.8	3.1	CTAGE5	1476	14207	770	0.017	-1.2	-0.4	-2
GSTP1	1661	14925	52	6.6e-12	-4.3	-5.2	-3.4	28.5	531.4	36	633.7	-7.2	-6.9	MYC	1492	647	14330	5e-07	1.3	0.8	1.8	139.1	75.2	87.8	55.5	5.5	5	NF1	1466	14025	952	0.0018	-1.3	-0.6	-2.1	2.3	1.2	2.3	1.9	-3.8	-3.1	CHST8	1477	707	14270	0.017	1.5	2.6	0.6
GDE1	1662	14924	53	6.6e-12	-4.2	-5.3	-3.3	6.7	123.7	7.8	49.6	-7.2	-6.9	LAMC2	1493	14131	846	5.1e-07	-1.7	-2.4	-1	0.4	1.4	2.1	3.2	-5.4	-5	VSIG10	1467	14024	953	0.0018	-1.1	-0.5	-1.8	82.1	45.3	50.3	21.8	-3.8	-3.1	DEFB122	1478	708	14269	0.017	1.2	2	0.5
ESRRB	1663	14923	54	6.6e-12	-4.2	-5.2	-3.2	0.2	20.6	0.4	17.1	-7.2	-6.9	FAM104B	1494	648	14329	5.2e-07	1.2	0.7	1.5	67.5	36.3	40.3	23.7	5.4	5	ANXA2P2	1468	14023	954	0.0018	-1.1	-0.5	-1.7	234.5	138.6	96.5	50.5	-3.8	-3.1	HMCES	1479	709	14268	0.017	1.2	1.9	0.4
CD320	1664	14922	55	6.6e-12	-4	-5	-3.1	6.3	179.5	7.1	236	-7.2	-6.9	ETV4	1495	649	14328	5.3e-07	1.6	1	2.1	14.3	3.9	18.7	6.5	5.4	5	SUPT7L	1469	515	14462	0.0018	1.2	2	0.6	22.5	44.7	14	18	3.8	3.1	NOB1	1480	710	14267	0.017	1.1	1.8	0.4
PTPLAD1	1665	14921	56	6.6e-12	-4	-5.3	-3.1	10.4	156.4	15.2	67.1	-7.2	-6.9	DPRXP4	1496	650	14327	5.3e-07	1.3	0.8	1.7	9.3	2.8	9	6	5.4	5	KIAA1586	1470	14022	955	0.0018	-1.5	-0.7	-2.2	3.5	1.2	4.4	3.1	-3.8	-3.1	MDP1	1481	14206	771	0.017	-1.2	-0.4	-1.9
CCT7	1666	14920	57	6.6e-12	-3.9	-4.7	-3	28.3	343.3	24.6	117.2	-7.2	-6.9	TRIM63	1497	14130	847	5.3e-07	-1.8	-2.6	-1.1	0.2	2.1	1.4	5.1	-5.4	-5	SBDS	1471	516	14461	0.0018	1.2	1.9	0.6	59.2	116.7	34.4	39.5	3.8	3.1	HORMAD2-AS1	1482	14205	772	0.017	-1.1	-0.4	-1.8
TXNRD1	1667	14919	58	6.6e-12	-3.8	-4.6	-3	12.2	160.6	6.8	73.4	-7.2	-6.9	PAGE1	1498	14129	848	5.3e-07	-1.8	-2.5	-1.1	4.1	16.5	15.4	32.8	-5.4	-5	ZFP36L2	1472	14021	956	0.0018	-1.3	-0.6	-2.1	31.6	15.6	22.6	12.6	-3.7	-3.1	AZIN1	1483	711	14266	0.017	1.1	1.8	0.4
LINC00094	1668	1610	13367	6.6e-12	3	2.2	3.8	11.7	2.8	6.7	5	7.2	6.9	PSMC2	1499	14128	849	5.3e-07	-1.1	-1.4	-0.7	64.9	108.2	31.6	47	-5.4	-5	HAS3	1473	517	14460	0.0018	1.6	3.1	0.8	0.1	2.3	0.4	5.5	3.7	3.1	TIGD6	1484	712	14265	0.017	1.5	3	0.6
LRRC8A	1670	1612	13365	6.6e-12	2.7	2	3.5	38	12.9	16.4	9.9	7.2	6.9	MAGOH	1500	651	14326	5.3e-07	1.2	0.7	1.5	172.9	102.2	77.8	65	5.4	5	CNIH4	1474	14020	957	0.0018	-1.1	-0.5	-1.8	454.3	262.6	215.2	139.2	-3.7	-3.1	KLHL9	1485	713	14264	0.017	1.2	2.1	0.5
TNRC6B	1671	1613	13364	6.6e-12	2.8	2.1	3.6	8.5	2.6	5.2	2.1	7.2	6.9	EPB41L1	1501	14127	850	5.3e-07	-1.2	-1.7	-0.8	1.6	3.9	2.4	4.3	-5.4	-5	ZDHHC8	1475	14019	958	0.0018	-1.5	-0.7	-2.4	0.6	0.2	1.2	1.3	-3.7	-3.1	LTBP3	1486	714	14263	0.017	1.4	2.3	0.6
DYRK1A	1673	1615	13362	6.6e-12	3	2	4.1	23.7	5.8	25.1	5.5	7.2	6.9	PIR	1502	14126	851	5.3e-07	-1.4	-2	-0.9	0.6	3.7	3.4	6.4	-5.4	-5	STX4	1476	14018	959	0.0018	-1.4	-0.6	-2.2	19.8	7.3	24.3	13.9	-3.7	-3.1	ZNF212	1487	715	14262	0.017	1.3	2.3	0.6
OTUD4	1674	1616	13361	6.6e-12	2.7	2	3.5	15.9	5.1	7.4	4.2	7.2	6.9	HAGLR	1503	652	14325	5.4e-07	1.5	0.9	2.2	1.9	0.4	3.1	1.4	5.4	5	PAK2	1477	14017	960	0.0018	-1.2	-0.6	-1.8	17.9	10.3	7.5	7.4	-3.7	-3.1	LEPR	1488	716	14261	0.017	1.7	2.6	0.7
SLCO2A1	1675	1617	13360	6.6e-12	3.9	2.7	4.9	1.6	0	2.6	0	7.2	6.9	BNIP3L	1504	653	14324	5.4e-07	1.2	0.8	1.6	17.2	9.2	14.6	8.4	5.4	5	FGFR4	1478	14016	961	0.0018	-1.5	-0.7	-2.2	19.6	8.5	20	10.2	-3.7	-3.1	DGUOK-AS1	1489	14204	773	0.017	-1.3	-0.4	-2.2
GPR125	1676	1618	13359	6.6e-12	3.2	2.3	4	8.4	1.9	5.5	5.2	7.2	6.9	TPTEP1	1505	654	14323	5.5e-07	1.1	0.7	1.5	38.3	20.1	28.4	11.1	5.4	5	LDB1	1479	14015	962	0.0018	-1.3	-0.6	-2	31.3	13.5	25.5	14	-3.7	-3.1	SIGIRR	1490	14203	774	0.017	-1.2	-0.4	-1.9
MEPCE	1679	1621	13356	6.6e-12	2.9	2	3.8	107.1	27.4	110	23.6	7.2	6.9	XKR8	1506	14125	852	5.6e-07	-1.2	-1.8	-0.8	2.4	5.7	6.6	7.7	-5.4	-5	CABYR	1480	518	14459	0.0019	1.6	2.4	0.7	5.2	20.7	8.4	17.9	3.7	3.1	CDC20	1491	717	14260	0.017	1.1	1.9	0.4
TSPAN15	1681	1623	13354	6.6e-12	3.3	2.3	4.3	9.7	0.5	12.6	2.6	7.2	6.9	ESRRA	1507	14124	853	5.6e-07	-1.3	-1.8	-0.8	9.5	18.6	12.8	12.4	-5.4	-5	GOLPH3L	1481	14014	963	0.0019	-1.2	-0.6	-1.9	12.8	5.4	9.7	5.9	-3.7	-3.1	FKBP1AP1	1493	14202	775	0.017	-1	-0.4	-1.7
PTPN5	1682	1624	13353	6.6e-12	3.2	2.3	4.2	15.5	2.2	17.1	6	7.2	6.9	AK1	1508	14123	854	5.7e-07	-1.2	-1.7	-0.8	5	11.5	8.3	9.8	-5.4	-5	GBGT1	1482	14013	964	0.0019	-1.6	-0.7	-2.3	0.2	0	1	0	-3.7	-3.1	APOL1	1494	14201	776	0.017	-2.6	-1.4	-3.6
APPL2	1683	1625	13352	6.6e-12	3.4	2.4	4.5	14.5	1.8	12.1	4.2	7.2	6.9	CIR1	1509	655	14322	5.7e-07	1.1	0.7	1.5	44.6	23.7	24.6	17.5	5.4	5	ZNF285	1483	519	14458	0.0019	1.7	2.7	0.8	0.3	3.5	1.4	5.6	3.7	3.1	NAGA	1495	14200	777	0.018	-1.2	-0.4	-2
SPIN3	1684	1626	13351	6.6e-12	3.2	2.2	4.1	10.2	1.9	9.4	4	7.2	6.9	LINC00935	1510	656	14321	5.7e-07	1.5	0.9	2	6.7	0.6	12.3	2.1	5.4	5	MYCN	1484	14012	965	0.0019	-1.5	-0.7	-2.4	79.3	35.2	73.3	33.8	-3.7	-3.1	KCNQ4	1496	719	14258	0.018	1.5	2.8	0.6
OVCH2	1685	1627	13350	6.6e-12	3.2	2.3	4.2	6.3	0.2	9	2	7.2	6.9	TMEM159	1511	657	14320	5.8e-07	1.3	0.8	1.7	22.7	10.4	19.3	16.1	5.4	5	PTPRG-AS1	1485	520	14457	0.0019	1.3	1.9	0.6	4.8	11.2	4.9	7.7	3.7	3.1	PFKFB4	1497	720	14257	0.018	1.2	2.1	0.4
GPR3	1686	1628	13349	6.6e-12	3.2	2.3	4.2	8.6	0.6	8.5	1.9	7.2	6.9	RPS26	1512	658	14319	5.8e-07	1.1	0.7	1.5	84.8	45.7	37.9	25.8	5.4	5	MLEC	1486	14011	966	0.0019	-1.2	-0.6	-2	27.5	13.7	19.6	9.2	-3.7	-3.1	KNSTRN	1498	721	14256	0.018	1.3	2.1	0.5
SOCS7	1687	1629	13348	6.6e-12	2.8	2	3.7	16.9	4.8	13.9	4.2	7.2	6.9	AKTIP	1513	14122	855	5.8e-07	-1.2	-1.7	-0.8	8.3	18	9.8	13.4	-5.4	-5	AHNAK	1487	521	14456	0.0019	1.4	2.1	0.7	6.6	16.8	9.3	16.8	3.7	3.1	MPZL1	1499	722	14255	0.018	1.2	1.9	0.4
CCDC88A	1688	1630	13347	6.6e-12	2.9	2	3.8	16.8	4.8	11.2	4	7.2	6.9	SLC40A1	1514	14121	856	5.9e-07	-1.6	-2.2	-1	0.8	2.3	3.8	4.7	-5.4	-5	GPT2	1488	14010	967	0.0019	-1.3	-0.6	-2.1	8	2.4	15.4	2.9	-3.7	-3.1	TPP2	1500	14199	778	0.018	-1.1	-0.4	-1.8
TGFBRAP1	1689	1631	13346	6.6e-12	3.4	2.4	4.3	6	0.9	5.3	2	7.2	6.9	C6orf203	1515	659	14318	6e-07	1.1	0.7	1.5	60.2	30.8	32.6	22.2	5.4	5	FRMD8	1489	522	14455	0.0019	1.4	2.2	0.7	8.2	18.4	8.7	14.8	3.7	3.1	NRBP1	1501	14198	779	0.018	-1.1	-0.4	-1.8
MKKS	1691	14918	59	6.6e-12	-4.2	-5.3	-3.3	4.8	93.7	7	37	-7.2	-6.9	CASP8AP2	1516	660	14317	6e-07	1.2	0.7	1.6	9.4	4.1	9.7	4.2	5.4	5	SLTM	1490	14009	968	0.0019	-1.3	-0.6	-1.9	46.4	24.7	25.8	12.8	-3.7	-3.1	FILIP1	1502	14197	780	0.018	-1.5	-0.6	-2.4
FKBP11	1692	14917	60	6.6e-12	-4	-5.3	-3.1	1.3	91.4	3.2	85.1	-7.2	-6.9	LMBR1	1517	14120	857	6.2e-07	-1.5	-2	-0.9	3.3	6.9	5.6	7.4	-5.4	-5	APOC1	1491	14008	969	0.0019	-1.1	-0.5	-1.8	2439.5	1437.2	943.1	610	-3.7	-3.1	FAM213A	1503	14196	781	0.018	-1.1	-0.3	-1.8
TMEM25	1693	1633	13344	6.6e-12	3.4	2.3	4.4	12.8	1.4	12.2	4.7	7.2	6.9	TRIM46	1519	14119	858	6.3e-07	-1.8	-2.5	-1	0.6	3.1	1.9	5.3	-5.4	-5	ISCU	1492	523	14454	0.0019	1.2	1.8	0.6	164.7	337.6	62.8	172.3	3.7	3.1	BCL2L13	1504	723	14254	0.018	1.2	2	0.5
TTLL4	1695	1635	13342	6.6e-12	2.8	2	3.6	43.1	12.4	20.1	9.3	7.2	6.9	DBNL	1520	14118	859	6.3e-07	-1.2	-1.7	-0.8	31	54.9	23.2	39.2	-5.4	-5	EXOC6B	1493	524	14453	0.002	1.7	2.7	0.8	0.2	1.9	0.7	3.3	3.7	3.1	IMPACT	1505	724	14253	0.018	1.2	2	0.4
IWS1	1696	1636	13341	6.6e-12	2.8	2	3.8	189.6	56.4	113.7	25.9	7.2	6.9	DVL2	1521	14117	860	6.6e-07	-1.3	-1.8	-0.8	4.3	9.1	6.4	8.1	-5.4	-5	ENHO	1494	14007	970	0.002	-1.7	-0.8	-2.6	6.4	0.8	12	2.3	-3.7	-3.1	AKR1E2	1506	725	14252	0.018	1.8	2.5	0.7
LOC728323	1697	1637	13340	6.6e-12	3	2.1	3.9	13.1	1.7	12.8	2.7	7.2	6.9	C17orf58	1522	14116	861	6.6e-07	-1.1	-1.6	-0.7	7.2	16.7	8.8	15.2	-5.4	-5	RAE1	1495	525	14452	0.002	1.2	1.9	0.6	57.7	122.1	30.4	55.7	3.7	3.1	MGST1	1507	14195	782	0.018	-1.9	-0.7	-2.9
ZNF844	1698	1638	13339	6.6e-12	3.6	2.4	4.6	23.2	3.5	22.7	7.6	7.2	6.9	B9D1	1523	14115	862	6.6e-07	-1.3	-1.9	-0.8	6	14.6	12.6	19.4	-5.4	-5	MTUS1	1496	14006	971	0.002	-1.5	-0.7	-2.2	4.6	1.8	5.8	3.2	-3.7	-3.1	TMEM41B	1508	14194	783	0.018	-1.1	-0.4	-1.8
WDR37	1699	1639	13338	6.6e-12	2.9	2.1	3.8	14.1	3.1	9.2	4.2	7.2	6.9	PPCS	1524	14114	863	6.7e-07	-1	-1.4	-0.7	19.8	36.8	15.8	18.6	-5.4	-5	MCPH1	1497	526	14451	0.002	1.2	2	0.6	10.9	23.5	10.8	15.5	3.7	3.1	GRB14	1509	726	14251	0.018	1.4	2.7	0.6
MTMR1	1700	1640	13337	6.6e-12	3.6	2.7	4.5	11.5	1.6	10.5	2.9	7.2	6.9	TCF12	1525	14113	864	6.8e-07	-1.4	-1.9	-0.9	2	5.5	4.1	9.2	-5.4	-5	WDR24	1498	527	14450	0.002	1.4	2.1	0.7	6.2	14.8	9.7	11	3.7	3.1	LINC00116	1510	727	14250	0.018	1.1	1.8	0.4
SNORA80E	1701	1641	13336	6.6e-12	3	2.1	3.9	105.3	14.1	88.8	36.8	7.2	6.9	ZNF595	1526	662	14315	6.8e-07	1.2	0.7	1.6	19.6	9.8	17.7	8.5	5.4	5	KIAA1161	1499	528	14449	0.002	1.6	2.5	0.8	0.7	2.1	2.6	2.9	3.7	3.1	CCDC50	1511	14193	784	0.018	-1.1	-0.4	-1.9
KLC2	1702	1642	13335	6.6e-12	3	2.1	3.8	20.6	5	10.9	7.5	7.2	6.9	GPR37L1	1527	663	14314	6.9e-07	1.3	0.8	1.9	8.3	3.9	12.3	9.3	5.4	5	GAS5	1500	14005	972	0.002	-1.1	-0.5	-1.7	290.6	163.4	95.5	60	-3.7	-3.1	ATN1	1512	14192	785	0.018	-1.3	-0.4	-2.1
ANAPC11	1704	1644	13333	6.6e-12	2.6	1.9	3.4	374.6	134.8	135.8	77.7	7.2	6.9	RAB3B	1528	14112	865	7.1e-07	-1.9	-2.8	-1.2	0.1	1	0.5	2.1	-5.4	-5	URGCP	1501	529	14448	0.002	1.4	2.2	0.7	5.1	12.7	6.4	13.4	3.7	3.1	C12orf5	1513	728	14249	0.018	1.1	1.8	0.4
FOXP4	1705	1645	13332	6.6e-12	2.8	2	3.7	6	2	4.3	3.4	7.2	6.9	SLC25A24	1529	14111	866	7.1e-07	-1.6	-2.1	-1	1.5	5.3	3.1	8.9	-5.4	-5	ASPHD2	1502	14004	973	0.002	-1.6	-0.7	-2.5	3	0.5	5.8	1	-3.7	-3.1	MPP3	1514	729	14248	0.018	1.8	2.8	0.7
TRAF3	1706	1646	13331	6.6e-12	3.1	2.2	4	4.7	0.7	4.7	1.8	7.2	6.9	NEURL1	1530	664	14313	7.2e-07	1.6	0.9	2.2	6.2	1.9	6.9	3.4	5.4	5	DUSP14	1503	530	14447	0.002	1.3	2.1	0.7	74.6	175.2	63.4	72	3.7	3.1	C19orf24	1515	730	14247	0.018	1.1	1.8	0.4
ADAD2	1707	1647	13330	6.6e-12	3.2	2.3	4.2	9.4	0.8	8.4	2.5	7.2	6.9	RASSF7	1531	14110	867	7.2e-07	-1.3	-1.8	-0.8	14.8	30.6	21.4	29.1	-5.4	-5	CYBRD1	1504	531	14446	0.002	1.6	2.7	0.8	0	0.9	0.2	1.9	3.7	3.1	PRLR	1517	14191	786	0.018	-2.1	-0.9	-3.2
CDCA7	1708	14916	61	6.6e-12	-4.3	-5.7	-3.3	0.5	27.8	1.2	20.5	-7.2	-6.9	APOC1	1532	14109	868	7.2e-07	-1.1	-1.5	-0.7	814.7	1437.2	424.6	610	-5.4	-5	BRD3	1505	14003	974	0.002	-1.1	-0.5	-1.8	88.5	45.4	52.6	26.3	-3.7	-3.1	KANSL1	1518	14190	787	0.018	-1.1	-0.4	-2
PSMA1	1709	14915	62	6.6e-12	-4.1	-5.1	-3.1	18.3	298.2	19.1	128.9	-7.2	-6.9	DSG2	1533	14108	869	7.2e-07	-1.3	-1.7	-0.8	10	19.3	10.1	14.6	-5.4	-5	NSUN5	1506	532	14445	0.002	1.2	1.9	0.6	52.4	96.9	25.5	46.5	3.7	3.1	ZKSCAN3	1519	732	14245	0.018	1.6	3	0.6
GDPD1	1710	14914	63	6.6e-12	-4	-5.1	-3.1	2.2	48	3.7	36.1	-7.2	-6.9	NDUFS3	1534	14107	870	7.5e-07	-1	-1.4	-0.7	154.4	242.8	83.8	81.3	-5.4	-4.9	PIWIL2	1507	533	14444	0.002	1.6	2.6	0.7	1.3	5.8	3.1	8	3.7	3.1	PIN1	1520	733	14244	0.018	1.1	1.9	0.4
APOC1	1711	14913	64	6.6e-12	-4	-4.8	-3.2	50	814.7	29.4	424.6	-7.2	-6.9	SPATA17	1535	665	14312	7.5e-07	1.2	0.7	1.7	9.5	3.6	10.2	5.4	5.4	4.9	SCAMP1	1508	14002	975	0.002	-1.2	-0.6	-1.9	27.3	15.8	15.2	18.9	-3.7	-3.1	TGM2	1521	14189	788	0.018	-1.8	-0.6	-2.7
GTF3A	1712	14912	65	6.6e-12	-3.7	-4.6	-2.9	12.6	195.1	10	87.3	-7.2	-6.9	CASC11	1536	666	14311	7.7e-07	1.5	0.9	2.1	3.3	0.4	7.9	2.6	5.4	4.9	TBCA	1509	14001	976	0.002	-1.3	-0.6	-1.9	389.4	206.4	181.5	78.6	-3.7	-3.1	TMEM63A	1522	14188	789	0.018	-1.4	-0.5	-2.2
ARL9	1713	1648	13329	6.6e-12	3.9	2.5	5	21.3	0.7	28.9	2.6	7.2	6.9	PGLS	1537	14106	871	7.9e-07	-1.2	-1.7	-0.8	18	40.3	17.6	29.8	-5.4	-4.9	TET2	1510	534	14443	0.002	1.5	2.3	0.7	9.7	27.1	8.8	23.4	3.7	3.1	FBXL20	1523	734	14243	0.018	1.2	1.9	0.4
HDGFRP2	1714	1649	13328	6.6e-12	2.9	2.1	3.8	14.8	3.2	10.7	6.7	7.2	6.9	PSMD3	1538	14105	872	8e-07	-1.3	-1.7	-0.8	32.3	55.2	32.3	32.5	-5.4	-4.9	SLC7A6	1511	14000	977	0.002	-1.2	-0.6	-1.9	13.5	5.9	9.1	5.1	-3.7	-3.1	MAP1LC3B	1524	735	14242	0.018	1.1	1.9	0.4
YLPM1	1715	1650	13327	6.6e-12	2.7	2	3.5	25.1	8.5	8.7	6	7.2	6.9	HAGH	1539	14104	873	8.1e-07	-1.3	-1.9	-0.8	4.1	7.7	14.5	10.6	-5.4	-4.9	JUNB	1512	13999	978	0.002	-1.7	-0.7	-2.5	22.6	8	28.9	12.6	-3.7	-3.1	COX7C	1525	14187	790	0.018	-0.9	-0.3	-1.6
RTN4	1716	1651	13326	6.6e-12	2.8	2	3.6	32.2	12.4	19.7	17.4	7.2	6.9	ELOVL7	1540	667	14310	8.3e-07	1.5	0.9	2	7.1	2.4	10.6	3.7	5.4	4.9	FAM122B	1513	13998	979	0.0021	-1.6	-0.7	-2.4	8.4	3.1	8.9	5.3	-3.7	-3.1	NFATC1	1526	736	14241	0.018	1.4	2.8	0.6
TCEA2	1717	1652	13325	6.6e-12	3.5	2.6	4.5	9.7	0.8	11.3	5.3	7.2	6.9	LOC101060691	1541	668	14309	8.4e-07	1.2	0.7	1.6	5.1	3	5.7	3.7	5.4	4.9	PER1	1514	13997	980	0.0021	-2.1	-1	-3.1	4.7	0.6	8.2	1.5	-3.7	-3.1	KIF5C	1527	14186	791	0.018	-1.9	-0.7	-3
UBXN4	1718	1653	13324	6.6e-12	2.6	1.9	3.4	81.5	27.2	44.2	15.8	7.2	6.9	SNX19	1542	669	14308	8.7e-07	1.2	0.7	1.8	5.1	2.1	5.2	3	5.3	4.9	KLF10	1515	535	14442	0.0021	1.4	2.2	0.7	8.5	24.8	9.6	20.7	3.7	3.1	LINC01057	1528	14185	792	0.018	-1.8	-0.7	-2.7
SHROOM2	1719	1654	13323	6.6e-12	2.9	2.1	3.9	4.7	1.3	3.7	3	7.2	6.9	LINC01021	1543	14103	874	8.7e-07	-1.3	-1.9	-0.8	1.2	6.3	3.5	11.3	-5.3	-4.9	EIF4G3	1516	13996	981	0.0021	-1.2	-0.5	-1.8	15.5	7.9	12.9	6.2	-3.7	-3.1	ANXA11	1529	737	14240	0.018	1.2	2	0.4
MICALL2	1720	1655	13322	6.6e-12	3	2.1	3.8	6.2	0.7	4.9	2.3	7.2	6.9	GGA2	1544	14102	875	8.7e-07	-1.1	-1.5	-0.7	10.9	18.3	10	13.6	-5.3	-4.9	NMNAT2	1517	13995	982	0.0021	-1.7	-0.8	-2.6	2.9	0.5	7.3	0.9	-3.7	-3.1	C21orf59	1530	738	14239	0.018	1.1	1.7	0.4
TMEM63B	1721	1656	13321	6.6e-12	2.9	2	3.8	9.7	2.1	7.8	3.3	7.2	6.9	DCUN1D5	1545	14101	876	8.8e-07	-1	-1.4	-0.6	10.2	16.5	5	5	-5.3	-4.9	NAB1	1518	536	14441	0.0021	1.3	2.2	0.6	1	4	2	4.3	3.7	3.1	MFAP3	1531	739	14238	0.018	1.2	2	0.4
NIPAL3	1722	1657	13320	6.6e-12	3.1	2.2	4	8.3	1.2	9.3	2	7.2	6.9	CSPP1	1546	670	14307	9e-07	1.2	0.7	1.6	10	4.5	8.6	4.1	5.3	4.9	SLC27A2	1519	537	14440	0.0021	1.4	2.3	0.7	3.7	11.3	6.7	12.5	3.7	3.1	NUP37	1532	740	14237	0.018	1.1	1.8	0.4
PPP3CB	1723	1658	13319	6.6e-12	2.9	2.1	3.7	10	2.9	6.7	5.3	7.2	6.9	MRPS21	1547	671	14306	9.1e-07	1	0.6	1.4	304.6	182.2	118.8	60.5	5.3	4.9	ZNF334	1520	538	14439	0.0021	1.8	2.6	0.9	0.2	2	0.8	3.2	3.7	3.1	RTN3	1533	741	14236	0.018	1.1	1.8	0.4
CABLES2	1724	1659	13318	6.6e-12	3.4	2.5	4.5	4.7	0.4	6.6	2.5	7.2	6.9	FDX1	1548	14100	877	9.1e-07	-1.1	-1.5	-0.7	3.2	6.9	3.9	4.6	-5.3	-4.9	SPSB4	1521	13994	983	0.0021	-1.7	-0.8	-2.5	5.2	1.3	8.2	4.8	-3.7	-3.1	HSD17B1	1534	14184	793	0.018	-1.2	-0.4	-1.9
GSTO2	1725	14911	66	6.6e-12	-5.4	-6	-4	0	43.2	0	42.4	-7.2	-6.9	TUBBP5	1549	672	14305	9.2e-07	1.3	0.8	1.7	10.6	3	22.7	4.2	5.3	4.9	GSK3B	1522	13993	984	0.0022	-1.3	-0.6	-1.9	6.1	3	5.8	3.6	-3.7	-3.1	CYP2S1	1535	742	14235	0.018	1.1	2	0.4
TMEM261	1726	14910	67	6.6e-12	-3.8	-4.7	-3	3.9	74.4	4.2	59.1	-7.2	-6.9	FLT3LG	1550	673	14304	9.3e-07	1.3	0.8	1.8	5.7	1.6	7.7	4.9	5.3	4.9	ZNF382	1523	539	14438	0.0022	1.5	2.6	0.7	0.2	2.7	0.6	9.1	3.7	3.1	ZNF691	1536	743	14234	0.018	1.2	2.1	0.5
ADAM19	1727	1660	13317	6.6e-12	3	2.1	3.8	21.8	5.6	18.6	6.7	7.2	6.9	ESCO2	1551	674	14303	9.4e-07	1.1	0.7	1.5	17.8	9.6	13.7	8.8	5.3	4.9	ULK2	1524	540	14437	0.0022	1.6	2.4	0.7	2.8	10.2	3.5	9.2	3.7	3.1	RHNO1	1537	744	14233	0.019	1.2	2.1	0.4
ELOVL5	1728	1661	13316	6.6e-12	2.8	2	3.6	57.5	20.4	31.7	18.6	7.2	6.9	TONSL	1552	14099	878	9.4e-07	-1.3	-1.8	-0.8	6.8	12.3	6.4	11.3	-5.3	-4.9	NPPA	1525	13992	985	0.0022	-1.6	-0.7	-2.5	2.5	0.1	10	0.6	-3.7	-3.1	PKM	1538	14183	794	0.019	-1	-0.3	-1.7
AKNA	1729	1662	13315	6.6e-12	3.2	2.3	4.2	0.8	0	1.1	0.1	7.2	6.9	TINCR	1553	675	14302	9.4e-07	1.2	0.7	1.7	8.7	3.8	9.3	5.1	5.3	4.9	C4orf32	1526	541	14436	0.0022	1.9	2.5	0.9	0	0.9	0	2.6	3.7	3.1	INSL6	1539	745	14232	0.019	1.8	2.3	0.7
TACR3	1730	1663	13314	6.6e-12	3.7	2.7	4.8	6.6	0.1	8.1	0.9	7.2	6.9	TMEM74	1554	676	14301	9.7e-07	1.3	0.8	1.9	4.3	0.8	6.9	2.1	5.3	4.9	CRIP1	1528	13991	986	0.0022	-1.2	-0.5	-1.8	844.1	461	386.6	204.5	-3.7	-3.1	UBR4	1540	14182	795	0.019	-1.1	-0.3	-1.8
LRCH4	1731	1664	13313	6.6e-12	3.1	2.1	4	13.3	2.6	13.6	5.3	7.2	6.9	TJP1	1555	14098	879	9.9e-07	-1.1	-1.5	-0.7	12	20.7	9.3	11.3	-5.3	-4.9	ACTN4	1529	13990	987	0.0022	-1.2	-0.5	-1.9	63	31.1	40.8	16.3	-3.7	-3.1	GK	1541	14181	796	0.019	-1.6	-0.5	-2.5
PCIF1	1732	1665	13312	6.6e-12	3.2	2.2	4.1	29.7	5.6	25.2	7.2	7.2	6.9	ANXA7	1556	14097	880	9.9e-07	-1	-1.4	-0.7	50.4	85.2	28.3	40.1	-5.3	-4.9	WBSCR22	1530	543	14434	0.0022	1.2	1.9	0.6	109.2	207.4	63.7	85.9	3.7	3.1	NRD1	1542	14180	797	0.019	-0.9	-0.3	-1.6
NHLRC2	1733	1666	13311	6.6e-12	2.8	2	3.6	11.4	3.5	6.2	3.8	7.2	6.9	COX20	1557	14096	881	1e-06	-1.1	-1.5	-0.7	7.4	20	9.6	11.3	-5.3	-4.9	RIOK3	1531	544	14433	0.0022	1.2	1.9	0.6	14.7	33.7	12.3	16.8	3.7	3.1	ZFP36	1543	14179	798	0.019	-1.6	-0.6	-2.6
MALT1	1734	1667	13310	6.6e-12	3.4	2.4	4.3	7.8	1.1	7.3	2.4	7.2	6.9	E2F2	1558	14095	882	1e-06	-1.3	-1.8	-0.8	1.5	4	3	4.3	-5.3	-4.9	PPP1R10	1532	13989	988	0.0022	-1.2	-0.5	-1.9	39	18.5	26.6	12.6	-3.7	-3.1	TRAPPC4	1544	746	14231	0.019	1.1	1.8	0.4
GRAMD4	1735	1668	13309	6.6e-12	3.1	2.1	4	2	0.2	2.3	0.9	7.2	6.9	COMMD1	1559	14094	883	1e-06	-1.2	-1.7	-0.7	24.4	52.8	27.2	42	-5.3	-4.9	BACE1	1533	13988	989	0.0022	-1.5	-0.6	-2.3	7.6	2.9	9.4	4.1	-3.7	-3.1	GAGE2A.uid_12821	1545	14178	799	0.019	-2.4	-0.9	-3.6
SYT17	1736	1669	13308	6.6e-12	3.3	2.3	4.4	20.8	3.1	26.9	7.8	7.2	6.9	APEH	1560	14093	884	1e-06	-1.1	-1.6	-0.7	32.3	57	24.1	35	-5.3	-4.9	ZNF766	1534	545	14432	0.0022	1.4	2.2	0.7	8.6	22.9	10.5	15.7	3.7	3.1	NUFIP1	1546	747	14230	0.019	1.1	1.7	0.4
STK4	1737	1670	13307	6.6e-12	3	2.2	3.8	19.6	5.1	13.1	4.7	7.2	6.9	TPRKB	1561	677	14300	1e-06	1.1	0.7	1.4	287.8	167.3	157.9	79.9	5.3	4.9	FBXO15	1535	546	14431	0.0022	2	2.7	1	0	1.3	0	4	3.7	3.1	CSRP2BP	1547	748	14229	0.019	1.1	1.9	0.4
RIN3	1738	1671	13306	6.6e-12	3.2	2.3	4.1	1.7	0	2.7	0.1	7.2	6.9	EPPK1	1562	14092	885	1e-06	-1.8	-2.5	-1	6	14.2	12.3	18.7	-5.3	-4.9	LOC391003.uid_852	1536	547	14430	0.0022	1.4	2.2	0.7	1	10.6	2.5	11.2	3.7	3.1	ZNF287	1548	749	14228	0.019	1.8	2.5	0.7
DYM	1739	1672	13305	6.6e-12	2.8	2	3.6	23.7	6.3	10.8	9.2	7.2	6.9	OLAH	1563	14091	886	1e-06	-1.4	-2	-0.9	8.1	15.6	15.6	14.3	-5.3	-4.9	TP53I13	1537	548	14429	0.0023	1.4	2.2	0.7	11.6	28.1	17.5	25.5	3.7	3.1	OVOL2	1549	750	14227	0.019	1.2	2	0.5
UBE3A	1740	1673	13304	6.6e-12	2.6	1.9	3.3	26.9	10.8	12	9.1	7.2	6.9	PYGL	1564	14090	887	1e-06	-1.3	-1.9	-0.8	10.8	22.1	16.7	23.1	-5.3	-4.9	MOSPD3	1538	549	14428	0.0023	1.6	2.7	0.7	8.1	25.5	20.5	26	3.7	3.1	BYSL	1550	751	14226	0.019	1.1	2	0.4
COCH	1741	1674	13303	6.6e-12	3.3	2.3	4.2	11.1	0.8	11.3	2.8	7.2	6.9	REP15	1565	678	14299	1e-06	1.9	1.2	2.7	4.4	0.3	9.9	1.4	5.3	4.9	NEDD8	1539	13987	990	0.0023	-1.1	-0.5	-1.7	639.2	381.8	188	158.2	-3.7	-3.1	PRTG	1551	14177	800	0.019	-1.7	-0.6	-2.4
MAN1A2	1742	1675	13302	6.6e-12	2.8	2	3.6	17.8	5	8.7	4.3	7.2	6.9	LY6E	1566	14089	888	1.1e-06	-1.3	-1.8	-0.8	26.1	45.4	36.4	28.9	-5.3	-4.9	CRYBB2P1	1540	13986	991	0.0023	-1.2	-0.6	-1.9	13.3	5.5	11.6	6.4	-3.7	-3.1	NEMF	1552	14176	801	0.019	-1.1	-0.4	-1.8
PPAPDC1A	1743	1676	13301	6.6e-12	3	2.1	3.9	8.4	0.8	5.9	2.8	7.2	6.9	LAPTM5	1567	14088	889	1.1e-06	-1.3	-1.9	-0.8	2.4	6.4	4.2	8.9	-5.3	-4.9	ALDH9A1	1541	550	14427	0.0023	1.4	2.1	0.7	11	27.7	10.9	19.2	3.7	3.1	KIAA1462	1553	14175	802	0.019	-1.7	-0.6	-2.5
CHST10	1744	1677	13300	6.6e-12	3.6	2.5	4.6	7.7	0.5	11.9	2.1	7.2	6.9	HRAS	1568	14087	890	1.1e-06	-1.2	-1.7	-0.8	4.9	11.3	10.1	11.6	-5.3	-4.9	ARHGAP10	1542	13985	992	0.0023	-1.6	-0.7	-2.4	6.5	1.6	17.6	3.7	-3.7	-3.1	DUSP10	1554	14174	803	0.019	-2	-0.8	-3
CEP104	1745	1678	13299	6.6e-12	3	2.1	4	10.3	2.8	8.1	4.5	7.2	6.9	LOC100506990	1569	679	14298	1.1e-06	1.3	0.8	1.8	3.9	1.5	6.4	2.9	5.3	4.9	PTPN14	1543	551	14426	0.0023	1.5	2.4	0.7	0.9	3	1.5	2.9	3.7	3	FTH1	1555	14173	804	0.019	-1	-0.3	-1.7
CCNT1	1746	1679	13298	6.6e-12	2.9	2	3.7	22.3	7.4	15.9	6	7.2	6.9	FGFR4	1570	14086	891	1.1e-06	-1.2	-1.8	-0.8	3.4	8.5	6.4	10.2	-5.3	-4.9	MT2A	1544	13984	993	0.0023	-1.7	-0.8	-2.7	204.6	77.7	253.5	70.6	-3.7	-3	PDK1	1556	14172	805	0.019	-1.8	-0.7	-2.6
ARFGEF2	1747	1680	13297	6.6e-12	2.8	2	3.7	15.7	4.7	12.9	3.5	7.2	6.9	MSRA	1571	680	14297	1.1e-06	1.4	0.9	1.9	4.7	1.3	7.5	3.8	5.3	4.9	ZNF318	1545	13983	994	0.0023	-1.2	-0.5	-1.8	6.7	3.5	4.5	3.7	-3.7	-3	GDF11	1557	14171	806	0.019	-1.2	-0.4	-2
BLCAP	1748	1681	13296	6.6e-12	2.8	1.9	3.7	217	63.6	168	56.9	7.2	6.9	CUL4B	1572	681	14296	1.1e-06	1.2	0.7	1.7	10	5	7.6	5	5.3	4.9	CTSB	1546	552	14425	0.0024	1.2	2	0.6	163.6	366.8	99.8	204.1	3.7	3	ADD3	1558	14170	807	0.019	-1.4	-0.4	-2.3
PPTC7	1749	1682	13295	6.6e-12	2.8	2	3.6	16	5	11.1	5.4	7.2	6.9	STXBP2	1573	14085	892	1.1e-06	-1.2	-1.7	-0.8	6.2	12.9	10.9	11.3	-5.3	-4.9	RPUSD2	1547	553	14424	0.0024	1.2	1.9	0.6	17.3	38.4	14.2	26	3.7	3	ZNF610	1559	752	14225	0.02	1.4	2.6	0.5
MIR646HG	1750	1683	13294	6.6e-12	3	2.2	3.9	6.4	0.8	4.7	2.1	7.2	6.9	DSTN	1574	14084	893	1.1e-06	-1.1	-1.5	-0.7	46.6	78.6	30.2	36.7	-5.3	-4.9	TNFRSF25	1548	13982	995	0.0024	-1.5	-0.7	-2.4	9.6	2.3	12.9	6.2	-3.7	-3	ZHX1	1560	14169	808	0.02	-1.3	-0.4	-2.1
RBM27	1751	1684	13293	6.6e-12	2.7	1.9	3.5	34.9	11.1	16.8	7.3	7.2	6.9	SLU7	1575	682	14295	1.1e-06	1.2	0.7	1.6	64.2	33.6	49.3	29.1	5.3	4.9	ZNF542P	1549	554	14423	0.0024	1.4	2.2	0.7	2.4	7.5	4.4	7.7	3.7	3	ZNF229	1561	753	14224	0.02	1.4	2.4	0.5
PTPRM	1752	1685	13292	6.6e-12	3.6	2.5	4.6	2.2	0.2	2.4	1.3	7.2	6.9	CORO1C	1576	14083	894	1.1e-06	-1	-1.4	-0.7	107.7	175.4	46.2	47.3	-5.3	-4.9	RRP8	1550	555	14422	0.0024	1.4	2.1	0.7	18.6	45.2	16.8	26.4	3.7	3	NFX1	1562	754	14223	0.02	1.1	1.9	0.4
KHK	1753	1686	13291	6.6e-12	3.7	2.6	4.7	13.3	1	12.9	4.4	7.2	6.9	PRPF19	1577	683	14294	1.1e-06	1.5	0.9	2.3	42.4	19	39.3	28.4	5.3	4.9	PCSK7	1551	13981	996	0.0024	-1.4	-0.7	-2.1	19.5	8.7	15.8	9.3	-3.7	-3	MMD	1563	14168	809	0.02	-1.9	-0.7	-3.2
OSBPL9	1754	1687	13290	6.6e-12	2.8	2	3.6	31.4	9.7	16.7	8.2	7.2	6.9	GLDC	1578	14082	895	1.1e-06	-1.3	-1.9	-0.8	1.7	5.9	3.6	6.6	-5.3	-4.9	AP3D1	1552	13980	997	0.0024	-1.3	-0.6	-2	33.4	18.4	24.2	14.2	-3.7	-3	LPIN1	1564	14167	810	0.02	-1.4	-0.6	-2.2
NRIP1	1755	1688	13289	6.6e-12	3.5	2.5	4.5	2.8	0.2	2.9	0.8	7.2	6.9	TP53I3	1579	14081	896	1.1e-06	-1.7	-2.4	-1	0.1	1.5	1.2	5.3	-5.3	-4.9	TDRD10	1553	13979	998	0.0024	-2	-1	-2.9	0.9	0	2.4	0.2	-3.7	-3	PCDHB2	1565	755	14222	0.02	1.6	3.3	0.6
SLC25A30	1756	1689	13288	6.6e-12	3.2	2.3	4.1	5.5	0.6	4.4	1.5	7.2	6.9	CLK1	1580	684	14293	1.1e-06	1.1	0.7	1.5	121.8	59.2	87.2	38.2	5.3	4.9	OTUD5	1554	13978	999	0.0024	-1.5	-0.6	-2.1	24	11.3	22	13.6	-3.7	-3	CCNB1	1566	756	14221	0.02	1.2	1.9	0.4
MRGBP	1757	1690	13287	6.6e-12	3	2.2	3.9	12.7	1.8	11.6	4.4	7.2	6.9	SWI5	1581	14080	897	1.1e-06	-1.2	-1.6	-0.8	33.3	60.7	30.5	34.9	-5.3	-4.9	GPR153	1555	13977	1000	0.0024	-1.5	-0.7	-2.3	2.9	0.8	3.8	2.1	-3.7	-3	DIP2B	1567	757	14220	0.02	1.2	2	0.4
HID1	1758	1691	13286	6.6e-12	3.8	2.6	4.9	12.5	0.6	22.8	3	7.2	6.9	NDUFA10	1582	14079	898	1.2e-06	-1	-1.4	-0.7	26.1	45.2	14	16.5	-5.3	-4.9	CFLAR	1556	13976	1001	0.0024	-1.2	-0.5	-1.8	149.9	103.6	72.8	67.8	-3.7	-3	PAK6	1568	758	14219	0.02	1.6	2.5	0.6
PDK2	1759	1692	13285	6.6e-12	3.6	2.6	4.6	9.9	1.1	11.9	4.4	7.2	6.9	RUVBL2	1583	14078	899	1.2e-06	-1	-1.4	-0.6	107	172.9	52.2	64.5	-5.3	-4.9	ABLIM3	1557	13975	1002	0.0024	-1.7	-0.8	-2.7	0.7	0.1	1.4	0.3	-3.7	-3	NSDHL	1569	14166	811	0.02	-1.2	-0.4	-1.9
NAP1L1	1760	1693	13284	6.6e-12	2.6	1.9	3.4	100.7	35.1	45.9	15.7	7.2	6.9	GGCT	1584	14077	900	1.2e-06	-1.3	-1.8	-0.8	17.2	40.2	18.7	36	-5.3	-4.9	SNORD47	1558	13974	1003	0.0024	-1.1	-0.5	-1.8	122.1	53	68.5	52	-3.7	-3	DSTNP2	1570	14165	812	0.02	-1.2	-0.4	-2
AKR1B1	1761	1694	13283	6.6e-12	3.2	2.3	4.2	31.2	3.6	45.7	9	7.2	6.9	LHB	1585	685	14292	1.2e-06	1.5	0.9	2	10.2	1	20.9	3	5.3	4.9	ZNF394	1559	556	14421	0.0024	1.3	2	0.6	17.7	35.9	18.8	20.4	3.7	3	TRMT11	1571	14164	813	0.02	-1.2	-0.4	-1.9
EXOC4	1762	1695	13282	6.6e-12	3	2.1	3.9	15.6	5.3	9	7.8	7.2	6.9	TTC14	1586	686	14291	1.2e-06	1.2	0.7	1.6	20.4	10.7	15.5	16.5	5.3	4.9	ASS1	1560	13973	1004	0.0024	-2	-0.9	-2.8	4.3	0.7	7.6	1.9	-3.7	-3	TMED1	1572	14163	814	0.02	-1	-0.3	-1.7
DOK2	1764	1697	13280	6.6e-12	3.3	2.3	4.3	11.3	1.1	15.1	4.5	7.2	6.9	NEK3	1587	14076	901	1.2e-06	-1.2	-1.7	-0.8	5.2	11.2	8.6	10.9	-5.3	-4.9	ADAMTS4	1561	13972	1005	0.0024	-2.3	-1	-3.3	1.3	0.1	3.1	0.4	-3.7	-3	ATG16L1	1573	759	14218	0.021	1.2	2.1	0.4
MRPL1	1765	14909	68	6.6e-12	-3.8	-4.8	-2.9	5	108.2	5.8	55.6	-7.2	-6.9	PPP1R10	1589	688	14289	1.2e-06	1.2	0.7	1.6	34.3	18.5	21.5	12.6	5.3	4.9	MAPKAPK2	1562	13971	1006	0.0024	-1.3	-0.6	-2.1	5.1	2	4.3	3.5	-3.7	-3	DEFA6	1574	14162	815	0.021	-1.7	-0.7	-2.6
VWA5A	1766	1698	13279	6.6e-12	3	2.1	4	15.2	4.7	14.8	10.5	7.2	6.9	2015-03-06	1590	14075	902	1.2e-06	-1.1	-1.6	-0.7	4.3	8.8	3.7	7.4	-5.3	-4.9	TAF1	1563	13970	1007	0.0025	-1.3	-0.6	-2	4.7	2	3.1	2.4	-3.7	-3	ROR1	1575	14161	816	0.021	-1.7	-0.6	-2.7
FAM129B	1767	1699	13278	6.6e-12	3	2.1	3.9	4.1	0.5	3.4	1.5	7.2	6.9	POMT1	1591	14074	903	1.2e-06	-1.2	-1.7	-0.8	5.1	9.2	9.3	9.5	-5.3	-4.9	SPATS2	1564	13969	1008	0.0025	-1.2	-0.6	-1.9	16.1	6.9	14.2	5.9	-3.7	-3	GPBP1	1576	760	14217	0.021	1.1	1.8	0.4
COL18A1	1768	1700	13277	6.6e-12	3.5	2.6	4.5	1.5	0	1.7	0.2	7.2	6.9	RGCC	1592	14073	904	1.2e-06	-1.2	-1.7	-0.7	11.1	27.2	19.1	26.4	-5.3	-4.9	QDPR	1565	557	14420	0.0025	1.3	2	0.6	30.4	61.5	30.1	38	3.7	3	TTC38	1577	14160	817	0.021	-1.6	-0.6	-2.6
TAOK3	1769	1701	13276	6.6e-12	2.6	1.9	3.4	59.3	23.2	23.5	16.3	7.2	6.9	DNM1L	1593	14072	905	1.2e-06	-1.1	-1.5	-0.7	10.2	18.3	9	10.9	-5.3	-4.9	PCBP2	1566	13968	1009	0.0025	-1.2	-0.5	-1.8	76.9	45.3	47.1	27.2	-3.7	-3	FAR1	1578	14159	818	0.021	-1.3	-0.4	-2.1
GREB1	1770	1702	13275	6.6e-12	3.5	2.6	4.5	5	0.6	6.7	3.7	7.2	6.9	LOC729083	1594	689	14288	1.2e-06	1.5	0.9	2.3	3.4	0.4	7.4	1.5	5.3	4.9	FKBP3	1567	13967	1010	0.0025	-1.2	-0.5	-1.8	101	56.2	58.4	43.7	-3.7	-3	FBXO33	1579	14158	819	0.021	-1.2	-0.4	-2
SNORA23	1771	1703	13274	6.6e-12	3.5	2.5	4.5	73.3	5.4	78.8	16.6	7.2	6.9	NCK1	1595	690	14287	1.2e-06	1.1	0.7	1.5	23	12.4	15.4	8.4	5.3	4.9	TRIM41	1568	13966	1011	0.0025	-1.2	-0.5	-1.9	8.7	3.3	8.9	4.1	-3.7	-3	PKN2	1580	14157	820	0.021	-1	-0.3	-1.7
BIRC6	1772	1704	13273	6.6e-12	2.6	1.9	3.4	12.9	5.1	5.7	4.6	7.2	6.9	POLD2	1596	14071	906	1.2e-06	-1.2	-1.7	-0.8	47.8	85.1	36.1	62.2	-5.3	-4.9	ENTPD6	1569	13965	1012	0.0025	-1.2	-0.6	-2	79.9	38.6	57.7	28.7	-3.7	-3	POGZ	1581	14156	821	0.021	-1	-0.3	-1.8
THRA	1773	1705	13272	6.6e-12	3.1	2.2	4	6.5	1	5.3	3.3	7.2	6.9	SMCO4	1597	14070	907	1.2e-06	-1.2	-1.7	-0.8	7.9	19.7	16.2	16.7	-5.3	-4.8	RGCC	1570	13964	1013	0.0025	-1.3	-0.6	-2	50.8	27.2	39.5	26.4	-3.7	-3	NOL6	1582	761	14216	0.021	1.2	1.9	0.4
HRASLS5	1774	14908	69	6.6e-12	-4	-4.9	-3.1	4.1	69.5	5.6	50	-7.2	-6.9	ANKRD36B	1598	691	14286	1.3e-06	1.3	0.8	1.8	2	0.6	2.6	1	5.3	4.8	CFD	1571	558	14419	0.0025	1.8	2.7	0.8	7.8	18.5	35.9	18.4	3.7	3	SPG20	1583	762	14215	0.021	1.2	2	0.4
POU5F1	1775	14907	70	6.6e-12	-3.7	-4.5	-2.9	5.3	102.3	4.3	43.9	-7.2	-6.9	CGB8	1599	692	14285	1.3e-06	1.7	1	2.1	2.3	0	10.7	0.2	5.3	4.8	KDM5C	1572	13963	1014	0.0025	-1.3	-0.6	-2.1	4.6	2.1	4	3.2	-3.7	-3	FAM89A	1584	14155	822	0.021	-1.7	-0.6	-2.7
CPA2	1776	1706	13271	6.6e-12	3.5	2.5	4.5	5.1	0.1	6.5	0.9	7.2	6.9	PEX1	1600	14069	908	1.3e-06	-1.3	-1.7	-0.8	3	6.7	4.2	9.4	-5.3	-4.8	ST3GAL1	1573	13962	1015	0.0025	-1.3	-0.6	-2.1	28.5	12	23.8	7.8	-3.6	-3	TNS3	1585	763	14214	0.021	1.3	2.1	0.4
FAM65C	1777	1707	13270	6.6e-12	3.7	2.6	4.7	4.5	0.2	4.9	0.6	7.2	6.9	ATP5J2	1601	14068	909	1.3e-06	-1	-1.4	-0.6	468.3	715.3	232.8	255.1	-5.3	-4.8	RLIM	1574	13961	1016	0.0025	-1.2	-0.6	-2	11.4	5.7	9.4	3.8	-3.6	-3	SUCLA2	1586	14154	823	0.021	-1.1	-0.4	-1.9
LIPE-AS1	1778	1708	13269	6.6e-12	2.9	2	3.8	8.3	1	13.4	2.3	7.2	6.9	UBE2A	1602	14067	910	1.3e-06	-1.2	-1.7	-0.8	24.9	46.9	26.2	28.7	-5.3	-4.8	NT5DC2	1575	13960	1017	0.0025	-1.6	-0.7	-2.6	6.2	1.1	16.7	4.9	-3.6	-3	DENND1B	1587	14153	824	0.021	-1.6	-0.5	-2.6
DCLRE1B	1779	1709	13268	6.6e-12	2.9	2	3.7	59.8	17.9	36.2	12.8	7.2	6.9	PISD	1603	14066	911	1.3e-06	-1.1	-1.6	-0.7	17.9	31	13.5	21.7	-5.3	-4.8	UPF3B	1576	13959	1018	0.0025	-1.2	-0.5	-1.9	27.7	16	21.3	17.6	-3.6	-3	NIPA1	1589	14152	825	0.021	-1.6	-0.6	-2.4
RAPGEF6	1780	1710	13267	6.6e-12	2.9	2.1	3.7	7.8	2.2	6.2	3.2	7.2	6.9	PPIH	1604	14065	912	1.3e-06	-1	-1.4	-0.6	76.3	124.7	40.3	56.2	-5.3	-4.8	LINC00662	1577	559	14418	0.0025	1.4	2.2	0.7	1.2	5.4	2.2	5.6	3.6	3	ZNF738	1590	765	14212	0.021	1.1	1.8	0.4
SLC25A25	1781	1711	13266	6.6e-12	2.9	2.1	3.7	20.8	5.5	11.3	7.2	7.2	6.9	KCNN1	1605	14064	913	1.3e-06	-1.4	-2.1	-0.9	0.5	1.6	3.1	2.5	-5.3	-4.8	TMEM33	1578	560	14417	0.0025	1.2	1.8	0.6	16.3	35.3	8.9	15.1	3.6	3	LARP1B	1591	766	14211	0.021	1.1	2	0.4
STMN1	1782	14906	71	6.6e-12	-4.2	-5.3	-3.1	83.3	1107.4	103	448.2	-7.2	-6.9	ANK1	1606	14063	914	1.3e-06	-1.4	-2.1	-0.9	0.5	1.7	1.7	2.7	-5.3	-4.8	TRMT10A	1579	561	14416	0.0025	1.3	2.1	0.6	4	10.7	7.3	8.4	3.6	3	TCEAL8	1592	14151	826	0.021	-1.2	-0.4	-2.1
CCZ1	1783	1712	13265	6.6e-12	3.1	2.2	4.1	8.2	1	7.8	1.3	7.2	6.9	HIST1H2BH	1607	693	14284	1.3e-06	1.3	0.8	1.9	26.2	6.9	48.4	16	5.3	4.8	HAVCR2	1580	562	14415	0.0025	1.7	2.9	0.8	0.5	3.5	2.7	7.9	3.6	3	ZNF266	1593	767	14210	0.021	1.3	2.1	0.5
TMEM45B	1785	14905	72	6.6e-12	-4.8	-5.8	-3.7	0	18.2	0.1	18.3	-7.2	-6.9	TRMT2A	1608	14062	915	1.3e-06	-1.2	-1.7	-0.7	13.2	23.8	13.9	23.4	-5.3	-4.8	NCEH1	1581	13958	1019	0.0026	-1.6	-0.7	-2.4	15.6	6.4	17	6.1	-3.6	-3	BET1	1594	768	14209	0.021	1.1	1.9	0.4
AMOTL2	1786	14904	73	6.6e-12	-4.5	-5.8	-3.5	0	10.7	0.1	14.9	-7.2	-6.9	AIMP1	1609	14061	916	1.3e-06	-1.1	-1.5	-0.7	38.5	64.3	31.3	24.9	-5.3	-4.8	C10orf54	1582	563	14414	0.0026	1.8	2.7	0.8	0	0.5	0	1.4	3.6	3	NGRN	1595	769	14208	0.021	1.1	1.8	0.4
FANCM	1787	1714	13263	6.6e-12	2.7	1.9	3.5	12.6	4	5.8	4	7.2	6.9	MPP7	1610	694	14283	1.4e-06	1.2	0.7	1.7	5.4	2.3	5.6	2.9	5.3	4.8	SHD	1583	13957	1020	0.0026	-1.5	-0.7	-2.3	3.3	1.4	5.2	4.6	-3.6	-3	DDX18	1596	770	14207	0.021	1.1	1.8	0.4
ATP2A2	1788	1715	13262	6.6e-12	2.6	1.9	3.4	38.1	12.8	16.3	9.7	7.2	6.9	KIF21A	1611	14060	917	1.4e-06	-1.4	-2.1	-0.8	0.5	1.8	1.6	3.7	-5.3	-4.8	SEMA4C	1584	13956	1021	0.0026	-1.5	-0.6	-2.3	10.3	4.7	9	8.6	-3.6	-3	ROBO1	1597	14150	827	0.021	-1.7	-0.6	-2.8
LINC00665	1789	1716	13261	6.6e-12	3.1	2.2	4	41.8	7.7	35.8	11.6	7.2	6.9	RFC5	1612	14059	918	1.4e-06	-1.1	-1.5	-0.7	29.1	51.4	23.8	31.8	-5.3	-4.8	UBE2A	1585	13955	1022	0.0026	-1.1	-0.5	-1.8	81.9	46.9	42.7	28.7	-3.6	-3	TPRKB	1598	771	14206	0.021	1.1	1.8	0.4
ELAVL1	1790	1717	13260	6.6e-12	3	2.1	3.9	20.6	6.3	13.6	7	7.2	6.9	PPP1R8	1613	695	14282	1.4e-06	1.1	0.7	1.5	27.3	15.1	17.2	12.7	5.3	4.8	WDR13	1586	13954	1023	0.0026	-1.2	-0.5	-1.9	32.7	12.4	35.4	12	-3.6	-3	SMAD9	1599	14149	828	0.021	-1.7	-0.6	-2.5
DLG1	1791	1718	13259	6.6e-12	2.7	1.9	3.5	13.5	4	8.2	4.1	7.2	6.9	MIER3	1614	696	14281	1.4e-06	1.2	0.7	1.7	6.6	3	6.7	3.3	5.3	4.8	SH3BP1	1587	13953	1024	0.0026	-1.5	-0.7	-2.2	1	0.1	1.8	0.4	-3.6	-3	WEE2	1600	772	14205	0.021	1.9	3.1	0.7
TFPT	1792	1719	13258	6.6e-12	3	2.1	3.8	152	47.6	126	43.2	7.2	6.9	DLAT	1615	14058	919	1.4e-06	-1	-1.4	-0.6	41.5	68.3	25.8	24.5	-5.3	-4.8	PURA	1588	13952	1025	0.0026	-1.4	-0.6	-2.2	3.2	1	3.7	1.5	-3.6	-3	ABCB8	1601	773	14204	0.021	1.1	1.8	0.4
CDC42SE1	1793	1720	13257	6.6e-12	3.2	2.2	4.1	24.1	4.4	23.4	7.9	7.2	6.9	TPGS2	1616	14057	920	1.4e-06	-1.2	-1.7	-0.7	3.2	9.3	5.6	9.2	-5.3	-4.8	POU5F1B	1589	13951	1026	0.0026	-1.1	-0.5	-1.7	3.7	2.1	2.9	1.6	-3.6	-3	LINC00678	1602	14148	829	0.021	-1.2	-0.4	-2.1
RTN4R	1794	1721	13256	6.6e-12	3.3	2.4	4.2	11.5	1.1	10.7	3.4	7.2	6.9	EI24	1617	14056	921	1.4e-06	-1	-1.4	-0.7	43.3	69.6	31.6	27.4	-5.3	-4.8	UBE2M	1590	13950	1027	0.0026	-1.4	-0.7	-2.1	35.9	14	34	13	-3.6	-3	CEND1	1603	14147	830	0.021	-1.5	-0.5	-2.4
GDI2	1795	1722	13255	6.6e-12	2.4	1.7	3.2	367.2	151.4	122.5	65.4	7.2	6.9	LMO1	1618	697	14280	1.4e-06	1.5	0.9	2.1	7	1.4	10.8	5.5	5.3	4.8	CDH1	1591	564	14413	0.0026	1.2	1.8	0.6	48.6	97.6	25.7	48.7	3.6	3	VIL1	1604	14146	831	0.022	-2.3	-0.9	-3.6
PHF12	1796	1723	13254	6.6e-12	2.6	1.8	3.3	17.2	5.8	6.4	6.3	7.2	6.9	MTRR	1619	14055	922	1.4e-06	-1.2	-1.7	-0.7	4	8.7	6.1	9	-5.3	-4.8	NDUFA4	1592	13949	1028	0.0026	-1	-0.4	-1.6	299	191.7	95.7	56.6	-3.6	-3	C16orf91	1605	774	14203	0.022	1.2	2.1	0.4
STK40	1798	1725	13252	6.6e-12	3	2.1	3.9	15.4	3.5	11.4	6.7	7.2	6.9	USP11	1620	698	14279	1.4e-06	1.2	0.7	1.7	18.9	10.5	20	14.1	5.2	4.8	NDUFB1	1593	13948	1029	0.0026	-1.1	-0.5	-1.7	371.1	220.6	189.6	91.8	-3.6	-3	OLFM2	1606	775	14202	0.022	1.8	2.4	0.7
LINGO1	1799	1726	13251	6.6e-12	3.4	2.3	4.5	2.8	0	3.8	0.3	7.2	6.9	LAMA1	1621	14054	923	1.5e-06	-1.2	-1.7	-0.8	18	34	17	22.6	-5.2	-4.8	MTOR	1594	13947	1030	0.0027	-1.2	-0.5	-1.8	23	11.3	17.8	7.2	-3.6	-3	MYO1G	1607	14145	832	0.022	-2.3	-0.9	-3.6
SCARNA22	1800	1727	13250	6.6e-12	2.9	2	3.8	294.2	73.4	248	110.4	7.2	6.9	SOX13	1622	699	14278	1.5e-06	1.3	0.8	1.7	9.1	4.2	9.1	5.5	5.2	4.8	AFF4	1595	13946	1031	0.0027	-1.1	-0.5	-1.8	7.1	4.2	4.9	5.8	-3.6	-3	KDM5B	1608	776	14201	0.022	1.3	2	0.5
GPR126	1802	1729	13248	6.6e-12	3.4	2.3	4.4	1.7	0.1	2	0.6	7.2	6.9	CDCP1	1623	14053	924	1.5e-06	-1.3	-1.9	-0.8	1.5	5.1	3	7.4	-5.2	-4.8	HSF2BP	1596	565	14412	0.0027	1.5	2.4	0.7	1.3	9	3	13.3	3.6	3	GRSF1	1609	777	14200	0.022	1	1.7	0.4
INTS6	1803	1730	13247	6.6e-12	2.8	1.9	3.8	13	3.1	15.7	3.2	7.2	6.9	RELL1	1624	14052	925	1.5e-06	-1.1	-1.5	-0.7	42.2	76.3	23.5	48.8	-5.2	-4.8	TBPL1	1598	567	14410	0.0027	1.2	1.9	0.6	39.7	90.1	28.6	46.1	3.6	3	KPNB1	1610	14144	833	0.022	-1	-0.3	-1.7
ELF3	1804	14903	74	6.6e-12	-4	-5.5	-3	0.8	33.8	1.9	32.9	-7.2	-6.9	PHF5A	1625	700	14277	1.5e-06	1.1	0.7	1.4	192.2	111.6	108.4	43.4	5.2	4.8	ZNF226	1599	568	14409	0.0027	1.4	2.1	0.7	6.6	14.8	9.1	13.3	3.6	3	FXYD5	1611	14143	834	0.022	-1.8	-0.7	-2.7
PCBP2	1805	1731	13246	6.6e-12	2.7	1.9	3.5	168	62.2	91.5	42.9	7.2	6.9	APEX1	1626	701	14276	1.5e-06	1	0.6	1.4	366.2	213.1	138.5	80.7	5.2	4.8	MSI1	1600	569	14408	0.0027	1.4	2.1	0.6	1.3	5	2.4	5.1	3.6	3	SAP30L	1612	14142	835	0.022	-1.3	-0.4	-2.1
ZSCAN5A	1806	1732	13245	6.6e-12	3	2.1	3.9	50.6	14.7	41.9	21.1	7.2	6.9	C19orf47	1627	702	14275	1.5e-06	1.1	0.7	1.5	27.6	15	18.4	14.1	5.2	4.8	RPS4Y1	1601	570	14407	0.0027	1.6	2.8	0.7	194.4	479	247.7	311.2	3.6	3	SEC23B	1613	778	14199	0.022	1.1	1.8	0.4
RHOBTB2	1807	1733	13244	6.6e-12	3.1	2.2	4	6.6	1	5.4	2.4	7.2	6.9	THOC2	1628	703	14274	1.5e-06	1.1	0.7	1.5	44.6	24.8	28.6	16.7	5.2	4.8	POLR3H	1602	571	14406	0.0027	1.3	2	0.6	17.1	35	12.9	25	3.6	3	RCOR3	1614	14141	836	0.022	-1.3	-0.4	-2.2
HOMER1	1809	1735	13242	6.6e-12	2.6	1.9	3.5	6.3	1.5	4.3	2.9	7.2	6.9	RHOU	1629	14051	926	1.5e-06	-1.4	-2.1	-0.9	1.5	4.1	3.9	5.3	-5.2	-4.8	STK31	1603	572	14405	0.0027	1.5	2.5	0.7	0.8	3.7	1.9	6.7	3.6	3	MRPS33	1615	779	14198	0.022	1.1	1.8	0.4
SYNE2	1810	1736	13241	6.6e-12	2.5	1.8	3.3	34.1	17.2	29	14.8	7.2	6.9	SYK	1630	14050	927	1.5e-06	-1.2	-1.8	-0.8	2.5	5.1	4.2	5	-5.2	-4.8	LACC1	1604	573	14404	0.0027	2	2.6	0.9	0	0.6	0	1.7	3.6	3	CCDC40	1616	780	14197	0.022	1.8	2.4	0.7
AP1M1	1811	1737	13240	6.6e-12	2.7	1.9	3.5	77.3	27.2	39.3	27.3	7.2	6.9	MAP3K7CL	1631	704	14273	1.5e-06	1.9	1	2.6	6.9	0.8	26.2	6	5.2	4.8	NSDHL	1605	13945	1032	0.0027	-1.3	-0.6	-2	86.3	44.3	51.8	31.3	-3.6	-3	GART	1617	781	14196	0.022	1.1	1.7	0.4
SETD1B	1812	1738	13239	6.6e-12	2.8	2	3.6	14.6	4.5	8	5.1	7.2	6.9	OSER1	1632	705	14272	1.5e-06	1.1	0.7	1.5	129.8	72.8	87.9	52.5	5.2	4.8	MLLT10	1606	13944	1033	0.0027	-1.2	-0.5	-1.9	23.6	11.8	18.5	11.7	-3.6	-3	PLEKHG1	1618	782	14195	0.022	1.7	2.7	0.7
ZNF502	1813	1739	13238	6.6e-12	2.7	1.9	3.5	22.5	6.3	14.1	8.3	7.2	6.9	P4HA2	1633	14049	928	1.5e-06	-1.2	-1.8	-0.8	7.6	17.8	11.4	19.3	-5.2	-4.8	DVL1	1607	13943	1034	0.0028	-1.5	-0.6	-2.2	8.3	2.7	11.3	3.7	-3.6	-3	TAB3	1619	14140	837	0.022	-1.3	-0.4	-2.2
ERC1	1814	1740	13237	6.6e-12	2.6	1.8	3.3	11.5	4	5.8	3.8	7.2	6.9	TRIM14	1634	14048	929	1.5e-06	-1.3	-1.9	-0.8	1.5	3.5	3.7	4.7	-5.2	-4.8	ENAH	1608	13942	1035	0.0028	-1.3	-0.6	-2	14.1	7.8	8.4	6.1	-3.6	-3	SPINK7	1620	783	14194	0.022	1.8	2.7	0.7
DSP	1815	14902	75	6.6e-12	-3.8	-4.8	-2.9	0.4	12.5	0.6	12.5	-7.2	-6.9	HERC5	1635	706	14271	1.6e-06	1.2	0.7	1.7	11.3	5.2	9.7	6.1	5.2	4.8	MYSM1	1609	13941	1036	0.0028	-1.2	-0.5	-1.9	7.2	3.4	4.9	4	-3.6	-3	OCA2	1621	784	14193	0.022	1.4	2.8	0.6
SLC41A2	1816	1741	13236	6.6e-12	3	2.1	3.9	7.7	1.5	6.7	3.4	7.2	6.9	ENOSF1	1636	14047	930	1.6e-06	-1	-1.4	-0.6	7.5	13.6	5.7	7.2	-5.2	-4.8	DDI2	1610	574	14403	0.0028	1.5	2.4	0.7	1.1	5.5	2.8	7.1	3.6	3	TFRC	1622	785	14192	0.022	1.1	2	0.4
MAPK12	1817	1742	13235	6.6e-12	3.1	2.2	4	11.3	1.7	8.3	5.9	7.2	6.9	BAGE	1637	707	14270	1.6e-06	1.4	0.9	1.9	4.5	0.8	5.3	2.2	5.2	4.8	CALM3	1611	13940	1037	0.0028	-1.1	-0.4	-1.7	204.7	130.7	72.2	61.2	-3.6	-3	MID1IP1	1623	14139	838	0.022	-1.5	-0.4	-2.4
BATF3	1818	14901	76	6.6e-12	-3.8	-5	-2.9	4.8	125.3	7.6	82	-7.2	-6.9	GFPT1	1638	14046	931	1.6e-06	-1.2	-1.7	-0.8	5.8	11.2	6.7	8.9	-5.2	-4.8	FZD3	1612	575	14402	0.0028	1.3	2.1	0.6	1.1	3	1.3	2.6	3.6	3	ADCY5	1624	786	14191	0.022	1.8	2.4	0.7
IFNAR2	1820	1744	13233	6.6e-12	3	2.1	3.9	21	5.1	13.3	9.2	7.2	6.9	PLK3	1639	14045	932	1.6e-06	-1.2	-1.7	-0.7	11.2	23.7	13.6	19.9	-5.2	-4.8	TLE1	1613	576	14401	0.0028	1.4	2.2	0.6	9.5	22	14.7	16.9	3.6	3	OOSP2	1625	787	14190	0.022	1.9	3.4	0.7
ADNP2	1821	1745	13232	6.6e-12	2.6	1.9	3.3	22.3	7.4	8.8	6.7	7.2	6.9	TRAPPC6B	1640	708	14269	1.6e-06	1.2	0.7	1.7	20.6	11.2	19.8	11	5.2	4.8	PBX2	1614	13939	1038	0.0028	-1.2	-0.5	-2	2.2	0.8	3	1.4	-3.6	-3	AMT	1626	14138	839	0.022	-1.1	-0.3	-1.8
YES1	1822	1746	13231	6.6e-12	2.9	1.9	3.8	24.4	7.4	18.9	7.2	7.2	6.9	SLC30A7	1641	709	14268	1.6e-06	1.1	0.7	1.5	14.7	8.4	8.9	6.2	5.2	4.8	FOXR1	1615	577	14400	0.0028	1.2	1.8	0.6	153.1	311.3	75.4	129	3.6	3	DGCR14	1627	788	14189	0.022	1.1	1.8	0.4
ARNTL	1823	1747	13230	6.6e-12	2.8	2	3.7	11.5	1.7	14	3.8	7.2	6.9	ZMAT2	1642	710	14267	1.6e-06	1.1	0.6	1.4	67.4	38.4	36.6	23.2	5.2	4.8	IPO11	1616	578	14399	0.0028	1.3	2	0.6	8.9	20.1	9	15.6	3.6	3	KRT10	1628	789	14188	0.022	1.2	2	0.4
RNF20	1824	1748	13229	6.6e-12	2.6	1.9	3.4	62.3	22	30.4	12.7	7.2	6.9	NDUFB2	1643	14044	933	1.6e-06	-1	-1.4	-0.7	538.3	865.9	357.9	267.3	-5.2	-4.8	MMGT1	1617	579	14398	0.0028	1.2	1.9	0.6	8.7	22.1	6.8	21	3.6	3	OGT	1629	14137	840	0.022	-1	-0.3	-1.7
RAB3GAP2	1826	1750	13227	6.6e-12	3.2	2.2	4	13.4	3.2	9.8	3.9	7.2	6.9	TAF1A-AS1	1644	711	14266	1.6e-06	1.2	0.7	1.7	15.7	5.5	18.7	8.7	5.2	4.8	PQLC1	1618	13938	1039	0.0028	-1.2	-0.5	-1.9	34.3	19.3	27.5	18.2	-3.6	-3	MNDA	1630	14136	841	0.023	-2.2	-1	-3.3
MOCOS	1827	1751	13226	6.6e-12	3.8	2.7	4.8	4.4	0.1	5.4	1.1	7.2	6.9	CHCHD10	1645	14043	934	1.7e-06	-1.2	-1.8	-0.8	19	41.2	28.3	49.2	-5.2	-4.8	FBXL21	1619	580	14397	0.0028	2	2.7	0.9	0	2.3	0	6.5	3.6	3	SNUPN	1631	790	14187	0.023	1.3	2.1	0.4
RERGL	1828	1752	13225	6.6e-12	3.3	2.3	4.2	8.8	0.2	9.1	1.4	7.2	6.9	LINC00324	1646	712	14265	1.7e-06	1.7	1	2.3	2.4	0.5	5.1	2.8	5.2	4.8	RPS2	1620	13937	1040	0.0029	-1.2	-0.5	-1.9	224.5	106.1	147.1	49	-3.6	-3	RIN3	1632	14135	842	0.023	-1.9	-0.7	-3
GGNBP2	1829	1753	13224	6.6e-12	2.9	2	3.7	106.9	37.7	68.6	26.4	7.2	6.9	ACOX1	1647	14042	935	1.7e-06	-1.7	-2.2	-1	2.1	5.7	3.8	5.9	-5.2	-4.8	SMIM15	1621	581	14396	0.0029	1.4	2.1	0.6	14.9	35.3	14.3	16.6	3.6	3	ZSCAN21	1633	791	14186	0.023	1.2	2	0.4
SPTY2D1	1830	1754	13223	6.6e-12	2.7	1.9	3.5	27.7	9.3	15.3	7.4	7.2	6.9	CLDN6	1648	713	14264	1.7e-06	1.5	1	2.2	185.3	86.2	184	87.8	5.2	4.8	MCOLN1	1622	582	14395	0.0029	1.3	2	0.6	24.8	58.4	19.9	36.1	3.6	3	LRRC4	1634	792	14185	0.023	1.4	2.3	0.5
SAP130	1831	1755	13222	6.6e-12	2.7	1.9	3.5	41.7	13.8	31	10.9	7.2	6.9	TXNDC17	1649	14041	936	1.7e-06	-1	-1.4	-0.6	118.1	193.6	62.3	61.2	-5.2	-4.8	FBXO31	1623	13936	1041	0.0029	-1.6	-0.6	-2.4	5.4	1.6	6.7	2.4	-3.6	-3	TMEM55A	1635	14134	843	0.023	-1.8	-0.8	-2.9
F2RL1	1832	14900	77	6.6e-12	-4	-5.1	-3	8.4	119.4	11.2	80.7	-7.2	-6.9	LYG2	1650	714	14263	1.7e-06	1.3	0.8	2	9.1	2.5	16.1	5.2	5.2	4.8	NFX1	1624	583	14394	0.0029	1.2	1.9	0.6	13.3	32.3	10.9	21.8	3.6	3	HBA2	1636	793	14184	0.023	1.8	2.9	0.7
MICU1	1833	1756	13221	6.6e-12	2.9	2	3.8	38.3	11.7	27.9	12.2	7.2	6.9	CCRN4L	1651	715	14262	1.7e-06	1.1	0.7	1.6	47.7	25.5	30	26.2	5.2	4.8	STYK1	1625	584	14393	0.0029	1.7	2.8	0.8	0.1	1.9	0.5	3.9	3.6	3	MPZ	1637	14133	844	0.023	-1.3	-0.5	-2.1
KLHL36	1834	1757	13220	6.6e-12	3	2.1	3.9	8.5	0.9	8.5	2.8	7.2	6.9	GRAMD2	1652	14040	937	1.7e-06	-1.7	-2.3	-1	0.5	2.4	2.1	4.5	-5.2	-4.8	C7orf43	1626	13935	1042	0.0029	-1.3	-0.6	-2.1	2.9	0.7	4.5	1.8	-3.6	-3	TOMM5	1638	794	14183	0.023	1.1	1.7	0.4
C4orf27	1835	1758	13219	6.6e-12	3.6	2.3	4.5	232.9	46.7	196.9	25.4	7.2	6.9	NMI	1653	14039	938	1.8e-06	-1.5	-2.2	-1	0.2	1.4	1	2.9	-5.2	-4.8	LOC101929767	1627	13934	1043	0.0029	-1.5	-0.7	-2.4	12.1	2.2	18.4	4.9	-3.6	-3	CDS2	1640	796	14181	0.023	1.2	2	0.4
TADA2A	1836	1759	13218	6.6e-12	2.6	1.8	3.5	69.3	21.4	57.1	21.6	7.2	6.9	SNUPN	1654	716	14261	1.8e-06	1	0.6	1.4	129.7	70	74.3	41.1	5.2	4.8	C9orf37	1628	585	14392	0.0029	1.2	2	0.6	10.2	25.6	15	23.8	3.6	3	SNAP47	1641	797	14180	0.023	1.1	1.9	0.4
KCMF1	1837	1760	13217	6.6e-12	3	2.1	3.9	7.4	1.9	4.8	4	7.2	6.9	EIF2B4	1655	14038	939	1.8e-06	-1	-1.5	-0.7	54.1	90	38.6	42.2	-5.2	-4.8	BEX4	1630	13933	1044	0.003	-1.5	-0.6	-2.2	28.3	13.7	32	19.1	-3.6	-3	ZNF233	1642	798	14179	0.023	1.6	2.3	0.6
LOC101928775	1838	1761	13216	6.6e-12	2.9	2	3.8	40.7	6.1	23.3	14.8	7.2	6.9	PTPMT1	1656	14037	940	1.8e-06	-1.1	-1.6	-0.7	25.3	45.2	27.4	27.5	-5.2	-4.8	TMEM68	1631	587	14390	0.003	1.2	1.9	0.6	12.4	26	10.8	16.7	3.6	3	PRF1	1643	14132	845	0.023	-2.6	-1.4	-3.4
HMBOX1	1839	1762	13215	6.6e-12	2.6	1.9	3.4	14.4	4.3	8.8	5.3	7.2	6.9	TUBA4B	1657	717	14260	1.8e-06	1.6	1	2.2	4.8	1	12.9	4.9	5.2	4.8	EIF4EBP1	1632	13932	1045	0.003	-1.1	-0.5	-1.8	445.6	251.1	266.8	107.3	-3.6	-3	CA13	1644	14131	846	0.023	-1.5	-0.5	-2.6
CCDC77	1841	1764	13213	6.6e-12	2.6	1.9	3.4	56.6	19.4	31.1	17.6	7.2	6.9	TPM2	1658	718	14259	1.8e-06	1.4	0.9	1.9	194.2	94.7	122.6	78.1	5.2	4.8	AMBN	1633	13931	1046	0.003	-2.1	-0.9	-2.9	0.5	0	2	0	-3.6	-3	C14orf80	1645	799	14178	0.023	1.3	2.2	0.5
TMEM50B	1842	1765	13212	6.6e-12	2.6	1.9	3.4	62.8	22.1	30	17.8	7.2	6.9	PPIA	1660	14036	941	1.8e-06	-1	-1.4	-0.6	72.6	112.9	29	41.4	-5.2	-4.8	HAUS1	1634	13930	1047	0.003	-1.1	-0.4	-1.7	67	36.7	35.7	22.4	-3.6	-3	CASQ1	1646	800	14177	0.023	1.3	2.4	0.5
ZMYND19	1844	1767	13210	6.6e-12	2.7	1.8	3.5	60.8	21.3	40	21.8	7.2	6.9	REPIN1	1661	14035	942	1.8e-06	-1.4	-2	-0.9	2	6.4	4.8	9.5	-5.2	-4.8	GPX3	1635	13929	1048	0.003	-1.8	-0.8	-2.8	3.7	0.6	8.7	2.6	-3.6	-3	TMEM126A	1647	801	14176	0.023	1.1	1.7	0.4
PAK1	1846	1769	13208	6.6e-12	3	2.1	3.9	17.8	4.9	13	7.1	7.2	6.9	LOC100133077	1662	720	14257	1.9e-06	1.7	1	2.3	2.1	0.4	4.3	1.8	5.2	4.8	IL17B	1636	588	14389	0.0031	1.6	2.6	0.7	1.9	16.4	7.3	21.6	3.6	3	SIPA1L2	1648	14130	847	0.023	-1.3	-0.4	-2.2
EDEM1	1847	1770	13207	6.6e-12	2.8	2	3.7	8.9	2.6	7.3	3.5	7.2	6.9	CEBPA	1663	14034	943	1.9e-06	-1.7	-2.5	-1	2.4	7.9	7.7	11.3	-5.2	-4.8	C16orf54	1637	589	14388	0.0031	1.7	3.2	0.8	0.2	3.4	1	4.6	3.6	3	RHOBTB1	1649	14129	848	0.023	-2.1	-0.8	-3.5
PIGU	1848	1771	13206	6.6e-12	2.8	2	3.6	46.3	12.7	39.1	13.3	7.2	6.9	DHCR24	1664	14033	944	1.9e-06	-1.1	-1.6	-0.7	24.5	44.4	23.3	26.7	-5.2	-4.8	AOX1	1638	590	14387	0.0031	1.6	2.7	0.7	1	4.2	2.6	6.6	3.6	3	DOT1L	1650	802	14175	0.023	1.1	1.9	0.4
C14orf37	1849	1772	13205	6.6e-12	3	2.1	3.9	14.4	3.4	11.6	6.4	7.2	6.9	UPP1	1665	14032	945	1.9e-06	-1.1	-1.5	-0.7	215.8	360.2	143.4	137.1	-5.2	-4.8	CD37	1639	591	14386	0.0031	1.5	3	0.7	0.7	6.1	3.7	9.1	3.6	3	LRP4	1651	14128	849	0.023	-1.4	-0.4	-2.6
SPSB1	1850	1773	13204	6.6e-12	2.8	1.9	3.7	7.9	1	5.7	2.3	7.2	6.9	ARHGAP23	1666	14031	946	1.9e-06	-1.6	-2.3	-1	0.1	0.7	1	1.5	-5.2	-4.8	ATXN2L	1640	13928	1049	0.0031	-1.2	-0.6	-1.9	24.1	12.1	17.9	8.1	-3.6	-3	WNT6	1652	14127	850	0.024	-1.8	-0.7	-2.6
MAN1A1	1851	1774	13203	6.6e-12	3.2	2.2	4.1	5.4	0.8	4.5	2.3	7.2	6.9	ATG14	1667	721	14256	1.9e-06	1.1	0.7	1.5	37.6	20.6	17.6	14.1	5.2	4.8	ZNF485	1641	592	14385	0.0031	1.6	2.5	0.8	1.8	9.6	4.4	12.9	3.6	3	SEL1L	1653	14126	851	0.024	-1.1	-0.3	-1.8
[truncated: 12,769 more rows]
[truncated: 104 more columns]
