# Supplementary material for: Single-Cell RNA-Seq Reveals Lineage and X Chromosome Dynamics in Human Preimplantation Embryos
Source: Cell. 2016 May 5;165(4):1012–26. doi: 10.1016/j.cell.2016.03.023 (PMC4868821; doi:10.1016/j.cell.2016.03.023)
Supplement: Table S6. Gene-Gene Pearson Correlations, Related to Figure 4 — Correlations were calculated amongst the top 300 maintained lineage genes (100 from each lineage). [file mmc7.xlsx]

## Sheet: cor.df.tab
Abbreviations
gene.pair	Pair of genes for which Pearson correlation has been calculated
g1.lin (g2.lin)	Lineage in which the gene listed first (second) in the pair is most specifically expressed
lin.pair	g1.lin and g2.lin concatenated
All cells	Correlation was calculated using all cells from that embryonic day
ICM cells	Correlation was calculated using ICM cells from that embryonic day
							All cells			ICM cells
gene.pair	g1.lin	g2.lin	lin.pair	E3	E4	E5.prelin	E5	E6	E7	E5	E6	E7
AARS2.AARS2	EPI	EPI	EPI.EPI	0	0	0	0	0	0	0	0	0
AARS2.ABCG2	EPI	TE	EPI.TE	0.139135	-0.00376565	-0.269354	-0.378554	-0.326929	-0.218014	-0.329007	-0.454725	-0.46357
AARS2.ABHD6	EPI	PE	EPI.PE	0.203366	0.0603484	0.0986283	0.0514794	0.166838	-0.00770353	-0.212769	-0.10768	-0.311094
AARS2.ACE	EPI	EPI	EPI.EPI	0.382492	0.28748	0.259369	0.359557	0.34714	0.326306	0.402136	0.449234	0.584751
AARS2.ACTN1	EPI	TE	EPI.TE	0.150148	0.159782	-0.075342	-0.27433	-0.187477	0.121336	-0.0710266	-0.133992	0.138613
AARS2.ADAM15	EPI	TE	EPI.TE	0.335355	0.116431	-0.125136	-0.244694	-0.216068	0.0424713	-0.0246627	-0.471652	-0.161583
AARS2.ADD3	EPI	PE	EPI.PE	0.145412	-0.23912	-0.109575	-0.164893	0.0371947	0.133725	-0.510286	-0.36273	0.015814
AARS2.ADK	EPI	TE	EPI.TE	0.124342	-0.0391514	-0.222682	-0.432974	-0.318492	-0.0604092	-0.279106	-0.477274	-0.346166
AARS2.ALDH1A1	EPI	PE	EPI.PE	0.127359	0.0145312	-0.0986163	0.0285711	0.0215863	0.134038	-0.259785	-0.165265	-0.204368
AARS2.ALPP	EPI	TE	EPI.TE	0.302951	0.185915	-0.0265935	-0.259252	-0.168222	0.0525882	-0.024393	-0.318292	0.0457419
AARS2.AMOTL1	EPI	PE	EPI.PE	0.240691	-0.0814323	0.0607692	0.018915	0.0791786	0.144967	-0.230349	-0.13962	-0.147841
AARS2.ANKRD6	EPI	TE	EPI.TE	0.120611	-0.0423972	-0.129505	-0.26796	-0.275767	-0.0234774	-0.1374	-0.479915	-0.181711
AARS2.ANXA6	EPI	TE	EPI.TE	-0.108621	0.247665	-0.149531	-0.306882	-0.310122	-0.00643774	-0.123881	-0.31024	0.0639688
AARS2.APOA1	EPI	PE	EPI.PE	-0.0972997	0.0347486	-0.178156	-0.10808	0.121914	0.156133	-0.251363	-0.359956	-0.419097
AARS2.APOA2	EPI	PE	EPI.PE	0.0285167	-0.037312	-0.196874	0.234248	0.130164	0.105172	-0.393287	-0.242245	-0.25463
AARS2.ARGFX	EPI	EPI	EPI.EPI	0.0283253	-0.164299	0.298311	0.465943	0.399711	0.385757	0.368952	0.502888	0.493533
AARS2.ARHGAP23	EPI	TE	EPI.TE	0.0100302	-0.0368154	-0.267628	-0.15025	-0.139167	-0.055359	-0.0476902	-0.174925	-0.217272
AARS2.ARHGEF26	EPI	TE	EPI.TE	0.0415998	0.0620147	0.0405311	-0.439861	-0.154783	0.037291	-0.150119	-0.219231	0.386375
AARS2.ASH2L	EPI	EPI	EPI.EPI	0.123805	0.352584	0.210894	0.381105	0.253893	0.204458	0.0138741	0.516862	0.205589
AARS2.ATP6V0A4	EPI	TE	EPI.TE	-0.318672	0.0745963	-0.0882261	-0.372785	-0.210646	-0.00637573	-0.199707	-0.384558	-0.137728
AARS2.ATP6V1B1	EPI	TE	EPI.TE	-0.00691332	0.174501	-0.14195	-0.380249	-0.249244	-0.0137052	-0.118152	-0.295584	-0.0603457
AARS2.ATP8B1	EPI	TE	EPI.TE	0.106604	0.203797	-0.130939	-0.405799	-0.0845921	0.0144865	-0.0366962	-0.104301	-0.0918885
AARS2.BASP1	EPI	TE	EPI.TE	0.0661042	0.365761	-0.159435	-0.369804	-0.232687	-0.260968	-0.133904	-0.279289	-0.368423
AARS2.BCOR	EPI	EPI	EPI.EPI	0.0831138	-0.0950115	0.0375165	0.327546	0.366623	0.329767	0.219019	0.49588	0.518001
AARS2.BMP6	EPI	PE	EPI.PE	-0.0702272	-0.147492	-0.0119751	0.161726	0.186215	0.0983509	-0.110946	-0.119569	-0.251147
AARS2.BTLA	EPI	EPI	EPI.EPI	0.0557038	0.153417	0.00946364	0.297141	0.32701	0.295872	0.0562678	0.3288	0.349806
AARS2.C4BPB	EPI	TE	EPI.TE	0.0329096	0.0996239	-0.173282	-0.354053	-0.251288	0.0154565	-0.41768	-0.391754	-0.021737
AARS2.CACHD1	EPI	PE	EPI.PE	0.178534	0.22454	0.0875335	-0.0108923	0.0299506	0.149834	-0.10424	-0.259818	-0.104571
AARS2.CADM1	EPI	PE	EPI.PE	-0.147698	0.097251	0.0797153	0.257398	0.252961	0.118276	-0.0799411	-0.203348	-0.0192915
AARS2.CAMK2D	EPI	PE	EPI.PE	-0.10337	0.0408211	-0.0958232	-0.112922	-0.027022	0.0137303	-0.324308	-0.405156	-0.120119
AARS2.CASP8	EPI	EPI	EPI.EPI	0.0718049	0.213632	0.197899	0.33558	0.313717	0.265788	-0.035228	0.394734	0.463373
AARS2.CAST	EPI	TE	EPI.TE	-0.14135	0.0468007	-0.148191	-0.36303	-0.305463	-0.148263	-0.139486	-0.403687	-0.452382
AARS2.CD24	EPI	TE	EPI.TE	0.157396	-0.201395	-0.224143	-0.23696	-0.358357	-0.200026	-0.25911	-0.443306	-0.412136
AARS2.CD53	EPI	TE	EPI.TE	0.117583	0.237869	0.0921581	-0.229888	-0.141442	0.111336	-0.27636	-0.184864	0.228671
AARS2.CDH2	EPI	PE	EPI.PE	-0.0666533	-0.0504042	0.11248	0.0374388	0.0693853	0.11471	-0.190103	-0.333147	-0.200321
AARS2.CELA3A	EPI	PE	EPI.PE	-0.119082	0.0220211	0.134119	0.0960152	0.141426	0.0775337	-0.222581	-0.142118	-0.199555
AARS2.CELA3B	EPI	PE	EPI.PE	-0.183794	0.0772591	0.00582261	0.085122	0.144934	0.0979248	-0.28476	-0.173447	-0.147217
AARS2.CERS6	EPI	PE	EPI.PE	-0.0139497	-0.0591953	-0.0344112	-0.0191477	0.0882087	0.136976	-0.209691	-0.0357749	0.0230122
AARS2.CFLAR	EPI	EPI	EPI.EPI	0.00399435	0.302174	0.38741	0.517053	0.394123	0.330026	0.135641	0.448441	0.395521
AARS2.CHST2	EPI	EPI	EPI.EPI	0.0791351	0.329761	-0.038689	0.426578	0.33093	0.268142	0.418314	0.434548	0.460356
AARS2.CITED4	EPI	TE	EPI.TE	-0.0541022	0.281324	0.0144419	-0.155828	-0.147611	-0.0839236	0.0369891	-0.188583	-0.0465595
AARS2.CLDN10	EPI	TE	EPI.TE	-0.200465	0.186132	-0.297373	-0.460156	-0.126732	0.143571	-0.22685	-0.399354	0.183776
AARS2.CLDN3	EPI	TE	EPI.TE	-0.0972997	0.022213	-0.219608	-0.116964	-0.163814	-0.0656653	-0.0626347	-0.30008	-0.394635
AARS2.CLDN4	EPI	TE	EPI.TE	0.0370381	0.0286458	-0.2507	-0.402912	-0.298364	-0.172835	-0.224352	-0.518679	-0.521608
AARS2.CMBL	EPI	PE	EPI.PE	-0.0380458	-0.115151	0.194863	0.0554365	0.105545	0.197051	-0.0488888	-0.170685	0.0212801
AARS2.CNIH3	EPI	PE	EPI.PE	0.030414	0.131364	0.158627	0.154728	0.244039	0.143497	-0.225981	-0.0569734	-0.0470004
AARS2.COL4A1	EPI	PE	EPI.PE	-0.0972997	0.104974	-0.0052827	0.00989288	0.167234	0.117891	-0.3685	-0.245563	-0.283991
AARS2.COL4A2	EPI	PE	EPI.PE	0.0540454	0.0363105	0.00337893	0.056849	0.160249	0.0911628	-0.172426	-0.137382	-0.277588
AARS2.CPN1	EPI	PE	EPI.PE	0.0260271	0.0738475	-0.0402134	0.0825031	0.1347	0.0987827	-0.0937437	-0.0741177	-0.133422
AARS2.CYP26A1	EPI	TE	EPI.TE	-0.105936	0.181549	-0.00509422	-0.264502	-0.0240854	0.0798106	-0.185111	-0.116435	0.046878
AARS2.DAB2	EPI	TE	EPI.TE	0.0494674	-0.0604114	-0.317957	-0.505802	-0.414625	-0.171421	-0.284244	-0.547407	-0.396378
AARS2.DENND2C	EPI	PE	EPI.PE	-0.0414338	-0.0340467	0.0577125	0.0877856	0.106518	0.159992	-0.295343	-0.0976376	-0.0131005
AARS2.DEPDC7	EPI	PE	EPI.PE	-0.0410254	0.00377294	0.141963	0.140145	0.0868808	0.166891	-0.102711	-0.119396	0.000184548
AARS2.DNAJC6	EPI	TE	EPI.TE	-0.14617	0.148432	-0.219822	-0.31679	-0.161897	-0.0677093	-0.0963731	-0.237558	-0.0880775
AARS2.DND1	EPI	EPI	EPI.EPI	0.0448132	0.169506	0.0517193	0.397721	0.35064	0.266058	0.190804	0.379761	0.326475
AARS2.DPP4	EPI	PE	EPI.PE	-0.0965422	0.0471973	-0.0554784	0.043139	0.229495	0.188357	-0.230248	-0.108937	-0.147583
AARS2.DPPA2	EPI	EPI	EPI.EPI	0.27424	-0.103764	0.0979971	0.216445	0.277286	0.296252	0.0291509	0.289879	0.276232
AARS2.DPPA4	EPI	EPI	EPI.EPI	0.0260963	0.095153	0.260045	0.262239	0.216393	0.137668	-0.0620792	0.389337	0.322841
AARS2.DPPA5	EPI	EPI	EPI.EPI	-0.00651722	-0.144109	0.232517	0.364059	0.343356	0.286498	0.499707	0.430841	0.300564
AARS2.DUSP4	EPI	PE	EPI.PE	-0.0274265	0.299806	0.223525	0.0668072	0.17139	0.144591	-0.020859	-0.108444	-0.207053
AARS2.DYNLT3	EPI	PE	EPI.PE	0.233395	0.00838217	0.0381759	0.150552	0.140676	0.0947279	-0.166589	-0.00410168	-0.403841
AARS2.EDEM1	EPI	PE	EPI.PE	-0.0237201	0.172493	0.00945661	0.109197	0.157525	-0.0584675	-0.0330158	-0.17506	-0.423436
AARS2.EFNA1	EPI	TE	EPI.TE	0.144151	0.194521	-0.173581	-0.356938	-0.277225	-0.0596802	-0.23922	-0.602957	-0.189211
AARS2.ELOVL6	EPI	TE	EPI.TE	0.303701	-0.104765	-0.296743	-0.258224	-0.0747019	0.0261164	-0.296485	-0.198793	0.0802783
AARS2.EMP2	EPI	TE	EPI.TE	-0.141552	0.0143698	-0.189427	-0.318713	-0.366216	-0.131858	-0.280927	-0.445909	-0.264444
AARS2.ENPEP	EPI	TE	EPI.TE	-0.156934	0.10561	-0.27609	-0.320475	-0.187111	-0.0673852	-0.12291	-0.496673	-0.322662
AARS2.ETV4	EPI	EPI	EPI.EPI	0.230722	-0.223646	0.177453	0.502364	0.423049	0.25625	0.524414	0.466599	0.602255
AARS2.FABP3	EPI	TE	EPI.TE	-0.0273808	0.0940321	-0.236515	-0.428368	-0.325593	-0.0254397	-0.322762	-0.343989	0.113171
AARS2.FAM101B	EPI	TE	EPI.TE	0.0207367	0.0821369	-0.241121	-0.385335	-0.153781	-0.0566893	-0.109622	-0.117296	-0.0599931
AARS2.FASN	EPI	TE	EPI.TE	-0.0997278	0.296781	-0.106926	-0.117897	-0.0338385	0.0131011	0.0555249	0.0282107	-0.0718085
AARS2.FBXL18	EPI	TE	EPI.TE	0.290355	0.134593	-0.249196	-0.154289	-0.164945	-0.0500089	0.131934	-0.206982	-0.141273
AARS2.FHL2	EPI	TE	EPI.TE	-0.0901218	0.107002	-0.241555	-0.443638	-0.214037	-0.0704363	-0.312875	-0.415927	-0.412761
AARS2.FLRT3	EPI	PE	EPI.PE	0.166273	-0.141897	0.0381804	-0.107118	0.0558547	0.157322	-0.40133	-0.233427	-0.0774636
AARS2.FN1	EPI	PE	EPI.PE	0.0996351	-0.14194	-0.104678	0.0582834	0.0671443	0.111184	-0.0566798	-0.302821	-0.230666
AARS2.FOLR1	EPI	TE	EPI.TE	0.0300295	0.207093	-0.15403	-0.383316	-0.321405	-0.138729	-0.441813	-0.59967	-0.397274
AARS2.FOXA2	EPI	PE	EPI.PE	0.139114	0.0137996	0.0569614	0.0733166	0.192794	0.111088	-0.349119	-0.0832442	-0.193805
AARS2.FOXD3-AS1	EPI	EPI	EPI.EPI	-0.0379913	0.233521	0.0740086	0.265767	0.273701	0.279898	0.122156	0.153712	0.153254
AARS2.FRMD4B	EPI	TE	EPI.TE	0.0564793	0.0134749	0.0354409	-0.39907	-0.284427	-0.109521	-0.161417	-0.555176	-0.330419
AARS2.FRMD6	EPI	PE	EPI.PE	0.0115962	0.167848	0.0630762	0.138805	0.0660955	0.101375	-0.245806	-0.188323	-0.193214
AARS2.FST	EPI	PE	EPI.PE	-0.00175208	-0.189305	0.00541893	0.0550601	0.129447	0.0130207	-0.141309	-0.225958	-0.540389
AARS2.GAB2	EPI	TE	EPI.TE	0.163566	-0.103302	-0.1739	-0.346198	-0.17875	-0.164444	-0.0516096	-0.322062	-0.560307
AARS2.GALNT10	EPI	TE	EPI.TE	0.0239767	-0.0838186	-0.16922	-0.297558	-0.256325	0.0652764	0.0744009	-0.43969	-0.0366552
AARS2.GATA2	EPI	TE	EPI.TE	0.24587	0.0509296	-0.398741	-0.417902	-0.270719	-0.254399	-0.207201	-0.437763	-0.621173
AARS2.GATA3	EPI	TE	EPI.TE	-0.18145	0.254749	-0.280372	-0.486413	-0.404397	-0.255496	-0.289549	-0.542787	-0.582778
AARS2.GATA4	EPI	PE	EPI.PE	-0.0487587	-0.0115012	-0.0383306	0.00742731	0.15447	0.117404	-0.413147	-0.205208	-0.22351
AARS2.GATA6	EPI	PE	EPI.PE	-0.014883	0.17038	0.108044	-0.0968949	-0.115817	-0.0586689	-0.118656	-0.359663	-0.261243
AARS2.GCNT3	EPI	PE	EPI.PE	0.0762703	-0.0641504	0.100923	0.148854	0.110757	0.130937	-0.060295	-0.0874103	-0.0692162
AARS2.GGT1	EPI	EPI	EPI.EPI	-0.152566	0.0829295	0.0583261	0.384529	0.437611	0.2824	0.395335	0.561112	0.435989
AARS2.GLIPR2	EPI	TE	EPI.TE	0.116819	0.253873	0.09766	-0.398275	-0.211805	-0.104421	-0.246785	-0.378542	-0.377043
AARS2.GM2A	EPI	TE	EPI.TE	0.163151	0.174997	-0.244836	-0.370743	-0.174516	0.0584853	-0.110379	-0.386948	-0.0427406
AARS2.GNA13	EPI	PE	EPI.PE	0.263938	0.030679	0.237287	0.276493	0.0814572	0.0557651	-0.0411857	-0.302724	-0.131226
AARS2.GPC3	EPI	PE	EPI.PE	0.124865	0.01877	0.00677602	0.303089	0.165017	0.23994	0.191523	-0.236723	0.00209342
AARS2.GPRC5A	EPI	TE	EPI.TE	0.0322769	0.184984	-0.185246	-0.506473	-0.10137	0.170348	-0.348	-0.385041	0.215945
AARS2.GPRC5C	EPI	EPI	EPI.EPI	0.0343134	0.160947	0.109419	0.420452	0.429418	0.178921	0.149095	0.462314	0.296042
AARS2.GREB1L	EPI	TE	EPI.TE	0.11296	0.0591402	0.0215165	-0.160696	-0.150294	-0.0413748	0.0783128	-0.444746	-0.394278
AARS2.GRHL2	EPI	TE	EPI.TE	0.0438488	0.159295	-0.00882153	-0.425197	-0.259301	-0.15005	-0.160689	-0.468859	-0.422959
AARS2.GUCA1A	EPI	EPI	EPI.EPI	-0.0435483	-0.0228414	0.168115	0.225245	0.263518	0.315934	0.105618	0.139843	0.3248
AARS2.HEY2	EPI	EPI	EPI.EPI	-0.100568	0.061477	0.0818888	0.150109	0.357993	0.321353	0.131743	0.462815	0.546333
AARS2.HIP1	EPI	TE	EPI.TE	0.0726635	-0.098805	-0.147308	-0.437001	-0.277248	-0.0563786	-0.283747	-0.25491	-0.0675178
AARS2.HMGCR	EPI	PE	EPI.PE	0.172933	0.129504	-0.0603752	-0.03767	0.187481	0.169818	-0.419945	-0.328061	-0.0755086
AARS2.HNF1B	EPI	PE	EPI.PE	-0.0381338	-0.127192	0.0185305	0.212106	0.125203	0.103204	-0.236705	-0.282888	-0.229904
AARS2.HNF4A	EPI	PE	EPI.PE	-0.0486352	0.302536	0.200956	0.262587	0.231812	0.22472	0.113757	0.0287032	0.0325198
AARS2.HSPB11	EPI	TE	EPI.TE	-0.0971563	0.0870889	-0.108073	-0.351281	-0.21254	-0.0410248	-0.0598921	-0.399074	-0.136079
AARS2.ID2	EPI	PE	EPI.PE	0.0382679	-0.0454299	-0.126868	-0.00380192	0.113861	0.0682075	-0.336657	-0.335371	-0.470242
AARS2.IGF1	EPI	PE	EPI.PE	0.0568841	0.0719584	-0.00638964	0.0161943	0.11722	0.0983441	-0.166475	-0.225248	-0.101115
AARS2.IL23A	EPI	EPI	EPI.EPI	0.252029	-0.201782	0.0984105	0.199702	0.207404	0.242896	0.00958296	0.0229245	0.223501
AARS2.ITFG3	EPI	EPI	EPI.EPI	0.160962	0.157241	0.288642	0.417082	0.308722	0.294606	0.528616	0.301177	0.303229
AARS2.JDP2	EPI	TE	EPI.TE	-0.216459	0.0744749	-0.314988	-0.435857	-0.268353	-0.104187	-0.227015	-0.576481	-0.354139
AARS2.KIFAP3	EPI	PE	EPI.PE	-0.0190063	0.0803353	0.075057	0.0940282	0.162414	0.0785275	-0.376384	-0.00464938	-0.0258362
AARS2.KIT	EPI	PE	EPI.PE	0.0884687	0.134856	0.153155	0.229542	0.239228	0.214839	-0.231491	-0.00423802	0.130827
AARS2.KLF17	EPI	EPI	EPI.EPI	0.182794	-0.0927836	0.301385	0.370277	0.367095	0.384673	0.179261	0.424233	0.476098
AARS2.KRT18	EPI	TE	EPI.TE	0.196856	0.287568	-0.261737	-0.507397	-0.274918	-0.168756	-0.338848	-0.419803	-0.467346
AARS2.KRT19	EPI	TE	EPI.TE	-0.159471	0.0395929	-0.145548	-0.284558	-0.33777	-0.284125	-0.139205	-0.48225	-0.491628
AARS2.KRT8	EPI	TE	EPI.TE	0.106727	0.290225	-0.201899	-0.448568	-0.316948	-0.19979	-0.328005	-0.451246	-0.445183
AARS2.LAD1	EPI	TE	EPI.TE	0.252593	-0.21996	-0.260812	-0.401111	-0.147688	-0.0929796	-0.205353	-0.441614	-0.378936
AARS2.LAPTM4B	EPI	EPI	EPI.EPI	0.174975	0.0688321	0.276115	0.335307	0.364792	0.304793	0.128758	0.44173	0.46176
AARS2.LDLRAP1	EPI	EPI	EPI.EPI	0.132939	0.312242	0.19356	0.368901	0.303767	0.253783	0.513992	0.489784	0.496143
AARS2.LEPRE1	EPI	PE	EPI.PE	0.0655473	0.294846	0.227425	0.282406	0.127204	0.0867419	0.0425406	-0.242453	-0.138356
AARS2.LIM2	EPI	EPI	EPI.EPI	0.114173	0.183115	0.132803	0.316038	0.350878	0.289079	0.122698	0.318832	0.268276
AARS2.LOC101929767	EPI	PE	EPI.PE	-0.0487358	0.308956	0.0140593	0.217036	0.132213	0.193003	-0.226443	-0.192015	-0.0393827
AARS2.LRP2	EPI	TE	EPI.TE	-0.0393473	0.0309557	-0.306119	-0.385716	-0.226623	-0.187688	-0.151622	-0.585126	-0.593242
AARS2.LRP4	EPI	EPI	EPI.EPI	0.260245	0.250074	0.36929	0.588284	0.427523	0.331631	0.491927	0.588861	0.52544
AARS2.LRRC16A	EPI	PE	EPI.PE	-0.222531	0.206451	0.113564	-0.0160794	-0.0289932	0.0913955	-0.327069	-0.226204	-0.126398
AARS2.LRRFIP1	EPI	TE	EPI.TE	0.0573916	0.265322	-0.182016	-0.188971	-0.298518	-0.183179	0.180961	-0.372141	-0.273125
AARS2.MAP2K6	EPI	PE	EPI.PE	-0.0741236	-0.0901066	0.0228341	0.0791109	0.0672539	0.202416	-0.408805	-0.157671	0.128896
AARS2.MAP4K1	EPI	EPI	EPI.EPI	0.149102	-0.00730782	-0.0753528	0.344157	0.429413	0.385836	0.0997396	0.604275	0.519559
AARS2.MARCKS	EPI	PE	EPI.PE	0.228707	0.344945	0.136244	-0.092697	-0.0943685	-0.0376171	-0.307331	-0.383019	-0.190619
AARS2.MIAT	EPI	EPI	EPI.EPI	-0.0868256	-0.0905621	0.154927	0.277874	0.362796	0.224509	0.0528681	0.399602	0.310702
AARS2.MT1X	EPI	EPI	EPI.EPI	0.240263	0.177418	0.244641	0.316051	0.39902	0.375418	0.357916	0.361016	0.467308
AARS2.MYC	EPI	TE	EPI.TE	0.137502	0.129361	-0.083437	-0.399611	-0.253835	0.0357814	-0.129691	-0.392393	0.116603
AARS2.MYCT1	EPI	TE	EPI.TE	0.0821128	-0.0263701	-0.242166	-0.159401	-0.141594	-0.0413267	-0.0585297	-0.315543	-0.0695733
AARS2.MYL4	EPI	PE	EPI.PE	0.00220412	0.0595503	-0.0395223	-0.0251131	0.156118	0.110305	-0.404462	-0.279768	-0.215301
AARS2.MYLPF	EPI	TE	EPI.TE	0.0530425	0.308314	-0.0664228	-0.211617	-0.197489	0.0333397	-0.0476012	-0.41463	-0.0943601
AARS2.MYO6	EPI	TE	EPI.TE	0.183212	-0.0217631	-0.0541671	-0.230884	-0.233824	-0.174692	-0.255639	-0.365528	-0.148685
AARS2.MYOF	EPI	TE	EPI.TE	-0.0820883	0.187634	-0.0774659	-0.415681	-0.22785	-0.230557	-0.218108	-0.442761	-0.357816
AARS2.NANOG	EPI	EPI	EPI.EPI	0.338792	-0.0682784	0.162025	0.555928	0.387125	0.344155	0.332987	0.353889	0.486829
AARS2.NGEF	EPI	EPI	EPI.EPI	0.0606099	0.181995	0.228429	0.50473	0.450691	0.269662	0.421698	0.558543	0.366317
AARS2.NID1	EPI	PE	EPI.PE	-0.0397822	0.156821	0.067274	0.219219	0.0695287	0.0133429	-0.0358318	-0.312753	-0.352749
AARS2.NID2	EPI	PE	EPI.PE	0.131132	-0.0500922	-0.0434776	0.00693253	0.102197	0.158208	-0.349757	-0.177267	-0.142431
AARS2.NIM1K	EPI	TE	EPI.TE	0.164467	-0.0175306	-0.0740026	-0.190815	-0.209291	0.0449107	-0.0639171	-0.200995	0.108149
AARS2.NLRP9	EPI	EPI	EPI.EPI	0.0826528	-0.142841	0.032522	0.145861	0.284424	0.186727	-0.0929718	0.191964	0.237466
AARS2.NOG	EPI	PE	EPI.PE	0.200721	-0.0615086	0.0489873	0.000208643	0.0892984	-0.000919328	-0.10425	-0.0809222	-0.0999743
AARS2.NPC2	EPI	TE	EPI.TE	0.245061	-0.0268256	-0.102796	-0.234947	-0.0578477	0.0910416	-0.0923902	-0.226824	0.183169
AARS2.OLFML1	EPI	TE	EPI.TE	0.0229719	0.0541901	-0.0559235	-0.217916	-0.133269	-0.0184355	-0.0819269	-0.407075	-0.0251516
AARS2.OSBPL6	EPI	TE	EPI.TE	-0.0668542	0.11059	-0.0130403	-0.251666	-0.096763	0.00148803	-0.0889484	-0.112438	0.00794252
AARS2.OTX2	EPI	PE	EPI.PE	0.0750943	-0.223413	-0.0942414	0.225494	0.132002	0.11388	-0.157153	-0.211402	-0.0693327
AARS2.P4HA1	EPI	PE	EPI.PE	0.0269128	-0.143687	0.222923	-0.058637	0.0300918	0.178584	-0.416546	-0.353321	-0.0561479
AARS2.PALLD	EPI	TE	EPI.TE	0.0033262	0.115886	-0.281162	-0.305174	-0.355556	-0.122894	-0.0439118	-0.426995	-0.442207
AARS2.PAPSS1	EPI	PE	EPI.PE	-0.0956292	0.172574	0.0884335	0.106795	0.0495646	0.126641	0.0138037	-0.13844	-0.0548403
AARS2.PBX3	EPI	EPI	EPI.EPI	0.00951934	0.205497	0.0371366	0.416927	0.200857	0.239972	0.408297	0.4203	0.23296
AARS2.PDGFA	EPI	TE	EPI.TE	-0.179769	0.181041	-0.169874	-0.382763	-0.235445	-0.107849	-0.169578	-0.0915469	0.101115
AARS2.PDGFRA	EPI	PE	EPI.PE	-0.200666	0.118273	0.0268986	0.374951	0.229876	0.131626	-0.204144	-0.17439	-0.212002
AARS2.PDLIM1	EPI	TE	EPI.TE	-0.103499	0.222083	-0.0850843	-0.294248	-0.298914	0.0575923	-0.0665254	-0.266211	0.157499
AARS2.PDPN	EPI	PE	EPI.PE	0.103703	0.0308581	-0.130741	-0.266843	0.18298	0.242069	-0.408033	-0.10222	-0.00442964
AARS2.PGM1	EPI	PE	EPI.PE	-0.0769266	0.195996	-0.00194417	-0.0905196	0.0561122	0.179565	-0.353608	-0.296688	-0.140571
AARS2.PHLDB2	EPI	PE	EPI.PE	-0.082808	0.15736	0.0669363	0.261751	0.155559	0.0913423	0.0109755	-0.0193196	-0.231195
AARS2.PIK3R1	EPI	PE	EPI.PE	0.113739	0.0275562	0.147391	0.210487	0.0798138	0.0799208	-0.110503	-0.127012	-0.173864
AARS2.PIP5K1B	EPI	TE	EPI.TE	-0.0444008	-0.0326638	-0.111144	-0.332279	-0.128288	-0.017762	-0.147185	-0.257879	-0.0365566
AARS2.PITX2	EPI	PE	EPI.PE	0.0172608	-0.10232	-0.0757427	0.0882206	0.176868	0.246314	-0.106293	-0.181419	0.0788166
AARS2.PLA2G4F	EPI	EPI	EPI.EPI	-0.0821058	0.204057	0.238242	0.349398	0.313657	0.313815	0.384932	0.476613	0.484064
AARS2.PLAC8	EPI	TE	EPI.TE	-0.109005	0.0841293	-0.183467	-0.325177	-0.19217	0.0748743	-0.211714	-0.358716	0.057286
AARS2.POMC	EPI	PE	EPI.PE	0.0932275	0.221363	-0.00325182	-0.205775	0.015835	0.183401	-0.031868	-0.152199	0.287416
AARS2.POU5F1	EPI	EPI	EPI.EPI	-0.138347	0.293886	0.421637	0.419397	0.482087	0.412313	0.192407	0.567128	0.544361
AARS2.PPME1	EPI	TE	EPI.TE	0.000554176	-0.0290894	-0.0120556	-0.282911	-0.233504	-0.108337	0.0233511	-0.369977	-0.256774
AARS2.PPT1	EPI	TE	EPI.TE	-0.0571428	0.0181298	-0.0667333	-0.434667	-0.2692	-0.0689129	-0.327717	-0.485551	-0.134476
AARS2.PRCP	EPI	PE	EPI.PE	0.0543268	0.225814	0.226662	0.227652	0.171772	0.175574	-0.193519	-0.295408	-0.0765794
AARS2.PRDM14	EPI	EPI	EPI.EPI	0.0313652	0.187006	0.0893206	0.405679	0.457626	0.331629	0.286862	0.587914	0.396346
AARS2.PRSS8	EPI	TE	EPI.TE	0.102916	0.0256513	-0.308303	-0.32889	-0.148238	0.00235045	-0.084667	-0.265235	0.0355173
AARS2.PRUNE2	EPI	EPI	EPI.EPI	-0.110295	0.23738	-0.0659105	0.313571	0.400848	0.32073	0.137957	0.480677	0.439919
AARS2.PSORS1C2	EPI	EPI	EPI.EPI	-0.121937	0.260013	0.248938	0.427136	0.367951	0.306663	0.382046	0.37495	0.461366
AARS2.PTGES	EPI	TE	EPI.TE	0.12914	0.30051	-0.103705	-0.416446	-0.235521	-0.0817314	-0.0391549	-0.323905	-0.279037
AARS2.PTK2B	EPI	PE	EPI.PE	0.181428	-0.0337252	0.0992974	0.0415264	0.0570569	0.093444	-0.320333	0.0565853	-0.046906
AARS2.RAB25	EPI	TE	EPI.TE	0.291772	0.108398	-0.245976	-0.375187	-0.163282	0.0225166	-0.10332	-0.26126	-0.324114
AARS2.RGS5	EPI	PE	EPI.PE	0.148976	0.135272	0.136845	-0.0183882	0.154719	0.104851	-0.293852	0.134825	-0.171498
AARS2.RNASE1	EPI	PE	EPI.PE	-0.0923832	0.0174513	-0.0777848	-0.105442	0.0924601	0.217008	-0.26322	-0.140611	0.0408133
AARS2.ROBO1	EPI	PE	EPI.PE	0.00522658	0.150637	0.070145	-0.0214419	0.1156	0.187883	-0.434028	-0.10981	-0.0102607
AARS2.S100A16	EPI	TE	EPI.TE	0.168168	0.16802	-0.303244	-0.32443	-0.303334	0.0157188	0.0561156	-0.433149	-0.0544393
AARS2.S100A6	EPI	TE	EPI.TE	0.111216	0.0418453	-0.20102	-0.345883	-0.378465	-0.192586	-0.392043	-0.448859	-0.31687
AARS2.SALL1	EPI	PE	EPI.PE	-0.156771	0.00517334	0.0715971	0.046833	0.0961814	0.0980016	-0.288251	-0.0532998	-0.114283
AARS2.SEPT6	EPI	EPI	EPI.EPI	0.22041	-0.145142	-0.0187112	0.116204	0.371591	0.262927	0.01353	0.479927	0.350116
AARS2.SERINC5	EPI	EPI	EPI.EPI	-0.222818	-0.105788	0.0363186	0.359996	0.348321	0.160178	0.0743342	0.412917	0.408709
AARS2.SERPINB6	EPI	EPI	EPI.EPI	0.274703	0.0787642	0.454043	0.319814	0.403885	0.188123	0.233773	0.430474	0.23994
AARS2.SERPINE2	EPI	PE	EPI.PE	-0.0827341	0.0984737	0.267825	0.29056	0.22318	0.258	0.0528818	-0.0589229	0.012519
AARS2.SH3GL3	EPI	TE	EPI.TE	-0.134192	0.0761203	-0.21283	-0.225399	-0.205133	-0.0990164	-0.189153	-0.432837	-0.0749611
AARS2.SH3PXD2A	EPI	EPI	EPI.EPI	0.107012	0.231143	0.289501	0.502665	0.325475	0.328305	0.519267	0.386031	0.579
AARS2.SHPK	EPI	EPI	EPI.EPI	0.33329	0.115049	0.317776	0.401929	0.321596	0.379991	0.473405	0.463085	0.614971
AARS2.SLC16A9	EPI	EPI	EPI.EPI	0.197418	0.0593004	0.147672	0.556667	0.372112	0.330833	0.402477	0.470569	0.482553
AARS2.SLC19A3	EPI	TE	EPI.TE	-0.0705509	0.00853863	-0.00376227	-0.245774	-0.0584969	0.0406302	-0.0250066	-0.139093	-0.0785366
AARS2.SLC25A12	EPI	EPI	EPI.EPI	-0.0288891	0.150251	0.114185	0.519911	0.364352	0.342189	0.530289	0.420584	0.535606
AARS2.SLC28A3	EPI	TE	EPI.TE	-0.0698701	0.0580006	-0.126174	-0.45415	-0.245215	-0.104434	-0.352078	-0.467821	-0.208186
AARS2.SLC34A2	EPI	TE	EPI.TE	0.19377	-0.150645	-0.303064	-0.398247	-0.18801	-0.0568157	-0.230916	-0.273046	-0.34511
AARS2.SLC7A2	EPI	TE	EPI.TE	-0.155115	-0.0759695	-0.305181	-0.458872	-0.297508	-0.142383	-0.333415	-0.54713	-0.63042
AARS2.SLC7A5	EPI	TE	EPI.TE	0.33976	0.313606	-0.163274	-0.255851	-0.156004	-0.020433	-0.0214074	-0.457701	-0.33147
AARS2.SMAD9	EPI	PE	EPI.PE	0.0796979	0.0750343	0.0403766	-0.0260501	0.0609949	0.0445083	-0.263878	-0.262101	-0.206948
AARS2.SOX2	EPI	EPI	EPI.EPI	0.233004	0.15059	0.230166	0.505915	0.364852	0.350419	0.337238	0.410279	0.399895
AARS2.SP8	EPI	PE	EPI.PE	0.0905436	0.254608	-0.0263311	0.191221	0.193639	0.16693	-0.149192	0.0174393	-0.0149773
AARS2.SUN3	EPI	TE	EPI.TE	-0.0972997	0.243374	-0.204269	-0.337806	-0.136253	-0.100064	-0.232231	-0.0731046	-0.161802
AARS2.SUSD2	EPI	EPI	EPI.EPI	0.112293	0.252974	0.270181	0.305461	0.389652	0.339122	0.493957	0.457212	0.445122
AARS2.SYBU	EPI	TE	EPI.TE	-0.0915454	0.0713665	0.107595	-0.15067	-0.167744	0.0589477	-0.0382569	-0.251904	0.0574732
AARS2.TACSTD2	EPI	TE	EPI.TE	0.123947	0.0562178	-0.287689	-0.354484	-0.296629	-0.114374	-0.310812	-0.532346	-0.428721
AARS2.TAGLN2	EPI	TE	EPI.TE	0.2002	0.201032	-0.164928	-0.386406	-0.284816	0.127715	-0.102346	-0.473274	0.0762737
AARS2.TBC1D16	EPI	EPI	EPI.EPI	-0.0597833	-0.0120231	0.0174981	0.242213	0.255254	0.265072	0.0822976	0.254966	0.454965
AARS2.TCF7L1	EPI	TE	EPI.TE	0.169996	0.0475503	-0.235652	-0.264736	-0.161978	-0.0670845	0.156372	-0.194424	0.0576321
AARS2.TEAD1	EPI	TE	EPI.TE	0.134137	0.0158298	-0.274912	-0.39953	-0.245861	-0.239524	-0.126893	-0.376294	-0.586627
AARS2.TET2	EPI	TE	EPI.TE	0.185015	0.249118	0.00469887	-0.361842	-0.267277	-0.0862148	-0.19199	-0.388118	-0.534057
AARS2.TFRC	EPI	TE	EPI.TE	0.129139	0.207754	0.112456	-0.290612	-0.211494	-0.0610555	-0.166119	-0.472663	-0.427139
AARS2.TGFBR3	EPI	TE	EPI.TE	0.00287104	0.314767	-0.15143	-0.390054	-0.162865	-0.0326957	-0.0467981	-0.432019	-0.313462
AARS2.TMEM106C	EPI	TE	EPI.TE	0.123775	-0.0716377	0.106723	-0.263171	-0.259207	-0.203585	-0.122639	-0.450358	-0.524932
AARS2.TMEM123	EPI	PE	EPI.PE	0.0318633	-0.0979239	0.0232578	0.0796202	0.158074	0.14467	-0.507172	0.0696683	-0.208122
AARS2.TMEM171	EPI	TE	EPI.TE	-0.0593117	0.0595704	-0.0828393	-0.111934	-0.178928	0.0721519	0.175223	-0.162388	0.0696238
AARS2.TMEM88	EPI	PE	EPI.PE	-0.0894058	0.118866	-0.107149	0.0439196	-0.101129	-0.00581392	-0.110299	-0.478338	-0.171857
AARS2.TMPRSS13	EPI	TE	EPI.TE	-0.0265047	-0.153529	-0.128561	-0.27983	-0.23594	0.0258009	-0.277993	-0.490689	-0.124431
AARS2.TMPRSS2	EPI	TE	EPI.TE	0.0116224	0.0084189	-0.273207	-0.36289	-0.134574	0.0492259	-0.0716736	-0.540479	-0.0369656
AARS2.TNFRSF8	EPI	EPI	EPI.EPI	0.0692929	0.0103255	0.26048	0.273186	0.287342	0.37063	0.200669	0.187388	0.517429
AARS2.TRIM2	EPI	PE	EPI.PE	0.187489	0.160868	-0.122561	0.0569951	0.227313	0.246411	-0.286475	-0.098476	-0.0719824
AARS2.TSPAN15	EPI	TE	EPI.TE	0.059254	0.0173354	-0.174439	-0.173391	-0.119892	-0.0757926	-0.187149	-0.38175	-0.305577
AARS2.UBTD1	EPI	EPI	EPI.EPI	-0.0111914	0.0668765	0.107012	0.441052	0.324078	0.304063	0.277738	0.447899	0.460359
AARS2.UPP1	EPI	EPI	EPI.EPI	-0.0142497	0.306844	0.276911	0.495666	0.408467	0.180729	0.481032	0.476129	0.549613
AARS2.USP28	EPI	EPI	EPI.EPI	0.0941808	0.130882	0.18166	0.402488	0.249723	0.22218	0.0797568	0.488609	0.444621
AARS2.VAMP8	EPI	TE	EPI.TE	-0.125741	0.294647	-0.202947	-0.338954	-0.115974	-0.1695	-0.091705	-0.397334	-0.157429
AARS2.VIL1	EPI	PE	EPI.PE	0.122745	-0.0734482	0.0107577	0.0503742	0.160536	0.124066	-0.359477	-0.01385	0.00253219
AARS2.VWA5A	EPI	PE	EPI.PE	-0.0419437	0.0374367	-0.0263013	0.319957	0.182015	0.214704	-0.0383913	-0.0118656	0.287955
AARS2.WNT3	EPI	EPI	EPI.EPI	-0.0388947	0.115308	0.107372	0.327853	0.400126	0.243415	0.349989	0.381907	0.468132
AARS2.ZYG11A	EPI	EPI	EPI.EPI	0.206295	0.0958667	0.271827	0.4782	0.285396	0.294828	0.350037	0.444037	0.535934
ABCG2.ABCG2	TE	TE	TE.TE	0	0	0	0	0	0	0	0	0
ABCG2.ACTN1	TE	TE	TE.TE	-0.00184702	0.166579	0.0898521	0.410691	0.306711	0.193759	0.357517	0.296878	0.231093
ABCG2.ADAM15	TE	TE	TE.TE	0.117686	0.148145	0.453342	0.713336	0.493355	0.362586	0.531862	0.509668	0.352044
ABCG2.ADK	TE	TE	TE.TE	0.140812	0.0150477	0.426629	0.594411	0.546864	0.475508	0.503692	0.626825	0.588145
ABCG2.ALPP	TE	TE	TE.TE	-0.0261828	0.0770388	0.235308	0.609959	0.409633	0.356893	0.554712	0.513041	0.104776
ABCG2.ANKRD6	TE	TE	TE.TE	0.104439	-0.0563856	0.351035	0.50402	0.465402	0.402144	0.520767	0.70461	0.132444
ABCG2.ANXA6	TE	TE	TE.TE	0.0472028	-0.0146581	0.322908	0.563014	0.49711	0.107062	0.501224	0.528328	-0.116929
ABCG2.ARHGEF26	TE	TE	TE.TE	0.0247555	0.0684052	0.263865	0.516243	0.337773	0.05766	0.315227	0.395618	-0.412312
ABCG2.ATP6V0A4	TE	TE	TE.TE	0.295908	0.212435	0.415433	0.675307	0.54737	0.438564	0.546529	0.598401	0.404345
ABCG2.ATP6V1B1	TE	TE	TE.TE	-0.0213645	0.253084	0.251002	0.618607	0.42889	0.419682	0.40793	0.522221	0.354105
ABCG2.ATP8B1	TE	TE	TE.TE	-0.209652	0.0370143	0.107589	0.552642	0.360272	0.317313	0.320615	0.457591	0.396612
ABCG2.BASP1	TE	TE	TE.TE	0.0873389	0.141326	0.229933	0.432042	0.340959	0.250001	0.325576	0.3123	0.295396
ABCG2.CAST	TE	TE	TE.TE	0.00741478	0.0556212	0.467283	0.681007	0.606563	0.418573	0.573465	0.712863	0.585309
ABCG2.CD24	TE	TE	TE.TE	-0.088355	0.139385	0.663099	0.712462	0.608166	0.507293	0.639904	0.639902	0.561195
ABCG2.CD53	TE	TE	TE.TE	0.180719	0.103787	0.0678401	0.369156	0.444862	0.18572	0.257256	0.50719	-0.0493403
ABCG2.CITED4	TE	TE	TE.TE	-0.038547	0.149314	0.103416	0.369331	0.274033	0.192835	0.263725	0.258306	-0.0155488
ABCG2.CLDN10	TE	TE	TE.TE	0.204385	0.0519299	0.314243	0.549725	0.319238	0.251781	0.580142	0.465981	0.243473
ABCG2.CLDN4	TE	TE	TE.TE	-0.0449593	0.298089	0.410028	0.637715	0.585412	0.515692	0.60646	0.678396	0.614725
ABCG2.CYP26A1	TE	TE	TE.TE	-0.0657281	0.114707	-0.231124	0.259791	0.00632274	-0.0318265	0.406427	-0.150573	0.00185114
ABCG2.DAB2	TE	TE	TE.TE	0.0293744	-0.0967398	0.526176	0.686916	0.634291	0.476298	0.724405	0.691333	0.522336
ABCG2.EFNA1	TE	TE	TE.TE	0.0909666	-0.0179636	0.209074	0.447837	0.556771	0.409754	0.497056	0.684604	0.450231
ABCG2.ELOVL6	TE	TE	TE.TE	0.00834661	-0.0774029	0.582057	0.623392	0.352266	0.423409	0.534628	0.277239	0.188743
ABCG2.EMP2	TE	TE	TE.TE	0.0986544	0.0773642	0.296563	0.537935	0.573571	0.457316	0.442732	0.689377	0.290072
ABCG2.FABP3	TE	TE	TE.TE	-0.0636529	0.152753	0.644806	0.800372	0.594691	0.376466	0.751487	0.639016	0.0366502
ABCG2.FAM101B	TE	TE	TE.TE	-0.074632	0.106075	0.32667	0.364649	0.355073	0.00812158	0.152717	0.293892	-0.0184158
ABCG2.FASN	TE	TE	TE.TE	-0.0616639	0.167633	0.462785	0.49936	0.197123	0.255639	0.182898	0.0158883	0.27202
ABCG2.FBXL18	TE	TE	TE.TE	0.0766132	0.060033	0.359739	0.370319	0.262956	0.282118	0.114632	0.26565	0.441474
ABCG2.FHL2	TE	TE	TE.TE	-0.0511813	0.236326	0.386538	0.687718	0.436243	0.390002	0.707501	0.654264	0.709397
ABCG2.FOLR1	TE	TE	TE.TE	0.191567	0.193506	0.261995	0.535178	0.53186	0.467106	0.483437	0.63091	0.646074
ABCG2.FRMD4B	TE	TE	TE.TE	-0.031989	-0.142117	0.145999	0.469457	0.408359	0.291944	0.298188	0.501065	0.26272
ABCG2.GAB2	TE	TE	TE.TE	0.0247727	0.135929	0.414301	0.584362	0.424059	0.182814	0.487243	0.500732	0.500892
ABCG2.GALNT10	TE	TE	TE.TE	-0.0598212	-0.0166618	0.521084	0.59434	0.39943	0.209419	0.381542	0.405026	0.21594
ABCG2.GATA2	TE	TE	TE.TE	-0.128041	0.364048	0.627256	0.661501	0.526754	0.357275	0.626251	0.625285	0.646486
ABCG2.GATA3	TE	TE	TE.TE	0.0343097	0.127545	0.307055	0.585369	0.593337	0.426361	0.641332	0.655472	0.651895
ABCG2.GLIPR2	TE	TE	TE.TE	-0.0912669	0.118206	-0.232001	0.205439	0.348421	0.318636	0.244742	0.32921	0.2618
ABCG2.GM2A	TE	TE	TE.TE	0.0893752	-0.0939089	0.583643	0.633672	0.476601	0.283122	0.428344	0.467253	0.171151
ABCG2.GPRC5A	TE	TE	TE.TE	-0.0701831	0.23991	0.359556	0.636205	0.392655	0.268513	0.7327	0.608275	-0.07961
ABCG2.GREB1L	TE	TE	TE.TE	-0.080362	0.0375033	0.16755	0.452179	0.463108	0.26861	0.25621	0.565654	0.443131
ABCG2.GRHL2	TE	TE	TE.TE	-0.0256968	0.201186	0.080617	0.52703	0.559115	0.325799	0.46863	0.728468	0.460565
ABCG2.HIP1	TE	TE	TE.TE	-0.116653	0.060654	0.353266	0.462413	0.461008	0.379086	0.424536	0.43159	0.273325
ABCG2.HSPB11	TE	TE	TE.TE	0.0661115	-0.135364	0.333207	0.582752	0.36933	0.202862	0.545514	0.488612	0.308398
ABCG2.JDP2	TE	TE	TE.TE	-0.0971542	0.344944	0.480745	0.48659	0.519145	0.290496	0.522982	0.553385	0.428199
ABCG2.KRT18	TE	TE	TE.TE	0.110315	0.172398	0.351622	0.539858	0.486104	0.43491	0.55792	0.530862	0.585034
ABCG2.KRT19	TE	TE	TE.TE	-0.0703361	0.220845	0.525274	0.651785	0.584548	0.473164	0.591298	0.735784	0.500646
ABCG2.KRT8	TE	TE	TE.TE	0.0860368	0.144643	0.326034	0.511309	0.466974	0.382874	0.541986	0.4674	0.511232
ABCG2.LAD1	TE	TE	TE.TE	-0.00553223	-0.0415723	0.496133	0.537823	0.402824	0.235016	0.568957	0.506896	0.477007
ABCG2.LRP2	TE	TE	TE.TE	0.322023	-0.0310933	0.613345	0.701755	0.55839	0.466131	0.565433	0.652785	0.580081
ABCG2.LRRFIP1	TE	TE	TE.TE	0.0122179	0.142931	0.316958	0.336551	0.516934	0.408	0.0131803	0.565275	0.385282
ABCG2.MYC	TE	TE	TE.TE	0.0550508	-0.0909026	0.0466137	0.46468	0.426783	0.253698	0.412483	0.516725	0.20944
ABCG2.MYLPF	TE	TE	TE.TE	-0.0936988	0.107013	0.0381022	0.214444	0.284084	0.192963	0.220284	0.407125	0.338059
ABCG2.MYO6	TE	TE	TE.TE	-0.0173102	-0.0253016	0.204169	0.535519	0.528692	0.284197	0.489524	0.583035	0.391456
ABCG2.MYOF	TE	TE	TE.TE	-0.0405912	0.21045	0.271757	0.562892	0.498504	0.34335	0.454859	0.550796	0.435926
ABCG2.NPC2	TE	TE	TE.TE	0.0464243	0.00447592	0.275907	0.520226	0.369253	0.441164	0.393316	0.521787	0.185831
ABCG2.OLFML1	TE	TE	TE.TE	-0.0031351	-0.0630037	0.161464	0.284399	0.386456	0.235447	0.32015	0.525487	0.270965
ABCG2.OSBPL6	TE	TE	TE.TE	-0.0213816	0.0444449	-0.169188	0.239049	0.277715	0.190496	0.195723	0.183602	0.10143
ABCG2.PALLD	TE	TE	TE.TE	-0.0362466	0.138957	0.31871	0.61132	0.572495	0.463099	0.458675	0.588029	0.575653
ABCG2.PDGFA	TE	TE	TE.TE	-0.00209034	0.188827	0.11963	0.349791	0.266448	0.277042	0.392893	0.342753	-0.0669601
ABCG2.PDLIM1	TE	TE	TE.TE	-0.090365	0.105943	-0.0582603	0.481822	0.44264	0.304693	0.410919	0.454732	-0.00888519
ABCG2.PIP5K1B	TE	TE	TE.TE	-0.0855393	-0.0941715	-0.28634	0.377915	0.302695	0.317061	0.30929	0.409386	0.256399
ABCG2.PLAC8	TE	TE	TE.TE	-0.058389	0.116181	0.44308	0.53256	0.45335	0.359032	0.327128	0.613134	0.0645377
ABCG2.PPME1	TE	TE	TE.TE	-0.141881	0.0514092	0.264016	0.466981	0.491322	0.203301	0.307772	0.485296	0.527617
ABCG2.PPT1	TE	TE	TE.TE	0.0593379	-0.047115	0.103029	0.601048	0.555424	0.498549	0.540108	0.635187	0.493423
ABCG2.PRSS8	TE	TE	TE.TE	-0.0287059	0.0925512	0.402802	0.645812	0.589506	0.441326	0.583749	0.624711	0.229707
ABCG2.PTGES	TE	TE	TE.TE	0.0106084	0.148421	-0.018055	0.509039	0.502123	0.437815	0.487867	0.539804	0.527894
ABCG2.RAB25	TE	TE	TE.TE	0.0833263	0.139946	0.488852	0.618452	0.342316	0.383257	0.573796	0.386403	0.602934
ABCG2.S100A16	TE	TE	TE.TE	0.0226722	-0.0302449	0.418979	0.490138	0.427434	0.312227	0.293498	0.361777	-0.00560678
ABCG2.S100A6	TE	TE	TE.TE	-0.067053	0.197744	0.486036	0.6286	0.567135	0.446954	0.531162	0.623228	0.349712
ABCG2.SH3GL3	TE	TE	TE.TE	-0.115996	0.0210426	0.502512	0.593649	0.396116	0.27721	0.414322	0.502756	0.270323
ABCG2.SLC19A3	TE	TE	TE.TE	-0.0443335	-0.036389	0.0183831	0.510171	0.356941	0.249627	0.397907	0.361588	0.2604
ABCG2.SLC28A3	TE	TE	TE.TE	-0.085555	-0.0209694	0.202545	0.652731	0.523592	0.270159	0.70791	0.595184	0.144522
ABCG2.SLC34A2	TE	TE	TE.TE	0.0383379	-0.0367477	0.124186	0.541635	0.313362	0.233901	0.519195	0.296036	0.530448
ABCG2.SLC7A2	TE	TE	TE.TE	0.000447605	0.188599	0.605193	0.750682	0.67695	0.449183	0.678865	0.799896	0.694127
ABCG2.SLC7A5	TE	TE	TE.TE	-0.134374	0.189262	0.348879	0.517162	0.452553	0.309507	0.391568	0.441664	0.461677
ABCG2.SUN3	TE	TE	TE.TE	-0.0213645	0.051659	0.391788	0.438179	0.428554	0.405539	0.232947	0.49244	0.318394
ABCG2.SYBU	TE	TE	TE.TE	-0.0462249	-0.00313485	-0.0701394	0.27516	0.369128	0.383352	0.219221	0.462104	0.292517
ABCG2.TAGLN2	TE	TE	TE.TE	0.0321952	0.101581	0.339127	0.597796	0.468708	0.263329	0.462577	0.542818	-0.0721301
ABCG2.TCF7L1	TE	TE	TE.TE	-0.075491	0.169371	0.436362	0.305558	0.270925	0.201667	0.129613	0.259412	-0.191937
ABCG2.TEAD1	TE	TE	TE.TE	0.0174284	0.164671	0.417634	0.558097	0.406472	0.325395	0.478621	0.446209	0.627067
ABCG2.TET2	TE	TE	TE.TE	0.0288276	0.141179	0.0747933	0.220811	0.471433	0.376477	0.183435	0.5974	0.59713
ABCG2.TFRC	TE	TE	TE.TE	-0.0490144	0.0402537	0.10754	0.64443	0.625161	0.450964	0.416367	0.784533	0.601038
ABCG2.TGFBR3	TE	TE	TE.TE	0.123147	0.199087	0.245109	0.5942	0.468827	0.353575	0.491205	0.572564	0.288998
ABCG2.TMEM106C	TE	TE	TE.TE	0.0709863	0.0443591	0.000398915	0.424282	0.536679	0.366353	0.401864	0.664141	0.646261
ABCG2.TMEM171	TE	TE	TE.TE	0.128875	0.00932831	-0.0420938	0.186287	0.347345	0.283848	0.113575	0.293689	0.22071
ABCG2.TSPAN15	TE	TE	TE.TE	-0.0751663	-0.0251773	0.621269	0.621123	0.499589	0.379219	0.534112	0.719997	0.472534
ABCG2.VAMP8	TE	TE	TE.TE	-0.10979	0.100499	0.0732279	0.355338	0.303748	0.268696	0.296798	0.351936	0.27004
ABHD12B.AARS2	EPI	EPI	EPI.EPI	-0.0741103	0.234086	0.104961	0.112935	0.234169	0.213386	0.0966121	0.373658	0.247753
ABHD12B.ABCG2	EPI	TE	EPI.TE	-0.00156409	0.242053	0.0411879	-0.103868	-0.137225	-0.17874	-0.029145	-0.0808324	-0.192806
ABHD12B.ABHD12B	EPI	EPI	EPI.EPI	0	0	0	0	0	0	0	0	0
ABHD12B.ABHD6	EPI	PE	EPI.PE	-0.0588645	0.0209749	-0.0984684	0.0897047	0.0868385	0.0504689	-0.149907	-0.496065	-0.488602
ABHD12B.ACE	EPI	EPI	EPI.EPI	0.0145943	0.0554952	0.0480966	0.16569	0.189932	0.315005	0.0245608	0.0944537	0.421893
ABHD12B.ACTN1	EPI	TE	EPI.TE	0.379547	0.356882	0.0307017	-0.14742	-0.0881709	0.0658805	-0.0960888	0.250653	0.175574
ABHD12B.ADAM15	EPI	TE	EPI.TE	0.335127	0.142888	-0.0156268	-0.101416	-0.286404	-0.0418377	-0.0959866	-0.282001	-0.28962
ABHD12B.ADD3	EPI	PE	EPI.PE	0.43299	-0.0200474	0.164211	-0.0300946	0.0953069	0.0993401	-0.0791464	-0.350489	-0.421371
ABHD12B.ADK	EPI	TE	EPI.TE	0.359515	-0.0137086	0.0725513	-0.106949	-0.0918609	-0.0533959	-0.0402761	-0.205694	-0.367504
ABHD12B.ALDH1A1	EPI	PE	EPI.PE	-0.0119374	-0.0704592	0.0149278	0.103273	0.197833	0.150564	0.0269211	-0.143517	-0.392144
ABHD12B.ALPP	EPI	TE	EPI.TE	0.0148028	0.199623	0.0130323	-0.203937	-0.123983	0.0846476	-0.257317	-0.207171	0.0530517
ABHD12B.AMOTL1	EPI	PE	EPI.PE	0.4015	0.000527263	-0.100814	0.0564214	0.0405454	0.0321394	-0.124787	-0.258439	-0.455692
ABHD12B.ANKRD6	EPI	TE	EPI.TE	0.329074	-0.0255272	0.0613446	-0.0347441	-0.0611373	-0.119869	0.0212058	-0.104192	-0.106729
ABHD12B.ANXA6	EPI	TE	EPI.TE	0.284622	0.172696	-0.18015	-0.0971611	-0.113971	0.0244121	-0.053956	-0.0657245	0.265865
ABHD12B.APOA1	EPI	PE	EPI.PE	-0.088983	0.267267	0.0138327	-0.0539673	0.0980874	0.103432	-0.145125	-0.327561	-0.620126
ABHD12B.APOA2	EPI	PE	EPI.PE	0.278311	0.0715972	0.0752345	0.24196	0.16511	0.10783	0.155869	-0.273921	-0.553754
ABHD12B.ARGFX	EPI	EPI	EPI.EPI	-0.396139	-0.305954	0.0942942	0.24869	0.428276	0.447538	0.250402	0.578182	0.564284
ABHD12B.ARHGAP23	EPI	TE	EPI.TE	0.196033	0.108604	0.0446392	-0.106419	-0.0885999	-0.182898	-0.0703863	-0.0635672	-0.134077
ABHD12B.ARHGEF26	EPI	TE	EPI.TE	0.0744767	0.0649746	-0.0372475	-0.143157	-0.0250795	0.0703113	0.024741	0.0972194	0.221555
ABHD12B.ASH2L	EPI	EPI	EPI.EPI	8.06948e-05	0.288552	0.0814951	0.351238	0.334351	0.225941	0.157102	0.458706	0.263195
ABHD12B.ATP6V0A4	EPI	TE	EPI.TE	0.0381669	0.152887	0.0710532	-0.161626	-0.113322	-0.0304014	-0.0673425	-0.17564	-0.0846836
ABHD12B.ATP6V1B1	EPI	TE	EPI.TE	-0.088983	0.287251	0.0260215	-0.0922256	-0.0857481	-0.0336689	0.157913	-0.110321	-0.101575
ABHD12B.ATP8B1	EPI	TE	EPI.TE	0.0094355	0.181496	-0.0590012	-0.20216	-0.0218278	-0.0689487	-0.0288619	0.0935311	-0.0842759
ABHD12B.BASP1	EPI	TE	EPI.TE	-0.157067	0.2431	0.0702997	-0.277481	-0.258091	-0.290092	-0.182474	-0.254246	-0.227911
ABHD12B.BCOR	EPI	EPI	EPI.EPI	0.00857884	0.027581	0.0125731	0.230248	0.282885	0.294833	0.135703	0.353935	0.516628
ABHD12B.BMP6	EPI	PE	EPI.PE	0.441925	-0.0712248	0.0336864	0.135821	0.0227519	0.0514148	0.0948396	-0.360183	-0.54098
ABHD12B.BTLA	EPI	EPI	EPI.EPI	-0.0778281	0.0821747	-0.0363437	0.291862	0.37056	0.459765	0.307372	0.434711	0.610647
ABHD12B.C4BPB	EPI	TE	EPI.TE	-0.179358	0.061738	-0.0567843	-0.10501	0.0852722	0.0218581	-0.167133	0.165169	-0.0155102
ABHD12B.CACHD1	EPI	PE	EPI.PE	0.0717032	0.293746	0.0639839	-0.024581	-0.0509093	0.0357579	-0.216377	-0.267829	-0.509999
ABHD12B.CADM1	EPI	PE	EPI.PE	0.000777705	0.225508	0.0377353	0.164446	0.058037	0.0674579	-0.257694	-0.43189	-0.459436
ABHD12B.CAMK2D	EPI	PE	EPI.PE	0.0883491	-0.100652	0.0355197	0.0325739	0.0525542	-0.0287332	-0.0540461	-0.287155	-0.428045
ABHD12B.CASP8	EPI	EPI	EPI.EPI	0.143955	-0.0275095	-0.130849	0.200732	0.324788	0.31073	-0.0427556	0.418414	0.337834
ABHD12B.CAST	EPI	TE	EPI.TE	0.400768	0.111639	0.0365793	-0.0965818	-0.0741233	-0.193005	0.00319561	-0.0424042	-0.273492
ABHD12B.CBFA2T2	EPI	EPI	EPI.EPI	0.0519754	-0.0338025	0.11757	0.254366	0.270927	0.281461	0.258257	0.282075	0.497403
ABHD12B.CCDC80	EPI	EPI	EPI.EPI	-0.00128435	0.0538632	0.00827747	0.166905	0.399893	0.387826	0.174191	0.635057	0.536927
ABHD12B.CD24	EPI	TE	EPI.TE	0.0801594	0.0151101	0.00170349	-0.0232064	-0.141407	-0.235671	0.0722748	0.0987146	-0.276237
ABHD12B.CD53	EPI	TE	EPI.TE	0.0230773	0.300975	0.0105981	0.115485	0.0534666	0.0916209	0.327105	0.151409	0.244668
ABHD12B.CDH2	EPI	PE	EPI.PE	0.439095	-0.0709777	0.14949	0.0496258	-0.0215009	0.0592219	0.115824	-0.473456	-0.478792
ABHD12B.CELA3A	EPI	PE	EPI.PE	0.024371	-0.219015	-0.00770323	-0.0147814	-0.00913302	0.0596332	-0.22951	-0.470351	-0.50165
ABHD12B.CELA3B	EPI	PE	EPI.PE	-0.207071	-0.157781	0.00239648	-0.0524487	-0.0489824	0.0540332	-0.223735	-0.482953	-0.495278
ABHD12B.CERS6	EPI	PE	EPI.PE	0.232026	-0.140307	0.0172142	-0.116012	-0.0441295	0.0740047	-0.271967	-0.281495	-0.385549
ABHD12B.CFLAR	EPI	EPI	EPI.EPI	0.231839	0.25219	0.202106	0.345319	0.349665	0.382046	0.233042	0.287102	0.201347
ABHD12B.CHST2	EPI	EPI	EPI.EPI	0.0767154	0.341719	0.0308008	0.141375	0.328117	0.333667	0.0723106	0.353579	0.394725
ABHD12B.CITED4	EPI	TE	EPI.TE	0.246542	0.318843	0.151562	-0.127656	-0.178743	-0.0609611	0.102466	-0.0677871	0.0429471
ABHD12B.CLDN10	EPI	TE	EPI.TE	0.098725	0.31473	-0.0251821	-0.239687	-0.0190112	0.144046	-0.170789	-0.183633	0.00716543
ABHD12B.CLDN3	EPI	TE	EPI.TE	0.172628	-0.0197973	0.0162605	-0.0315903	-0.155251	-0.0692316	-0.015714	-0.0459928	-0.327618
ABHD12B.CLDN4	EPI	TE	EPI.TE	-0.101873	0.202453	-0.0174476	-0.210656	-0.232319	-0.185571	-0.089819	-0.302413	-0.388197
ABHD12B.CMBL	EPI	PE	EPI.PE	0.265708	0.147035	0.136751	0.0322507	0.194829	0.209981	0.0696706	0.0371932	-0.305681
ABHD12B.CNIH3	EPI	PE	EPI.PE	0.0152925	0.149279	-0.0373652	0.164629	0.222449	0.173241	0.0863615	-0.0146711	-0.112328
ABHD12B.COL4A1	EPI	PE	EPI.PE	0.110489	0.00029499	-0.0108706	-0.00358762	0.043076	0.0588107	-0.181682	-0.385398	-0.608697
ABHD12B.COL4A2	EPI	PE	EPI.PE	0.102716	0.0149948	-0.0893186	0.0352984	0.0303989	0.0305652	-0.0446365	-0.431073	-0.586462
ABHD12B.CPN1	EPI	PE	EPI.PE	0.117448	0.104364	0.000667565	0.0534756	0.0502998	0.082873	-0.0204923	-0.271329	-0.466087
ABHD12B.CPT1A	EPI	EPI	EPI.EPI	-0.16278	0.00233018	0.143783	0.258804	0.321874	0.321644	0.330295	0.428002	0.482135
ABHD12B.CREBL2	EPI	EPI	EPI.EPI	0.228771	0.0288032	-0.00388774	0.350894	0.192824	0.246139	0.417069	0.319541	0.434212
ABHD12B.CYP26A1	EPI	TE	EPI.TE	-0.231232	0.362659	-0.059784	-0.159238	-0.0166176	0.065891	-0.239817	-0.259295	-0.181909
ABHD12B.DAB2	EPI	TE	EPI.TE	-0.320134	-0.228296	-0.0788306	-0.25195	-0.223421	-0.213453	-0.138648	-0.208726	-0.411314
ABHD12B.DENND2C	EPI	PE	EPI.PE	-0.0516991	-0.0750082	-0.00599122	0.0288483	0.0888156	0.125975	-0.137014	-0.249153	-0.332566
ABHD12B.DEPDC7	EPI	PE	EPI.PE	0.0512394	-0.130369	0.113639	0.0954128	0.0837273	0.0951612	-0.0622585	-0.386329	-0.325181
ABHD12B.DNAJC6	EPI	TE	EPI.TE	0.33176	0.0091011	-0.0187771	0.0449387	-0.0773188	-0.0883401	0.00337686	0.0927206	-0.15628
ABHD12B.DND1	EPI	EPI	EPI.EPI	0.151732	-0.0492134	-0.0452639	0.179165	0.368937	0.399151	0.0238448	0.624007	0.533545
ABHD12B.DOCK6	EPI	EPI	EPI.EPI	0.0850193	-0.0269385	-0.0452633	0.188159	0.200958	0.264111	0.118248	0.24297	0.370127
ABHD12B.DPP4	EPI	PE	EPI.PE	0.109914	0.0300076	-0.0448456	0.170363	0.142292	0.138448	0.0821597	-0.332291	-0.551882
ABHD12B.DPPA2	EPI	EPI	EPI.EPI	0.0989098	-0.144065	0.211835	0.240295	0.342485	0.412841	0.254048	0.544438	0.456525
ABHD12B.DPPA4	EPI	EPI	EPI.EPI	0.0871128	-0.0985156	0.0519995	0.116521	0.320224	0.309938	0.150787	0.675866	0.586939
ABHD12B.DPPA5	EPI	EPI	EPI.EPI	0.333176	-0.140457	0.0389964	0.257353	0.380363	0.381061	0.145641	0.649048	0.499592
ABHD12B.DUSP4	EPI	PE	EPI.PE	-0.00848017	0.445624	0.144035	0.0405568	0.0607605	0.157716	-0.232531	-0.24268	-0.596322
ABHD12B.DYNLT3	EPI	PE	EPI.PE	-0.151542	0.0406512	0.00492952	0.0512956	0.171429	0.159334	-0.0371185	0.00972063	-0.389865
ABHD12B.EDEM1	EPI	PE	EPI.PE	0.467926	0.0682526	0.0810564	0.0760414	0.132877	-0.0174444	-0.179715	-0.233981	-0.453705
ABHD12B.EFNA1	EPI	TE	EPI.TE	0.0439282	0.207917	-0.142746	-0.112188	-0.0952212	-0.0813557	-0.00910095	-0.247765	-0.321152
ABHD12B.ELOVL6	EPI	TE	EPI.TE	0.160446	-0.0887377	-0.0283361	-0.100572	-0.0101284	-0.0871344	-0.0876413	0.022297	0.183365
ABHD12B.EMP2	EPI	TE	EPI.TE	0.111052	0.158859	-0.0342667	-0.207111	-0.202366	-0.143159	-0.224039	-0.13812	-0.173652
ABHD12B.ENPEP	EPI	TE	EPI.TE	0.1067	0.117843	0.0141524	-0.182177	-0.152549	-0.0947482	-0.176532	-0.0431614	-0.145027
ABHD12B.ESRG	EPI	EPI	EPI.EPI	-0.112996	0.37136	-0.00919943	0.223995	0.435277	0.316322	0.289802	0.663169	0.541011
ABHD12B.ETV4	EPI	EPI	EPI.EPI	-0.294481	-0.181238	0.063971	0.255916	0.410918	0.3654	0.212253	0.553016	0.298668
ABHD12B.FABP3	EPI	TE	EPI.TE	-0.0809843	0.0726242	-0.00318121	-0.161013	-0.140834	-0.031602	-0.0685968	-0.059213	0.129545
ABHD12B.FAM101B	EPI	TE	EPI.TE	0.215149	0.223045	-0.0558791	-0.276579	-0.0816928	0.0351063	-0.221942	0.00658839	0.168523
ABHD12B.FAM124A	EPI	EPI	EPI.EPI	0.20117	0.172799	0.121023	0.346681	0.374543	0.245696	0.351758	0.496845	0.236577
ABHD12B.FAM46B	EPI	EPI	EPI.EPI	0.174352	0.487269	0.0503276	0.112165	0.315779	0.241099	-0.0342499	0.454561	0.261122
ABHD12B.FASN	EPI	TE	EPI.TE	0.342881	0.233083	0.105087	-0.194467	-0.254711	-0.150462	-0.174792	-0.289014	-0.195447
ABHD12B.FBXL18	EPI	TE	EPI.TE	0.214914	0.0121849	0.0148755	-0.0993034	-0.106769	-0.119004	-0.0136642	-0.177666	-0.155266
ABHD12B.FHL2	EPI	TE	EPI.TE	0.0146973	0.369195	0.0258673	-0.108781	-0.0925386	0.0298915	-0.0689193	-0.152114	-0.236352
ABHD12B.FLRT3	EPI	PE	EPI.PE	0.0042156	-0.0251811	0.0223614	0.0457414	0.0327553	0.0575389	-0.0084175	-0.280068	-0.506943
ABHD12B.FN1	EPI	PE	EPI.PE	0.218268	-0.0462642	-0.109685	0.0318452	-0.0448865	0.0380634	-0.0696327	-0.47952	-0.599528
ABHD12B.FOLR1	EPI	TE	EPI.TE	0.0100099	0.329748	0.064284	-0.14624	-0.253346	-0.237336	-0.00799754	-0.38848	-0.472228
ABHD12B.FOXA2	EPI	PE	EPI.PE	0.0042914	-0.0777579	0.00926148	0.0571624	0.0822782	0.127943	-0.126901	-0.253394	-0.330875
ABHD12B.FOXD3-AS1	EPI	EPI	EPI.EPI	0.207565	0.163686	0.0889091	0.295204	0.379173	0.380867	0.386543	0.60633	0.514218
ABHD12B.FRMD4B	EPI	TE	EPI.TE	0.0219069	-0.0255117	-0.0856026	-0.0901555	-0.157471	-0.0888963	-0.0224018	-0.292496	-0.507385
ABHD12B.FRMD6	EPI	PE	EPI.PE	0.0759993	0.165486	-0.0369873	0.0873138	0.0529809	0.117115	-0.060183	-0.101618	-0.250841
ABHD12B.FST	EPI	PE	EPI.PE	0.357195	-0.116042	0.0233764	0.118597	-0.0361635	0.0524223	-0.0166868	-0.416337	-0.37057
ABHD12B.GAB2	EPI	TE	EPI.TE	0.513982	0.03103	0.0440453	-0.169904	-0.138843	-0.126444	-0.0368525	-0.0734719	-0.212273
ABHD12B.GALNT10	EPI	TE	EPI.TE	0.0557142	0.132444	0.0317086	-0.118295	-0.119468	0.0578241	0.112933	-0.219877	-0.157599
ABHD12B.GATA2	EPI	TE	EPI.TE	0.384156	0.0380526	-0.0664287	-0.253515	-0.308885	-0.281924	-0.10637	-0.230812	-0.354775
ABHD12B.GATA3	EPI	TE	EPI.TE	0.154244	0.422196	-0.107292	-0.227562	-0.327364	-0.28519	-0.0952058	-0.268234	-0.379776
ABHD12B.GATA4	EPI	PE	EPI.PE	0.155792	-0.0846494	-0.0313178	0.0545565	0.0978989	0.119455	-0.106234	-0.339963	-0.507005
ABHD12B.GATA6	EPI	PE	EPI.PE	-0.164231	0.153598	0.0291815	-0.05035	-0.0106648	-0.0269293	-0.0649615	-0.392179	-0.525335
ABHD12B.GCNT3	EPI	PE	EPI.PE	0.257718	0.110279	-0.067842	0.231004	0.0430833	0.0941672	0.319406	-0.351219	-0.449361
ABHD12B.GGT1	EPI	EPI	EPI.EPI	-0.0712971	0.058914	-0.0116006	0.164079	0.275799	0.229201	0.118023	0.273844	0.230082
ABHD12B.GLIPR2	EPI	TE	EPI.TE	0.0805372	0.291133	-0.0634851	-0.0891203	-0.138034	-0.0242706	-0.0719973	-0.510685	-0.342121
ABHD12B.GM2A	EPI	TE	EPI.TE	0.115397	0.0301631	-0.108096	-0.164815	-0.0793934	-0.00292565	0.00685558	-0.074658	0.191962
ABHD12B.GNA13	EPI	PE	EPI.PE	0.27642	0.113292	0.148818	0.232411	0.0384644	0.0630854	-0.168984	-0.194564	-0.264524
ABHD12B.GPC3	EPI	PE	EPI.PE	0.0420352	-0.125872	-0.0956022	0.0784911	0.169016	0.254916	-0.0517712	-0.110502	-0.128793
ABHD12B.GPRC5A	EPI	TE	EPI.TE	0.010467	0.315457	0.0531926	-0.240339	0.00192934	0.117391	-0.233354	-0.0627566	0.0610032
ABHD12B.GPRC5C	EPI	EPI	EPI.EPI	0.0904962	0.0466085	0.164145	0.199523	0.294171	0.146436	-0.00763807	0.365658	0.19259
ABHD12B.GREB1L	EPI	TE	EPI.TE	0.140591	0.0494589	-0.0399439	-0.110365	-0.155863	-0.12198	-0.0738917	-0.206987	-0.130189
ABHD12B.GRHL2	EPI	TE	EPI.TE	0.413909	0.360846	0.178133	-0.265069	-0.127337	-0.140925	-0.201005	-0.0452301	-0.18435
ABHD12B.GUCA1A	EPI	EPI	EPI.EPI	0.0895918	-0.0985704	0.0436974	0.265648	0.346696	0.377793	0.262782	0.456192	0.496268
ABHD12B.HEY2	EPI	EPI	EPI.EPI	0.0922754	0.0221569	0.0888273	0.232428	0.275136	0.319516	0.197598	0.371285	0.308981
ABHD12B.HIP1	EPI	TE	EPI.TE	0.209277	-0.162967	-0.0412165	-0.154918	-0.0544513	-0.134203	-0.097018	0.0955618	-0.049898
ABHD12B.HMGCR	EPI	PE	EPI.PE	-0.0846249	0.0929031	-0.0282774	-0.0672357	0.060171	0.113919	-0.253032	-0.246765	-0.234329
ABHD12B.HNF1B	EPI	PE	EPI.PE	0.212313	0.122433	0.0788753	0.181819	0.0258325	0.09082	-0.00424156	-0.435121	-0.518557
ABHD12B.HNF4A	EPI	PE	EPI.PE	-0.141998	0.00815697	0.0444783	-0.0138161	0.163278	0.254896	-0.405619	-0.205554	-0.323641
ABHD12B.HSPB11	EPI	TE	EPI.TE	-0.110749	0.00515927	0.0136853	-0.104653	0.0507389	0.0909237	-0.0876309	0.195416	0.0338341
ABHD12B.ID2	EPI	PE	EPI.PE	0.126935	0.0540791	0.0130268	0.028202	0.000767035	0.106648	0.0193148	-0.294792	-0.589752
ABHD12B.IGF1	EPI	PE	EPI.PE	-0.0594007	0.0366951	0.0612897	-0.00640928	-0.0777222	0.0545789	-0.0868553	-0.478638	-0.492788
ABHD12B.IGSF1	EPI	EPI	EPI.EPI	0.00565854	-0.11609	0.10054	0.107144	0.315563	0.293484	0.0106465	0.332116	0.376304
ABHD12B.IL23A	EPI	EPI	EPI.EPI	0.112137	-0.0769889	-0.0731883	0.134746	0.304684	0.317344	0.072406	0.26468	0.329044
ABHD12B.ITFG3	EPI	EPI	EPI.EPI	-0.134976	0.0957675	0.197432	0.204951	0.177187	0.198892	0.104134	-0.145804	0.0496883
ABHD12B.JDP2	EPI	TE	EPI.TE	0.200869	0.113055	-0.00938896	-0.21381	-0.191013	-0.1991	-0.118124	-0.197378	-0.191955
ABHD12B.KIFAP3	EPI	PE	EPI.PE	0.223859	-0.0301116	-0.138346	0.12667	0.0613366	0.0146289	-0.107493	-0.266636	-0.423275
ABHD12B.KIT	EPI	PE	EPI.PE	0.303395	0.256058	-0.104897	0.139955	0.171988	0.156172	-0.124007	-0.0968954	-0.266615
ABHD12B.KLF17	EPI	EPI	EPI.EPI	-0.1732	-0.266051	0.172312	0.210002	0.441079	0.438018	0.287701	0.639585	0.496139
ABHD12B.KRT18	EPI	TE	EPI.TE	0.0381009	0.505931	-0.0255284	-0.217309	-0.112766	-0.0230953	-0.21032	-0.276769	-0.261505
ABHD12B.KRT19	EPI	TE	EPI.TE	0.07684	0.22218	-0.0436342	-0.0724454	-0.116541	-0.284859	0.117988	-0.073949	-0.369715
ABHD12B.KRT8	EPI	TE	EPI.TE	0.13358	0.514469	-0.0177162	-0.252748	-0.18117	-0.0948995	-0.239804	-0.43803	-0.399112
ABHD12B.LAD1	EPI	TE	EPI.TE	0.44019	-0.120813	0.0276416	-0.0126617	-0.0581707	-0.102995	0.0471666	-0.127057	-0.231427
ABHD12B.LAPTM4B	EPI	EPI	EPI.EPI	0.273681	-0.0399309	0.124099	0.235932	0.241097	0.289914	0.121096	0.359958	0.279178
ABHD12B.LDLRAP1	EPI	EPI	EPI.EPI	0.295618	0.241589	-0.110776	0.297316	0.274398	0.308671	0.133861	0.319322	0.299164
ABHD12B.LEPRE1	EPI	PE	EPI.PE	0.0374418	0.192532	0.165805	0.178793	0.114622	0.0920265	-0.0592613	-0.177025	-0.523239
ABHD12B.LIM2	EPI	EPI	EPI.EPI	-0.0447939	0.194362	0.18215	0.305789	0.414051	0.315318	0.350943	0.583668	0.345324
ABHD12B.LINC01108	EPI	EPI	EPI.EPI	-0.088983	0.18209	0.091782	0.24889	0.434657	0.413615	0.29212	0.602463	0.338243
ABHD12B.LOC101929767	EPI	PE	EPI.PE	-0.110107	0.108849	-0.0829125	0.336515	0.141576	0.161879	0.304061	-0.0906073	-0.386378
ABHD12B.LRP2	EPI	TE	EPI.TE	-0.0956328	0.0979327	-0.0725858	-0.259274	-0.239094	-0.227668	-0.117143	-0.364368	-0.506104
ABHD12B.LRP4	EPI	EPI	EPI.EPI	0.127632	-0.0846496	0.119902	0.173099	0.397268	0.359614	-0.0720647	0.479384	0.428106
ABHD12B.LRRC16A	EPI	PE	EPI.PE	0.386476	0.23478	0.117812	0.0278611	0.162029	0.0526248	-0.166379	-0.100922	-0.377991
ABHD12B.LRRFIP1	EPI	TE	EPI.TE	0.302353	0.199666	-0.0834383	-0.125285	-0.143829	-0.296698	-0.012315	-0.0346168	-0.381394
ABHD12B.MAP2K6	EPI	PE	EPI.PE	-0.0807827	0.00704166	0.0588548	0.0851905	0.160442	0.109362	-0.0516522	-0.245599	-0.161509
ABHD12B.MAP4K1	EPI	EPI	EPI.EPI	0.151947	0.0123008	0.0380912	0.343577	0.388331	0.416139	0.391582	0.568422	0.490056
ABHD12B.MARCKS	EPI	PE	EPI.PE	0.0997262	0.441047	0.191935	-0.0700642	-0.0550745	0.0557612	-0.139671	-0.373954	-0.471352
ABHD12B.MIAT	EPI	EPI	EPI.EPI	-0.0184758	0.0325063	0.227145	0.202979	0.329474	0.240147	0.163103	0.366644	0.321297
ABHD12B.MT1X	EPI	EPI	EPI.EPI	0.108268	0.392473	0.100986	0.312482	0.387423	0.372763	0.338023	0.532953	0.37491
ABHD12B.MYC	EPI	TE	EPI.TE	-0.209326	-0.131291	0.116574	-0.0735972	0.0903107	-0.00286774	0.123774	0.166947	0.0746307
ABHD12B.MYCT1	EPI	TE	EPI.TE	0.147684	0.144681	0.0416249	0.0843311	-0.0442509	-0.0484891	0.00839743	0.0993207	0.0303668
ABHD12B.MYL4	EPI	PE	EPI.PE	0.207697	0.0979025	0.144384	-0.0216484	0.130211	0.0441605	-0.118924	-0.425262	-0.52124
ABHD12B.MYLPF	EPI	TE	EPI.TE	-0.0717316	0.282973	-0.079616	-0.140319	-0.0504405	0.088772	-0.159772	-0.0616383	0.0427948
ABHD12B.MYO6	EPI	TE	EPI.TE	0.277476	0.154515	-0.0293695	-0.0960793	-0.131473	-0.175375	-0.0084225	-0.138033	-0.413481
ABHD12B.MYOF	EPI	TE	EPI.TE	0.452448	0.33788	-0.0390949	-0.199008	-0.21573	-0.20126	-0.110212	-0.358718	-0.495654
ABHD12B.NANOG	EPI	EPI	EPI.EPI	-0.174518	-0.0491755	0.0972219	0.328787	0.399492	0.464357	0.446727	0.514662	0.572337
ABHD12B.NGEF	EPI	EPI	EPI.EPI	0.268468	0.0545688	0.0578477	0.235946	0.272237	0.404559	0.18614	0.237735	0.528818
ABHD12B.NID1	EPI	PE	EPI.PE	-0.18611	0.267833	-0.000500179	0.0487982	-0.0963693	-0.0104349	-0.186916	-0.530838	-0.512182
ABHD12B.NID2	EPI	PE	EPI.PE	0.460633	0.0371166	-0.0828521	0.00477395	-0.0462626	0.10087	-0.0401797	-0.421742	-0.519851
ABHD12B.NIM1K	EPI	TE	EPI.TE	0.0216522	-0.0704775	0.000653794	-0.0127038	-0.0152131	-0.025243	0.0286656	-0.10787	-0.0650651
ABHD12B.NLRP9	EPI	EPI	EPI.EPI	0.423974	-0.135219	-0.250961	0.13872	0.220765	0.191648	0.340609	0.120949	0.282221
ABHD12B.NOG	EPI	PE	EPI.PE	-0.0202201	-0.0825171	0.0293435	-0.0141073	-0.00276833	-0.0679514	-0.110191	-0.204258	-0.317488
ABHD12B.NPC2	EPI	TE	EPI.TE	0.11459	0.0198079	0.120293	-0.115046	-0.0567753	0.0403457	0.161797	-0.0888142	0.0936336
ABHD12B.NRBP2	EPI	EPI	EPI.EPI	-0.126461	0.0720402	0.160692	0.24335	0.124561	0.281763	0.212663	-0.0156508	0.286327
ABHD12B.OLFML1	EPI	TE	EPI.TE	0.284531	0.0234235	-0.00389566	-0.0249354	0.0698592	0.0356245	-0.00919555	0.0114954	-0.285842
ABHD12B.OSBPL6	EPI	TE	EPI.TE	-0.28256	0.152511	0.050672	-0.0110103	-0.0550666	0.10553	-0.0608299	0.073674	0.0655762
ABHD12B.OTX2	EPI	PE	EPI.PE	0.258022	-0.203945	-0.141572	0.0661599	0.240488	0.152648	-0.153332	0.124307	-0.328731
ABHD12B.P4HA1	EPI	PE	EPI.PE	0.0198357	-0.19862	0.0554493	0.0560975	0.0453177	0.13311	-0.110907	-0.433769	-0.423012
ABHD12B.PALLD	EPI	TE	EPI.TE	0.509191	0.19788	0.00283863	-0.125643	-0.111727	-0.234962	-0.0611626	0.0499971	-0.359918
ABHD12B.PAPSS1	EPI	PE	EPI.PE	0.180201	0.10719	-0.0583454	0.20546	0.155325	0.270504	0.0468826	-0.216561	-0.334261
ABHD12B.PBX3	EPI	EPI	EPI.EPI	0.214535	0.207126	0.149416	0.203432	0.216335	0.372305	0.0831722	0.366069	0.444655
ABHD12B.PDGFA	EPI	TE	EPI.TE	0.154531	0.340891	-0.0177342	-0.255541	0.0355239	-0.132428	-0.210095	0.282117	0.298955
ABHD12B.PDGFRA	EPI	PE	EPI.PE	-0.0499944	0.112236	0.0188993	0.188177	0.104202	0.12617	-0.160048	-0.500902	-0.474386
ABHD12B.PDLIM1	EPI	TE	EPI.TE	0.426354	0.278979	-0.0402592	-0.141791	-0.0771452	0.0353879	-0.0927157	-0.0641493	-0.0931098
ABHD12B.PDPN	EPI	PE	EPI.PE	0.356278	0.223385	0.134396	-0.0403432	0.292174	0.336601	-0.0274543	-0.0960625	-0.245461
ABHD12B.PGM1	EPI	PE	EPI.PE	0.178947	0.229368	0.0123816	0.0290974	0.0786545	0.186011	-0.0322107	-0.369354	-0.294206
ABHD12B.PHLDB2	EPI	PE	EPI.PE	0.041285	0.103549	0.0719293	0.0421703	0.125553	0.174779	-0.116013	-0.166514	-0.213457
ABHD12B.PIK3R1	EPI	PE	EPI.PE	0.355423	-0.0280444	0.0538296	0.179773	0.0401209	0.0688399	0.0794495	-0.222713	-0.312007
ABHD12B.PIP5K1B	EPI	TE	EPI.TE	0.339171	0.0558968	0.141185	-0.0693857	0.0254979	-0.0202287	-0.0671676	-0.0757679	0.020449
ABHD12B.PITX2	EPI	PE	EPI.PE	0.340005	-0.0123042	0.172123	-0.0106645	0.19246	0.236233	-0.0481342	-0.115707	-0.220311
ABHD12B.PLA2G4F	EPI	EPI	EPI.EPI	0.136474	0.216922	0.133658	0.160532	0.27516	0.387467	0.0388899	0.355836	0.451849
ABHD12B.PLAC8	EPI	TE	EPI.TE	-0.048838	0.290613	0.000300576	-0.0969209	0.0935731	0.0425438	-0.270086	0.159431	0.0167273
ABHD12B.POMC	EPI	PE	EPI.PE	-0.0505962	0.202586	0.175191	-0.0486923	0.104197	0.290468	-0.0188171	0.23504	0.277398
ABHD12B.POU5F1	EPI	EPI	EPI.EPI	-0.307573	0.254061	0.0767096	0.260293	0.361153	0.496614	0.110272	0.332982	0.409937
ABHD12B.PPME1	EPI	TE	EPI.TE	-0.06318	-0.000207512	0.0271515	0.0161761	-0.00620022	-0.0696748	0.105264	-0.0455441	-0.274397
ABHD12B.PPT1	EPI	TE	EPI.TE	-0.24969	0.00796645	-0.0700022	-0.144217	-0.0789964	-0.027242	-0.139079	-0.0658325	-0.0340766
ABHD12B.PRCP	EPI	PE	EPI.PE	-0.173348	0.265076	0.0534202	0.28419	0.201727	0.111499	-0.0231306	-0.172982	-0.355891
ABHD12B.PRDM14	EPI	EPI	EPI.EPI	-0.149102	0.114543	0.0795761	0.330931	0.462941	0.479504	0.354904	0.644437	0.563491
ABHD12B.PRSS8	EPI	TE	EPI.TE	0.000460466	0.253425	-0.142294	-0.199018	-0.0707674	-0.0840781	0.00209441	-0.0338375	0.0180396
ABHD12B.PRUNE2	EPI	EPI	EPI.EPI	0.179182	0.132136	-0.0508547	0.256693	0.345203	0.415819	0.18175	0.413233	0.56019
ABHD12B.PSORS1C2	EPI	EPI	EPI.EPI	-0.226711	0.184352	-0.0716584	0.248097	0.250625	0.377345	0.170415	0.200034	0.430183
ABHD12B.PTGES	EPI	TE	EPI.TE	-0.0406603	0.425632	-0.0194974	-0.250944	-0.137909	-0.029883	-0.177608	-0.137325	-0.220785
ABHD12B.PTK2B	EPI	PE	EPI.PE	0.396693	-0.0691855	-0.0613933	-0.0224639	-0.0537007	0.116713	-0.207313	-0.402998	-0.530526
ABHD12B.RAB25	EPI	TE	EPI.TE	0.411742	0.0757341	-0.00790111	-0.12615	-0.0338885	0.0821536	0.0161888	0.0149038	-0.187802
ABHD12B.RGS5	EPI	PE	EPI.PE	0.0766161	0.00794894	0.0472715	0.0226125	0.0714491	0.111669	-0.0464095	-0.120922	-0.330021
ABHD12B.RNASE1	EPI	PE	EPI.PE	0.0472772	0.147387	0.134967	0.0940847	0.181058	0.0603237	0.0818384	-0.169277	-0.481006
ABHD12B.ROBO1	EPI	PE	EPI.PE	0.0614223	0.204221	-0.166011	-0.0298929	0.0450888	0.0982251	-0.108219	-0.271434	-0.326475
ABHD12B.S100A16	EPI	TE	EPI.TE	0.0315556	0.205751	0.0169406	-0.297501	-0.109302	0.0168991	-0.267735	-0.313991	-0.374362
ABHD12B.S100A6	EPI	TE	EPI.TE	-0.147281	0.219434	0.11734	-0.134645	-0.156587	-0.169788	0.09989	-0.190852	-0.334222
ABHD12B.SALL1	EPI	PE	EPI.PE	-0.0661219	-0.0281789	-0.02206	0.0732407	0.0127723	0.0956798	-0.0698202	-0.215792	-0.323392
ABHD12B.SAT1	EPI	EPI	EPI.EPI	-0.120818	-0.000748638	0.0407822	0.250862	0.325037	0.32807	0.0762558	0.550997	0.326276
ABHD12B.SEPT6	EPI	EPI	EPI.EPI	0.290338	-0.0759396	0.0104684	0.235055	0.295599	0.302896	0.341513	0.465354	0.448938
ABHD12B.SERINC5	EPI	EPI	EPI.EPI	-0.371267	-0.0406665	-0.0269372	0.20113	0.370671	0.227574	0.140398	0.661463	0.425801
ABHD12B.SERPINB6	EPI	EPI	EPI.EPI	0.052527	0.00388557	-0.0398342	0.254171	0.375626	0.347924	0.137789	0.561538	0.324012
ABHD12B.SERPINE2	EPI	PE	EPI.PE	0.138489	0.0833412	0.115908	0.20934	0.186611	0.249438	0.124876	-0.0205292	-0.334302
ABHD12B.SH3GL3	EPI	TE	EPI.TE	0.391291	0.263086	0.0103189	-0.0389853	-0.168253	-0.12367	0.017269	-0.156692	0.0625227
ABHD12B.SH3PXD2A	EPI	EPI	EPI.EPI	-0.185886	-0.0156308	0.103	0.162398	0.285484	0.355184	0.040141	0.28704	0.478609
ABHD12B.SHPK	EPI	EPI	EPI.EPI	-0.235766	0.0559789	0.0780291	0.236393	0.317081	0.307617	0.0629343	0.172104	0.244625
ABHD12B.SLC16A9	EPI	EPI	EPI.EPI	-0.295921	-0.121117	0.0797837	0.323714	0.359076	0.351059	0.321915	0.478935	0.414325
ABHD12B.SLC19A3	EPI	TE	EPI.TE	-0.0416367	0.319139	0.0190807	-0.0249435	-0.0131561	-0.0170319	0.230785	0.0661359	-0.103031
ABHD12B.SLC25A12	EPI	EPI	EPI.EPI	-0.101746	-0.0464517	-0.0921939	0.31429	0.319824	0.370178	0.304288	0.415652	0.448587
ABHD12B.SLC28A3	EPI	TE	EPI.TE	0.123526	-0.1257	0.013695	-0.243729	-0.0967614	-0.0643829	-0.054086	0.0278115	-0.235106
ABHD12B.SLC34A2	EPI	TE	EPI.TE	-0.135053	-0.114768	-0.0830361	-0.168645	-0.0500205	-0.00983395	-0.0979925	-0.279259	-0.367633
ABHD12B.SLC7A2	EPI	TE	EPI.TE	-0.140101	0.092516	-0.059107	-0.237331	-0.204794	-0.284053	-0.179886	-0.0933111	-0.330507
ABHD12B.SLC7A5	EPI	TE	EPI.TE	0.18462	0.248538	0.0472752	-0.225261	-0.29822	-0.180303	-0.133304	-0.346113	-0.522138
ABHD12B.SMAD9	EPI	PE	EPI.PE	0.180308	0.202545	0.107195	-0.00248115	-0.0592813	0.0231452	-0.166423	-0.441915	-0.436487
ABHD12B.SOX2	EPI	EPI	EPI.EPI	0.113818	0.0431486	0.155423	0.236524	0.386169	0.450254	0.190222	0.556518	0.623967
ABHD12B.SP8	EPI	PE	EPI.PE	0.232636	-0.0630816	0.201123	-0.0130415	0.101256	0.140011	-0.23203	-0.153225	-0.267954
ABHD12B.SUN3	EPI	TE	EPI.TE	-0.088983	0.363729	-0.020914	0.130382	0.0193901	-0.09579	0.393123	0.176215	0.0768314
ABHD12B.SUSD2	EPI	EPI	EPI.EPI	-0.0497135	0.23527	-0.0193695	0.110488	0.275479	0.444567	0.138693	0.509124	0.510713
ABHD12B.SYBU	EPI	TE	EPI.TE	-0.126397	0.0310414	-0.105275	0.00471712	0.0767484	-0.00774879	0.073548	0.119771	-0.181398
ABHD12B.TACSTD2	EPI	TE	EPI.TE	-0.0300776	0.195036	0.00927245	-0.228187	-0.187183	-0.141463	-0.196196	-0.0321291	-0.222104
ABHD12B.TAGLN2	EPI	TE	EPI.TE	0.0450135	0.31404	0.0915304	-0.191694	-0.18281	0.131452	-0.0997504	-0.227057	-0.127258
ABHD12B.TBC1D16	EPI	EPI	EPI.EPI	0.1957	-0.178109	0.0482399	0.201054	0.33634	0.258513	0.209061	0.448359	0.325004
ABHD12B.TCF7L1	EPI	TE	EPI.TE	0.38636	0.177805	0.154682	-0.156786	-0.0925266	-0.169677	-0.0129833	0.103333	-0.18465
ABHD12B.TEAD1	EPI	TE	EPI.TE	-0.0294141	0.122226	0.0182694	-0.137716	-0.227621	-0.29779	-0.0439799	-0.251541	-0.321408
ABHD12B.TET2	EPI	TE	EPI.TE	0.310301	0.432956	0.0582339	-0.191176	-0.13198	-0.0677318	-0.274153	-0.160246	-0.277344
ABHD12B.TFRC	EPI	TE	EPI.TE	0.0874638	0.148282	-0.0307298	-0.144735	-0.0958152	-0.13058	-0.111099	-0.0570958	-0.317388
ABHD12B.TGFBR3	EPI	TE	EPI.TE	0.225949	0.420101	-0.0554462	-0.291395	-0.181414	-0.135192	-0.12952	-0.192386	-0.223064
ABHD12B.TMEM106C	EPI	TE	EPI.TE	0.129365	-0.0109634	0.100448	-0.0146581	-0.0387684	-0.0767768	-0.0222053	-0.0591391	-0.317579
ABHD12B.TMEM123	EPI	PE	EPI.PE	0.414067	0.0319258	0.0262744	0.0974068	0.0785039	0.0623885	-0.11783	-0.212987	-0.353857
ABHD12B.TMEM171	EPI	TE	EPI.TE	0.371844	0.129164	0.0575198	-0.0125323	-0.0799405	-0.011128	-9.01478e-05	-0.0190529	-0.19413
ABHD12B.TMEM88	EPI	PE	EPI.PE	-0.12568	0.137937	0.00561834	0.169089	0.0382971	-0.0767075	0.239523	-0.25501	-0.494809
ABHD12B.TMPRSS13	EPI	TE	EPI.TE	0.133255	-0.0704592	-0.00884171	-0.119911	-0.138564	0.0480915	-0.129488	-0.0828418	-0.0060231
ABHD12B.TMPRSS2	EPI	TE	EPI.TE	0.214802	0.108395	0.0255506	-0.10763	-0.135492	0.0216394	0.0605395	-0.0678567	0.0556064
ABHD12B.TNFRSF8	EPI	EPI	EPI.EPI	0.22448	0.184145	0.19358	0.262762	0.268568	0.379295	0.295292	0.31658	0.483934
ABHD12B.TRIM2	EPI	PE	EPI.PE	-0.0112319	0.2706	0.0328005	0.162593	0.177729	0.258986	0.03496	-0.187984	-0.401025
ABHD12B.TRIM56	EPI	EPI	EPI.EPI	0.144514	0.117804	-0.00529233	0.0669108	0.195829	0.248494	0.130312	0.226738	0.346823
ABHD12B.TSPAN15	EPI	TE	EPI.TE	0.0793588	0.0480938	-0.144998	-0.0818229	-0.0501935	-0.184779	-0.0289491	0.0437262	-0.223018
ABHD12B.UBTD1	EPI	EPI	EPI.EPI	-0.383192	-0.164755	0.0865239	0.310252	0.201418	0.31418	0.18712	0.102183	0.329997
ABHD12B.UPP1	EPI	EPI	EPI.EPI	0.0014842	0.181141	0.193064	0.31411	0.3146	0.247912	0.238672	0.344591	0.424076
ABHD12B.USP28	EPI	EPI	EPI.EPI	-0.233752	0.0898271	0.146632	0.230966	0.370302	0.266133	-0.0751431	0.438246	0.456181
ABHD12B.VAMP8	EPI	TE	EPI.TE	-0.0920208	0.285955	0.0320243	-0.162778	-0.0910388	-0.210508	-0.152442	-0.37336	-0.273786
ABHD12B.VIL1	EPI	PE	EPI.PE	0.242193	-0.0689311	-0.0216911	0.187735	0.103928	0.00562829	0.120904	-0.20862	-0.497678
ABHD12B.VWA5A	EPI	PE	EPI.PE	0.337427	0.0464965	-0.138393	0.205417	0.139048	0.147841	-0.0119318	-0.111311	0.109839
ABHD12B.WNT3	EPI	EPI	EPI.EPI	-0.1442	0.0808012	0.0237945	0.0665173	0.436172	0.321561	-0.0154136	0.590505	0.459492
ABHD12B.ZYG11A	EPI	EPI	EPI.EPI	-0.0311892	0.173695	0.158042	0.188032	0.165137	0.237989	0.106761	0.500114	0.289047
ABHD6.ABCG2	PE	TE	PE.TE	0.121908	0.00588456	0.0915369	-0.0193543	-0.0347111	-0.0681866	0.214034	0.0132769	0.191969
ABHD6.ABHD6	PE	PE	PE.PE	0	0	0	0	0	0	0	0	0
ABHD6.ACTN1	PE	TE	PE.TE	0.00488664	-0.00516262	-0.0816489	-0.168263	-0.138783	-0.0599075	-0.149266	-0.307872	-0.167102
ABHD6.ADAM15	PE	TE	PE.TE	0.0659342	0.111636	0.204039	-0.0928985	-0.012524	-0.0346578	-0.0171469	0.14784	-0.00426119
ABHD6.ADD3	PE	PE	PE.PE	0.0434661	0.0613363	0.0446845	0.146211	0.233838	0.0593189	0.228723	0.239564	0.329058
ABHD6.ADK	PE	TE	PE.TE	-0.0100103	0.0482703	-0.0596835	0.0184682	0.0498418	-0.0578063	0.268392	0.15451	0.125775
ABHD6.ALPP	PE	TE	PE.TE	0.0406312	0.0745223	0.120618	-0.0712528	0.0512544	-0.0997391	0.0704779	0.124515	-0.240542
ABHD6.AMOTL1	PE	PE	PE.PE	0.0659351	0.0939515	0.210496	0.173334	0.065492	0.173514	0.328825	0.0645132	0.444789
ABHD6.ANKRD6	PE	TE	PE.TE	-0.0243166	-0.0401865	0.0409594	-0.0220908	-0.00311497	-0.151351	0.260017	0.111658	-0.206801
ABHD6.ANXA6	PE	TE	PE.TE	-0.109199	0.00375913	0.104464	-0.0252434	0.0164867	-0.157952	-0.00383392	0.0911656	-0.265037
ABHD6.APOA1	PE	PE	PE.PE	-0.0383862	-0.0414565	0.13767	0.122765	0.237908	0.304508	0.239987	0.235316	0.49281
ABHD6.ARHGAP23	PE	TE	PE.TE	0.178878	-0.0221763	0.0506318	-0.012438	-0.157759	-0.0353539	0.0550308	-0.0884756	0.0224883
ABHD6.ARHGEF26	PE	TE	PE.TE	-0.0409385	0.0260761	0.0131402	0.00775819	0.09726	-0.037924	0.278682	0.0740472	-0.425774
ABHD6.ATP6V0A4	PE	TE	PE.TE	-0.0642594	0.0126823	0.108437	-0.0131209	0.088896	-0.0648379	0.164652	0.251655	-0.141353
ABHD6.ATP6V1B1	PE	TE	PE.TE	-0.0383862	0.0402636	0.0439283	-0.0432478	-0.0463809	-0.117241	0.0719637	0.0978921	0.0115436
ABHD6.ATP8B1	PE	TE	PE.TE	-0.271323	0.1969	-0.0116286	0.0116451	-0.12332	-0.107243	0.422157	-0.153496	-0.078397
ABHD6.BASP1	PE	TE	PE.TE	-0.0352509	0.132198	-0.201773	-0.0378812	-0.0427491	-0.0640734	0.162321	0.171575	0.151538
ABHD6.BMP6	PE	PE	PE.PE	-0.107572	-0.147757	0.2193	0.105684	0.115754	0.259102	0.0405825	0.204334	0.500812
ABHD6.C4BPB	PE	TE	PE.TE	0.11677	0.078838	0.115884	0.00425114	0.126423	-0.121308	0.34644	-0.064463	-0.204018
ABHD6.CACHD1	PE	PE	PE.PE	0.0707688	0.0646029	0.0057378	0.12114	0.0295393	0.210071	0.224579	0.0780271	0.457597
ABHD6.CADM1	PE	PE	PE.PE	0.0886686	0.0839498	0.0855209	0.210286	0.192227	0.191026	0.254481	0.296791	0.48419
ABHD6.CAMK2D	PE	PE	PE.PE	0.107025	-0.0281369	0.294507	0.27939	0.166562	0.16552	0.41537	0.071288	0.452892
ABHD6.CAST	PE	TE	PE.TE	-0.107884	0.06162	0.0770634	0.0571195	-0.0453303	-0.0976983	0.389554	-0.0438836	0.215511
ABHD6.CD24	PE	TE	PE.TE	-0.0560118	-0.0967788	0.106624	-0.0465796	0.00694527	-0.113348	-0.0431418	-0.0113093	0.0268814
ABHD6.CD53	PE	TE	PE.TE	0.0495279	-0.0209518	0.172676	0.188028	0.0763096	-0.118986	0.365751	0.0135985	-0.508375
ABHD6.CDH2	PE	PE	PE.PE	0.102844	0.0363478	-0.0402601	0.0320412	0.121618	0.310491	0.0783821	0.199888	0.533685
ABHD6.CELA3A	PE	PE	PE.PE	-0.0670195	0.11237	0.0968187	0.0833952	0.183138	0.259472	0.0263267	0.292904	0.451168
ABHD6.CELA3B	PE	PE	PE.PE	-0.0176969	-0.023231	0.0764998	0.0977063	0.169428	0.264009	0.0763442	0.277074	0.436814
ABHD6.CERS6	PE	PE	PE.PE	-0.0614459	-0.00977045	0.115379	0.170739	0.0274828	0.247032	0.285709	0.0409288	0.334545
ABHD6.CITED4	PE	TE	PE.TE	-0.0692584	0.125443	-0.0404147	-0.047937	-0.0734467	-0.0349965	0.154232	0.0422483	0.0246864
ABHD6.CLDN10	PE	TE	PE.TE	0.0525284	0.102939	-0.0852207	-0.0242202	0.0924129	-0.0437345	0.253733	0.177082	-0.208201
ABHD6.CLDN3	PE	TE	PE.TE	-0.0383862	-0.0942544	0.0960886	0.0679056	-0.0484262	0.0648655	0.247748	-0.0280731	0.190226
ABHD6.CLDN4	PE	TE	PE.TE	-0.0807797	-0.0380144	-0.0154022	0.00411736	0.0649368	0.0775395	0.234603	0.145721	0.380783
ABHD6.CMBL	PE	PE	PE.PE	-0.0781697	0.0221929	-0.0924468	0.0782902	0.0821932	0.160653	0.135819	0.0561963	0.265286
ABHD6.CPN1	PE	PE	PE.PE	0.13484	-0.0162733	0.0132734	0.1577	0.142002	0.311504	0.184151	0.107092	0.527267
ABHD6.CYP26A1	PE	TE	PE.TE	0.127673	0.0402815	-0.118079	-0.0188395	0.0178728	-0.0119273	0.190447	0.16502	0.128727
ABHD6.DAB2	PE	TE	PE.TE	0.110399	0.0524885	-0.0843554	-0.0160005	-0.0356393	-0.120963	0.266755	0.16149	0.18266
ABHD6.DEPDC7	PE	PE	PE.PE	0.107999	0.0488481	0.000129095	0.113207	0.164405	0.217032	0.135039	0.280644	0.26559
ABHD6.DNAJC6	PE	TE	PE.TE	0.0349863	0.166405	0.128008	0.00240437	-0.0154828	-0.0737695	0.118675	-0.024501	-0.0439289
ABHD6.DPP4	PE	PE	PE.PE	-0.0153172	-0.0449266	0.0634688	0.0897298	0.190099	0.331869	-0.057933	0.241988	0.574888
ABHD6.DUSP4	PE	PE	PE.PE	0.35111	0.0648395	-0.153575	0.215054	0.104433	0.229295	0.195189	0.148461	0.489031
ABHD6.DYNLT3	PE	PE	PE.PE	0.155813	0.0648005	0.106569	0.224114	0.105669	0.266525	0.151315	0.152163	0.419148
ABHD6.EDEM1	PE	PE	PE.PE	0.100442	0.0662166	0.210343	0.0991467	0.147857	0.297579	0.266661	0.124	0.53174
ABHD6.EFNA1	PE	TE	PE.TE	0.110568	0.0311482	-0.0638894	-0.00414372	0.12676	-0.0731435	0.15617	0.173584	0.0437888
ABHD6.ELOVL6	PE	TE	PE.TE	0.201904	0.117624	0.0429413	0.0241168	0.0265434	-0.164064	-0.105142	-0.0985599	-0.44976
ABHD6.EMP2	PE	TE	PE.TE	-0.0196964	-0.0752857	0.1142	-0.0593668	-0.0156	-0.221664	0.348485	0.100082	-0.0846934
ABHD6.ENPEP	PE	TE	PE.TE	-0.0634108	0.099064	0.0897924	-0.0800243	0.0175528	-0.0709543	0.171163	-0.00890865	0.0516556
ABHD6.FABP3	PE	TE	PE.TE	0.0762292	0.00154226	0.00230147	-0.0623044	0.000417562	-0.245721	0.0944906	0.170745	-0.378608
ABHD6.FAM101B	PE	TE	PE.TE	-0.00910709	0.115606	-0.0476241	0.0200856	-0.0857197	-0.0749243	0.324249	-0.0412375	-0.343535
ABHD6.FASN	PE	TE	PE.TE	-0.104023	-0.0312428	0.0796878	-0.0852686	-0.184405	-0.0792087	-0.011454	0.0451052	0.0772775
ABHD6.FBXL18	PE	TE	PE.TE	0.0261255	0.110919	-0.00659481	-0.0434726	-0.0852024	-0.0928324	-0.0571983	0.0171	-0.108755
ABHD6.FHL2	PE	TE	PE.TE	-0.0385572	0.154522	0.0283843	-0.0135456	0.0217975	-0.0257083	0.281771	0.110233	0.0570767
ABHD6.FN1	PE	PE	PE.PE	0.0287988	-0.108929	0.142752	0.143814	0.105634	0.299181	0.142152	0.25612	0.543156
ABHD6.FOLR1	PE	TE	PE.TE	0.147783	0.0332353	0.00802271	0.030079	0.0893392	0.148278	0.272206	0.191983	0.281704
ABHD6.FRMD4B	PE	TE	PE.TE	-0.0105478	0.0111927	-0.0505991	0.0188032	0.00254798	-0.0521913	0.2928	0.14351	0.49936
ABHD6.FRMD6	PE	PE	PE.PE	0.0881693	0.0746353	0.215872	0.184025	0.163358	0.172805	0.234183	0.134331	0.271293
ABHD6.GAB2	PE	TE	PE.TE	-0.0109486	-0.139917	0.0903096	-0.0425543	-0.0461214	0.222815	0.077756	0.0234152	0.212049
ABHD6.GALNT10	PE	TE	PE.TE	0.0475464	0.0263741	0.118557	-0.0703055	0.00130347	-0.0868408	0.165824	0.158974	-0.0304982
ABHD6.GATA2	PE	TE	PE.TE	-0.0234423	-0.066469	0.0106209	-0.0965516	-0.0567605	0.135243	0.0809611	0.154819	0.351738
ABHD6.GATA3	PE	TE	PE.TE	-0.00785091	0.00790666	-0.145765	-0.0508647	-0.0948682	0.0635094	0.178036	0.157684	0.346643
ABHD6.GATA6	PE	PE	PE.PE	0.060451	0.158175	0.0165349	0.245524	0.0588004	0.148436	0.567996	0.202042	0.557601
ABHD6.GCNT3	PE	PE	PE.PE	0.0115077	-0.100248	0.0547603	0.0790031	0.16674	0.228563	0.0626517	0.307279	0.341077
ABHD6.GLIPR2	PE	TE	PE.TE	-0.0912065	0.11598	-0.0463034	0.0861603	0.106084	-0.0865979	0.302586	0.336525	0.193071
ABHD6.GM2A	PE	TE	PE.TE	0.0876132	-0.122526	0.026837	-0.0803432	0.0600322	-0.12157	0.00710054	0.166844	-0.294457
ABHD6.GNA13	PE	PE	PE.PE	0.0920313	0.0149118	0.0917001	0.278257	0.0837566	0.221038	0.449032	0.0855718	0.321084
ABHD6.GPC3	PE	PE	PE.PE	0.162032	-0.0631099	0.0247959	0.0642813	0.120217	0.169403	-0.102639	0.100157	0.135354
ABHD6.GPRC5A	PE	TE	PE.TE	-0.1261	0.0484181	0.0309455	-0.0752177	0.0766897	-0.0857136	0.211357	0.122052	-0.184998
ABHD6.GREB1L	PE	TE	PE.TE	-0.144389	0.0139727	0.0242615	-0.0117887	0.0288652	0.0239323	0.0651413	0.0954592	0.147486
ABHD6.GRHL2	PE	TE	PE.TE	-0.0413956	0.134887	-0.04196	-0.156252	0.0160245	0.0193885	0.11391	0.0276675	0.0262536
ABHD6.HIP1	PE	TE	PE.TE	-0.0913607	0.0660978	-0.159584	-0.00789651	-0.105893	-0.0938361	0.317165	-0.169031	-0.111383
ABHD6.HMGCR	PE	PE	PE.PE	0.113059	0.0225629	0.250766	0.168451	0.242319	0.2374	0.319909	0.256883	0.362625
ABHD6.HNF4A	PE	PE	PE.PE	0.0347707	0.0178031	-0.128925	0.188766	0.0931904	0.130455	0.28509	0.197463	0.208873
ABHD6.HSPB11	PE	TE	PE.TE	0.102258	0.0783874	-0.0325905	0.0301263	0.0638099	-0.07542	0.17199	-0.0238988	-0.0988045
ABHD6.ID2	PE	PE	PE.PE	-0.163541	-0.00151725	0.165058	0.0400065	0.20018	0.286021	0.0479742	0.270428	0.54211
ABHD6.JDP2	PE	TE	PE.TE	0.0114563	-0.066135	-2.49875e-05	-0.0545452	-0.0304163	0.0565787	0.240061	0.0462816	0.293943
ABHD6.KIFAP3	PE	PE	PE.PE	-0.0286126	-0.00440848	0.306402	0.112359	0.129453	0.162082	0.0628492	0.275619	0.423771
ABHD6.KIT	PE	PE	PE.PE	0.00332147	0.00209839	0.0711329	0.288556	0.119822	0.223939	0.251023	0.190736	0.350293
ABHD6.KRT18	PE	TE	PE.TE	0.117219	-0.081316	-0.17644	-0.107136	0.0520259	-0.144097	0.0694035	0.316519	0.105636
ABHD6.KRT19	PE	TE	PE.TE	0.143398	0.0883828	0.0634817	-0.0118715	-0.0309055	-0.127826	0.0637316	-0.0224865	0.307314
ABHD6.KRT8	PE	TE	PE.TE	0.00602559	-0.0815651	-0.119805	-0.136392	0.0562549	-0.159927	-0.00507803	0.397276	0.213688
ABHD6.LAD1	PE	TE	PE.TE	0.00471666	0.0522533	0.0814537	0.0284086	0.113079	-0.0495166	0.269092	0.203323	0.0879329
ABHD6.LEPRE1	PE	PE	PE.PE	0.116073	0.0773222	0.13803	0.141437	0.201112	0.23388	0.212212	0.16728	0.410159
ABHD6.LRP2	PE	TE	PE.TE	-0.054833	0.123167	0.00532528	0.00740622	0.06608	0.000373032	0.258665	0.162764	0.321447
ABHD6.LRRC16A	PE	PE	PE.PE	-0.0706362	-0.112324	-0.0417918	0.108898	0.077124	0.169613	0.118064	-0.0567425	0.389471
ABHD6.LRRFIP1	PE	TE	PE.TE	0.0046014	0.14652	-0.0667584	-0.0530779	-0.0981896	-0.0900685	0.0066252	-0.0631407	0.228303
ABHD6.MAP2K6	PE	PE	PE.PE	-0.141306	0.0644218	0.184295	0.149305	0.158912	0.0832161	0.153999	0.286161	0.136615
ABHD6.MARCKS	PE	PE	PE.PE	0.0913176	0.0127458	0.0273269	0.24609	0.103372	0.113503	0.457783	0.196623	0.516271
ABHD6.MYC	PE	TE	PE.TE	0.096827	0.0467939	-0.148984	-0.075286	0.0184874	-0.116803	0.116348	0.0706012	-0.363442
ABHD6.MYCT1	PE	TE	PE.TE	-0.0659696	-0.068976	-0.0235811	0.0306491	-0.0506046	-0.140215	-0.0545866	-0.0985601	-0.212462
ABHD6.MYL4	PE	PE	PE.PE	-0.190703	0.132183	0.010302	0.200716	0.16466	0.273557	0.368373	0.190711	0.530193
ABHD6.MYLPF	PE	TE	PE.TE	0.0912358	0.142129	-0.0697885	-0.0747502	0.061137	-0.068192	0.0793255	0.00840427	-0.134797
ABHD6.MYO6	PE	TE	PE.TE	0.102939	0.135364	0.169667	0.0702731	-0.0527732	-0.0176979	0.19922	0.00915858	0.183683
ABHD6.MYOF	PE	TE	PE.TE	-0.177548	0.0660492	-0.0108951	-0.0171385	-0.0217175	-0.00820943	0.250093	0.145008	0.387172
ABHD6.NID1	PE	PE	PE.PE	0.12023	-0.0427624	0.198348	0.178408	0.23683	0.222896	0.133495	0.321914	0.513652
ABHD6.NID2	PE	PE	PE.PE	0.105051	-0.0410651	0.00210658	0.184534	0.113653	0.295573	0.246232	0.238458	0.52133
ABHD6.NIM1K	PE	TE	PE.TE	0.170895	0.0873066	0.0671629	0.103444	-0.0562593	-0.108045	0.160724	0.0594779	-0.0149602
ABHD6.NOG	PE	PE	PE.PE	-0.0640455	-0.0257198	-0.109581	0.129111	0.0792841	0.111516	0.329415	0.186159	0.384562
ABHD6.NPC2	PE	TE	PE.TE	-0.0329412	0.127772	0.0656154	0.13436	0.0872358	-0.0604976	0.448657	0.147517	-0.260591
ABHD6.OLFML1	PE	TE	PE.TE	-0.0397067	-0.0886912	-0.0594755	-0.00488283	0.15371	-0.0979691	0.11927	0.073594	-0.0853448
ABHD6.OSBPL6	PE	TE	PE.TE	0.0476858	0.131067	-0.163904	-0.0348665	-0.0916426	-0.129134	0.0990534	-0.0662589	-0.239851
ABHD6.OTX2	PE	PE	PE.PE	-0.0837937	-0.0963278	0.122457	0.0980219	0.0270866	0.190177	-0.0281818	-0.134114	0.327385
ABHD6.P4HA1	PE	PE	PE.PE	-0.0349082	0.0529114	0.247235	0.177779	0.194014	0.219934	0.291819	0.319904	0.391182
ABHD6.PALLD	PE	TE	PE.TE	-0.124712	0.115453	-0.156797	0.00816851	-0.14396	-0.0134136	-0.0264247	0.0127601	0.265524
ABHD6.PAPSS1	PE	PE	PE.PE	-0.136197	0.0604836	0.117746	0.175778	0.205179	0.168277	0.093417	0.0897256	0.276121
ABHD6.PDGFA	PE	TE	PE.TE	-0.0706369	-0.0378593	-0.186489	-0.184597	-0.0928886	-0.162672	-0.13772	-0.103866	-0.273292
ABHD6.PDLIM1	PE	TE	PE.TE	-0.0876797	0.118879	-0.0466863	0.0421311	-0.0547969	-0.197915	0.217501	0.094097	-0.179274
ABHD6.PDPN	PE	PE	PE.PE	0.0105772	-0.070885	0.00672797	0.0600621	0.265559	0.212147	0.0859084	0.144643	0.0939665
ABHD6.PGM1	PE	PE	PE.PE	-0.134211	0.0715556	0.0966453	0.223197	0.160549	0.201303	0.350523	0.306478	0.309183
ABHD6.PIK3R1	PE	PE	PE.PE	-0.100761	0.0163257	0.146877	0.276328	0.128093	0.171003	0.343418	0.197484	0.334581
ABHD6.PIP5K1B	PE	TE	PE.TE	0.0750702	0.10977	-0.218383	0.00732	0.026493	-0.115192	0.176776	0.14682	0.0137133
ABHD6.PITX2	PE	PE	PE.PE	-0.03724	0.0125159	0.0121181	0.13106	0.0913039	0.231399	0.146487	-0.00950874	0.16334
ABHD6.PLAC8	PE	TE	PE.TE	-0.104909	0.09163	0.125783	0.116792	0.0811227	-0.116881	0.256878	-0.0286341	-0.222032
ABHD6.POMC	PE	PE	PE.PE	0.136482	0.197865	-0.117868	-0.0561173	0.00716042	-0.023959	0.0284883	-0.146827	-0.217399
ABHD6.PPME1	PE	TE	PE.TE	-0.0480173	0.0245234	0.000141657	0.00497986	0.0645405	0.0198743	0.0609274	0.151767	0.192115
ABHD6.PPT1	PE	TE	PE.TE	-0.0242958	0.12894	0.016044	-0.0363604	0.172468	-0.0520472	0.13322	0.152294	-0.179131
ABHD6.PRCP	PE	PE	PE.PE	-0.0365378	0.14024	0.359987	0.246929	0.250752	0.213038	0.230896	0.14974	0.311855
ABHD6.PRSS8	PE	TE	PE.TE	-0.0515767	0.0139186	0.0216985	-0.0139643	0.108786	-0.114462	0.1597	0.0567185	-0.319113
ABHD6.PTGES	PE	TE	PE.TE	0.0811676	-0.025634	-0.13354	-0.0697053	0.022861	-0.0706918	0.171649	0.160007	0.066823
ABHD6.PTK2B	PE	PE	PE.PE	0.0529175	0.0373847	0.110534	0.120904	0.148784	0.18337	0.25119	0.274274	0.496539
ABHD6.RAB25	PE	TE	PE.TE	0.066778	-0.052027	0.062145	0.108512	0.0249412	-0.0484714	0.373499	0.0973177	0.0752461
ABHD6.RGS5	PE	PE	PE.PE	0.211371	0.141329	0.0103556	0.15237	0.111865	0.125782	0.333039	-0.0611447	0.298015
ABHD6.RNASE1	PE	PE	PE.PE	0.0107927	-0.0822224	0.10459	0.14404	0.302098	0.176102	0.213575	0.121005	0.356612
ABHD6.ROBO1	PE	PE	PE.PE	-0.0400368	-0.0276641	0.08836	0.0121511	0.114433	0.284567	-0.000698658	0.154906	0.503868
ABHD6.S100A16	PE	TE	PE.TE	0.211196	0.0913223	0.0606801	0.0449798	0.0423378	-0.201217	0.357235	0.250969	0.121533
ABHD6.S100A6	PE	TE	PE.TE	-0.120476	0.0486784	0.0051576	0.0344893	0.0393612	-0.183387	0.22141	0.125874	0.105323
ABHD6.SERPINE2	PE	PE	PE.PE	0.101025	0.0777875	-0.0263124	0.184872	0.136186	0.28366	-0.00688321	0.0409053	0.383557
ABHD6.SH3GL3	PE	TE	PE.TE	0.0320685	0.00868651	0.0872687	0.0536627	-0.00820725	-0.0293076	0.264838	0.0750505	0.00607245
ABHD6.SLC19A3	PE	TE	PE.TE	0.122466	0.215488	0.0639596	0.00900059	0.135264	0.0182513	0.111113	0.0726628	-0.0708026
ABHD6.SLC28A3	PE	TE	PE.TE	0.12727	0.14983	0.0798979	-0.0568001	0.0239522	1.63909e-05	0.320098	0.026739	0.125626
ABHD6.SLC34A2	PE	TE	PE.TE	0.0512757	-0.0708833	-0.096099	-0.037536	0.013103	0.0829754	0.16548	0.0939239	0.184181
ABHD6.SLC7A2	PE	TE	PE.TE	-0.194177	0.0101148	0.063213	-0.015187	0.010159	0.192909	0.230972	0.119145	0.24161
ABHD6.SLC7A5	PE	TE	PE.TE	0.121437	0.0282695	0.00292011	0.005614	0.0641187	0.158834	0.208852	0.252124	0.355133
ABHD6.SMAD9	PE	PE	PE.PE	-0.0998526	0.0465033	0.115751	0.198922	-0.0105509	0.292757	0.172019	0.241256	0.561925
ABHD6.SUN3	PE	TE	PE.TE	-0.0383862	0.010378	-0.0179761	0.168153	0.012398	-0.0412556	0.230489	0.0283692	-0.220271
ABHD6.SYBU	PE	TE	PE.TE	0.042697	-0.0557768	-0.0321021	0.0711523	0.0679118	-0.0205608	-0.0642648	-0.0268806	0.169206
ABHD6.TACSTD2	PE	TE	PE.TE	0.252694	-0.0546646	0.0331087	-0.0383323	0.0572672	-0.0117855	0.230525	0.139375	-0.030862
ABHD6.TAGLN2	PE	TE	PE.TE	0.0978065	0.0741471	0.0884196	-0.0735473	-0.0250612	-0.222707	0.054516	0.10134	-0.103176
ABHD6.TCF7L1	PE	TE	PE.TE	-0.0364862	-0.0100067	0.0968021	-0.079013	-0.123	-0.0446233	0.0542078	-0.114922	0.182549
ABHD6.TEAD1	PE	TE	PE.TE	0.129394	0.055007	-0.128823	-0.00765018	-0.0964654	0.121531	0.20733	0.0885004	0.265564
ABHD6.TET2	PE	TE	PE.TE	0.0457906	-0.0454419	-0.173364	0.0170412	0.0357392	0.0834707	0.306883	0.19667	0.335706
ABHD6.TFRC	PE	TE	PE.TE	0.221994	0.032643	0.179102	-0.0525615	0.125775	0.105563	0.058717	0.0914178	0.261741
ABHD6.TGFBR3	PE	TE	PE.TE	-0.0470796	0.034424	-0.122629	-0.0229796	0.0211771	0.00873025	0.212504	0.0803272	0.00200952
ABHD6.TMEM106C	PE	TE	PE.TE	0.00807661	0.0062992	0.0722791	0.0980463	0.0954972	0.0375293	0.324606	0.0424281	0.192409
ABHD6.TMEM123	PE	PE	PE.PE	0.0317172	0.132639	0.197669	0.242433	0.0780193	0.134333	0.256979	0.0765438	0.234635
ABHD6.TMEM171	PE	TE	PE.TE	-0.0960968	0.179403	-0.14466	-0.0166778	-0.0106508	-0.117912	-0.0907936	0.0203265	-0.0575778
ABHD6.TMEM88	PE	PE	PE.PE	-0.109707	0.120525	0.080789	0.031075	0.178802	0.205454	0.0301356	0.178775	0.386102
ABHD6.TMPRSS13	PE	TE	PE.TE	-0.0383862	-0.068253	0.0599762	-0.0713211	0.0784758	-0.112858	0.11148	0.0668123	-0.0397711
ABHD6.TMPRSS2	PE	TE	PE.TE	0.0720265	0.0180854	0.0873232	-0.0229547	0.0767164	-0.0546611	0.095217	-0.0413158	-0.14774
ABHD6.TRIM2	PE	PE	PE.PE	-0.0586901	0.0024424	0.0578387	0.209852	0.130587	0.168262	0.372005	0.000361228	0.349836
ABHD6.TSPAN15	PE	TE	PE.TE	0.0473573	-0.0333803	0.190292	0.0483095	0.080161	0.0586761	0.291541	0.0952118	0.15102
ABHD6.VAMP8	PE	TE	PE.TE	-0.0800322	0.137904	-0.154367	0.106226	0.103478	-0.0511951	0.389699	0.213507	0.10986
ABHD6.VIL1	PE	PE	PE.PE	0.0341883	0.0319806	0.104631	0.0603263	0.175165	0.225916	-0.0374592	0.185876	0.380792
ABHD6.VWA5A	PE	PE	PE.PE	0.143389	-0.02641	0.116753	0.185995	0.124927	-0.00840056	0.120085	0.0642603	-0.124485
ACE.ABCG2	EPI	TE	EPI.TE	-0.0432736	0.0380846	-0.323659	-0.362564	-0.54603	-0.43296	-0.410396	-0.662332	-0.450644
ACE.ABHD6	EPI	PE	EPI.PE	0.0551872	0.175738	0.0350826	-0.0215122	-0.0239696	-0.0389562	-0.248688	-0.193532	-0.41357
ACE.ACE	EPI	EPI	EPI.EPI	0	0	0	0	0	0	0	0	0
ACE.ACTN1	EPI	TE	EPI.TE	0.0478736	0.178497	-0.0561638	-0.268578	-0.288053	-0.0231994	-0.0843046	-0.3457	0.0954816
ACE.ADAM15	EPI	TE	EPI.TE	0.150962	0.160602	-0.103261	-0.260197	-0.315764	-0.164385	-0.102582	-0.462008	-0.253062
ACE.ADD3	EPI	PE	EPI.PE	0.0975916	-0.206132	-0.198507	-0.0340842	-0.0533236	0.0492356	-0.26652	-0.305957	-0.266577
ACE.ADK	EPI	TE	EPI.TE	0.102314	0.018885	-0.349145	-0.38022	-0.473907	-0.286905	-0.337138	-0.58656	-0.395635
ACE.ALDH1A1	EPI	PE	EPI.PE	-0.0437902	-0.0181934	-0.205717	-0.071859	-0.0516111	0.0106817	-0.326395	-0.286102	-0.324267
ACE.ALPP	EPI	TE	EPI.TE	0.210084	0.202898	-0.18812	-0.206502	-0.193404	-0.0610528	-0.099122	-0.315266	0.239513
ACE.AMOTL1	EPI	PE	EPI.PE	0.164755	-0.0437147	-0.0327092	-0.114404	0.115967	0.0569752	-0.26372	-0.0984298	-0.279059
ACE.ANKRD6	EPI	TE	EPI.TE	0.0930686	-0.0564408	-0.242916	-0.245839	-0.333141	-0.190894	-0.241945	-0.548278	-0.128941
ACE.ANXA6	EPI	TE	EPI.TE	-0.0975623	-0.120683	-0.452791	-0.298437	-0.380816	0.00168366	-0.313173	-0.309144	0.304543
ACE.APOA1	EPI	PE	EPI.PE	-0.0253186	-0.0357574	-0.220663	-0.0681947	-0.048915	-0.0158312	-0.261667	-0.51547	-0.527164
ACE.APOA2	EPI	PE	EPI.PE	0.000581422	-0.207268	-0.237914	0.128007	0.109473	0.0248991	-0.362961	-0.197387	-0.484467
ACE.ARHGAP23	EPI	TE	EPI.TE	0.104821	-0.120064	-0.0182985	-0.160831	0.012035	-0.131666	0.0899389	-0.143873	-0.0841404
ACE.ARHGEF26	EPI	TE	EPI.TE	0.071564	-0.0688638	-0.158552	-0.321277	-0.276236	0.0446536	-0.272838	-0.405164	0.383323
ACE.ATP6V0A4	EPI	TE	EPI.TE	-0.131608	0.168316	-0.339087	-0.324666	-0.264512	-0.174394	-0.133702	-0.377811	-0.064082
ACE.ATP6V1B1	EPI	TE	EPI.TE	-0.0253186	0.327304	-0.107986	-0.37122	-0.271537	-0.204836	-0.263058	-0.339037	-0.0420109
ACE.ATP8B1	EPI	TE	EPI.TE	0.17458	0.216851	0.0604363	-0.381152	-0.119477	-0.03052	-0.246802	-0.237194	0.021428
ACE.BASP1	EPI	TE	EPI.TE	0.186413	0.447281	0.073406	-0.295861	-0.21519	-0.255678	-0.123808	-0.226084	-0.31582
ACE.BCOR	EPI	EPI	EPI.EPI	0.0573383	0.0200196	0.136795	0.298973	0.463149	0.418606	0.137819	0.507156	0.548863
ACE.BMP6	EPI	PE	EPI.PE	-0.0605497	-0.170299	-0.0293007	0.0489355	0.121492	0.00487334	-0.154471	-0.0986512	-0.419002
ACE.C4BPB	EPI	TE	EPI.TE	-0.0510333	0.0619927	-0.220251	-0.289573	-0.388547	-0.108095	-0.452417	-0.605439	0.0578839
ACE.CACHD1	EPI	PE	EPI.PE	-0.0303767	0.192948	0.0613055	-0.0977576	-0.016614	0.069299	-0.189684	-0.3565	-0.318636
ACE.CADM1	EPI	PE	EPI.PE	-0.265013	0.173266	0.252156	0.328194	0.244162	0.0236793	-0.0690622	-0.0745029	-0.293979
ACE.CAMK2D	EPI	PE	EPI.PE	-0.0440732	-0.0264244	-0.021006	-0.0798661	-0.182861	-0.0659962	-0.238309	-0.389404	-0.261908
ACE.CAST	EPI	TE	EPI.TE	-0.0927472	-0.184859	-0.338704	-0.358867	-0.492492	-0.285424	-0.336062	-0.623774	-0.350685
ACE.CD24	EPI	TE	EPI.TE	0.0995864	-0.0946942	-0.296427	-0.272838	-0.543187	-0.328407	-0.355001	-0.566818	-0.424963
ACE.CD53	EPI	TE	EPI.TE	-0.0133263	-0.150213	-0.296512	-0.276143	-0.19568	0.00929901	-0.2519	-0.267262	0.325556
ACE.CDH2	EPI	PE	EPI.PE	0.0282896	0.0600252	0.0786489	0.00949997	-0.00235658	0.00553479	-0.133501	-0.328583	-0.378508
ACE.CELA3A	EPI	PE	EPI.PE	-0.0865136	-0.19743	-0.0346287	0.0883555	0.20594	-0.0196938	-0.113238	-0.00210357	-0.367732
ACE.CELA3B	EPI	PE	EPI.PE	-0.11113	0.0958632	-0.0808636	0.0680876	0.200403	0.00218046	-0.215378	0.0566707	-0.331658
ACE.CERS6	EPI	PE	EPI.PE	0.0848353	-0.0308988	0.023047	0.138512	0.121725	0.084896	0.0847545	-0.0454818	-0.15621
ACE.CITED4	EPI	TE	EPI.TE	-0.0456813	0.451951	0.183256	-0.116268	-0.075456	-0.108489	0.094843	0.0946388	0.050479
ACE.CLDN10	EPI	TE	EPI.TE	-0.122952	0.117859	-0.18399	-0.356887	-0.0897808	-0.0114151	-0.2494	-0.212425	0.156341
ACE.CLDN3	EPI	TE	EPI.TE	-0.0253186	-0.0942831	-0.222078	-0.197353	-0.260886	-0.225126	-0.157743	-0.263657	-0.411057
ACE.CLDN4	EPI	TE	EPI.TE	0.171339	0.218301	-0.148077	-0.340192	-0.385881	-0.456214	-0.198997	-0.480795	-0.554086
ACE.CMBL	EPI	PE	EPI.PE	-0.0342018	0.034918	0.334731	0.12805	0.142884	0.211688	0.0534684	-0.210887	-0.159898
ACE.CNIH3	EPI	PE	EPI.PE	-0.0606686	0.143789	0.119531	0.105854	0.230682	0.073408	-0.179288	-0.0512997	-0.128571
ACE.COL4A1	EPI	PE	EPI.PE	-0.0253186	0.126054	-0.0986239	0.0399051	0.199223	0.0408462	-0.172271	-0.0756819	-0.426594
ACE.COL4A2	EPI	PE	EPI.PE	-0.0646726	0.0888435	0.00657081	0.112533	0.247044	-0.00927738	-0.0429895	0.048185	-0.430742
ACE.CPN1	EPI	PE	EPI.PE	0.135258	0.0936349	-0.185109	0.0681617	0.163176	0.0758312	-0.0309766	-0.0484661	-0.22122
ACE.CYP26A1	EPI	TE	EPI.TE	-0.0142078	0.276896	-0.0232418	-0.295214	0.13143	0.0231041	-0.125059	0.237017	-0.0337133
ACE.DAB2	EPI	TE	EPI.TE	0.0674138	-0.282463	-0.378765	-0.479195	-0.479073	-0.410951	-0.378829	-0.561876	-0.521145
ACE.DENND2C	EPI	PE	EPI.PE	0.15176	-0.141807	-0.0699807	0.0313117	0.0730626	0.102932	-0.208762	-0.151244	-0.215236
ACE.DEPDC7	EPI	PE	EPI.PE	-0.0711186	-0.201426	-0.0755852	0.132283	0.158013	0.126152	-0.000895984	0.0270877	-0.164524
ACE.DNAJC6	EPI	TE	EPI.TE	-0.0771144	0.100029	-0.260493	-0.276908	-0.235513	-0.111096	-0.147024	-0.248442	0.0772125
ACE.DPP4	EPI	PE	EPI.PE	-0.0277674	-0.173855	-0.0838177	0.0856843	0.178058	0.0434755	-0.261255	-0.102153	-0.366396
ACE.DPPA5	EPI	EPI	EPI.EPI	-0.0579473	0.0308644	0.143857	0.26497	0.344929	0.43954	0.179154	0.241898	0.488698
ACE.DUSP4	EPI	PE	EPI.PE	0.0335221	0.280319	0.228673	0.2624	0.178035	0.0194411	0.204577	-0.0731163	-0.448013
ACE.DYNLT3	EPI	PE	EPI.PE	0.189973	-0.162982	-0.094804	0.125209	0.148069	0.022304	-0.0393723	-0.0760981	-0.396914
ACE.EDEM1	EPI	PE	EPI.PE	-0.0704529	0.0858086	-0.103324	0.202755	-0.010383	-0.0980177	0.0451933	-0.274407	-0.455349
ACE.EFNA1	EPI	TE	EPI.TE	0.107323	0.136505	-0.291967	-0.29519	-0.441663	-0.189953	-0.230479	-0.582256	-0.204415
ACE.ELOVL6	EPI	TE	EPI.TE	0.16123	-0.242372	-0.384738	-0.376125	-0.0886779	-0.0153412	-0.34652	-0.0330264	0.360583
ACE.EMP2	EPI	TE	EPI.TE	-0.145296	0.00876012	-0.195583	-0.244936	-0.493669	-0.249419	-0.133556	-0.592118	-0.142844
ACE.ENPEP	EPI	TE	EPI.TE	-0.0418243	0.0626181	-0.148499	-0.276313	-0.369566	-0.184164	-0.179317	-0.585969	-0.170645
ACE.ETV4	EPI	EPI	EPI.EPI	0.192426	-0.163039	0.0479958	0.427444	0.480924	0.440168	0.213769	0.50319	0.487474
ACE.FABP3	EPI	TE	EPI.TE	-0.0044101	0.0723633	-0.253328	-0.37716	-0.393578	-0.0822115	-0.362478	-0.381268	0.295673
ACE.FAM101B	EPI	TE	EPI.TE	0.0488041	0.373932	-0.0847492	-0.248297	-0.220855	0.0185064	0.0498896	-0.20006	0.178385
ACE.FASN	EPI	TE	EPI.TE	-0.0542044	0.549013	0.232261	-0.1889	0.00595008	-0.0877192	-0.117513	0.196823	-0.0865033
ACE.FBXL18	EPI	TE	EPI.TE	0.237338	0.221003	-0.0848358	-0.21868	-0.136765	-0.106622	-0.0228336	-0.121573	-0.182923
ACE.FHL2	EPI	TE	EPI.TE	-0.0199687	-0.0848619	-0.377746	-0.381499	-0.32959	-0.242624	-0.37543	-0.522347	-0.404129
ACE.FLRT3	EPI	PE	EPI.PE	-0.0434939	0.0228038	-0.0513292	0.0490046	0.00601858	0.000322738	0.029347	-0.234888	-0.347303
ACE.FN1	EPI	PE	EPI.PE	-0.0905406	-0.193101	0.0753167	-0.0178538	0.0437163	0.0569473	-0.123882	-0.270278	-0.348647
ACE.FOLR1	EPI	TE	EPI.TE	-0.108119	0.316721	-0.270421	-0.34856	-0.386693	-0.405573	-0.366441	-0.495911	-0.513731
ACE.FOXA2	EPI	PE	EPI.PE	-0.0341969	-0.034521	-0.0960264	0.0886302	0.177542	0.0416143	-0.195151	-0.0468274	-0.307768
ACE.FRMD4B	EPI	TE	EPI.TE	0.127647	0.0853167	-0.128017	-0.335868	-0.381762	-0.271818	-0.230096	-0.579299	-0.478251
ACE.FRMD6	EPI	PE	EPI.PE	-0.0360775	-0.0961343	-0.123027	0.124678	-0.108563	0.00329961	-0.10239	-0.330753	-0.269984
ACE.FST	EPI	PE	EPI.PE	0.0441102	-0.0843136	-0.0827211	0.0965643	-0.102891	-0.0648065	-0.00863279	-0.40507	-0.612614
ACE.GAB2	EPI	TE	EPI.TE	0.175004	-0.0416983	-0.300011	-0.24443	-0.231185	-0.309407	-0.178735	-0.460785	-0.485853
ACE.GALNT10	EPI	TE	EPI.TE	-0.0873677	0.0577111	-0.223093	-0.230051	-0.236464	-0.0592243	-0.0159667	-0.384121	0.0534934
ACE.GATA2	EPI	TE	EPI.TE	0.0334564	-0.0945224	-0.344679	-0.323947	-0.311328	-0.460848	-0.116281	-0.320393	-0.615549
ACE.GATA3	EPI	TE	EPI.TE	-0.0794638	0.221182	-0.176509	-0.35209	-0.430784	-0.471887	-0.0898646	-0.460237	-0.641279
ACE.GATA4	EPI	PE	EPI.PE	0.116758	0.0715192	0.099199	0.0380854	0.200973	0.0631113	-0.172975	-0.054864	-0.374491
ACE.GATA6	EPI	PE	EPI.PE	0.202474	0.0780102	0.147137	-0.102521	-0.185234	-0.100145	-0.0553899	-0.32358	-0.403326
ACE.GCNT3	EPI	PE	EPI.PE	0.0166948	-0.157321	0.1252	0.0577404	0.145163	0.0750015	-0.190378	-0.0215884	-0.23713
ACE.GLIPR2	EPI	TE	EPI.TE	0.0321242	0.396927	0.0187392	-0.199453	-0.208962	-0.238767	-0.131783	-0.221961	-0.403549
ACE.GM2A	EPI	TE	EPI.TE	0.0645999	-0.0239303	-0.274589	-0.352024	-0.24682	-0.00696218	-0.188561	-0.346893	0.207751
ACE.GNA13	EPI	PE	EPI.PE	0.142675	0.051622	0.130101	0.285061	0.00300876	0.00500927	0.00125786	-0.240209	-0.229964
ACE.GPC3	EPI	PE	EPI.PE	0.0808869	-0.108679	-0.0664912	0.144828	0.0712307	0.213595	0.0250111	-0.352876	-0.123237
ACE.GPRC5A	EPI	TE	EPI.TE	0.111276	0.257914	-0.1977	-0.363317	-0.213342	0.00993247	-0.221997	-0.503464	0.311383
ACE.GPRC5C	EPI	EPI	EPI.EPI	-0.064003	0.165453	0.0498949	0.335337	0.40956	0.275059	0.00462746	0.451218	0.322702
ACE.GREB1L	EPI	TE	EPI.TE	-0.0804889	0.117313	-0.0866334	-0.222186	-0.327648	-0.268615	-0.0735773	-0.504873	-0.440084
ACE.GRHL2	EPI	TE	EPI.TE	0.0784007	0.333718	0.0327675	-0.31662	-0.432443	-0.295274	-0.114337	-0.6405	-0.380955
ACE.HIP1	EPI	TE	EPI.TE	0.025449	0.153861	-0.349027	-0.368718	-0.299583	-0.10153	-0.349646	-0.334229	0.15941
ACE.HMGCR	EPI	PE	EPI.PE	0.0187103	-0.0634127	-0.220268	-0.0298651	0.00856973	0.089595	-0.250802	-0.364463	-0.0530831
ACE.HNF1B	EPI	PE	EPI.PE	-0.0351609	0.149546	0.0160458	0.198706	0.0866818	0.0430043	-0.0454045	-0.183099	-0.343762
ACE.HNF4A	EPI	PE	EPI.PE	0.228165	0.416929	0.219771	0.318677	0.270052	0.282865	0.101115	-0.00367975	-0.0947674
ACE.HSPB11	EPI	TE	EPI.TE	0.0255408	-0.215202	-0.32169	-0.372163	-0.31023	-0.0451038	-0.29107	-0.430091	-0.0394698
ACE.ID2	EPI	PE	EPI.PE	-0.0909356	-0.0294558	-0.252362	-0.00857421	-0.0162226	-0.0436446	-0.189476	-0.37763	-0.468845
ACE.IGF1	EPI	PE	EPI.PE	-0.0316513	0.0545212	-0.110181	0.0178559	0.034457	0.0450377	-0.106965	-0.177258	-0.288295
ACE.IL23A	EPI	EPI	EPI.EPI	0.130574	-0.118967	-0.0286475	0.124284	0.164409	0.410119	-0.0321963	-0.0684462	0.344116
ACE.ITFG3	EPI	EPI	EPI.EPI	0.124065	0.150488	0.296718	0.409902	0.378744	0.298368	0.34976	0.497795	0.305815
ACE.JDP2	EPI	TE	EPI.TE	-0.0951688	0.0750053	-0.199316	-0.293544	-0.413645	-0.17997	-0.280777	-0.559904	-0.334362
ACE.KIFAP3	EPI	PE	EPI.PE	0.0378022	-0.16051	-0.182612	0.0730168	0.000142841	-0.0755136	-0.28834	-0.148573	-0.25041
ACE.KIT	EPI	PE	EPI.PE	-0.0256424	-0.0673731	0.0825108	0.163382	0.31647	0.194659	-0.179475	0.169955	-0.07864
ACE.KRT18	EPI	TE	EPI.TE	0.27409	0.223587	-0.230549	-0.406899	-0.317101	-0.325278	-0.381136	-0.40691	-0.398557
ACE.KRT19	EPI	TE	EPI.TE	-0.0525702	0.0566426	-0.316436	-0.290472	-0.555854	-0.415717	-0.371628	-0.697847	-0.509547
ACE.KRT8	EPI	TE	EPI.TE	0.279124	0.220025	-0.225134	-0.352993	-0.301894	-0.361861	-0.359952	-0.386839	-0.473582
ACE.LAD1	EPI	TE	EPI.TE	0.189277	-0.0124425	-0.126446	-0.260009	-0.282785	-0.26927	-0.25888	-0.343275	-0.411205
ACE.LAPTM4B	EPI	EPI	EPI.EPI	0.148629	0.0621676	0.160318	0.210863	0.4162	0.309864	0.146894	0.617744	0.428987
ACE.LEPRE1	EPI	PE	EPI.PE	0.151431	0.246438	-0.0444896	0.189643	0.00283545	0.0237161	0.0537772	-0.287061	-0.291808
ACE.LOC101929767	EPI	PE	EPI.PE	0.0256363	0.0812735	-0.121176	0.145447	0.0594257	0.147844	-0.126296	-0.258141	-0.222483
ACE.LRP2	EPI	TE	EPI.TE	-0.0361666	-0.028402	-0.190031	-0.348661	-0.377872	-0.351104	-0.222459	-0.553651	-0.589952
ACE.LRP4	EPI	EPI	EPI.EPI	0.0583187	0.150472	0.238183	0.491749	0.537767	0.516095	0.425094	0.487546	0.486688
ACE.LRRC16A	EPI	PE	EPI.PE	-0.170623	0.0804147	-0.0635219	0.0105221	-0.045732	0.0241816	-0.349456	-0.198234	-0.255643
ACE.LRRFIP1	EPI	TE	EPI.TE	0.0397974	0.0417783	0.00234826	-0.210035	-0.409723	-0.262734	0.0513027	-0.540078	-0.312086
ACE.MAP2K6	EPI	PE	EPI.PE	0.0520863	-0.0501084	-0.212426	0.0465342	-0.0558822	0.138194	-0.384975	-0.23165	0.0638066
ACE.MAP4K1	EPI	EPI	EPI.EPI	0.165016	0.0876285	-0.0953939	0.220262	0.455571	0.549387	0.00881821	0.470414	0.599474
ACE.MARCKS	EPI	PE	EPI.PE	0.015394	0.360375	0.175369	-0.0247638	-0.177014	-0.0576624	-0.129725	-0.427912	-0.305365
ACE.MIAT	EPI	EPI	EPI.EPI	-0.0482914	0.0278293	0.0922367	0.207992	0.51755	0.406001	0.0386151	0.472065	0.342999
ACE.MT1X	EPI	EPI	EPI.EPI	0.19491	0.341872	0.196608	0.342384	0.40393	0.473355	0.20389	0.296378	0.508404
ACE.MYC	EPI	TE	EPI.TE	0.0306036	-0.121602	-0.176945	-0.328085	-0.364983	-0.128435	-0.27483	-0.479124	0.000878129
ACE.MYCT1	EPI	TE	EPI.TE	0.0604635	-0.137024	-0.262462	-0.179782	-0.254239	-0.149822	-0.0479147	-0.444381	-0.0861549
ACE.MYL4	EPI	PE	EPI.PE	0.181573	-0.111123	-0.0730344	0.0141279	0.0570586	0.0758564	-0.0741719	-0.324221	-0.271471
ACE.MYLPF	EPI	TE	EPI.TE	-0.0843642	0.324948	-0.115725	-0.155971	-0.216064	-0.0581855	-0.0368333	-0.349454	0.0181649
ACE.MYO6	EPI	TE	EPI.TE	0.00602156	0.157439	-0.0342101	-0.230952	-0.471025	-0.286105	-0.297993	-0.6	-0.30728
ACE.MYOF	EPI	TE	EPI.TE	-0.0313813	0.302422	-0.125599	-0.267542	-0.384699	-0.340208	-0.0746225	-0.562925	-0.496798
ACE.NID1	EPI	PE	EPI.PE	-0.0614493	0.199718	0.0605108	0.204975	-0.0323144	-0.133161	0.0252587	-0.247101	-0.492265
ACE.NID2	EPI	PE	EPI.PE	0.0826257	-0.0552739	-0.118838	0.0517933	0.0677226	0.0650572	-0.141293	-0.160868	-0.320467
ACE.NIM1K	EPI	TE	EPI.TE	0.0896095	0.0198544	-0.165918	-0.251235	-0.219377	-0.10478	-0.0785512	-0.324167	0.0337488
ACE.NLRP9	EPI	EPI	EPI.EPI	-0.0113395	-0.242654	0.00663743	0.0969131	0.344445	0.352147	-0.0473846	0.322862	0.367613
ACE.NOG	EPI	PE	EPI.PE	-0.0441019	-0.0895695	0.215819	0.0249545	-0.000334817	0.0774867	-0.180691	-0.158637	-0.159954
ACE.NPC2	EPI	TE	EPI.TE	0.16886	-0.128611	-0.20702	-0.330625	-0.131134	-0.0809065	-0.203556	-0.254588	0.218737
ACE.OLFML1	EPI	TE	EPI.TE	0.0379147	0.0594899	-0.302932	-0.217587	-0.30709	-0.0811433	-0.0654263	-0.522455	0.0363091
ACE.OSBPL6	EPI	TE	EPI.TE	0.0826294	0.0379054	-0.00735919	-0.221822	-0.117146	-0.0783636	-0.139338	-0.0214937	0.0209885
ACE.OTX2	EPI	PE	EPI.PE	0.0308842	-0.212246	-0.202162	0.0471242	0.150796	0.154044	-0.280595	-0.169246	-0.171827
ACE.P4HA1	EPI	PE	EPI.PE	-0.0389593	-0.323921	-0.0812977	0.00733625	-0.145557	0.0571841	-0.222005	-0.441437	-0.233219
ACE.PALLD	EPI	TE	EPI.TE	-0.0597586	0.152438	-0.0299799	-0.233756	-0.446798	-0.272991	0.0462138	-0.526972	-0.385352
ACE.PAPSS1	EPI	PE	EPI.PE	-0.0942128	-0.0562729	-0.0604372	0.136818	-0.0245179	0.0898481	-0.0270958	-0.192114	-0.103002
ACE.PDGFA	EPI	TE	EPI.TE	-0.0452829	0.319569	-0.124981	-0.292096	-0.15979	-0.0344092	-0.174774	-0.235364	0.396031
ACE.PDGFRA	EPI	PE	EPI.PE	-0.160038	0.203933	0.0364718	0.321149	0.245923	0.126703	-0.136203	-0.0721766	-0.313175
ACE.PDLIM1	EPI	TE	EPI.TE	0.0268157	0.219874	-0.173	-0.292104	-0.275819	-0.0572006	-0.155477	-0.315062	0.0371084
ACE.PDPN	EPI	PE	EPI.PE	0.0386689	0.0118554	-0.13087	-0.310594	0.183114	0.307889	-0.340449	-0.0953677	-0.110762
ACE.PGM1	EPI	PE	EPI.PE	-0.0909292	0.318604	-0.352271	-0.175042	-0.0274932	0.057002	-0.419499	-0.154166	-0.148249
ACE.PHLDB2	EPI	PE	EPI.PE	-0.0713659	0.00367431	0.1297	0.227234	0.0740284	0.115234	0.112422	-0.243541	-0.250145
ACE.PIK3R1	EPI	PE	EPI.PE	-0.0939356	-0.0915824	-0.0119004	0.165673	0.0882535	-0.00713158	-0.0661849	-0.0680892	-0.311126
ACE.PIP5K1B	EPI	TE	EPI.TE	0.0141231	0.00832655	-0.103539	-0.298203	-0.150306	-0.132586	-0.200029	-0.390757	-0.0493021
ACE.PITX2	EPI	PE	EPI.PE	-0.0551033	0.00692216	-0.129578	0.00656376	0.102658	0.194298	-0.0995754	-0.21703	-0.143186
ACE.PLAC8	EPI	TE	EPI.TE	-0.0691957	0.311046	-0.0815769	-0.302675	-0.354802	-0.100407	-0.290494	-0.497267	0.145212
ACE.POMC	EPI	PE	EPI.PE	-0.0801716	0.233062	0.114681	-0.199869	0.0706573	0.221576	-0.0865106	0.114125	0.446586
ACE.PPME1	EPI	TE	EPI.TE	0.0549641	-0.0944782	-0.071227	-0.220194	-0.387971	-0.280142	-0.0566824	-0.405967	-0.387277
ACE.PPT1	EPI	TE	EPI.TE	0.0168198	-0.0495341	-0.268194	-0.408365	-0.418125	-0.18213	-0.404418	-0.535481	-0.0764654
ACE.PRCP	EPI	PE	EPI.PE	0.246908	-0.00834539	0.0105608	0.1255	0.0774727	0.118042	-0.18595	-0.323187	-0.074145
ACE.PRSS8	EPI	TE	EPI.TE	-0.0340188	0.195403	-0.265206	-0.333768	-0.276686	-0.117824	-0.249338	-0.28667	0.126671
ACE.PRUNE2	EPI	EPI	EPI.EPI	-0.132557	0.171676	0.0486552	0.255374	0.457853	0.608013	0.0186959	0.397976	0.599341
ACE.PTGES	EPI	TE	EPI.TE	0.510861	0.333529	-0.129828	-0.344841	-0.223624	-0.224839	-0.144004	-0.240594	-0.172718
ACE.PTK2B	EPI	PE	EPI.PE	0.170033	0.0579718	-0.131824	-0.0475513	0.0806236	-0.0295509	-0.12056	-0.0017503	-0.338896
ACE.RAB25	EPI	TE	EPI.TE	0.167402	0.131229	-0.241952	-0.374433	-0.244548	-0.148107	-0.240089	-0.314387	-0.273139
ACE.RGS5	EPI	PE	EPI.PE	-0.000953293	-0.10027	0.0390517	0.00739335	0.0728109	0.0210529	-0.259722	0.024545	-0.249752
ACE.RNASE1	EPI	PE	EPI.PE	-0.0880415	0.0494588	-0.200123	-0.0528506	-0.0652225	0.0931109	-0.357072	-0.316074	-0.115055
ACE.ROBO1	EPI	PE	EPI.PE	0.102822	0.163058	-0.114502	-0.00944066	0.175034	0.12548	-0.238385	-0.0454831	-0.146834
ACE.S100A16	EPI	TE	EPI.TE	0.26717	0.218446	-0.23283	-0.322747	-0.277804	-0.0960768	-0.0572867	-0.39667	-0.0314498
ACE.S100A6	EPI	TE	EPI.TE	0.0404284	0.00223804	-0.148387	-0.466493	-0.460673	-0.286699	-0.492713	-0.499357	-0.236092
ACE.SALL1	EPI	PE	EPI.PE	0.0376663	-0.0465816	-0.125622	0.0107963	0.158849	0.0247247	-0.176843	0.108226	-0.28665
ACE.SEPT6	EPI	EPI	EPI.EPI	-0.0187624	-0.135565	-0.0538652	0.156913	0.438321	0.452499	0.143005	0.394568	0.441624
ACE.SERPINE2	EPI	PE	EPI.PE	-0.0103577	-0.142771	0.0384985	0.177743	0.258634	0.203732	-0.0399104	-0.0852634	-0.196434
ACE.SH3GL3	EPI	TE	EPI.TE	0.0453855	0.0257009	-0.217529	-0.210451	-0.390602	-0.213672	-0.0806915	-0.537743	-0.137355
ACE.SHPK	EPI	EPI	EPI.EPI	0.216892	0.273133	0.105025	0.267358	0.359038	0.374455	0.124753	0.436638	0.427079
ACE.SLC16A9	EPI	EPI	EPI.EPI	0.24339	-0.0749293	0.153676	0.396592	0.497281	0.527116	0.124063	0.493846	0.488691
ACE.SLC19A3	EPI	TE	EPI.TE	-0.0525388	-0.0331015	-0.0989822	-0.209515	-0.186964	-0.120465	-0.174876	-0.331527	-0.0348087
ACE.SLC28A3	EPI	TE	EPI.TE	0.151416	-0.0449006	-0.354504	-0.386177	-0.406253	-0.185307	-0.278091	-0.520757	-0.164966
ACE.SLC34A2	EPI	TE	EPI.TE	-0.00949056	-0.156103	-0.151685	-0.32187	-0.125814	-0.18628	-0.0762165	-0.20848	-0.386818
ACE.SLC7A2	EPI	TE	EPI.TE	-0.0193454	0.0472457	-0.213985	-0.381119	-0.502759	-0.391939	-0.28894	-0.635159	-0.627817
ACE.SLC7A5	EPI	TE	EPI.TE	0.342869	0.392464	-0.00187801	-0.183492	-0.244335	-0.261827	0.0729885	-0.365034	-0.424493
ACE.SMAD9	EPI	PE	EPI.PE	0.133601	0.0448262	-0.0291715	-0.0654406	0.107718	-0.00375673	-0.2822	0.0708951	-0.337456
ACE.SP8	EPI	PE	EPI.PE	0.0455084	0.133599	-0.00489868	0.126542	0.269964	0.181496	-0.0856923	0.111509	-0.160891
ACE.SUN3	EPI	TE	EPI.TE	-0.0253186	0.210209	-0.366364	-0.224429	-0.258759	-0.174476	-0.0914332	-0.180946	-0.00696524
ACE.SYBU	EPI	TE	EPI.TE	-0.0547803	0.0407126	-0.0880668	-0.171875	-0.286352	-0.139027	-0.182491	-0.449195	0.00687211
ACE.TACSTD2	EPI	TE	EPI.TE	-0.0635662	-0.0716278	-0.233743	-0.294933	-0.392097	-0.325553	-0.252624	-0.516984	-0.311618
ACE.TAGLN2	EPI	TE	EPI.TE	0.0832439	0.138611	-0.310735	-0.32555	-0.297136	-0.0904957	-0.188449	-0.352294	-0.0776563
ACE.TCF7L1	EPI	TE	EPI.TE	0.0792223	0.243733	-0.0386102	-0.264961	-0.124769	-0.104229	0.0130125	-0.163063	0.0025673
ACE.TEAD1	EPI	TE	EPI.TE	0.0242611	0.0389655	-0.201989	-0.282943	-0.375087	-0.344821	-0.0539055	-0.521906	-0.551971
ACE.TET2	EPI	TE	EPI.TE	0.10082	0.259411	0.0197308	-0.220433	-0.426783	-0.294744	0.0109481	-0.524907	-0.517245
ACE.TFRC	EPI	TE	EPI.TE	0.19381	-0.07506	-0.163388	-0.28362	-0.472032	-0.209873	-0.203609	-0.746448	-0.386507
ACE.TGFBR3	EPI	TE	EPI.TE	-0.0230026	0.397959	0.031903	-0.390927	-0.291738	-0.261885	-0.12345	-0.542577	-0.154804
ACE.TMEM106C	EPI	TE	EPI.TE	0.0775093	-0.116146	-0.226763	-0.247499	-0.406485	-0.314219	-0.222019	-0.512744	-0.384138
ACE.TMEM123	EPI	PE	EPI.PE	0.0199763	-0.21296	0.0185789	-0.0230274	0.0673507	0.0801486	-0.326133	0.0922197	-0.330123
ACE.TMEM171	EPI	TE	EPI.TE	-0.115119	0.0732948	-0.0332663	-0.152516	-0.170647	-0.09045	0.138392	-0.167456	0.0471086
ACE.TMEM88	EPI	PE	EPI.PE	-0.0723606	0.113924	-0.0415192	0.141108	-0.229165	-0.143332	0.0771265	-0.551736	-0.410221
ACE.TMPRSS13	EPI	TE	EPI.TE	-0.0253186	-0.0668598	-0.185376	-0.233513	-0.328359	-0.193736	-0.225579	-0.438761	-0.0691478
ACE.TMPRSS2	EPI	TE	EPI.TE	-0.0387399	-0.0463268	-0.319609	-0.298949	-0.229013	-0.0764855	-0.142651	-0.35175	0.1844
ACE.TRIM2	EPI	PE	EPI.PE	-0.0387107	-0.0703434	-0.0598627	-0.0272681	0.105314	0.22331	-0.284473	-0.232457	-0.12948
ACE.TSPAN15	EPI	TE	EPI.TE	0.00876071	-0.0476373	-0.259845	-0.2251	-0.314964	-0.210053	-0.304739	-0.525904	-0.166215
ACE.VAMP8	EPI	TE	EPI.TE	0.102866	0.333142	-0.127217	-0.287087	-0.230226	-0.281183	-0.105546	-0.360027	-0.14472
ACE.VIL1	EPI	PE	EPI.PE	0.196173	0.0485366	-0.233174	0.114588	0.102014	0.0553903	-0.0815956	-0.12085	-0.250474
ACE.VWA5A	EPI	PE	EPI.PE	-0.0227044	-0.190061	0.0401618	0.237065	0.177959	0.224818	-0.0887473	-0.00817721	0.187352
ACTN1.ACTN1	TE	TE	TE.TE	0	0	0	0	0	0	0	0	0
ACTN1.ADAM15	TE	TE	TE.TE	0.589563	0.28801	0.210669	0.422189	0.483981	0.315847	0.316641	0.340681	0.233862
ACTN1.ADK	TE	TE	TE.TE	0.301511	-0.0102535	0.214741	0.330084	0.38835	0.207056	0.108541	0.339647	0.183974
ACTN1.ALPP	TE	TE	TE.TE	0.306882	0.245177	0.446209	0.534354	0.440635	0.221419	0.4726	0.241241	-0.123385
ACTN1.ANKRD6	TE	TE	TE.TE	0.429366	-0.0742065	0.102267	0.315389	0.270611	0.257973	0.251397	0.345462	-0.0989777
ACTN1.ARHGEF26	TE	TE	TE.TE	0.117913	-0.0622019	0.136558	0.381256	0.242958	0.146609	0.218504	0.24607	0.0737418
ACTN1.ATP8B1	TE	TE	TE.TE	0.11575	0.113458	0.209334	0.35442	0.386906	0.11675	-0.110256	0.377634	0.158766
ACTN1.BASP1	TE	TE	TE.TE	-0.231019	0.198715	0.258346	0.48776	0.355436	0.0034494	0.204006	0.277502	-0.216088
ACTN1.CAST	TE	TE	TE.TE	0.456777	0.079146	0.119465	0.330673	0.392974	0.179539	0.119325	0.36426	-0.0647896
ACTN1.CD53	TE	TE	TE.TE	0.0709242	0.156854	-0.0263459	0.147297	0.150296	0.0164123	-0.014801	-0.000420783	0.0140516
ACTN1.CITED4	TE	TE	TE.TE	0.137764	0.395674	0.025899	0.366582	0.293082	0.141046	0.0846479	0.0237054	-0.340409
ACTN1.DAB2	TE	TE	TE.TE	-0.405034	-0.464798	0.41325	0.614455	0.421077	0.286352	0.410009	0.251081	-0.00277536
ACTN1.ELOVL6	TE	TE	TE.TE	0.161143	-0.204561	0.11608	0.28054	0.262902	0.0723475	0.247786	0.174129	0.0861106
ACTN1.EMP2	TE	TE	TE.TE	0.132952	0.155805	0.206179	0.532024	0.505733	0.265698	0.315531	0.439433	-0.1032
ACTN1.FBXL18	TE	TE	TE.TE	0.312855	-0.0257426	0.0412435	0.322418	0.321107	0.255907	-0.0223124	0.212813	0.10074
ACTN1.FRMD4B	TE	TE	TE.TE	-0.0129567	0.0196603	0.329558	0.425093	0.297401	0.205274	0.155627	0.270567	-0.268308
ACTN1.GAB2	TE	TE	TE.TE	0.529651	0.0674999	0.100892	0.433941	0.397882	0.0363902	0.253966	0.258346	-0.000997499
ACTN1.GLIPR2	TE	TE	TE.TE	0.0145677	0.364776	0.294103	0.35592	0.131972	0.192178	-0.0157506	-0.174148	-0.352627
ACTN1.GM2A	TE	TE	TE.TE	0.190308	0.0212685	0.255173	0.551947	0.304663	0.181467	0.270991	0.109131	0.18029
ACTN1.GREB1L	TE	TE	TE.TE	0.20281	0.0817657	-0.00341586	0.28186	0.370744	0.0701953	0.0241549	0.282967	0.0715825
ACTN1.HIP1	TE	TE	TE.TE	0.350151	0.00721502	0.180163	0.518404	0.412736	0.212556	0.126288	0.524727	-0.0162394
ACTN1.HSPB11	TE	TE	TE.TE	-0.0465214	-0.213912	0.0811339	0.415568	0.442841	0.13773	0.24574	0.307191	0.0571148
ACTN1.LAD1	TE	TE	TE.TE	0.547438	0.0806555	0.213923	0.406242	0.144251	0.24484	0.233774	0.143082	0.119333
ACTN1.MYC	TE	TE	TE.TE	-0.327304	-0.159251	0.325114	0.490014	0.226148	0.357199	0.280589	0.258594	0.24642
ACTN1.MYLPF	TE	TE	TE.TE	0.0868263	0.309483	0.348398	0.339059	0.407092	0.199876	0.214655	0.190374	0.118535
ACTN1.MYO6	TE	TE	TE.TE	0.351966	0.0676993	0.00775311	0.271657	0.34117	0.0246456	0.173746	0.359533	-0.168647
ACTN1.NPC2	TE	TE	TE.TE	0.335773	0.0656141	0.0129599	0.277102	0.299927	0.248533	-0.0450732	0.130517	0.0387704
ACTN1.OLFML1	TE	TE	TE.TE	0.509383	0.121504	0.210334	0.43641	0.239028	0.232063	0.214229	0.267662	-0.0888672
ACTN1.OSBPL6	TE	TE	TE.TE	-0.270733	0.0938781	0.327264	0.351628	0.377538	0.283509	-0.122032	0.361039	0.202213
ACTN1.PALLD	TE	TE	TE.TE	0.383801	0.296496	0.267478	0.4042	0.405707	0.117273	0.305554	0.468135	-0.0361752
ACTN1.PDLIM1	TE	TE	TE.TE	0.448099	0.373351	0.428429	0.539946	0.360497	0.303662	0.252347	0.29502	-0.0276471
ACTN1.PIP5K1B	TE	TE	TE.TE	0.250128	-0.162504	0.164607	0.537606	0.288096	0.118468	0.27002	0.122678	0.0592116
ACTN1.PLAC8	TE	TE	TE.TE	-0.0639639	0.244312	0.244717	0.295154	0.278052	0.252917	0.0685303	0.320226	-0.133055
ACTN1.PPME1	TE	TE	TE.TE	-0.0068183	-0.0536021	0.083638	0.321295	0.32351	0.270271	0.309874	0.237393	0.129713
ACTN1.PPT1	TE	TE	TE.TE	-0.264909	0.215392	0.16346	0.44603	0.168178	0.19703	0.364015	0.0642525	0.131326
ACTN1.S100A16	TE	TE	TE.TE	-0.0322329	0.339784	0.101701	0.372575	0.317918	0.231774	-0.136167	0.214798	-0.37428
ACTN1.SLC19A3	TE	TE	TE.TE	0.151327	0.211466	0.148008	0.241026	0.307563	0.241854	0.276138	0.187359	0.203679
ACTN1.SLC28A3	TE	TE	TE.TE	0.118706	-0.0551499	0.245557	0.511995	0.401657	0.0441066	0.240912	0.36931	-0.0803112
ACTN1.SLC34A2	TE	TE	TE.TE	-0.25574	-0.00938114	0.417279	0.601921	0.466685	0.133158	0.323469	0.359531	0.21557
ACTN1.SLC7A2	TE	TE	TE.TE	-0.113388	0.283508	0.198857	0.565705	0.284205	-0.0737348	0.454186	0.265633	0.0912313
ACTN1.SLC7A5	TE	TE	TE.TE	0.30336	0.39234	0.405745	0.537524	0.329375	0.299656	0.281634	0.235578	0.0976263
ACTN1.SUN3	TE	TE	TE.TE	-0.105757	0.382427	0.0643959	0.149833	0.137629	0.13358	-0.113108	-0.0369928	0.137014
ACTN1.SYBU	TE	TE	TE.TE	-0.0416	-0.0594365	-0.0301342	0.19611	0.266758	0.126407	0.120516	0.286786	0.128678
ACTN1.TEAD1	TE	TE	TE.TE	0.178776	0.0871595	0.326902	0.497505	0.306831	-0.000947553	0.219313	0.447464	0.0497022
ACTN1.TGFBR3	TE	TE	TE.TE	0.317951	0.253419	0.418565	0.568076	0.347224	0.220385	0.25688	0.448999	-0.203363
ACTN1.TMEM106C	TE	TE	TE.TE	0.177249	0.123886	-0.0474375	0.317506	0.326402	0.245275	0.0412958	0.264942	0.107864
ACTN1.TMEM171	TE	TE	TE.TE	0.370321	0.0800921	0.202173	0.273554	0.420515	0.249463	0.260909	0.286675	0.0627137
ACTN1.VAMP8	TE	TE	TE.TE	-0.0727805	0.306137	0.411507	0.457715	0.155627	0.106329	0.142652	0.197839	-0.0256085
ADAM15.ADAM15	TE	TE	TE.TE	0	0	0	0	0	0	0	0	0
ADAM15.ADK	TE	TE	TE.TE	0.411662	-0.0601195	0.346784	0.479867	0.434953	0.395314	0.294755	0.632679	0.394714
ADAM15.ALPP	TE	TE	TE.TE	0.377277	0.157242	0.314824	0.59683	0.635958	0.420819	0.521705	0.724881	0.098301
ADAM15.ANKRD6	TE	TE	TE.TE	0.51032	0.0624171	0.25711	0.362711	0.361508	0.314091	0.263279	0.627207	0.319647
ADAM15.ATP8B1	TE	TE	TE.TE	0.162972	0.183748	0.183589	0.441989	0.436353	0.280181	0.150205	0.483887	0.439507
ADAM15.BASP1	TE	TE	TE.TE	-0.314757	0.172465	0.163963	0.378044	0.432198	0.0379665	0.201752	0.490904	0.309872
ADAM15.CD53	TE	TE	TE.TE	0.0282055	0.169959	0.0408762	0.259391	0.360223	0.353457	0.12391	0.434216	0.133527
ADAM15.CITED4	TE	TE	TE.TE	0.171116	0.189897	0.280161	0.374982	0.466932	0.134392	0.295821	0.409152	0.050516
ADAM15.DAB2	TE	TE	TE.TE	-0.346051	-0.209875	0.365403	0.559392	0.57439	0.4525	0.459747	0.695097	0.499926
ADAM15.ELOVL6	TE	TE	TE.TE	0.343914	-0.101844	0.377218	0.554383	0.426945	0.260661	0.373457	0.529622	0.229222
ADAM15.FBXL18	TE	TE	TE.TE	0.524403	0.153758	0.197674	0.332349	0.373042	0.274304	0.142005	0.628505	0.361657
ADAM15.FRMD4B	TE	TE	TE.TE	0.232798	-0.00711944	0.190926	0.401056	0.341261	0.239708	0.236074	0.454302	0.178565
ADAM15.GAB2	TE	TE	TE.TE	0.632078	-0.0279386	0.315223	0.571969	0.592055	0.116639	0.468935	0.694042	0.253598
ADAM15.GLIPR2	TE	TE	TE.TE	-0.0253557	0.227899	-0.158559	0.178587	0.323072	0.318849	0.154247	0.304671	0.152954
ADAM15.GM2A	TE	TE	TE.TE	0.377783	0.00981789	0.432811	0.579076	0.621596	0.308975	0.44897	0.683609	0.148473
ADAM15.HIP1	TE	TE	TE.TE	0.360535	-0.0325253	0.143914	0.410111	0.49681	0.251928	0.306849	0.63886	0.18064
ADAM15.HSPB11	TE	TE	TE.TE	-0.207772	-0.161123	0.0973417	0.425672	0.347037	0.184541	0.386146	0.425761	0.10267
ADAM15.LAD1	TE	TE	TE.TE	0.603523	0.0547044	0.417783	0.450027	0.405995	0.178364	0.353399	0.607388	0.454881
ADAM15.MYC	TE	TE	TE.TE	-0.278637	0.0374394	0.00294117	0.472587	0.259681	0.282151	0.392561	0.446966	0.301985
ADAM15.MYO6	TE	TE	TE.TE	0.457679	-0.0492586	0.150799	0.473241	0.464349	0.253617	0.323138	0.602403	0.265569
ADAM15.NPC2	TE	TE	TE.TE	0.229417	0.0165191	0.196254	0.40763	0.446921	0.410948	0.205995	0.544132	0.277206
ADAM15.OLFML1	TE	TE	TE.TE	0.441169	0.116043	0.109701	0.288072	0.311011	0.214652	0.336582	0.55517	0.213846
ADAM15.OSBPL6	TE	TE	TE.TE	-0.436526	0.0812811	-0.0489941	0.259655	0.38627	0.2425	0.289069	0.483407	0.237915
ADAM15.PALLD	TE	TE	TE.TE	0.478001	0.210406	0.214447	0.544779	0.498422	0.201996	0.575106	0.640125	0.332455
ADAM15.PDLIM1	TE	TE	TE.TE	0.467949	0.205901	0.0816862	0.379987	0.375397	0.289183	0.275323	0.421408	-0.0577151
ADAM15.PIP5K1B	TE	TE	TE.TE	0.130403	-0.0237802	-0.123321	0.390656	0.273787	0.291705	0.272074	0.400432	0.160154
ADAM15.PPME1	TE	TE	TE.TE	-0.00218423	-0.13155	0.233736	0.278259	0.452641	0.24602	-0.0818811	0.608828	0.394191
ADAM15.PPT1	TE	TE	TE.TE	-0.428225	0.19048	0.0785499	0.490798	0.448046	0.423128	0.365767	0.530383	0.474819
ADAM15.S100A16	TE	TE	TE.TE	-0.00992663	0.120156	0.227477	0.451423	0.460649	0.337211	0.237576	0.477777	0.0601068
ADAM15.SLC28A3	TE	TE	TE.TE	0.279566	0.0932228	0.354892	0.617649	0.559591	0.260641	0.51532	0.705076	0.155228
ADAM15.SLC34A2	TE	TE	TE.TE	-0.212101	-0.0229905	0.11833	0.490483	0.404569	0.26261	0.380923	0.54499	0.365376
ADAM15.SLC7A2	TE	TE	TE.TE	-0.0888988	0.239165	0.421603	0.624906	0.626402	0.23147	0.411706	0.741053	0.509124
ADAM15.SUN3	TE	TE	TE.TE	-0.0870952	0.126261	0.150402	0.35328	0.226039	0.162093	0.0305729	0.368688	0.228045
ADAM15.TEAD1	TE	TE	TE.TE	0.0307464	0.0963354	0.321265	0.54098	0.411278	0.140457	0.409493	0.564986	0.395147
ADAM15.TGFBR3	TE	TE	TE.TE	0.295715	0.191345	0.283684	0.518042	0.587916	0.293616	0.337181	0.632761	0.301684
ADAM15.TMEM106C	TE	TE	TE.TE	0.236348	0.155419	-0.0794672	0.403969	0.396737	0.208418	0.26565	0.640848	0.499193
ADAM15.VAMP8	TE	TE	TE.TE	-0.0345113	0.207053	0.0130902	0.289736	0.194332	0.044183	0.273104	0.451741	0.148367
ADD3.ABCG2	PE	TE	PE.TE	0.00992841	0.134328	0.225501	0.0876186	0.0250875	-0.0809011	0.276297	0.169566	-0.129345
ADD3.ACTN1	PE	TE	PE.TE	0.489672	0.149258	0.132699	-0.0570987	-0.109116	-0.104905	-0.0499689	-0.0116578	-0.422262
ADD3.ADAM15	PE	TE	PE.TE	0.434314	0.0818454	0.227897	0.00990302	-0.0808922	-0.0529578	0.00424136	0.0819491	-0.191558
ADD3.ADD3	PE	PE	PE.PE	0	0	0	0	0	0	0	0	0
ADD3.ADK	PE	TE	PE.TE	0.533275	0.0849299	0.13351	0.102854	0.0886103	-0.0171627	0.199029	0.292765	0.067069
ADD3.ALPP	PE	TE	PE.TE	0.110649	-0.195264	0.270946	0.0917153	-0.0774708	-0.0182616	0.00647462	-0.0747362	0.0644623
ADD3.ANKRD6	PE	TE	PE.TE	0.603289	0.0981681	0.181736	0.0662831	0.0482512	-0.0334241	0.150861	0.17073	0.015145
ADD3.ANXA6	PE	TE	PE.TE	0.16742	-0.101454	0.128325	0.0818841	-0.0862962	-0.0241918	0.0606923	-0.171655	-0.28538
ADD3.APOA1	PE	PE	PE.PE	-0.0787783	0.0564206	0.188285	0.239459	0.256783	0.230849	0.39508	0.517124	0.544021
ADD3.ARHGAP23	PE	TE	PE.TE	0.183839	0.0834686	-0.0576414	-0.0750775	-0.135244	-0.0628638	-0.00413846	0.0479314	-0.212221
ADD3.ARHGEF26	PE	TE	PE.TE	-0.119527	0.0315445	0.0258995	0.124959	-0.065467	0.065462	0.12196	-0.032472	-0.0833468
ADD3.ATP6V0A4	PE	TE	PE.TE	0.156245	0.0988949	0.225171	0.0940434	0.011663	-0.0733619	0.0583989	0.0615555	-0.139823
ADD3.ATP6V1B1	PE	TE	PE.TE	-0.0178179	0.0753658	0.198561	0.0247109	-0.0654469	0.0318818	0.0922482	-0.0490874	-0.0108749
ADD3.ATP8B1	PE	TE	PE.TE	0.155405	0.0169787	0.020711	0.0106857	-0.0479706	0.0945193	0.00131979	-0.0567221	-0.10847
ADD3.BASP1	PE	TE	PE.TE	-0.328756	-0.179495	0.0403154	0.0112591	-0.0237343	-0.0341193	0.00198464	0.0261896	0.0215166
ADD3.BMP6	PE	PE	PE.PE	0.615826	0.271684	0.0601871	0.178889	0.324818	0.371101	0.232446	0.613437	0.707777
ADD3.C4BPB	PE	TE	PE.TE	-0.107097	-0.0653786	0.212724	0.110118	0.121444	0.00828939	0.278624	0.013185	0.0724148
ADD3.CACHD1	PE	PE	PE.PE	-0.00120188	-0.144718	0.0262901	0.159634	0.184634	0.334264	0.253863	0.495358	0.729414
ADD3.CADM1	PE	PE	PE.PE	-0.34053	0.0907258	0.10197	0.191911	0.215219	0.280015	0.325339	0.574572	0.710893
ADD3.CAMK2D	PE	PE	PE.PE	0.107455	0.0207353	0.0557418	0.285438	0.327164	0.27701	0.560537	0.440318	0.733167
ADD3.CAST	PE	TE	PE.TE	0.506306	0.332166	0.183413	0.101748	0.140816	0.0347245	0.0832886	0.232005	0.0721867
ADD3.CD24	PE	TE	PE.TE	0.097697	0.280918	0.08671	0.0929456	-0.0301377	-0.103764	0.178148	-2.16399e-05	-0.0726394
ADD3.CD53	PE	TE	PE.TE	0.104134	-0.0703256	0.120512	0.293032	-0.0111743	0.140686	0.337119	-0.128378	-0.0680643
ADD3.CDH2	PE	PE	PE.PE	0.353412	0.0806693	0.147259	0.270158	0.257977	0.385653	0.348855	0.482235	0.597599
ADD3.CELA3A	PE	PE	PE.PE	-0.165958	-0.080193	0.0126949	0.274596	0.309345	0.384667	0.458529	0.471401	0.65299
ADD3.CELA3B	PE	PE	PE.PE	-0.425975	-0.182032	0.0957413	0.236122	0.299099	0.419807	0.403526	0.544344	0.703022
ADD3.CERS6	PE	PE	PE.PE	0.499183	0.195869	0.0165529	0.265178	0.229834	0.360232	0.421883	0.422643	0.57611
ADD3.CITED4	PE	TE	PE.TE	0.211411	-0.0873983	-0.0246874	-0.0219978	-0.0696112	-0.0467507	-0.0446694	-0.0491216	0.116434
ADD3.CLDN10	PE	TE	PE.TE	-0.183197	0.0479072	0.256836	0.116984	-0.00251091	0.0972898	0.123946	0.0187405	0.00472184
ADD3.CLDN3	PE	TE	PE.TE	0.140754	0.0378367	0.0536666	0.0749271	-0.136168	-0.162298	0.124454	0.0397703	-0.286294
ADD3.CLDN4	PE	TE	PE.TE	0.0712159	0.158896	0.184771	0.134468	-0.059264	-0.137869	0.192803	0.0897003	0.0165008
ADD3.CMBL	PE	PE	PE.PE	0.065266	0.00425988	0.0855867	0.0695131	0.274089	0.418727	0.225866	0.399829	0.663181
ADD3.CPN1	PE	PE	PE.PE	0.129455	0.0380372	-0.0295395	0.21932	0.215219	0.400322	0.329146	0.323474	0.660558
ADD3.CYP26A1	PE	TE	PE.TE	-0.209635	-0.0197656	0.18675	0.107769	-0.0191244	0.154259	0.174862	-0.0358312	0.0496422
ADD3.DAB2	PE	TE	PE.TE	-0.566463	-0.0672215	0.202874	0.134963	0.00405719	-0.00851326	0.22601	0.174385	0.186901
ADD3.DEPDC7	PE	PE	PE.PE	-0.0119121	0.183812	0.169013	0.252642	0.272361	0.309766	0.340312	0.483836	0.496771
ADD3.DNAJC6	PE	TE	PE.TE	0.253099	0.0450907	0.162581	0.121617	0.0420499	0.0694261	0.110109	0.0698121	0.0035855
ADD3.DPP4	PE	PE	PE.PE	0.0429302	-0.0062264	0.116906	0.188965	0.284391	0.312384	0.352411	0.504085	0.555709
ADD3.DUSP4	PE	PE	PE.PE	0.0199882	-0.0931361	0.140925	0.154866	0.167592	0.393705	0.260226	0.413929	0.729414
ADD3.DYNLT3	PE	PE	PE.PE	-0.155491	0.150438	0.242653	0.252289	0.123629	0.290834	0.36272	0.190659	0.440508
ADD3.EDEM1	PE	PE	PE.PE	0.195416	0.269207	0.034852	0.153828	0.229791	0.145576	0.342412	0.418965	0.415899
ADD3.EFNA1	PE	TE	PE.TE	-0.0310349	-0.0420117	0.212615	0.120801	0.132542	-0.052672	0.196099	0.238185	-0.0418058
ADD3.ELOVL6	PE	TE	PE.TE	0.189575	0.103271	0.134192	0.136352	0.0169872	0.00545125	0.244851	-0.0150102	-0.320666
ADD3.EMP2	PE	TE	PE.TE	0.269682	0.0969572	0.124127	0.120487	-0.0227936	-0.0434527	0.18008	0.0701559	0.0470229
ADD3.ENPEP	PE	TE	PE.TE	0.154032	0.0454797	0.211551	0.0622325	-0.0389565	0.00230183	0.115901	0.0506752	-0.216093
ADD3.FABP3	PE	TE	PE.TE	0.0582417	-0.0752836	0.118531	0.106379	-0.0960972	-0.015217	0.16315	-0.150124	-0.0746292
ADD3.FAM101B	PE	TE	PE.TE	0.388098	0.0955208	-0.0247726	0.035541	-0.0561735	0.0153472	0.149322	-0.0786608	-0.291549
ADD3.FASN	PE	TE	PE.TE	0.3475	-0.212216	0.0255664	-0.126886	-0.254127	-0.103959	0.0167954	-0.109545	-0.0349317
ADD3.FBXL18	PE	TE	PE.TE	0.464701	-0.0578666	0.0813249	-0.0734396	-0.0415751	-0.146398	-0.193332	-0.070197	-0.179126
ADD3.FHL2	PE	TE	PE.TE	0.118493	0.0435708	0.247293	0.116413	-0.0121163	-0.0925863	0.181808	-0.0115807	-0.343889
ADD3.FN1	PE	PE	PE.PE	0.484361	0.307231	0.100001	0.0840332	0.291431	0.371187	0.298683	0.580516	0.613434
ADD3.FOLR1	PE	TE	PE.TE	-0.192032	-0.0157514	0.293114	0.227685	0.0206907	-0.143701	0.378213	0.201432	0.105824
ADD3.FRMD4B	PE	TE	PE.TE	0.106104	0.108281	0.248353	0.10264	0.136903	0.12925	0.214943	0.428798	0.484945
ADD3.FRMD6	PE	PE	PE.PE	0.0271212	0.0425737	-0.0118443	0.167114	0.22937	0.0933468	0.286848	0.311223	0.265388
ADD3.GAB2	PE	TE	PE.TE	0.724841	0.282422	0.193348	0.103823	-0.0307693	-0.0941659	-0.0200719	0.0226633	-0.0997543
ADD3.GALNT10	PE	TE	PE.TE	-0.0527299	-0.0864067	0.0595297	0.0137303	0.0714869	0.171635	-0.148639	0.132051	0.211539
ADD3.GATA2	PE	TE	PE.TE	0.42776	0.0140416	0.104867	0.0513987	-0.145153	-0.181803	0.0804083	-0.0623541	-0.0498391
ADD3.GATA3	PE	TE	PE.TE	-0.0134318	-0.0148211	0.113633	0.0444558	-0.099211	-0.137316	0.104806	0.0987164	0.027932
ADD3.GATA6	PE	PE	PE.PE	-0.439923	0.0872324	0.0510487	0.116134	0.279896	0.259184	0.212832	0.623451	0.693692
ADD3.GCNT3	PE	PE	PE.PE	0.404539	0.144371	-0.0604228	-0.00460003	0.275159	0.35063	-0.0225371	0.468539	0.59722
ADD3.GLIPR2	PE	TE	PE.TE	-0.0109405	-0.202083	0.213206	0.239443	0.116287	0.056127	0.267838	0.278505	0.290337
ADD3.GM2A	PE	TE	PE.TE	0.250266	0.138507	0.0533263	-0.078992	-0.0225169	-0.125527	-0.195036	-0.155342	-0.455899
ADD3.GNA13	PE	PE	PE.PE	0.475377	0.18289	-0.0236027	0.210682	0.281678	0.303288	0.230151	0.56054	0.530663
ADD3.GPRC5A	PE	TE	PE.TE	0.152388	0.0160878	0.329365	0.103969	-0.0201522	0.0856099	0.170702	-0.0855695	0.0387893
ADD3.GREB1L	PE	TE	PE.TE	0.294301	-0.0319523	0.122744	0.0989745	-0.118973	-0.133625	0.00407865	0.160058	-0.178176
ADD3.GRHL2	PE	TE	PE.TE	0.706169	0.0995338	0.305166	0.0510725	0.0516556	-0.0658703	0.0573273	0.0934861	-0.177538
ADD3.HIP1	PE	TE	PE.TE	0.449812	0.150805	0.00653	0.0385566	-0.0685562	-0.0243451	0.124147	-0.0748486	-0.199499
ADD3.HMGCR	PE	PE	PE.PE	-0.128056	-0.137306	0.0298548	0.145177	0.176677	0.129542	0.42527	0.627763	0.422946
ADD3.HNF4A	PE	PE	PE.PE	-0.326772	-0.276447	-0.0829599	0.0524493	0.230455	0.430304	0.122852	0.358655	0.75649
ADD3.HSPB11	PE	TE	PE.TE	-0.0752169	-0.182949	0.0849216	0.033745	0.094374	0.0963897	0.116192	0.21395	-0.13014
ADD3.JDP2	PE	TE	PE.TE	0.158076	0.0594193	0.15802	-0.000734566	0.0599971	-0.0811485	0.117668	0.227357	-0.187289
ADD3.KIT	PE	PE	PE.PE	0.393251	0.169176	0.101077	0.186312	0.233884	0.373284	0.36269	0.381616	0.611073
ADD3.KRT18	PE	TE	PE.TE	-0.0764649	-0.0642389	0.201488	0.11798	-0.0487098	-0.119418	0.236976	0.0967726	-0.180785
ADD3.KRT19	PE	TE	PE.TE	-0.0212647	0.208623	0.124942	0.155191	0.0715793	-0.039351	0.376779	0.280168	0.0795435
ADD3.KRT8	PE	TE	PE.TE	-0.0363767	-0.0342833	0.215392	0.184195	0.0120532	-0.0520925	0.285811	0.219323	0.0303719
ADD3.LAD1	PE	TE	PE.TE	0.669472	0.34307	0.232819	0.0154318	0.0799449	-0.153443	0.190737	0.16371	-0.169519
ADD3.LEPRE1	PE	PE	PE.PE	0.145313	-0.175265	0.0260071	0.0229007	0.164867	0.260155	0.121164	0.314302	0.594949
ADD3.LRP2	PE	TE	PE.TE	0.0661677	0.161344	0.0958988	0.0937789	0.00797151	0.0639579	0.138417	0.25968	0.197127
ADD3.LRRC16A	PE	PE	PE.PE	0.504409	0.042692	0.0314987	0.393808	0.315566	0.354063	0.531579	0.513447	0.572532
ADD3.LRRFIP1	PE	TE	PE.TE	0.541865	-0.104614	0.0535944	-0.0542299	0.0576827	0.0258366	-0.0179021	0.214759	0.176748
ADD3.MARCKS	PE	PE	PE.PE	0.143245	-0.0448473	-0.0712622	0.265474	0.274109	0.403218	0.420246	0.600652	0.767721
ADD3.MYC	PE	TE	PE.TE	-0.463116	-0.220866	0.282632	-0.00973037	0.0311359	-0.0423142	-0.131212	-0.0061136	-0.0833634
ADD3.MYCT1	PE	TE	PE.TE	0.212432	0.118448	0.136005	0.0621567	0.0235598	0.0370002	0.0746119	0.0578026	0.00810797
ADD3.MYL4	PE	PE	PE.PE	0.327897	0.0946461	0.139821	0.247215	0.29463	0.376962	0.415691	0.566292	0.677218
ADD3.MYLPF	PE	TE	PE.TE	-0.00257047	-0.0766808	-0.0951357	0.013479	0.0332689	0.0510405	-0.079662	0.110212	-0.282239
ADD3.MYO6	PE	TE	PE.TE	0.511251	0.0830227	0.084954	0.190258	0.075278	-0.025559	0.312269	0.259351	0.202771
ADD3.MYOF	PE	TE	PE.TE	0.573888	0.113209	0.382004	0.184817	0.129872	0.0422942	0.296494	0.439043	0.369255
ADD3.NID1	PE	PE	PE.PE	-0.226505	-0.0316032	0.033478	0.211559	0.255453	0.248032	0.323544	0.610739	0.63636
ADD3.NIM1K	PE	TE	PE.TE	0.129225	-0.0599917	0.239781	0.115486	0.0595236	0.0230601	0.00409383	0.13047	0.0126724
ADD3.NOG	PE	PE	PE.PE	0.0114163	0.125976	0.0465206	-0.000961622	0.238803	0.257613	0.0196519	0.396387	0.390492
ADD3.NPC2	PE	TE	PE.TE	0.302624	0.0330999	0.0636628	0.0511305	-0.0599574	-0.0270765	0.0672197	-0.125037	-0.0299909
ADD3.OLFML1	PE	TE	PE.TE	0.550378	0.018093	0.154223	0.0630692	0.0752722	-0.00939945	0.0469262	0.0975426	0.0748973
ADD3.OSBPL6	PE	TE	PE.TE	-0.520916	0.0379451	0.0775246	0.078716	-0.0619107	0.0965428	0.0979756	-0.131765	-0.153044
ADD3.OTX2	PE	PE	PE.PE	0.539808	0.396372	0.0818139	0.0299452	0.165747	0.389504	0.207142	0.271631	0.702023
ADD3.P4HA1	PE	PE	PE.PE	0.106751	0.0375651	0.017603	0.335573	0.297759	0.363645	0.615617	0.698445	0.711393
ADD3.PALLD	PE	TE	PE.TE	0.553445	0.110684	0.0193203	0.0998614	0.080497	0.0161309	0.0719346	0.037804	-0.00364932
ADD3.PAPSS1	PE	PE	PE.PE	0.364316	-0.0624642	0.0756651	0.231044	0.270349	0.222877	0.229622	0.261489	0.503538
ADD3.PDGFA	PE	TE	PE.TE	0.246439	0.00130876	0.071926	-0.00246381	-0.05068	0.0024973	-0.0217838	-0.310492	-0.205403
ADD3.PDLIM1	PE	TE	PE.TE	0.59797	0.0270073	0.286857	0.0611218	0.0806206	0.119257	0.030775	0.167026	0.268046
ADD3.PDPN	PE	PE	PE.PE	0.536574	0.203406	0.212105	0.39272	0.346844	0.281392	0.601341	0.563782	0.430415
ADD3.PGM1	PE	PE	PE.PE	0.174402	-0.0356466	0.142044	0.299178	0.303416	0.254559	0.500531	0.443235	0.475259
ADD3.PIP5K1B	PE	TE	PE.TE	0.23525	-0.132221	0.21518	0.144746	0.0554049	0.0645286	0.0850704	0.0983132	-0.00943496
ADD3.PLAC8	PE	TE	PE.TE	-0.126371	-0.176833	0.139594	0.141537	0.0766091	0.0208159	0.202672	0.00462311	-0.0125316
ADD3.POMC	PE	PE	PE.PE	-0.332451	-0.0856166	0.142135	0.0172835	-0.0377507	0.06408	0.0433251	-0.27248	-0.278389
ADD3.PPME1	PE	TE	PE.TE	-0.106832	0.192574	0.21234	0.0612966	0.112507	-0.0647179	0.00815998	0.107802	-0.141836
ADD3.PPT1	PE	TE	PE.TE	-0.37589	-0.157815	0.207558	0.133761	0.0631053	-0.0557085	0.244486	0.0876857	-0.200467
ADD3.PRCP	PE	PE	PE.PE	0.0486625	-0.00621355	0.0861737	0.0803185	0.302759	0.1318	0.27902	0.632451	0.355927
ADD3.PRSS8	PE	TE	PE.TE	0.0696432	0.0605048	0.1405	0.0600976	-0.0516619	-0.0643942	0.0950884	-0.177395	-0.114512
ADD3.PTGES	PE	TE	PE.TE	-0.135296	-0.0315311	0.262253	0.0195149	-0.0690557	-0.0735148	-0.0477155	-0.114173	-0.147749
ADD3.PTK2B	PE	PE	PE.PE	0.713577	0.307515	0.0939757	0.199551	0.122396	0.212982	0.432515	0.221766	0.501973
ADD3.RAB25	PE	TE	PE.TE	0.376062	0.129599	0.212019	0.109179	-0.0475568	-0.0261841	0.133419	-0.117831	-0.264151
ADD3.RGS5	PE	PE	PE.PE	-0.0800207	0.0472838	0.0170387	0.15891	0.103566	0.200063	0.288338	0.174291	0.572777
ADD3.RNASE1	PE	PE	PE.PE	-0.122036	0.0854936	0.181906	0.0960322	0.243321	0.345339	0.0937861	0.335838	0.699844
ADD3.S100A16	PE	TE	PE.TE	-0.0329526	-0.0693402	0.100985	0.0240122	0.0611225	0.234038	0.0657454	0.284636	0.575593
ADD3.S100A6	PE	TE	PE.TE	-0.0014589	0.00256229	0.0386702	0.105518	-0.0382062	-0.0786541	0.298236	0.0229002	0.0554185
ADD3.SERPINE2	PE	PE	PE.PE	-0.114322	-0.0244915	0.00525031	0.128583	0.176922	0.233635	0.185235	0.325666	0.471334
ADD3.SH3GL3	PE	TE	PE.TE	0.539255	0.189701	0.204596	0.0956529	0.0380245	-0.0495887	0.298625	0.235445	-0.269749
ADD3.SLC19A3	PE	TE	PE.TE	0.0165704	0.090277	0.0783078	0.0483595	0.00376967	-0.0485988	0.00413161	0.0122503	-0.0311587
ADD3.SLC28A3	PE	TE	PE.TE	0.14527	0.0948913	0.295494	0.164412	-0.00499474	0.0971871	0.391335	0.104783	0.101369
ADD3.SLC34A2	PE	TE	PE.TE	-0.377014	0.114691	0.25752	0.0844516	0.00628326	0.0186298	0.17819	0.150999	-0.169668
ADD3.SLC7A2	PE	TE	PE.TE	-0.166183	0.0245455	0.151653	0.144904	-0.0130614	-0.129617	0.257543	0.145391	-0.0519409
ADD3.SLC7A5	PE	TE	PE.TE	0.389093	-0.0897174	0.25843	0.0496865	-0.0252244	-0.0846608	0.0347541	0.163125	0.21485
ADD3.SMAD9	PE	PE	PE.PE	0.0847778	0.0827309	0.149027	0.244398	0.172645	0.170128	0.345588	0.484102	0.381408
ADD3.SUN3	PE	TE	PE.TE	-0.23532	0.0135784	0.206952	0.132981	0.0120881	-0.172494	0.0637395	-0.316938	-0.194922
ADD3.SYBU	PE	TE	PE.TE	0.00677049	-0.188273	-0.0960465	0.0149037	0.0705941	0.0634889	-0.1807	0.0180901	0.145683
ADD3.TACSTD2	PE	TE	PE.TE	0.0534071	0.0146364	0.1774	0.0973965	-0.0749801	-0.135952	0.210847	0.0683747	-0.231637
ADD3.TAGLN2	PE	TE	PE.TE	0.155145	-0.194062	0.383224	0.0976789	-0.0285832	0.179574	0.0482496	0.141201	0.396069
ADD3.TCF7L1	PE	TE	PE.TE	0.664621	0.132019	0.120254	-0.0732906	-0.0125849	0.147418	0.00793161	-0.111085	0.386869
ADD3.TEAD1	PE	TE	PE.TE	0.173167	0.065648	0.177187	0.0974439	0.0405651	-0.0786734	0.0660655	0.319302	-0.0730178
ADD3.TET2	PE	TE	PE.TE	0.516613	-0.0343734	0.0598265	0.0772686	-0.0436902	-0.0729147	0.128749	-0.0294611	0.0469861
ADD3.TFRC	PE	TE	PE.TE	0.272788	-0.0196341	0.0723669	0.152543	0.127407	-0.0021197	0.186117	0.246987	0.0453841
ADD3.TGFBR3	PE	TE	PE.TE	0.3798	-0.101592	0.107809	0.105613	-0.0258125	0.011233	0.181465	0.188497	0.047633
ADD3.TMEM106C	PE	TE	PE.TE	-0.0280272	0.290063	0.189967	0.143476	0.0200858	-0.0196586	0.118308	0.0292546	-0.191905
ADD3.TMEM171	PE	TE	PE.TE	0.369973	0.073338	0.104138	-0.07328	0.0099277	0.0780245	-0.240001	-0.028569	-0.0556059
ADD3.TMEM88	PE	PE	PE.PE	-0.0221808	0.00201831	0.0984635	0.100518	0.227758	0.192563	0.161128	0.421351	0.511563
ADD3.TMPRSS13	PE	TE	PE.TE	0.170745	0.167815	0.114573	0.0510899	0.0313604	0.0677015	0.221518	0.0818386	-0.0303343
ADD3.TMPRSS2	PE	TE	PE.TE	0.177835	0.0623172	0.184992	0.0889169	0.000782043	0.0119942	0.148058	0.000674722	-0.20466
ADD3.TRIM2	PE	PE	PE.PE	-0.000965586	-0.0430589	0.148424	0.312196	0.367411	0.364597	0.619022	0.565731	0.687106
ADD3.TSPAN15	PE	TE	PE.TE	0.301601	0.162121	0.0910696	0.164605	-0.05254	-0.0753564	0.185893	-0.026591	-0.227454
ADD3.VAMP8	PE	TE	PE.TE	0.086366	-0.162542	0.217342	0.0907464	0.149459	-0.0550602	0.158758	0.340482	0.0480025
ADK.ADK	TE	TE	TE.TE	0	0	0	0	0	0	0	0	0
ADK.ALPP	TE	TE	TE.TE	-0.0649698	-0.120133	0.317733	0.4289	0.398669	0.336201	0.297613	0.526089	0.0118299
ADK.ANKRD6	TE	TE	TE.TE	0.449706	0.0591437	0.255363	0.427425	0.389484	0.282971	0.259671	0.650736	0.16864
ADK.ATP8B1	TE	TE	TE.TE	0.076078	0.0813811	0.117441	0.444695	0.291536	0.212813	0.26163	0.350516	0.311434
ADK.BASP1	TE	TE	TE.TE	-0.299326	0.0237283	0.165395	0.279189	0.319138	0.121583	-0.012583	0.473707	0.273652
ADK.CD53	TE	TE	TE.TE	0.262206	-0.0320853	0.23086	0.375732	0.384329	0.309272	0.10651	0.424509	0.0462585
ADK.CITED4	TE	TE	TE.TE	0.267129	0.0823308	0.105389	0.153821	0.170527	0.0633819	0.0580362	0.203611	-0.0260506
ADK.DAB2	TE	TE	TE.TE	-0.306631	0.0128095	0.496211	0.653056	0.645261	0.5229	0.456693	0.741739	0.657973
ADK.ELOVL6	TE	TE	TE.TE	0.257148	0.0112039	0.370486	0.5133	0.31332	0.353839	0.490731	0.367827	0.226538
ADK.FBXL18	TE	TE	TE.TE	0.317356	0.0900527	0.239359	0.390736	0.201268	0.180128	0.164204	0.318613	0.290257
ADK.FRMD4B	TE	TE	TE.TE	0.132554	-0.0176365	0.226946	0.496513	0.424634	0.330103	0.190073	0.59037	0.33879
ADK.GLIPR2	TE	TE	TE.TE	-0.0384039	-0.0709244	-0.0975631	0.307457	0.330547	0.381612	0.0588457	0.265355	0.271683
ADK.HSPB11	TE	TE	TE.TE	-0.17352	0.0681265	0.242623	0.578934	0.504069	0.31188	0.394144	0.410289	0.25324
ADK.MYC	TE	TE	TE.TE	-0.39982	-0.0120352	0.222375	0.49506	0.504281	0.280669	0.41981	0.497308	0.268124
ADK.MYO6	TE	TE	TE.TE	0.34727	0.0826684	0.122052	0.528778	0.412775	0.325753	0.490815	0.619405	0.290593
ADK.NPC2	TE	TE	TE.TE	0.308223	0.0802038	0.268723	0.419997	0.319748	0.422577	0.281719	0.31648	0.278939
ADK.OLFML1	TE	TE	TE.TE	0.23551	-0.0263696	0.227835	0.34994	0.387812	0.355646	0.255472	0.523222	0.366731
ADK.OSBPL6	TE	TE	TE.TE	-0.32931	-0.0828144	0.0543431	0.320337	0.354847	0.251477	0.297592	0.303374	0.130224
ADK.PALLD	TE	TE	TE.TE	0.261117	0.206637	0.301955	0.46718	0.445443	0.257768	0.124799	0.557119	0.400275
ADK.PDLIM1	TE	TE	TE.TE	0.404776	-0.0329325	0.174793	0.406756	0.520241	0.415131	0.103913	0.557117	0.318926
ADK.PIP5K1B	TE	TE	TE.TE	0.256991	0.132208	-0.116727	0.475057	0.388832	0.26378	0.219556	0.419609	0.22443
ADK.PPME1	TE	TE	TE.TE	0.0126813	0.116315	0.176041	0.439801	0.495496	0.252962	0.212655	0.453785	0.449005
ADK.PPT1	TE	TE	TE.TE	-0.160849	0.0484079	0.17914	0.637149	0.508328	0.454414	0.436854	0.608041	0.420666
ADK.S100A16	TE	TE	TE.TE	0.0292196	-0.174392	0.343762	0.469934	0.531401	0.353109	0.192124	0.550942	0.175904
ADK.SLC28A3	TE	TE	TE.TE	-0.103772	-0.0724064	0.225379	0.601576	0.417296	0.271743	0.386789	0.552503	0.303466
ADK.SLC34A2	TE	TE	TE.TE	-0.279976	0.211471	0.214994	0.484924	0.437851	0.264098	0.280198	0.398948	0.480313
ADK.SLC7A2	TE	TE	TE.TE	0.0560611	0.0916568	0.423732	0.577497	0.477506	0.232203	0.335618	0.735025	0.561329
ADK.SUN3	TE	TE	TE.TE	-0.108982	0.131884	0.239845	0.474431	0.361877	0.342344	0.243181	0.318331	0.408687
ADK.TEAD1	TE	TE	TE.TE	0.0838378	0.169352	0.292953	0.481914	0.354048	0.18687	0.210429	0.645585	0.436401
ADK.TGFBR3	TE	TE	TE.TE	0.353112	0.0476794	0.35767	0.549653	0.34154	0.30595	0.274315	0.611297	0.249338
ADK.TMEM106C	TE	TE	TE.TE	0.148356	-0.0140818	-0.00475275	0.399294	0.52306	0.343188	0.16291	0.591632	0.605998
ADK.VAMP8	TE	TE	TE.TE	0.105131	-0.245326	0.201421	0.44078	0.312019	0.181211	0.264365	0.485027	0.22727
ALDH1A1.ABCG2	PE	TE	PE.TE	-0.0369512	-0.0138248	0.347663	-0.00831689	-0.0316242	-0.170278	0.198166	0.218049	0.197372
ALDH1A1.ABHD6	PE	PE	PE.PE	-0.0663913	0.115496	0.0692355	0.11435	0.233097	0.210365	0.0771425	0.22925	0.316781
ALDH1A1.ACTN1	PE	TE	PE.TE	0.0471428	0.0288527	-0.0874987	-0.200911	-0.433966	-0.14628	0.0605648	-0.188296	-0.259804
ALDH1A1.ADAM15	PE	TE	PE.TE	0.0376026	-0.0503857	0.276168	-0.0777212	-0.329275	-0.118394	0.0144139	-0.113121	-0.0568641
ALDH1A1.ADD3	PE	PE	PE.PE	0.0714676	0.0560701	-0.034846	0.262139	0.276009	0.348187	0.423002	0.39079	0.643799
ALDH1A1.ADK	PE	TE	PE.TE	0.0965364	-0.05072	0.230691	-0.116879	-0.021785	-0.0399488	0.0260235	0.261771	0.288469
ALDH1A1.ALDH1A1	PE	PE	PE.PE	0	0	0	0	0	0	0	0	0
ALDH1A1.ALPP	PE	TE	PE.TE	0.107613	-0.0338435	0.0312706	-0.236085	-0.230895	-0.167101	-0.196287	-0.110595	0.0112996
ALDH1A1.AMOTL1	PE	PE	PE.PE	0.179174	-0.0267285	0.118725	0.337025	0.058437	0.49338	0.482381	0.153487	0.716575
ALDH1A1.ANKRD6	PE	TE	PE.TE	0.0606732	-0.0239093	0.126977	-0.0831123	-0.0321539	-0.18636	0.113971	0.148385	0.0553818
ALDH1A1.ANXA6	PE	TE	PE.TE	-0.09349	-0.0527855	0.197174	0.00174301	-0.0234277	-0.22356	0.18375	0.0656481	-0.30838
ALDH1A1.APOA1	PE	PE	PE.PE	-0.0216196	-0.0305294	0.0669906	0.20354	0.397624	0.571367	0.276925	0.383448	0.706312
ALDH1A1.APOA2	PE	PE	PE.PE	-0.196736	-0.0245051	0.509387	0.429207	0.437412	0.377586	0.404038	0.455267	0.472638
ALDH1A1.ARHGAP23	PE	TE	PE.TE	-0.0441443	-0.00831	0.114521	-0.213651	-0.292258	-0.138384	-0.0816208	-0.19266	-0.13683
ALDH1A1.ARHGEF26	PE	TE	PE.TE	-0.0224462	-0.0859049	0.13952	-0.108136	-0.0616672	-0.120936	0.135658	0.0504607	-0.265292
ALDH1A1.ATP6V0A4	PE	TE	PE.TE	-0.11238	-0.0272496	0.0671485	-0.194939	-0.100487	-0.169347	-0.0488898	0.0138111	-0.0281031
ALDH1A1.ATP6V1B1	PE	TE	PE.TE	-0.0216196	-0.0334505	-0.00706163	-0.165187	-0.0925705	-0.104785	0.0877831	0.0118674	0.190781
ALDH1A1.ATP8B1	PE	TE	PE.TE	0.123051	0.00417289	0.0214652	-0.195444	-0.312015	-0.157686	0.0287119	-0.216307	-0.14738
ALDH1A1.BASP1	PE	TE	PE.TE	0.0117374	-0.0376333	0.0511282	-0.328097	-0.397547	-0.211953	-0.163393	-0.234262	0.160805
ALDH1A1.BMP6	PE	PE	PE.PE	0.174883	-0.0403728	0.0270831	0.283713	0.216652	0.574841	0.2484	0.263304	0.732939
ALDH1A1.C4BPB	PE	TE	PE.TE	-0.0435773	-0.0142094	0.221338	-0.0401641	0.0898914	-0.112085	0.28025	0.217164	0.187931
ALDH1A1.CACHD1	PE	PE	PE.PE	-0.0259386	0.093749	0.0168912	0.104356	0.100227	0.373782	0.0613345	0.203627	0.532264
ALDH1A1.CADM1	PE	PE	PE.PE	-0.0482494	-0.0370872	-0.00696714	0.236992	0.17974	0.343812	0.147755	0.359323	0.551759
ALDH1A1.CAMK2D	PE	PE	PE.PE	-0.037634	-0.0129474	0.118627	0.257333	0.269469	0.364889	0.450151	0.360535	0.736547
ALDH1A1.CAST	PE	TE	PE.TE	0.0641425	-0.0689142	0.227849	-0.0684245	-0.00843179	-0.145295	0.159153	0.218815	0.283517
ALDH1A1.CD24	PE	TE	PE.TE	0.361344	-0.0270532	0.386728	0.115674	-0.0973697	-0.156318	0.199702	0.0134426	0.146213
ALDH1A1.CD53	PE	TE	PE.TE	0.134251	0.0324346	-0.0822659	0.0578614	0.107245	-0.0359546	0.188315	0.0830414	-0.0746909
ALDH1A1.CDH2	PE	PE	PE.PE	-0.0961272	0.0579396	-0.0229647	0.186884	0.245994	0.522285	0.166359	0.300544	0.557653
ALDH1A1.CELA3A	PE	PE	PE.PE	0.154358	0.00235674	-0.189808	0.334367	0.210083	0.539104	0.359462	0.224644	0.588921
ALDH1A1.CELA3B	PE	PE	PE.PE	0.0268726	-0.0892565	-0.131534	0.281186	0.155285	0.572378	0.368792	0.251651	0.62545
ALDH1A1.CERS6	PE	PE	PE.PE	0.024226	0.0971616	0.0546404	0.162775	0.105503	0.446171	0.177331	0.0903496	0.469393
ALDH1A1.CITED4	PE	TE	PE.TE	-0.0390072	-0.0719405	0.174855	-0.248161	-0.399294	-0.184243	-0.139719	-0.374227	0.0509218
ALDH1A1.CLDN10	PE	TE	PE.TE	0.00713294	0.0435186	0.0109501	-0.269958	-0.0664862	0.0389015	-0.0309228	-0.0107444	0.0249514
ALDH1A1.CLDN3	PE	TE	PE.TE	-0.0216196	-0.00764772	0.294962	-0.12424	-0.420023	-0.0975782	-0.0858297	-0.276455	0.0308363
ALDH1A1.CLDN4	PE	TE	PE.TE	-0.0454961	-0.0323435	0.132866	-0.183006	-0.0496121	-0.117984	0.0408715	0.149793	0.170428
ALDH1A1.CMBL	PE	PE	PE.PE	-0.0440261	-0.0208489	-0.0944141	0.0829708	0.212072	0.42685	0.0932358	0.122817	0.437875
ALDH1A1.CNIH3	PE	PE	PE.PE	-0.0518048	-0.0123927	0.10893	0.14193	0.234381	0.423739	-0.0324023	0.223082	0.399348
ALDH1A1.COL4A2	PE	PE	PE.PE	-0.0552239	-0.00842403	0.0600043	0.298692	0.134236	0.474229	0.330526	0.177181	0.528028
ALDH1A1.CPN1	PE	PE	PE.PE	-0.0354492	-0.0208477	0.0646681	0.171204	0.18603	0.57285	0.121027	0.227202	0.636949
ALDH1A1.CYP26A1	PE	TE	PE.TE	-0.0665129	-0.0479675	-0.326684	-0.251236	-0.234443	0.0217568	0.0530813	-0.201535	-0.10017
ALDH1A1.DAB2	PE	TE	PE.TE	0.0154539	0.068529	0.146268	-0.202406	-0.134728	-0.175027	0.10137	0.114952	0.167024
ALDH1A1.DENND2C	PE	PE	PE.PE	-0.0639149	-0.0342432	0.203745	0.430446	0.277708	0.53346	0.439984	0.26167	0.577663
ALDH1A1.DEPDC7	PE	PE	PE.PE	0.0736154	0.0466582	-0.0523453	0.240608	0.373631	0.360435	0.225178	0.380645	0.360841
ALDH1A1.DNAJC6	PE	TE	PE.TE	-0.0103943	-0.0163846	0.239579	-0.084424	-0.0988512	-0.148126	0.0124514	-0.0123534	0.0666628
ALDH1A1.DPP4	PE	PE	PE.PE	-0.0237106	0.049538	0.227568	0.296693	0.424794	0.511492	0.263118	0.35744	0.559028
ALDH1A1.DUSP4	PE	PE	PE.PE	-0.0810346	-0.0850762	-0.163783	0.0658178	0.0560546	0.554386	0.0225891	0.0605294	0.670816
ALDH1A1.DYNLT3	PE	PE	PE.PE	0.148028	0.064935	-0.119404	0.1896	0.257586	0.400194	0.218737	0.205784	0.457424
ALDH1A1.EDEM1	PE	PE	PE.PE	0.227489	-0.0642012	0.0894007	0.280067	0.234924	0.213113	0.210987	0.338895	0.362213
ALDH1A1.EFNA1	PE	TE	PE.TE	-0.0188071	-0.0506542	-0.0623692	-0.126226	0.0578281	-0.150879	0.106705	0.17349	0.0567895
ALDH1A1.ELOVL6	PE	TE	PE.TE	-0.104547	0.117926	0.230918	-0.058006	-0.141506	-0.185474	0.0627412	-0.0788636	-0.202329
ALDH1A1.EMP2	PE	TE	PE.TE	-0.0805257	0.0124395	-0.0186627	-0.240672	-0.243151	-0.237722	0.0340541	-0.0204868	0.192179
ALDH1A1.ENPEP	PE	TE	PE.TE	-0.0357138	-0.00879783	0.187685	-0.153436	-0.13228	-0.187019	0.103346	0.0785694	-0.103337
ALDH1A1.FABP3	PE	TE	PE.TE	-0.0644128	-0.0335949	0.37282	-0.0139385	-0.0628183	-0.267374	0.168634	0.0241863	-0.0833114
ALDH1A1.FAM101B	PE	TE	PE.TE	-0.0422263	-0.0317499	0.147671	-0.263974	-0.400534	-0.104384	-0.0216578	-0.292938	-0.213178
ALDH1A1.FASN	PE	TE	PE.TE	-0.0624001	-0.055102	0.272129	-0.168348	-0.601236	-0.112117	-0.031733	-0.42408	0.120103
ALDH1A1.FBXL18	PE	TE	PE.TE	0.0928136	0.106064	0.0333071	-0.177297	-0.380194	-0.137443	-0.1046	-0.18681	-0.0544862
ALDH1A1.FHL2	PE	TE	PE.TE	0.0907492	0.043612	0.058097	-0.159555	-0.155532	-0.054957	0.0694462	0.0204965	-0.00609614
ALDH1A1.FLRT3	PE	PE	PE.PE	-0.0371393	-0.00839057	0.0427957	0.113795	0.256874	0.490859	0.0606614	0.300314	0.537245
ALDH1A1.FN1	PE	PE	PE.PE	0.188489	-0.0520658	0.0370693	0.14769	0.229302	0.522522	0.253271	0.286969	0.568457
ALDH1A1.FOLR1	PE	TE	PE.TE	-0.203412	-0.0748974	0.0207906	-0.0848	-0.0176242	-0.0848438	0.0942525	0.228237	0.224488
ALDH1A1.FRMD4B	PE	TE	PE.TE	0.0789969	0.00970189	-0.0309766	-0.190601	0.0568513	-0.0443364	0.164458	0.334893	0.480785
ALDH1A1.FRMD6	PE	PE	PE.PE	-0.0525033	-0.0377828	0.246553	0.25826	0.259229	0.221208	0.142387	0.243873	0.288247
ALDH1A1.FST	PE	PE	PE.PE	-0.00508537	-0.00871393	0.139726	0.11011	0.128898	0.30146	0.159635	0.277229	0.284005
ALDH1A1.GAB2	PE	TE	PE.TE	0.0642655	-0.040624	0.252539	-0.233377	-0.30823	-0.095915	-0.171706	-0.149312	-0.0305442
ALDH1A1.GALNT10	PE	TE	PE.TE	0.099053	-0.0231469	0.34196	-0.183726	-0.259941	-0.0199081	-0.107951	-0.13615	0.349925
ALDH1A1.GATA2	PE	TE	PE.TE	-0.0251331	-0.0153782	0.262325	-0.25327	-0.288995	-0.081787	-0.0229141	-0.0190842	0.136359
ALDH1A1.GATA3	PE	TE	PE.TE	0.0389181	-0.0760916	0.0337543	-0.323508	-0.264669	-0.124331	-0.0987419	0.0670213	0.215366
ALDH1A1.GATA4	PE	PE	PE.PE	-0.098755	-0.00635659	0.0835759	0.316345	0.168455	0.625112	0.277719	0.194995	0.680823
ALDH1A1.GATA6	PE	PE	PE.PE	0.105185	-0.0173907	-0.172292	0.0345113	0.121139	0.195023	0.188824	0.297648	0.593309
ALDH1A1.GCNT3	PE	PE	PE.PE	0.158246	0.0260777	0.0750548	-0.0413393	0.3292	0.479176	-0.198549	0.416186	0.464593
ALDH1A1.GLIPR2	PE	TE	PE.TE	-0.0923566	-0.0573275	-0.243228	-0.132902	0.0456012	-0.0352299	0.133381	0.23751	0.340262
ALDH1A1.GM2A	PE	TE	PE.TE	0.00922947	-0.058481	0.262731	-0.235022	-0.145798	-0.139347	-0.0559185	-0.0947651	-0.259971
ALDH1A1.GNA13	PE	PE	PE.PE	0.10957	0.000726255	0.155482	0.208216	-0.0261206	0.264951	0.136642	0.161762	0.501415
ALDH1A1.GPC3	PE	PE	PE.PE	-0.141718	-0.0431268	0.176376	0.184793	0.284646	0.454694	0.0160894	0.45872	0.325155
ALDH1A1.GPRC5A	PE	TE	PE.TE	-0.071021	0.112332	0.117959	-0.246526	-0.0170312	-0.0799479	0.00318259	0.0334643	-0.0688125
ALDH1A1.GREB1L	PE	TE	PE.TE	0.22277	-0.0347098	0.161188	-0.113853	-0.172563	-0.199281	-0.0822343	-0.00937914	-0.0378069
ALDH1A1.GRHL2	PE	TE	PE.TE	-0.054642	-0.0452987	-0.0897528	-0.23687	-0.0833342	-0.152545	0.0342521	0.133097	-0.0234811
ALDH1A1.HIP1	PE	TE	PE.TE	0.0964665	-0.0436624	0.26633	-0.226632	-0.213229	-0.270961	-0.056529	-0.163783	0.00335826
ALDH1A1.HMGCR	PE	PE	PE.PE	-0.00163093	-0.0631038	0.298202	0.224389	0.184649	0.149973	0.202364	0.407441	0.273862
ALDH1A1.HNF1B	PE	PE	PE.PE	-0.0300238	-0.00529101	0.247406	0.295867	0.335813	0.609357	0.263258	0.294663	0.716188
ALDH1A1.HNF4A	PE	PE	PE.PE	-0.139059	0.0433317	-0.179668	0.109678	0.187332	0.519039	0.0707412	0.164006	0.592993
ALDH1A1.HSPB11	PE	TE	PE.TE	0.0869119	0.045442	0.0192585	-0.150646	-0.113277	-0.0395939	0.00624664	0.0566766	0.0185956
ALDH1A1.ID2	PE	PE	PE.PE	-0.102058	-0.0532177	0.273644	0.18735	0.242988	0.272204	0.286267	0.474871	0.37886
ALDH1A1.IGF1	PE	PE	PE.PE	-0.027027	-0.0157823	0.27131	0.272529	0.31225	0.520063	0.294359	0.381372	0.549098
ALDH1A1.JDP2	PE	TE	PE.TE	-0.0298009	-0.0438326	0.268348	-0.245119	-0.206937	-0.214189	0.0634891	0.0478865	-0.0563009
ALDH1A1.KIFAP3	PE	PE	PE.PE	-0.0800235	-0.0295587	0.235578	0.309527	0.262371	0.156583	0.360578	0.350103	0.481134
ALDH1A1.KIT	PE	PE	PE.PE	0.157522	-0.0460989	-0.035524	0.240038	0.130612	0.394965	0.198237	0.0989581	0.344114
ALDH1A1.KRT18	PE	TE	PE.TE	-0.0268489	-0.0551453	0.0592267	-0.146588	0.0106515	-0.144236	0.261787	0.185822	-3.87321e-06
ALDH1A1.KRT19	PE	TE	PE.TE	-0.0711759	-0.0338747	0.319541	0.0653649	0.102594	-0.228294	0.330529	0.224626	0.253513
ALDH1A1.KRT8	PE	TE	PE.TE	0.00638927	-0.0674726	0.0916226	-0.0927011	0.0321934	-0.154144	0.25844	0.260171	0.160909
ALDH1A1.LAD1	PE	TE	PE.TE	0.18701	-0.0532611	0.283886	-0.15541	-0.0328924	-0.0952123	-0.0832521	0.133865	-0.0484095
ALDH1A1.LEPRE1	PE	PE	PE.PE	0.0225334	-0.0401645	-0.104307	0.180588	0.00185305	0.311673	0.126853	0.0980761	0.553847
ALDH1A1.LOC101929767	PE	PE	PE.PE	-0.0338532	-0.0481242	-0.0488817	0.380923	0.22715	0.379939	0.371282	0.165851	0.524245
ALDH1A1.LRP2	PE	TE	PE.TE	-0.0308826	-0.0119	0.326323	-0.178026	-0.0931525	-0.131396	0.00355525	0.107885	0.389658
ALDH1A1.LRRC16A	PE	PE	PE.PE	0.0945059	0.00708494	0.0398449	0.229099	0.249202	0.24803	0.344362	0.358402	0.626726
ALDH1A1.LRRFIP1	PE	TE	PE.TE	0.00483347	-0.0990943	0.226482	-0.257957	-0.237889	-0.218368	-0.100405	0.0146109	0.22431
ALDH1A1.MAP2K6	PE	PE	PE.PE	-0.041712	-0.0414643	0.304504	0.308863	0.30226	0.333969	0.244236	0.440616	0.397678
ALDH1A1.MARCKS	PE	PE	PE.PE	-0.00887946	-0.0189636	0.206858	0.169353	0.187522	0.327098	0.288974	0.31914	0.674734
ALDH1A1.MYC	PE	TE	PE.TE	0.0807251	-0.124746	-0.0123198	-0.173389	0.122102	-0.0666347	-0.0399874	0.129394	-0.00162961
ALDH1A1.MYCT1	PE	TE	PE.TE	-0.0371549	-0.00534705	0.118845	-0.064887	-0.225627	-0.12411	0.0704273	-0.0586761	0.0218309
ALDH1A1.MYL4	PE	PE	PE.PE	0.0690269	-0.0236542	0.0346003	0.18581	0.37077	0.548723	0.180111	0.400508	0.729415
ALDH1A1.MYLPF	PE	TE	PE.TE	0.180147	0.00934999	-0.0353705	-0.283829	-0.179176	-0.0406793	-0.16259	-0.0257294	-0.155678
ALDH1A1.MYO6	PE	TE	PE.TE	0.0196267	-0.0151893	0.214678	0.0108357	-0.106223	-0.135026	0.131932	0.161655	0.19985
ALDH1A1.MYOF	PE	TE	PE.TE	0.23846	-0.0516781	-0.00204175	-0.0618932	-0.02835	-0.0854215	0.306986	0.254334	0.381075
ALDH1A1.NID1	PE	PE	PE.PE	-0.0524715	-0.039421	0.173715	0.273425	0.092996	0.218234	0.285871	0.256319	0.589675
ALDH1A1.NID2	PE	PE	PE.PE	0.015096	-0.0368133	0.0315182	0.285738	0.198164	0.582823	0.260464	0.318612	0.650398
ALDH1A1.NIM1K	PE	TE	PE.TE	-0.0519619	-0.0103418	0.286653	-0.0517017	-0.123359	-0.0864758	-0.0109092	-0.0151416	-0.00545719
ALDH1A1.NOG	PE	PE	PE.PE	-0.0376586	-0.0279774	-0.00328458	-0.0297342	0.0433941	0.213775	-0.0653193	0.0246931	0.259925
ALDH1A1.NPC2	PE	TE	PE.TE	0.162111	-0.0345626	0.0989703	-0.165523	-0.0958748	-0.125332	-0.0870088	0.0121473	0.0897756
ALDH1A1.OLFML1	PE	TE	PE.TE	0.167127	-0.0381177	0.0280485	-0.218704	0.0706103	-0.0898651	-0.027349	0.163445	0.187869
ALDH1A1.OSBPL6	PE	TE	PE.TE	-0.0122852	0.0501148	-0.201691	-0.166171	-0.23989	-0.0851902	0.0545998	-0.160139	-0.139208
ALDH1A1.OTX2	PE	PE	PE.PE	0.236247	-0.0957418	0.0648816	0.243306	0.143766	0.522308	0.27502	0.100317	0.534032
ALDH1A1.P4HA1	PE	PE	PE.PE	0.123665	-0.0440203	-0.00258123	0.298783	0.234735	0.338786	0.335827	0.388219	0.547842
ALDH1A1.PALLD	PE	TE	PE.TE	-0.130709	-0.0191041	0.190941	-0.0714921	-0.215078	-0.103911	0.150833	0.0256207	0.262224
ALDH1A1.PAPSS1	PE	PE	PE.PE	0.134775	-0.0506196	0.054743	0.258814	0.22772	0.236966	0.229863	0.175915	0.386162
ALDH1A1.PDGFA	PE	TE	PE.TE	0.120992	0.00170649	-0.00821446	-0.214682	-0.0887184	-0.346362	0.107578	-0.163588	-0.206085
ALDH1A1.PDGFRA	PE	PE	PE.PE	-0.131053	-0.0188229	0.331487	0.336419	0.436108	0.595559	0.198149	0.361527	0.661951
ALDH1A1.PDLIM1	PE	TE	PE.TE	0.0904376	-0.00906568	-0.208307	-0.169767	-0.0854542	-0.0873068	0.0061641	0.0777556	0.168438
ALDH1A1.PDPN	PE	PE	PE.PE	0.108334	-0.0762175	-0.0428073	0.166681	0.293302	0.427595	0.456721	0.34538	0.410166
ALDH1A1.PGM1	PE	PE	PE.PE	0.182125	-0.0429137	-0.0114016	0.220655	0.274157	0.296957	0.374535	0.325469	0.479168
ALDH1A1.PHLDB2	PE	PE	PE.PE	0.097744	-0.0417395	0.10947	0.162012	0.114273	0.419632	0.0188905	0.210377	0.403875
ALDH1A1.PIK3R1	PE	PE	PE.PE	0.166546	-0.0320018	0.0424397	0.116053	0.116231	0.315979	-0.0268889	0.273502	0.397103
ALDH1A1.PIP5K1B	PE	TE	PE.TE	0.0662783	-0.0181027	-0.276127	-0.165369	-0.0890662	-0.0377304	0.0970576	0.0369337	0.203532
ALDH1A1.PITX2	PE	PE	PE.PE	0.107666	0.122926	0.125144	0.212956	0.231461	0.541319	0.220552	0.158929	0.534113
ALDH1A1.PLAC8	PE	TE	PE.TE	-0.0590861	-0.00937541	0.162051	-0.0530709	0.0787277	-0.0252374	0.112144	0.0887767	0.269508
ALDH1A1.POMC	PE	PE	PE.PE	-0.102871	0.0612982	-0.0846696	-0.23976	-0.277164	-0.00915671	-0.0434993	-0.392312	-0.256728
ALDH1A1.PPME1	PE	TE	PE.TE	-0.0645026	0.0412836	0.146137	-0.12471	-0.0611495	-0.0568653	-0.0577871	0.0279321	-0.000864033
ALDH1A1.PPT1	PE	TE	PE.TE	0.0376034	0.0135719	0.0678468	-0.129143	0.174618	-0.148397	-0.0107578	0.255292	0.0234146
ALDH1A1.PRCP	PE	PE	PE.PE	-0.0515539	-0.0419901	0.0539879	0.253775	0.314642	0.276579	0.113775	0.349036	0.423167
ALDH1A1.PRSS8	PE	TE	PE.TE	-0.0290486	-0.0271944	0.181251	-0.153361	-0.101886	-0.2043	0.0675586	-0.0326549	-0.0435862
ALDH1A1.PTGES	PE	TE	PE.TE	0.032998	-0.0415702	-0.0840485	-0.351406	-0.203183	-0.171905	-0.184035	-0.0512631	-0.0209368
ALDH1A1.PTK2B	PE	PE	PE.PE	0.170178	-0.0322167	-0.00330751	0.0370769	0.105663	0.347876	0.114969	0.0555442	0.446699
ALDH1A1.RAB25	PE	TE	PE.TE	0.102527	-0.0360838	0.166201	-0.201936	-0.190032	-0.0080064	0.00575089	-0.100994	0.00208437
ALDH1A1.RGS5	PE	PE	PE.PE	0.0653662	0.0412546	-0.11481	0.138811	0.222205	0.398781	0.0669054	0.186602	0.563614
ALDH1A1.RNASE1	PE	PE	PE.PE	-0.0751785	-0.0116064	0.259804	0.156715	0.309404	0.343373	0.150753	0.454174	0.539357
ALDH1A1.ROBO1	PE	PE	PE.PE	0.0529168	-0.0230555	0.0757284	0.314922	0.170058	0.421503	0.401595	0.200084	0.491006
ALDH1A1.S100A16	PE	TE	PE.TE	-0.000137655	0.00845899	0.138474	-0.297719	-0.0693273	-0.000517953	-0.146826	0.173165	0.582179
ALDH1A1.S100A6	PE	TE	PE.TE	-0.0678535	-0.0404905	0.268593	-0.0180979	-0.0493944	-0.221307	0.136365	0.0566379	0.225906
ALDH1A1.SALL1	PE	PE	PE.PE	0.212923	-0.0230185	-0.0174365	0.247375	0.0520537	0.470021	0.165189	0.0482351	0.472916
ALDH1A1.SERPINE2	PE	PE	PE.PE	0.00542326	-0.00466813	-0.096246	0.190599	0.197584	0.475738	0.0745894	0.133893	0.340112
ALDH1A1.SH3GL3	PE	TE	PE.TE	-0.0771142	-0.0211009	0.176204	-0.0576187	-0.125387	-0.222175	0.0934417	0.0137604	-0.140579
ALDH1A1.SLC19A3	PE	TE	PE.TE	-0.0448628	-0.0504122	0.156939	-0.0152956	-0.0615551	-0.125609	-0.0172853	0.0222205	-0.159021
ALDH1A1.SLC28A3	PE	TE	PE.TE	0.0632001	-0.0342206	0.0972198	-0.166297	-0.128869	-0.128872	0.192166	0.0484976	0.0491053
ALDH1A1.SLC34A2	PE	TE	PE.TE	0.032089	0.00183744	-0.1313	-0.273192	-0.300388	-0.0270835	-0.0721823	-0.21895	-0.0270182
ALDH1A1.SLC7A2	PE	TE	PE.TE	-0.135257	-0.0718356	0.295574	-0.168717	-0.115505	-0.082952	0.0585645	0.10317	0.123858
ALDH1A1.SLC7A5	PE	TE	PE.TE	0.00728602	-0.0376244	0.120725	-0.301436	-0.32089	-0.0403959	-0.198155	-0.0653738	0.301572
ALDH1A1.SMAD9	PE	PE	PE.PE	0.12943	-0.0363678	0.103752	0.214161	0.0263659	0.328324	0.357124	0.118931	0.421609
ALDH1A1.SP8	PE	PE	PE.PE	-0.0216196	0.142605	-0.000773208	0.191509	0.094869	0.492031	0.0581082	0.0876708	0.547887
ALDH1A1.SUN3	PE	TE	PE.TE	-0.0216196	-0.0723365	0.00998915	-0.136732	-0.0166384	-0.183775	-0.111123	0.0123728	-0.0981482
ALDH1A1.SYBU	PE	TE	PE.TE	-0.0467768	-0.0308375	-0.012927	0.0376656	0.00184416	-0.105331	0.200784	0.0925025	0.053635
ALDH1A1.TACSTD2	PE	TE	PE.TE	-0.0542791	-0.01286	0.197718	-0.181314	-0.174713	-0.175483	0.0578943	0.0568678	-0.0375768
ALDH1A1.TAGLN2	PE	TE	PE.TE	0.189396	-0.049365	0.173973	-0.172273	-0.161864	0.0202747	0.0238575	0.0731499	0.410169
ALDH1A1.TCF7L1	PE	TE	PE.TE	0.0957032	-0.0328737	0.148055	-0.245626	-0.313446	-0.135417	0.0858411	-0.177127	0.279191
ALDH1A1.TEAD1	PE	TE	PE.TE	0.111316	-0.055073	0.13747	-0.212352	-0.288018	-0.103591	-0.0623975	-0.0104942	0.0994205
ALDH1A1.TET2	PE	TE	PE.TE	0.0151667	-0.0507951	-0.15492	-0.281227	0.0930569	0.00492136	-0.0909739	0.213777	0.225835
ALDH1A1.TFRC	PE	TE	PE.TE	0.128276	0.050769	0.0351805	-0.134454	0.0423356	-0.0773598	-0.0706291	0.17833	0.221037
ALDH1A1.TGFBR3	PE	TE	PE.TE	0.10669	0.00184462	-0.0363412	-0.257243	-0.180895	-0.152972	0.0275982	-0.0445216	0.0760363
ALDH1A1.TMEM106C	PE	TE	PE.TE	0.120809	-0.127928	-0.0533697	-0.0668768	-0.0729231	-0.104348	0.0933986	0.138495	0.0741684
ALDH1A1.TMEM123	PE	PE	PE.PE	0.228083	-0.0780308	0.241177	0.315023	-0.154751	0.257702	0.245927	-0.140797	0.511514
ALDH1A1.TMEM171	PE	TE	PE.TE	0.147384	-0.0274507	-0.15948	-0.13153	-0.252246	-0.0923845	-0.166985	-0.242492	-0.0116063
ALDH1A1.TMEM88	PE	PE	PE.PE	0.330702	-0.017021	0.19363	0.109114	0.136768	0.241074	0.14935	0.285081	0.591886
ALDH1A1.TMPRSS13	PE	TE	PE.TE	-0.0216196	-0.00529101	0.278964	-0.0527076	-0.0115599	-0.0833503	0.04604	0.144864	0.0783313
ALDH1A1.TMPRSS2	PE	TE	PE.TE	-0.0330799	-0.0115842	0.401089	-0.100677	-0.208427	-0.13517	0.0365568	-0.171235	-0.147734
ALDH1A1.TRIM2	PE	PE	PE.PE	-0.033055	-0.00763847	0.16911	0.267396	0.0686165	0.495419	0.347155	0.183803	0.685257
ALDH1A1.TSPAN15	PE	TE	PE.TE	0.195862	-0.0188769	0.368074	0.0776071	-0.0828608	-0.175236	0.158017	0.0297497	-0.0143117
ALDH1A1.VAMP8	PE	TE	PE.TE	0.121839	0.0130496	-0.132872	-0.216976	0.00052041	-0.144268	0.0257991	0.154556	0.296607
ALDH1A1.VIL1	PE	PE	PE.PE	0.102199	-0.00912705	0.019718	0.125278	0.293648	0.518005	0.0288589	0.287442	0.590568
ALDH1A1.VWA5A	PE	PE	PE.PE	0.0652224	-0.0514793	0.0630682	0.272614	0.426643	0.18239	0.0887801	0.442181	0.0663186
ALPP.ALPP	TE	TE	TE.TE	0	0	0	0	0	0	0	0	0
ALPP.BASP1	TE	TE	TE.TE	0.105139	0.120332	0.13893	0.470846	0.447247	0.0475551	0.35262	0.563557	0.199157
ALPP.CD53	TE	TE	TE.TE	-0.0595011	0.127161	0.184615	0.227621	0.528801	0.493721	-0.00968916	0.514373	0.54466
ALPP.CITED4	TE	TE	TE.TE	-0.0249533	0.174928	0.0366499	0.427441	0.397058	0.195767	0.213052	0.591433	0.237958
ALPP.GLIPR2	TE	TE	TE.TE	0.050296	0.295553	0.0601106	0.312886	0.433299	0.487094	0.199391	0.445192	0.251831
ALPP.S100A16	TE	TE	TE.TE	0.206758	0.392559	0.188414	0.566695	0.555059	0.599789	0.417317	0.626116	0.41568
ALPP.SUN3	TE	TE	TE.TE	-0.021776	0.181074	0.198969	0.318656	0.251918	0.291584	0.0458346	0.415966	0.282371
ALPP.TGFBR3	TE	TE	TE.TE	0.0656066	0.22282	0.34942	0.632455	0.549684	0.43582	0.468847	0.646855	0.342971
ALPP.VAMP8	TE	TE	TE.TE	-0.121261	0.428327	0.195306	0.372505	0.154795	0.237822	0.223239	0.395773	0.267378
AMBN.AMBN	PE	PE	PE.PE	0	0	0	0	0	0	0	0	0
AMOTL1.ABCG2	PE	TE	PE.TE	-0.064215	-0.0092652	0.25759	0.154513	-0.0929762	-0.256941	0.271934	-0.053522	-0.0310101
AMOTL1.ACTN1	PE	TE	PE.TE	0.515149	0.0296718	-0.0218545	-0.0349525	0.00235752	-0.144363	-0.0530361	0.160451	-0.410582
AMOTL1.ADAM15	PE	TE	PE.TE	0.681186	0.00947344	0.251278	0.12469	-0.102392	-0.216081	0.110386	-0.0190403	-0.186785
AMOTL1.ADD3	PE	PE	PE.PE	0.630083	0.1571	0.0412403	0.297615	0.212151	0.317079	0.570039	0.585178	0.732289
AMOTL1.ADK	PE	TE	PE.TE	0.421859	0.15759	0.0412752	0.0324767	-0.0435905	-0.153344	0.0438279	0.107614	0.055555
AMOTL1.ALPP	PE	TE	PE.TE	0.306167	-0.138727	0.0503941	0.0288354	-0.16662	-0.214862	0.0716941	-0.168813	-0.106694
AMOTL1.AMOTL1	PE	PE	PE.PE	0	0	0	0	0	0	0	0	0
AMOTL1.ANKRD6	PE	TE	PE.TE	0.688847	0.152095	0.0067849	0.154043	-0.0923089	-0.16952	0.289194	-0.0934645	0.05383
AMOTL1.ANXA6	PE	TE	PE.TE	0.043389	-0.0412379	0.123914	0.0849356	-0.292744	-0.255064	0.220657	-0.332821	-0.428572
AMOTL1.APOA1	PE	PE	PE.PE	-0.102227	0.108873	0.211093	0.291428	0.352124	0.404271	0.543939	0.531101	0.723552
AMOTL1.ARHGAP23	PE	TE	PE.TE	0.129119	-0.0310265	0.0343077	-0.0158975	0.126533	-0.0826356	0.226021	0.143246	-0.221711
AMOTL1.ARHGEF26	PE	TE	PE.TE	0.0747837	-0.00145536	0.0620081	-0.0491685	-0.118875	-0.132268	0.100573	-0.190332	-0.137571
AMOTL1.ATP6V0A4	PE	TE	PE.TE	0.0319435	0.0382658	0.0235823	0.000498559	-0.197607	-0.246642	0.0403804	-0.244885	-0.180865
AMOTL1.ATP6V1B1	PE	TE	PE.TE	-0.102227	-0.0165891	-0.108096	0.0625295	-0.216631	-0.199894	0.130323	-0.251502	-0.093953
AMOTL1.ATP8B1	PE	TE	PE.TE	0.329014	-0.123471	0.00590846	-0.0404253	-0.109838	-0.12592	0.153928	-0.152754	-0.288269
AMOTL1.BASP1	PE	TE	PE.TE	-0.416489	-0.214827	0.0103298	-0.116439	-0.0642376	-0.137141	-0.08527	0.00528567	0.157008
AMOTL1.BMP6	PE	PE	PE.PE	0.591288	0.237815	0.235679	0.239055	0.507204	0.547944	0.342074	0.743467	0.792039
AMOTL1.C4BPB	PE	TE	PE.TE	-0.13373	0.0417221	0.125353	0.107809	-0.244583	-0.199884	0.163885	-0.244605	-0.061505
AMOTL1.CACHD1	PE	PE	PE.PE	0.0318498	-0.0395791	-0.0386534	0.127209	0.233326	0.412253	0.377678	0.60197	0.66636
AMOTL1.CADM1	PE	PE	PE.PE	-0.268871	0.00704392	0.226155	0.288254	0.332644	0.354665	0.418499	0.592831	0.679155
AMOTL1.CAMK2D	PE	PE	PE.PE	0.15748	0.0983563	0.273407	0.29199	0.0849199	0.31461	0.588457	0.344784	0.77579
AMOTL1.CAST	PE	TE	PE.TE	0.465689	0.247993	0.0209083	0.108993	-0.153874	-0.150329	0.259114	-0.0615552	0.107606
AMOTL1.CD24	PE	TE	PE.TE	0.227832	0.060238	0.266119	0.191576	-0.140834	-0.198421	0.147002	-0.0905979	-0.0782805
AMOTL1.CD53	PE	TE	PE.TE	0.0042646	-0.111298	0.0806048	0.0712311	-0.230296	-0.195421	0.113963	-0.366027	-0.190541
AMOTL1.CDH2	PE	PE	PE.PE	0.416012	-0.00767554	0.0411906	0.293809	0.463564	0.550184	0.423653	0.575107	0.645093
AMOTL1.CELA3A	PE	PE	PE.PE	-0.134652	0.068803	0.242033	0.343831	0.338393	0.51492	0.580233	0.344002	0.593786
AMOTL1.CELA3B	PE	PE	PE.PE	-0.413002	-0.00767821	0.14143	0.343148	0.369343	0.542932	0.623398	0.45546	0.618112
AMOTL1.CERS6	PE	PE	PE.PE	0.403301	0.07026	0.12392	0.193937	0.36984	0.495893	0.294345	0.542031	0.565539
AMOTL1.CITED4	PE	TE	PE.TE	0.183451	0.0262431	0.127668	-0.0791178	-0.0589753	-0.0528344	-0.084165	-0.150905	0.133629
AMOTL1.CLDN10	PE	TE	PE.TE	-0.276923	-0.0263784	0.0461828	-0.00556369	-0.200739	-0.0947958	0.131985	-0.270541	-0.140098
AMOTL1.CLDN3	PE	TE	PE.TE	0.172922	-0.0353808	0.0979657	0.171846	-0.109579	-0.135908	0.276193	-0.0611654	-0.168331
AMOTL1.CLDN4	PE	TE	PE.TE	-0.0657798	0.0346319	0.0617845	0.102855	-0.208428	-0.164693	0.247884	-0.191961	0.0789065
AMOTL1.CMBL	PE	PE	PE.PE	-0.0427675	0.176543	0.0165736	0.132346	0.393849	0.444458	0.263872	0.48569	0.530645
AMOTL1.CPN1	PE	PE	PE.PE	0.117936	-0.0482	0.0347475	0.325895	0.261285	0.581656	0.412565	0.305849	0.705458
AMOTL1.CYP26A1	PE	TE	PE.TE	-0.18241	-0.0384416	-0.14061	-0.0182117	-0.0671341	-0.0191466	0.199487	-0.223522	-0.0903281
AMOTL1.DAB2	PE	TE	PE.TE	-0.423724	-0.0745691	0.110987	0.0826347	-0.137777	-0.26621	0.306975	-0.0484947	0.0415425
AMOTL1.DEPDC7	PE	PE	PE.PE	-0.276349	0.00943118	0.143399	0.230182	0.243212	0.35798	0.324239	0.314619	0.424289
AMOTL1.DNAJC6	PE	TE	PE.TE	0.147162	0.120856	0.0402823	0.0578113	-0.120845	-0.0998399	0.113977	-0.128259	-0.000259759
AMOTL1.DPP4	PE	PE	PE.PE	0.125015	-0.0302553	0.263425	0.0776717	0.363904	0.463755	0.14541	0.499744	0.689859
AMOTL1.DUSP4	PE	PE	PE.PE	0.00113859	-0.102204	0.14194	0.152342	0.347904	0.523009	0.306525	0.559385	0.74955
AMOTL1.DYNLT3	PE	PE	PE.PE	-0.14884	0.157892	0.0564658	0.187867	0.27284	0.373034	0.403134	0.226054	0.47748
AMOTL1.EDEM1	PE	PE	PE.PE	0.267834	0.00930825	0.224269	0.195039	0.179959	0.226415	0.404001	0.384424	0.574041
AMOTL1.EFNA1	PE	TE	PE.TE	0.0703789	0.0157126	0.0166011	0.0685757	-0.149857	-0.197073	0.275065	-0.0123987	-0.038288
AMOTL1.ELOVL6	PE	TE	PE.TE	0.218451	0.0615662	0.183035	0.0896066	-0.161135	-0.286198	0.0354306	-0.242601	-0.418109
AMOTL1.EMP2	PE	TE	PE.TE	0.215825	0.0573965	0.205833	0.0360173	-0.260576	-0.252509	0.156275	-0.132587	0.00566354
AMOTL1.ENPEP	PE	TE	PE.TE	0.129261	-0.0444439	0.135646	0.0569428	-0.146986	-0.22001	0.231683	-0.164969	-0.292234
AMOTL1.FABP3	PE	TE	PE.TE	-0.017988	0.0562193	0.183494	0.0785194	-0.324672	-0.331381	0.102857	-0.377521	-0.254617
AMOTL1.FAM101B	PE	TE	PE.TE	0.450986	-0.006095	-0.0199973	-0.0143239	-0.147572	-0.176052	-0.00117775	-0.273972	-0.350755
AMOTL1.FASN	PE	TE	PE.TE	0.377348	-0.0962127	0.17014	0.142971	0.0378765	0.00745406	0.134437	0.0746829	0.209197
AMOTL1.FBXL18	PE	TE	PE.TE	0.415314	0.0477531	0.0673522	0.0745537	-0.0247428	-0.209155	-0.144795	0.020167	-0.189433
AMOTL1.FHL2	PE	TE	PE.TE	0.0953621	0.0579582	-0.0353707	0.0306691	-0.0917388	-0.211708	0.0910228	-0.150953	-0.260352
AMOTL1.FN1	PE	PE	PE.PE	0.601702	0.118887	0.121091	0.305916	0.420114	0.548461	0.613996	0.65916	0.722747
AMOTL1.FOLR1	PE	TE	PE.TE	-0.220459	-0.0803406	-0.0564301	0.0871044	-0.141412	-0.18196	0.145757	-0.0507054	0.0972761
AMOTL1.FRMD4B	PE	TE	PE.TE	0.180253	-0.0860542	0.0380824	0.0178749	-0.0216805	-0.0590434	0.274605	0.121225	0.513209
AMOTL1.FRMD6	PE	PE	PE.PE	0.00585158	-0.0877665	0.213818	0.261202	0.11786	0.15382	0.348154	0.226551	0.400894
AMOTL1.GAB2	PE	TE	PE.TE	0.680147	0.233258	0.165072	0.00864368	-0.0946312	-0.0967767	0.0465389	-0.081819	-0.0322425
AMOTL1.GALNT10	PE	TE	PE.TE	0.165843	0.0160431	0.173933	-0.0385749	-0.0639763	-0.0543588	-0.163896	0.0789621	0.294502
AMOTL1.GATA2	PE	TE	PE.TE	0.536157	0.118152	0.155703	0.00812025	-0.112756	-0.0652855	0.0719576	-0.11895	0.108366
AMOTL1.GATA3	PE	TE	PE.TE	-0.111602	-0.0693625	-0.0337567	-0.042291	-0.15155	-0.0621835	0.0523238	-0.145529	0.182935
AMOTL1.GATA6	PE	PE	PE.PE	-0.370222	-0.0988975	-0.0537053	0.131407	0.153132	0.229629	0.299847	0.490016	0.695023
AMOTL1.GCNT3	PE	PE	PE.PE	0.463608	0.192058	-0.0455756	-0.0135639	0.268319	0.404629	-0.187426	0.373832	0.429717
AMOTL1.GLIPR2	PE	TE	PE.TE	-0.064161	-0.215735	-0.119165	0.0211193	-0.0515208	-0.092707	0.216536	0.0638825	0.334172
AMOTL1.GM2A	PE	TE	PE.TE	0.355645	0.0840796	0.221027	-0.0662616	-0.199838	-0.256155	-0.157488	-0.292015	-0.439897
AMOTL1.GNA13	PE	PE	PE.PE	0.628515	-0.103268	0.0670246	0.119226	0.241417	0.294316	0.410286	0.485784	0.640791
AMOTL1.GPC3	PE	PE	PE.PE	-0.055526	0.0877989	0.0460267	0.0882959	0.335734	0.398152	0.0901741	0.420286	0.31354
AMOTL1.GPRC5A	PE	TE	PE.TE	0.132293	-0.00209368	0.0519925	0.00595026	-0.189459	-0.200653	0.0872331	-0.235696	-0.186827
AMOTL1.GREB1L	PE	TE	PE.TE	0.281012	-0.0897386	0.0630828	0.0536607	-0.0509319	-0.1963	-0.025976	0.0211911	0.00370167
AMOTL1.GRHL2	PE	TE	PE.TE	0.642715	0.145014	-0.0426366	-0.0942577	-0.16998	-0.264123	0.00355466	-0.209346	-0.127236
AMOTL1.HIP1	PE	TE	PE.TE	0.461304	-0.0563862	0.0389643	-0.00506139	-0.121991	-0.259339	0.0942716	0.0318065	-0.186901
AMOTL1.HMGCR	PE	PE	PE.PE	-0.149934	-0.142376	0.250873	0.311723	0.0349944	0.159378	0.448019	0.386799	0.449949
AMOTL1.HNF4A	PE	PE	PE.PE	-0.329358	-0.119016	0.1226	0.049961	0.291068	0.525337	0.180863	0.540526	0.696349
AMOTL1.HSPB11	PE	TE	PE.TE	-0.12003	-0.00661046	0.0406929	0.00969744	-0.164976	-0.127984	0.0976262	-0.143126	-0.165139
AMOTL1.ID2	PE	PE	PE.PE	-0.088621	0.044022	0.279203	0.218625	0.14037	0.170295	0.279324	0.236351	0.371002
AMOTL1.JDP2	PE	TE	PE.TE	0.233311	0.0294773	0.125536	-0.0420539	-0.0516558	-0.163102	0.0577583	0.149827	-0.142099
AMOTL1.KIFAP3	PE	PE	PE.PE	-0.0420303	-0.104493	0.18736	0.207053	0.12182	0.199884	0.401413	0.245345	0.534321
AMOTL1.KIT	PE	PE	PE.PE	0.398638	0.102133	0.0832148	0.2187	0.254288	0.482316	0.44071	0.270058	0.545984
AMOTL1.KRT18	PE	TE	PE.TE	0.129128	-0.0162021	0.024457	0.0500114	-0.122099	-0.275886	0.189275	-0.144317	-0.187338
AMOTL1.KRT19	PE	TE	PE.TE	0.0381729	0.155051	0.165601	0.226041	0.000150358	-0.206986	0.370294	0.214945	0.092719
AMOTL1.KRT8	PE	TE	PE.TE	-0.0353398	0.0288413	0.0819936	0.0777763	-0.0301776	-0.215767	0.201105	0.078045	-0.00427101
AMOTL1.LAD1	PE	TE	PE.TE	0.733098	0.244307	0.179917	-0.0248971	-0.181638	-0.198199	-0.00573929	-0.205172	-0.163399
AMOTL1.LEPRE1	PE	PE	PE.PE	0.234215	-0.0407349	0.104047	0.258771	0.138567	0.225067	0.20696	0.444468	0.614892
AMOTL1.LRP2	PE	TE	PE.TE	0.00864184	0.163269	0.225767	0.059999	-0.116005	-0.146953	0.135607	0.0341221	0.219974
AMOTL1.LRRC16A	PE	PE	PE.PE	0.403182	0.140705	-0.0148725	0.188377	0.113375	0.273354	0.385638	0.33902	0.702472
AMOTL1.LRRFIP1	PE	TE	PE.TE	0.540202	-0.0457045	0.0952888	-0.151035	-0.0607311	-0.178838	-0.246245	0.0572007	0.184092
AMOTL1.MARCKS	PE	PE	PE.PE	0.0553825	-0.101587	0.119755	0.114207	0.152915	0.367697	0.338497	0.528014	0.810343
AMOTL1.MYC	PE	TE	PE.TE	-0.413294	-0.00125438	-0.0880676	-0.0222335	-0.183149	-0.129197	-0.046235	-0.215195	-0.18003
AMOTL1.MYCT1	PE	TE	PE.TE	0.220795	-0.0270116	-0.0621984	0.0138885	-0.0882087	-0.182725	-0.0720246	-0.097572	-0.167269
AMOTL1.MYL4	PE	PE	PE.PE	0.341733	0.112035	0.104608	0.293285	0.383848	0.512796	0.48613	0.628673	0.743895
AMOTL1.MYLPF	PE	TE	PE.TE	-0.0117508	-0.0713916	0.0362117	-0.10451	-0.135595	-0.145456	-0.14708	-0.158235	-0.320878
AMOTL1.MYO6	PE	TE	PE.TE	0.545542	0.00584304	0.0891296	0.106716	-0.11489	-0.196618	0.268183	0.0677062	0.092603
AMOTL1.MYOF	PE	TE	PE.TE	0.563725	0.109385	0.0862768	0.0807872	0.0340578	-0.0859445	0.281996	0.294164	0.36158
AMOTL1.NID1	PE	PE	PE.PE	-0.18863	-0.0340372	0.309493	0.305972	0.120619	0.252428	0.46484	0.469612	0.687162
AMOTL1.NIM1K	PE	TE	PE.TE	0.0338708	-0.0522435	0.135841	0.0646761	-0.0619164	-0.17034	0.0640822	0.091712	-0.209617
AMOTL1.NOG	PE	PE	PE.PE	0.23332	-0.0463583	-0.0546311	-0.11256	0.254302	0.294344	-0.137497	0.359902	0.306792
AMOTL1.NPC2	PE	TE	PE.TE	0.267571	0.0370594	0.0456557	0.0753039	-0.176196	-0.223418	0.119144	-0.324865	-0.201433
AMOTL1.OLFML1	PE	TE	PE.TE	0.623776	0.169354	-0.086711	-0.037681	-0.178383	-0.180183	0.127	-0.153211	0.0353423
AMOTL1.OSBPL6	PE	TE	PE.TE	-0.473714	-0.0214508	-0.19732	-0.119694	-0.0912611	-0.189438	-0.135674	-0.083744	-0.15819
AMOTL1.OTX2	PE	PE	PE.PE	0.612923	0.179408	0.269449	0.204431	0.343365	0.445417	0.40645	0.252501	0.581392
AMOTL1.P4HA1	PE	PE	PE.PE	0.312604	-0.0788517	0.185497	0.384744	0.188462	0.35886	0.679496	0.51578	0.674146
AMOTL1.PALLD	PE	TE	PE.TE	0.591452	-0.00666438	0.0103418	0.0118858	-0.151232	-0.0991619	0.0552966	-0.142631	0.223376
AMOTL1.PAPSS1	PE	PE	PE.PE	0.277357	0.0152196	0.0605966	0.218945	0.112806	0.123798	0.367476	0.216845	0.434292
AMOTL1.PDGFA	PE	TE	PE.TE	0.289687	0.0119576	-0.100297	-0.0525939	-0.240274	-0.227444	0.0251487	-0.387229	-0.262988
AMOTL1.PDLIM1	PE	TE	PE.TE	0.604008	0.020183	-0.0219786	0.0222259	-0.0895439	-0.0933823	0.156177	0.0175255	0.12561
AMOTL1.PDPN	PE	PE	PE.PE	0.542645	0.203693	-0.0357857	0.25308	0.223857	0.353262	0.57607	0.376551	0.27055
AMOTL1.PGM1	PE	PE	PE.PE	0.148424	-0.0424037	0.113937	0.188536	0.152682	0.155639	0.456064	0.429175	0.390119
AMOTL1.PIP5K1B	PE	TE	PE.TE	0.250043	-0.0662966	-0.131315	-0.0287172	-0.139685	-0.145523	0.0855824	-0.199454	-0.0355803
AMOTL1.PITX2	PE	PE	PE.PE	0.209319	0.0688252	0.2014	0.348323	0.402182	0.498292	0.532308	0.585217	0.584542
AMOTL1.PLAC8	PE	TE	PE.TE	-0.0624871	-0.0350585	0.182579	0.0703934	-0.0803335	-0.13669	0.164477	-0.175221	0.089091
AMOTL1.POMC	PE	PE	PE.PE	-0.327529	-0.0504914	-0.0939635	0.0167203	-0.063892	-0.0781241	0.0950164	-0.182085	-0.244992
AMOTL1.PPME1	PE	TE	PE.TE	-0.128142	0.161888	0.0948498	-0.00571347	-0.172213	-0.142155	-0.0617827	-0.228661	-0.102197
AMOTL1.PPT1	PE	TE	PE.TE	-0.494587	-0.0627649	-0.0511143	0.0522574	-0.254246	-0.308312	0.0822641	-0.231667	-0.257735
AMOTL1.PRCP	PE	PE	PE.PE	-0.014593	-0.0134349	0.265443	0.136946	0.160605	0.252211	0.0188337	0.461941	0.532765
AMOTL1.PRSS8	PE	TE	PE.TE	0.0493482	0.0372072	-0.0247596	0.02267	-0.218335	-0.266681	0.132156	-0.252894	-0.273965
AMOTL1.PTGES	PE	TE	PE.TE	-0.0427327	0.0374835	-0.126872	-0.121819	-0.25096	-0.256483	-0.0651837	-0.33955	-0.0785978
AMOTL1.PTK2B	PE	PE	PE.PE	0.812509	0.191809	0.274463	0.16368	0.356811	0.291949	0.510976	0.390385	0.551771
AMOTL1.RAB25	PE	TE	PE.TE	0.412225	-0.0117323	0.0214552	0.126563	-0.301692	-0.164166	0.2713	-0.429812	-0.149351
AMOTL1.RGS5	PE	PE	PE.PE	0.121195	-0.0951443	0.126209	0.138581	0.178553	0.344166	0.207963	0.248572	0.542441
AMOTL1.RNASE1	PE	PE	PE.PE	0.0939124	0.104971	0.295261	0.116016	0.0373278	0.319107	0.0758323	0.224001	0.609212
AMOTL1.ROBO1	PE	PE	PE.PE	0.256259	-0.0437888	0.228893	0.182476	0.540441	0.546152	0.329495	0.644469	0.674432
AMOTL1.S100A16	PE	TE	PE.TE	-0.0465347	-0.154607	0.0883242	0.0789902	-0.0172892	-0.0117313	0.233737	0.183806	0.507694
AMOTL1.S100A6	PE	TE	PE.TE	0.0399141	-0.044976	0.13917	0.149277	-0.131644	-0.214758	0.211182	-0.0954256	0.110105
AMOTL1.SERPINE2	PE	PE	PE.PE	-0.0596093	-0.0705245	-0.0527993	0.0517567	0.317153	0.369507	0.12699	0.46977	0.426123
AMOTL1.SH3GL3	PE	TE	PE.TE	0.45048	0.192493	0.117136	0.082371	-0.10319	-0.261826	0.353094	0.0357321	-0.240831
AMOTL1.SLC19A3	PE	TE	PE.TE	0.00943989	0.0757453	0.0161565	-0.000619848	-0.0099929	-0.0960632	-0.0865004	-0.0875148	-0.100264
AMOTL1.SLC28A3	PE	TE	PE.TE	0.257377	0.0446949	-0.0187206	0.0375474	-0.2218	-0.181221	0.404496	-0.207129	0.0644732
AMOTL1.SLC34A2	PE	TE	PE.TE	-0.365378	0.162336	-0.0662741	-0.0046339	-0.0892029	-0.172756	0.219889	0.0256021	-0.163314
AMOTL1.SLC7A2	PE	TE	PE.TE	-0.111869	-0.0857554	0.145211	0.068199	-0.203603	-0.165395	0.161196	-0.167047	0.0100402
AMOTL1.SLC7A5	PE	TE	PE.TE	0.481065	-0.16556	0.0101659	0.0214816	-0.0786615	-0.0214029	0.0470431	0.0392814	0.277807
AMOTL1.SMAD9	PE	PE	PE.PE	0.120599	0.275989	0.23925	0.362943	0.21624	0.368862	0.612774	0.375703	0.528125
AMOTL1.SUN3	PE	TE	PE.TE	-0.0654398	0.00317065	-0.0432692	0.016024	-0.344098	-0.314435	-0.0513485	-0.566609	-0.2567
AMOTL1.SYBU	PE	TE	PE.TE	-0.0678894	-0.103317	-0.10785	0.000250224	-0.0287029	-0.186289	-0.0613069	-0.0891116	-0.00249439
AMOTL1.TACSTD2	PE	TE	PE.TE	0.0654586	0.0178724	0.187522	0.137744	-0.178714	-0.242243	0.266017	-0.263467	-0.222119
AMOTL1.TAGLN2	PE	TE	PE.TE	0.38819	-0.164447	0.137691	-0.0301248	-0.141669	-0.0379862	-0.0108093	-0.0289492	0.359162
AMOTL1.TCF7L1	PE	TE	PE.TE	0.689171	0.144331	0.0701426	-0.0239503	-0.131198	-0.056926	0.0391852	-0.173166	0.247178
AMOTL1.TEAD1	PE	TE	PE.TE	0.192992	-0.121223	0.00776266	-0.0169524	0.0384147	-0.0915116	0.0443481	0.245224	0.11521
AMOTL1.TET2	PE	TE	PE.TE	0.606595	0.0433125	-0.0837391	-0.0376513	-0.221293	-0.102979	0.129045	-0.266126	0.193929
AMOTL1.TFRC	PE	TE	PE.TE	0.305561	-0.211606	0.0614524	-0.00440206	-0.0901684	-0.073805	0.0306079	0.0618098	0.120837
AMOTL1.TGFBR3	PE	TE	PE.TE	0.481037	-0.106443	0.0297764	0.0162473	-0.0853367	-0.192636	0.205025	0.104314	0.0417125
AMOTL1.TMEM106C	PE	TE	PE.TE	0.266659	-0.0650335	0.0251381	0.0817864	-0.201446	-0.162951	0.140213	-0.213758	-0.108595
AMOTL1.TMEM123	PE	PE	PE.PE	0.5924	0.0225594	0.276234	0.255982	0.236596	0.284125	0.422858	0.407523	0.578918
AMOTL1.TMEM171	PE	TE	PE.TE	0.361907	0.0589396	-0.205252	-0.00308113	-0.0311377	-0.131308	-0.12467	-0.0762104	-0.0596158
AMOTL1.TMEM88	PE	PE	PE.PE	0.0673272	0.0101888	0.116116	0.0121171	0.0410723	0.171968	-0.0556579	0.272454	0.476099
AMOTL1.TMPRSS13	PE	TE	PE.TE	0.140066	0.258401	0.219672	0.0865977	-0.156924	-0.13239	0.141153	-0.0625385	-0.127552
AMOTL1.TMPRSS2	PE	TE	PE.TE	0.172069	0.0011068	0.286834	0.101805	-0.118887	-0.223532	0.227897	-0.132902	-0.240754
AMOTL1.TRIM2	PE	PE	PE.PE	0.0167818	-0.0812595	0.310648	0.311117	0.312841	0.49631	0.504658	0.671692	0.738861
AMOTL1.TSPAN15	PE	TE	PE.TE	0.230065	0.0566371	0.319321	0.208368	-0.147046	-0.194384	0.199368	-0.269617	-0.19378
AMOTL1.VAMP8	PE	TE	PE.TE	0.102918	-0.0992846	-0.128365	0.0143182	-0.01191	-0.228037	0.171998	0.145961	0.0531415
AMOTL1.VWA5A	PE	PE	PE.PE	0.380804	0.197433	0.238882	0.229145	0.265878	0.21353	0.316999	0.353045	0.19288
ANKRD45.AARS2	EPI	EPI	EPI.EPI	-0.10823	-0.119104	0.0175128	0.327428	0.316305	0.282329	0.0602758	0.335142	0.360299
ANKRD45.ABCG2	EPI	TE	EPI.TE	0.00395143	0.171423	0.365797	-0.235233	-0.348085	-0.401381	0.0797179	-0.251146	-0.355619
ANKRD45.ABHD12B	EPI	EPI	EPI.EPI	0.0819264	-0.10752	0.0556249	0.33459	0.254398	0.325519	0.385542	0.358979	0.416924
ANKRD45.ABHD6	EPI	PE	EPI.PE	-0.127117	0.0532346	0.240347	0.0969557	-0.0414335	-0.0325309	-0.0198877	-0.248542	-0.389346
ANKRD45.ACE	EPI	EPI	EPI.EPI	-0.101549	-0.192668	-0.085264	0.121704	0.275468	0.395334	-0.23568	0.159518	0.321111
ANKRD45.ACTN1	EPI	TE	EPI.TE	0.353671	-0.125052	-0.0741319	-0.371135	-0.0934481	-0.0256525	0.0457396	0.121694	0.0322212
ANKRD45.ADAM15	EPI	TE	EPI.TE	0.130506	0.0663469	0.195915	-0.223292	-0.272731	-0.0918723	0.0414577	-0.171362	0.0690016
ANKRD45.ADD3	EPI	PE	EPI.PE	0.355771	0.0517263	0.0164298	0.0118535	-0.0688523	0.0828445	0.0735628	-0.344455	-0.152907
ANKRD45.ADK	EPI	TE	EPI.TE	0.0626673	0.00919885	0.207461	-0.263479	-0.269305	-0.197557	0.145379	-0.142579	-0.169868
ANKRD45.ALDH1A1	EPI	PE	EPI.PE	0.212011	-0.00887466	0.137507	0.188178	0.00323718	0.117679	-0.0271716	-0.198339	-0.225437
ANKRD45.ALPP	EPI	TE	EPI.TE	0.0925605	-0.191639	0.0515317	-0.306935	-0.173667	-0.129696	0.0202149	-0.029623	0.0977121
ANKRD45.AMOTL1	EPI	PE	EPI.PE	0.317954	0.179864	0.206901	-0.0339951	-0.00705915	0.0500961	-0.224896	-0.201749	-0.325069
ANKRD45.ANKRD45	EPI	EPI	EPI.EPI	0	0	0	0	0	0	0	0	0
ANKRD45.ANKRD6	EPI	TE	EPI.TE	0.314559	0.0982352	0.0069216	-0.199664	-0.203248	-0.200938	-0.0470844	-0.17919	0.0514708
ANKRD45.ANXA6	EPI	TE	EPI.TE	-0.0422762	0.0649188	0.0127022	-0.278651	-0.189406	-0.0186487	-0.0420634	-0.00932921	0.246752
ANKRD45.APOA1	EPI	PE	EPI.PE	-0.0596335	-0.0512073	-0.00849803	-0.0528649	0.0173461	0.0086344	-0.151734	-0.296613	-0.484603
ANKRD45.APOA2	EPI	PE	EPI.PE	-0.124958	-0.0411027	0.396436	0.485038	0.0973755	0.0480748	0.208974	-0.221348	-0.301273
ANKRD45.ARGFX	EPI	EPI	EPI.EPI	-0.339536	0.0404402	-0.184335	0.395632	0.50593	0.613338	0.146799	0.413178	0.547187
ANKRD45.ARHGAP23	EPI	TE	EPI.TE	0.0890623	-0.0139385	0.116963	-0.297548	-0.12662	-0.13753	-0.0960357	-0.0159999	-0.141734
ANKRD45.ARHGEF26	EPI	TE	EPI.TE	-0.0377402	-0.0721245	0.0630095	-0.231661	-0.212892	-0.0419317	0.20065	-0.181791	0.259485
ANKRD45.ASH2L	EPI	EPI	EPI.EPI	0.049674	-0.17475	0.0150119	0.453063	0.21618	0.216452	0.16985	0.356994	0.271124
ANKRD45.ATP6V0A4	EPI	TE	EPI.TE	0.291024	-0.019184	0.029335	-0.356714	-0.225661	-0.146461	0.0343828	-0.125642	-0.0188015
ANKRD45.ATP6V1B1	EPI	TE	EPI.TE	0.30719	-0.0561069	0.0462532	-0.293705	-0.221005	-0.160399	0.223467	-0.0650022	-0.0357669
ANKRD45.ATP8B1	EPI	TE	EPI.TE	-0.0120561	0.0208918	-0.174086	-0.387885	-0.138003	-0.0911306	0.079607	-0.0483668	-0.0453205
ANKRD45.ATP8B2	EPI	EPI	EPI.EPI	0.180539	-0.0336955	0.0869585	0.369715	0.554768	0.453356	0.173909	0.464809	0.404471
ANKRD45.BASP1	EPI	TE	EPI.TE	-0.171359	-0.0664132	0.0253349	-0.427964	-0.212234	-0.199076	-0.0419374	-0.0833594	-0.190838
ANKRD45.BCOR	EPI	EPI	EPI.EPI	-0.0348166	0.0177382	0.0506431	0.256886	0.234604	0.395764	-0.0659028	0.133714	0.468159
ANKRD45.BMP6	EPI	PE	EPI.PE	0.435315	0.0612884	0.0598946	0.14797	0.0644124	0.0934862	-0.0996741	-0.217253	-0.292259
ANKRD45.BTLA	EPI	EPI	EPI.EPI	-0.0554358	0.201393	0.134541	0.469419	0.358767	0.602616	0.281551	0.226721	0.528925
ANKRD45.C4BPB	EPI	TE	EPI.TE	-0.1202	-0.0238336	0.149544	-0.223023	-0.159701	-0.125969	-0.0183191	-0.0188246	0.0201384
ANKRD45.CACHD1	EPI	PE	EPI.PE	-0.0715468	0.00324844	-0.155093	-0.135979	-0.0111561	0.159927	-0.231349	-0.205794	-0.203045
ANKRD45.CADM1	EPI	PE	EPI.PE	-0.162745	-0.0468341	0.00339912	0.206867	0.0916472	0.096786	-0.173594	-0.344291	-0.176409
ANKRD45.CAMK2D	EPI	PE	EPI.PE	0.0324624	-0.0170028	0.15242	-0.014091	-0.089013	-0.0331812	-0.0439599	-0.27645	-0.227881
ANKRD45.CAMKV	EPI	EPI	EPI.EPI	0.197465	-0.028383	0.204078	0.324866	0.395946	0.54824	0.0872382	0.278842	0.532474
ANKRD45.CAPG	EPI	EPI	EPI.EPI	0.0500034	-0.0148324	0.164201	0.412219	0.280959	0.235569	0.357327	0.265741	0.34472
ANKRD45.CASP8	EPI	EPI	EPI.EPI	-0.155853	-0.129778	0.121403	0.387094	0.471415	0.453304	0.104703	0.420929	0.418054
ANKRD45.CAST	EPI	TE	EPI.TE	0.454468	-0.0150515	0.0748388	-0.296695	-0.298908	-0.307558	0.0177799	-0.130899	-0.319485
ANKRD45.CBFA2T2	EPI	EPI	EPI.EPI	-0.0669956	0.0692328	0.0406759	0.433485	0.306745	0.401227	0.214205	0.265121	0.530185
ANKRD45.CCDC80	EPI	EPI	EPI.EPI	-0.0511776	0.0290143	0.149663	0.291833	0.452138	0.470241	0.100222	0.425281	0.479363
ANKRD45.CD24	EPI	TE	EPI.TE	0.0172285	0.0137137	0.348751	-0.0188547	-0.252616	-0.270489	0.0568132	-0.0863478	-0.23271
ANKRD45.CD53	EPI	TE	EPI.TE	-0.13444	-0.0575742	-0.00387223	-0.0235907	-0.0834015	-0.000113294	0.23392	0.00645632	0.18834
ANKRD45.CDH2	EPI	PE	EPI.PE	0.183243	0.0849083	0.0709279	0.0591661	-0.0566222	0.0699517	-0.0911007	-0.368438	-0.289593
ANKRD45.CELA3A	EPI	PE	EPI.PE	-0.129131	0.13112	0.120926	0.0170138	0.0666975	0.0418849	-0.247532	-0.259505	-0.299191
ANKRD45.CELA3B	EPI	PE	EPI.PE	-0.270588	-0.07225	0.00473016	-0.0141123	0.120598	0.0651521	-0.26077	-0.168171	-0.26413
ANKRD45.CERS6	EPI	PE	EPI.PE	0.341598	-0.0131578	0.34972	0.0341092	0.0481753	0.120834	-0.127503	-0.102868	-0.134965
ANKRD45.CFLAR	EPI	EPI	EPI.EPI	-0.0375117	-0.0126556	0.0957997	0.485767	0.437437	0.378298	0.156301	0.339342	0.198675
ANKRD45.CHST2	EPI	EPI	EPI.EPI	0.0265646	-0.10339	0.183365	0.293004	0.287786	0.391558	0.0487049	0.218097	0.461259
ANKRD45.CITED4	EPI	TE	EPI.TE	0.121233	-0.106453	0.0361348	-0.383307	-0.142199	-0.0846362	-0.116362	-0.0312829	0.0680659
ANKRD45.CLDN10	EPI	TE	EPI.TE	0.00941376	0.0570038	0.0705872	-0.4767	-0.214189	-0.101324	-0.0630523	-0.186631	-0.169534
ANKRD45.CLDN3	EPI	TE	EPI.TE	0.0773279	-0.0108431	0.103306	-0.15903	-0.16429	-0.214265	0.0369969	-0.0909808	-0.304974
ANKRD45.CLDN4	EPI	TE	EPI.TE	0.0757406	0.072862	0.166546	-0.419798	-0.356525	-0.397413	-0.0998288	-0.283513	-0.362097
ANKRD45.CMBL	EPI	PE	EPI.PE	-0.0172146	-0.00218947	0.0424698	0.0743173	0.167711	0.177771	-0.0329572	-0.110754	-0.166676
ANKRD45.CNIH3	EPI	PE	EPI.PE	0.0883147	-0.0158391	0.332092	0.48091	0.219503	0.152458	0.302735	-0.0704447	-0.0345158
ANKRD45.COL4A1	EPI	PE	EPI.PE	0.0207616	-0.00887466	0.0535523	0.0918256	0.0914914	0.062637	-0.17994	-0.273237	-0.382601
ANKRD45.COL4A2	EPI	PE	EPI.PE	0.314374	-0.0141297	-0.0455753	0.145539	0.0314674	0.0578454	0.0109032	-0.302881	-0.332288
ANKRD45.CPN1	EPI	PE	EPI.PE	0.290816	-0.0326907	0.258253	0.11552	0.0377663	0.060428	-0.0391017	-0.186398	-0.282822
ANKRD45.CPT1A	EPI	EPI	EPI.EPI	-0.000982984	0.00967034	-0.107345	0.256128	0.326469	0.411656	-0.108904	0.214522	0.373075
ANKRD45.CREBL2	EPI	EPI	EPI.EPI	0.179322	-0.0765432	0.224441	0.457831	0.301119	0.334434	0.245945	0.206657	0.452296
ANKRD45.CXCL12	EPI	EPI	EPI.EPI	0.189219	-0.0263942	0.16588	0.407323	0.455882	0.619709	0.0977433	0.340111	0.608049
ANKRD45.CYP26A1	EPI	TE	EPI.TE	-0.17991	-0.0782492	-0.266757	-0.420552	-0.111075	0.0626109	-0.0944738	-0.035797	0.199312
ANKRD45.DAB2	EPI	TE	EPI.TE	-0.360445	0.0957034	0.105224	-0.457274	-0.322694	-0.303052	0.0150266	-0.173254	-0.241082
ANKRD45.DENND2C	EPI	PE	EPI.PE	-0.128294	-0.0255329	0.258759	0.139778	0.0864746	0.175156	-0.135791	-0.120548	-0.123922
ANKRD45.DEPDC7	EPI	PE	EPI.PE	-0.0164665	-0.0681168	-0.00432673	0.180379	0.0108547	0.229359	-0.0778894	-0.306386	-0.00377192
ANKRD45.DNAJC6	EPI	TE	EPI.TE	0.0218086	-0.027482	0.0502678	-0.247891	-0.107599	-0.156966	0.0593842	0.128871	-0.0492065
ANKRD45.DND1	EPI	EPI	EPI.EPI	0.31836	-0.00935142	0.276046	0.429057	0.379296	0.336363	0.1868	0.418361	0.389501
ANKRD45.DOCK6	EPI	EPI	EPI.EPI	0.179042	-0.058346	-0.0173678	0.347519	0.26791	0.337573	0.0379712	0.136504	0.499119
ANKRD45.DPP4	EPI	PE	EPI.PE	0.142749	0.152401	0.0259221	0.259073	0.141017	0.102922	0.10695	-0.210922	-0.328232
ANKRD45.DPPA2	EPI	EPI	EPI.EPI	0.0236118	0.0935145	0.00551622	0.326183	0.367789	0.377862	0.334757	0.370637	0.46208
ANKRD45.DPPA4	EPI	EPI	EPI.EPI	-0.0277747	0.00375211	0.145895	0.439861	0.346091	0.31941	0.379888	0.395341	0.422237
ANKRD45.DPPA5	EPI	EPI	EPI.EPI	0.409465	0.0700539	-0.0757443	0.281281	0.397075	0.424099	-0.00910713	0.388332	0.417539
ANKRD45.DUSP4	EPI	PE	EPI.PE	-0.0979026	0.00314488	-0.0568935	-0.0351931	0.00879867	0.0785518	-0.310933	-0.305661	-0.366544
ANKRD45.DYNLT3	EPI	PE	EPI.PE	-0.148679	0.081425	-0.171646	0.0848972	0.142689	0.0831431	-0.0673439	-0.0353048	-0.27654
ANKRD45.EDEM1	EPI	PE	EPI.PE	0.242209	-0.101359	0.208513	0.18386	0.00931223	-0.100591	-0.0606893	-0.294273	-0.44767
ANKRD45.EFNA1	EPI	TE	EPI.TE	-0.109901	0.129829	-0.0132742	-0.390696	-0.240861	-0.218467	-0.0962844	-0.229818	-0.168449
ANKRD45.ELOVL6	EPI	TE	EPI.TE	-0.0717646	0.0872097	0.184196	-0.0595005	-0.139845	-0.0784278	0.233314	-0.0699484	0.229104
ANKRD45.EMP2	EPI	TE	EPI.TE	0.231215	-0.0099721	0.1083	-0.412738	-0.267503	-0.213287	-0.167732	-0.188624	-0.0198111
ANKRD45.ENPEP	EPI	TE	EPI.TE	0.0273553	-0.0147567	0.143108	-0.393264	-0.238199	-0.182894	-0.114943	-0.153801	-0.206037
ANKRD45.ESRG	EPI	EPI	EPI.EPI	0.245202	-0.0910993	0.216777	0.36278	0.389531	0.440783	0.243159	0.459949	0.52339
ANKRD45.ETV4	EPI	EPI	EPI.EPI	-0.066793	0.0407192	0.301503	0.441606	0.418266	0.417676	-0.00992851	0.323308	0.416243
ANKRD45.FABP3	EPI	TE	EPI.TE	0.0351892	-0.0505124	0.295	-0.215598	-0.278617	-0.127075	0.177027	-0.116825	0.242673
ANKRD45.FAM101B	EPI	TE	EPI.TE	0.300784	-0.0486015	0.00848992	-0.409531	-0.135066	0.0386833	-0.0181125	0.175076	0.256154
ANKRD45.FAM124A	EPI	EPI	EPI.EPI	0.24628	-0.0802571	0.202612	0.448635	0.404429	0.349224	0.149796	0.284085	0.297632
ANKRD45.FAM46B	EPI	EPI	EPI.EPI	0.366944	0.0144719	-0.120323	0.206277	0.24099	0.272059	0.0918652	0.267879	0.295064
ANKRD45.FASN	EPI	TE	EPI.TE	0.0198962	-0.086274	0.271716	-0.235989	-0.132713	-0.0922388	-0.0653812	-0.0404657	-0.101221
ANKRD45.FBXL18	EPI	TE	EPI.TE	0.220503	0.130827	0.0767604	-0.174944	-0.205372	-0.131557	0.21334	-0.0856294	-0.0542912
ANKRD45.FHL2	EPI	TE	EPI.TE	0.12085	0.0717016	0.0701244	-0.330257	-0.280163	-0.171085	0.108109	-0.224949	-0.193091
ANKRD45.FLRT3	EPI	PE	EPI.PE	0.0420888	-0.0140736	0.0130047	0.0276044	0.00747934	0.0912599	-0.0927463	-0.207664	-0.253667
ANKRD45.FN1	EPI	PE	EPI.PE	0.401738	0.030773	0.0375877	-0.0555994	-0.0671213	0.0711875	-0.187877	-0.354769	-0.349864
ANKRD45.FOLR1	EPI	TE	EPI.TE	-0.0258653	-0.0531293	-0.00133464	-0.154294	-0.313406	-0.3103	0.279524	-0.276871	-0.342368
ANKRD45.FOXA2	EPI	PE	EPI.PE	0.039108	-0.0170269	0.204158	0.0965075	0.0245015	0.164755	-0.228724	-0.248885	-0.137083
ANKRD45.FOXD3-AS1	EPI	EPI	EPI.EPI	-0.0783358	-0.0456367	0.108159	0.418261	0.471207	0.441601	0.307559	0.382684	0.255356
ANKRD45.FRMD4B	EPI	TE	EPI.TE	-0.0051755	-0.116188	-0.0373172	-0.425141	-0.280356	-0.248856	-0.0824152	-0.302757	-0.40469
ANKRD45.FRMD6	EPI	PE	EPI.PE	0.0690908	-0.0351308	0.201759	0.198988	-0.0256702	0.0185177	-0.162429	-0.214917	-0.336194
ANKRD45.FST	EPI	PE	EPI.PE	0.113142	0.0681167	0.172795	-0.0135087	-0.0810428	-0.0311667	-0.132287	-0.400507	-0.439657
ANKRD45.GAB2	EPI	TE	EPI.TE	0.301529	0.0459707	0.07434	-0.274885	-0.226357	-0.230914	0.162891	-0.118791	-0.346588
ANKRD45.GALNT10	EPI	TE	EPI.TE	0.00014354	-0.0341408	0.175829	-0.275214	-0.218417	-0.0353672	0.163609	-0.184957	-0.0220174
ANKRD45.GATA2	EPI	TE	EPI.TE	0.187425	0.196969	0.214894	-0.406986	-0.283538	-0.403337	0.0623052	-0.139211	-0.462322
ANKRD45.GATA3	EPI	TE	EPI.TE	-0.179816	-0.0727101	1.02269e-05	-0.488775	-0.352867	-0.368918	-0.0263049	-0.180352	-0.430563
ANKRD45.GATA4	EPI	PE	EPI.PE	0.118023	-0.010662	-0.00741309	0.296433	0.0407789	0.127485	0.104129	-0.360481	-0.291309
ANKRD45.GATA6	EPI	PE	EPI.PE	-0.158342	0.0311124	-0.161741	-0.214053	-0.180949	-0.0236753	-0.149877	-0.314716	-0.187121
ANKRD45.GCNT3	EPI	PE	EPI.PE	0.374627	0.108749	0.0210043	0.273044	0.0091389	0.1459	0.220216	-0.203321	-0.147923
ANKRD45.GGT1	EPI	EPI	EPI.EPI	0.10055	-0.0492583	0.11497	0.394394	0.427209	0.319376	0.201249	0.320737	0.300971
ANKRD45.GLIPR2	EPI	TE	EPI.TE	0.00926826	-0.115635	-0.159829	-0.332138	-0.312045	-0.163841	0.027921	-0.338695	-0.125472
ANKRD45.GM2A	EPI	TE	EPI.TE	0.0241898	0.0367614	0.140159	-0.420084	-0.270984	-0.0193653	-0.0123034	-0.265384	0.251837
ANKRD45.GNA13	EPI	PE	EPI.PE	0.323306	0.0443288	0.152619	0.176828	-0.0189651	0.0316163	-0.249894	-0.185234	-0.212629
ANKRD45.GPC3	EPI	PE	EPI.PE	-0.175099	0.0101953	0.0642006	0.272032	0.146035	0.359886	0.0693569	-0.122118	0.105619
ANKRD45.GPRC5A	EPI	TE	EPI.TE	-0.0189718	-0.086479	0.0399793	-0.475995	-0.163463	-0.0374715	-0.0321194	-0.0802578	0.146748
ANKRD45.GPRC5C	EPI	EPI	EPI.EPI	0.0799436	-0.122038	0.315668	0.40887	0.192637	0.157978	0.052062	-0.000639418	0.128388
ANKRD45.GREB1L	EPI	TE	EPI.TE	0.444381	0.0196735	0.0355852	-0.234437	-0.227921	-0.272987	0.11172	-0.178315	-0.266581
ANKRD45.GRHL2	EPI	TE	EPI.TE	0.321968	-0.0687173	0.0486141	-0.434607	-0.274803	-0.231103	0.0297874	-0.133207	-0.215751
ANKRD45.GUCA1A	EPI	EPI	EPI.EPI	0.0149244	-0.0110604	0.114327	0.328824	0.348763	0.433427	0.183604	0.257054	0.413289
ANKRD45.HEY2	EPI	EPI	EPI.EPI	-0.129971	0.0672488	-0.165129	0.218052	0.403053	0.371729	0.305851	0.341694	0.272809
ANKRD45.HIP1	EPI	TE	EPI.TE	0.281827	-0.06974	0.0896337	-0.379844	-0.22632	-0.220679	0.145816	-0.092144	-0.119889
ANKRD45.HMGCR	EPI	PE	EPI.PE	-0.148822	0.0576652	0.275107	0.193613	0.000459107	0.0477088	0.0537085	-0.258703	-0.0734847
ANKRD45.HNF1B	EPI	PE	EPI.PE	-0.0828152	-0.00887466	0.362652	0.214661	-0.00650539	0.0807484	-0.125424	-0.322519	-0.314092
ANKRD45.HNF4A	EPI	PE	EPI.PE	-0.189927	-0.221658	-0.0974278	0.187756	0.222554	0.305366	-0.0721961	-0.0238709	-0.0404789
ANKRD45.HSPB11	EPI	TE	EPI.TE	0.0905824	0.0106695	0.1185	-0.276207	-0.179651	-0.0583618	0.118738	0.00576455	0.0198968
ANKRD45.ID2	EPI	PE	EPI.PE	0.00468667	-0.0446151	0.377138	0.0599261	-0.0597147	-0.112985	-0.123572	-0.346226	-0.595871
ANKRD45.IFITM1	EPI	EPI	EPI.EPI	-0.163118	0.139028	0.24784	0.534006	0.376729	0.330352	0.344253	0.3844	0.480996
ANKRD45.IGF1	EPI	PE	EPI.PE	-0.0745489	-0.0199076	0.0284492	0.0186926	-0.0475785	0.152769	-0.21756	-0.290773	-0.168164
ANKRD45.IGSF1	EPI	EPI	EPI.EPI	0.0287012	-0.0298601	0.129754	0.40778	0.349079	0.362608	0.156168	0.171533	0.298508
ANKRD45.IL23A	EPI	EPI	EPI.EPI	0.196302	0.0341572	0.164175	0.34486	0.33762	0.414499	0.188973	0.228791	0.30894
ANKRD45.ITFG3	EPI	EPI	EPI.EPI	-0.18548	-0.0266641	0.0334069	0.290406	0.247229	0.343917	-0.00391857	0.120741	0.450568
ANKRD45.JDP2	EPI	TE	EPI.TE	0.161529	0.119975	0.09803	-0.436362	-0.268195	-0.171355	-0.0327933	-0.248921	-0.218507
ANKRD45.KIFAP3	EPI	PE	EPI.PE	-0.188685	0.0392312	0.123568	0.235045	-0.0285112	-0.0458808	-0.0222117	-0.393131	-0.237293
ANKRD45.KIT	EPI	PE	EPI.PE	0.344645	-0.0130192	-0.106309	0.285794	0.183543	0.206541	-0.00330272	-0.0288437	-0.0753449
ANKRD45.KLF17	EPI	EPI	EPI.EPI	-0.155262	0.117759	-0.00140041	0.520639	0.52321	0.576114	0.377344	0.497323	0.4761
ANKRD45.KRT18	EPI	TE	EPI.TE	-0.126022	-0.0120785	0.0395362	-0.415301	-0.296027	-0.230898	0.125991	-0.18737	-0.170156
ANKRD45.KRT19	EPI	TE	EPI.TE	-0.0288308	0.158534	0.162996	-0.213714	-0.252821	-0.352307	0.147141	-0.191712	-0.25076
ANKRD45.KRT8	EPI	TE	EPI.TE	-0.0394921	-0.013381	0.0578891	-0.345656	-0.34345	-0.282714	0.121712	-0.255939	-0.232946
ANKRD45.LAD1	EPI	TE	EPI.TE	0.336565	0.0384577	0.179424	-0.1543	-0.238016	-0.149196	0.333179	-0.187006	-0.10321
ANKRD45.LAPTM4B	EPI	EPI	EPI.EPI	0.136577	0.0612964	-0.0654406	0.259506	0.271298	0.319677	0.0784378	0.286477	0.435229
ANKRD45.LDLRAP1	EPI	EPI	EPI.EPI	0.336764	0.00539033	-0.0353886	0.243111	0.332686	0.349882	0.118267	0.361533	0.40837
ANKRD45.LEPRE1	EPI	PE	EPI.PE	0.0683189	0.013177	0.070325	0.19725	0.0191176	0.0367527	-0.191484	-0.10983	-0.274952
ANKRD45.LIM2	EPI	EPI	EPI.EPI	-0.0139227	-0.0224355	0.247108	0.393014	0.554183	0.463026	0.180212	0.509147	0.357632
ANKRD45.LINC01108	EPI	EPI	EPI.EPI	-0.0596335	-0.0431355	0.0644704	0.318973	0.418698	0.53395	0.192619	0.317139	0.431906
ANKRD45.LOC101929767	EPI	PE	EPI.PE	-0.0933776	-0.0772354	0.0997729	0.325232	0.13953	0.212693	0.147096	-0.0231948	-0.0817419
ANKRD45.LRP2	EPI	TE	EPI.TE	0.146592	-0.01996	0.282009	-0.400797	-0.280392	-0.313275	-0.0364858	-0.323708	-0.325661
ANKRD45.LRP4	EPI	EPI	EPI.EPI	-0.170954	-0.0830339	0.199988	0.368063	0.4764	0.540592	-0.222151	0.398282	0.530001
ANKRD45.LRRC16A	EPI	PE	EPI.PE	0.404458	-0.109222	0.121438	0.159441	0.0745542	0.0739447	0.0791585	-0.0603978	-0.173836
ANKRD45.LRRFIP1	EPI	TE	EPI.TE	0.177571	-0.00209567	0.0484175	-0.243136	-0.203143	-0.27754	0.234037	-0.0951159	-0.28869
ANKRD45.MAN1C1	EPI	EPI	EPI.EPI	-0.0686052	-0.0415842	0.217239	0.428107	0.486667	0.524992	0.0452151	0.364369	0.482156
ANKRD45.MAP2K6	EPI	PE	EPI.PE	0.0940306	0.118528	0.257957	0.32601	-0.0198317	0.106309	0.102664	-0.239432	-0.197735
ANKRD45.MAP4K1	EPI	EPI	EPI.EPI	0.225433	-0.0350055	0.0995501	0.444972	0.458988	0.512397	0.299325	0.434657	0.451755
ANKRD45.MARCKS	EPI	PE	EPI.PE	-0.0889405	-0.140509	0.119398	-0.121182	-0.0859701	-0.0102839	-0.188162	-0.230201	-0.28126
ANKRD45.MEG3	EPI	EPI	EPI.EPI	0.156958	-0.015822	0.197419	0.374008	0.466127	0.504873	0.0808774	0.340866	0.405257
ANKRD45.MIAT	EPI	EPI	EPI.EPI	0.0200976	-0.0151463	0.179461	0.310173	0.369413	0.486003	0.0233782	0.210772	0.47728
ANKRD45.MT1X	EPI	EPI	EPI.EPI	0.247572	-0.0791448	-0.2363	0.32646	0.395457	0.462138	0.288618	0.341306	0.409352
ANKRD45.MUC4	EPI	EPI	EPI.EPI	0.0252705	-0.0163613	-0.0574078	0.0690499	0.347088	0.494716	-0.0445549	0.233729	0.448438
ANKRD45.MYC	EPI	TE	EPI.TE	-0.235292	0.0529124	-0.00648263	-0.263446	-0.261306	-0.0638124	0.144232	-0.188526	0.0661445
ANKRD45.MYCT1	EPI	TE	EPI.TE	-0.0509311	-0.00896865	-0.0311414	-0.202925	-0.0793663	-0.122713	0.000527593	0.045413	-0.0414617
ANKRD45.MYL4	EPI	PE	EPI.PE	0.315168	-0.0396755	0.0839964	-0.0125861	-0.0004674	0.0613891	-0.113688	-0.396934	-0.292085
ANKRD45.MYLPF	EPI	TE	EPI.TE	-0.216374	-0.111429	0.0374781	-0.364357	-0.163823	-0.040597	-0.201638	-0.0803298	-0.0379619
ANKRD45.MYO6	EPI	TE	EPI.TE	0.175847	-0.100255	0.0575549	-0.194657	-0.326935	-0.221322	0.0614068	-0.373161	-0.199222
ANKRD45.MYOF	EPI	TE	EPI.TE	0.389325	-0.00729616	0.0519482	-0.430507	-0.35928	-0.338046	-0.0403768	-0.391326	-0.361834
ANKRD45.NANOG	EPI	EPI	EPI.EPI	-0.0334344	0.107817	0.31738	0.666922	0.523105	0.628335	0.470821	0.403817	0.565699
ANKRD45.NGEF	EPI	EPI	EPI.EPI	0.253339	-0.105661	-0.141429	0.332576	0.443084	0.545947	0.0694611	0.304522	0.462579
ANKRD45.NID1	EPI	PE	EPI.PE	-0.144733	-0.00345693	0.306296	0.171105	-0.157614	-0.107963	-0.068262	-0.429431	-0.349299
ANKRD45.NID2	EPI	PE	EPI.PE	0.25007	0.10531	0.0444183	0.198743	-0.0226307	0.166814	0.0247469	-0.310003	-0.195605
ANKRD45.NIM1K	EPI	TE	EPI.TE	-0.0241326	-0.0173464	0.0500962	-0.109777	-0.181643	-0.0858239	0.106367	-0.131904	-0.0476618
ANKRD45.NLRP9	EPI	EPI	EPI.EPI	0.369338	0.258367	0.0697658	0.33574	0.358874	0.273474	0.306242	0.184249	0.204053
ANKRD45.NODAL	EPI	EPI	EPI.EPI	0.133691	-0.0395013	0.201389	0.473768	0.460269	0.490821	0.215075	0.352245	0.393748
ANKRD45.NOG	EPI	PE	EPI.PE	0.0260044	0.034563	-0.0068856	-0.00561805	-0.019852	0.0404263	-0.155058	-0.162214	-0.149133
ANKRD45.NPC2	EPI	TE	EPI.TE	0.160541	-0.102899	0.0626203	-0.241521	-0.166126	-0.0621803	0.00382387	-0.185843	0.256972
ANKRD45.NRBP2	EPI	EPI	EPI.EPI	0.0237345	-0.0514007	0.117987	0.363579	0.331762	0.441492	0.0127024	0.204458	0.487113
ANKRD45.OLFML1	EPI	TE	EPI.TE	0.461699	-0.00276666	-0.118265	-0.316133	-0.202381	-0.161298	0.000752423	-0.199176	-0.120324
ANKRD45.OSBPL6	EPI	TE	EPI.TE	-0.199128	-0.0655844	-0.0295568	-0.206273	-0.125616	-0.0290465	0.305858	0.172254	0.156899
ANKRD45.OTX2	EPI	PE	EPI.PE	0.438753	0.0800609	0.135222	0.276874	0.185014	0.268502	0.0456814	-0.0398499	-0.0222616
ANKRD45.P4HA1	EPI	PE	EPI.PE	0.165193	0.0908623	0.0428754	0.100594	-0.0938314	0.0526416	-0.0956654	-0.428051	-0.267878
ANKRD45.PALLD	EPI	TE	EPI.TE	0.253477	-0.0138797	-0.00259168	-0.32401	-0.283525	-0.322507	0.0114246	-0.145566	-0.49057
ANKRD45.PAPSS1	EPI	PE	EPI.PE	0.285079	0.0679062	-0.0658917	0.12803	0.150688	0.0841731	-0.0716031	0.111512	-0.0351303
ANKRD45.PBX3	EPI	EPI	EPI.EPI	0.0525652	-0.101361	-0.121088	0.277553	0.38148	0.36981	-0.101224	0.465169	0.317738
ANKRD45.PDGFA	EPI	TE	EPI.TE	0.343229	0.119553	-0.0592188	-0.471817	-0.147499	-0.127853	-0.112218	0.0645437	0.171731
ANKRD45.PDGFRA	EPI	PE	EPI.PE	0.00513479	0.0187889	0.330748	0.400999	0.0971359	0.168493	-0.153514	-0.387434	-0.196712
ANKRD45.PDLIM1	EPI	TE	EPI.TE	0.267168	0.0191992	-0.118122	-0.375863	-0.233897	-0.0857066	-0.0347527	-0.0659116	-0.0554333
ANKRD45.PDPN	EPI	PE	EPI.PE	0.266431	0.112383	-0.111787	-0.176876	0.104278	0.328488	-0.00489617	-0.180318	-0.0528074
ANKRD45.PGM1	EPI	PE	EPI.PE	0.118515	-0.061582	0.0586331	0.0607512	-0.0532405	0.12763	0.143001	-0.256122	-0.0486606
ANKRD45.PHLDB2	EPI	PE	EPI.PE	0.310153	-0.0498385	0.0336569	0.0954508	0.13796	0.177465	-0.287526	-0.135664	-0.137614
ANKRD45.PIK3R1	EPI	PE	EPI.PE	0.318335	-0.0392743	0.14024	0.14356	0.0580802	0.0449782	-0.133186	-0.087007	-0.256371
ANKRD45.PIM2	EPI	EPI	EPI.EPI	-0.0293427	-0.0548068	0.26756	0.436766	0.360453	0.276232	0.0598834	0.327455	0.411573
ANKRD45.PIP5K1B	EPI	TE	EPI.TE	0.148558	0.104302	-0.246133	-0.412221	-0.132383	-0.0881384	-0.0303046	-0.10055	0.000454936
ANKRD45.PITX2	EPI	PE	EPI.PE	0.0444893	0.0564766	0.0136588	0.108359	0.0652116	0.259438	-0.0367803	-0.287914	-0.0740587
ANKRD45.PLA2G4F	EPI	EPI	EPI.EPI	0.146061	-0.0522999	-0.014384	0.344214	0.308217	0.506264	0.203102	0.281558	0.501366
ANKRD45.PLAC8	EPI	TE	EPI.TE	-0.00483145	-0.0561698	0.132112	-0.165555	-0.200024	-0.161472	0.116376	-0.152583	-0.0126659
ANKRD45.POMC	EPI	PE	EPI.PE	-0.466068	-0.147691	-0.0963784	-0.304566	0.0623639	0.14153	-0.00443326	0.176922	0.2675
ANKRD45.POU5F1	EPI	EPI	EPI.EPI	-0.0270754	-0.186542	0.0273485	0.407014	0.37526	0.458465	0.283758	0.358719	0.505292
ANKRD45.PPME1	EPI	TE	EPI.TE	-0.0156607	0.0831295	0.0830938	-0.225368	-0.244337	-0.138862	-0.0746347	-0.0988505	-0.140702
ANKRD45.PPT1	EPI	TE	EPI.TE	-0.075684	-0.0362099	-0.0711447	-0.222904	-0.257166	-0.205663	0.206531	-0.156827	-0.0114264
ANKRD45.PRCP	EPI	PE	EPI.PE	0.0220233	-0.0645366	0.182361	0.377114	0.116335	0.0478108	0.0851797	-0.0935439	-0.140182
ANKRD45.PRDM14	EPI	EPI	EPI.EPI	-0.0913279	-0.126993	-0.0148586	0.50711	0.526195	0.594868	0.332171	0.483659	0.553449
ANKRD45.PRSS8	EPI	TE	EPI.TE	0.0332856	0.107846	0.0527396	-0.322224	-0.211352	-0.189035	0.143166	-0.118013	0.0297384
ANKRD45.PRUNE2	EPI	EPI	EPI.EPI	0.382673	-0.0491594	0.05717	0.317435	0.449617	0.639769	0.0476654	0.346706	0.585577
ANKRD45.PSORS1C2	EPI	EPI	EPI.EPI	-0.25581	-0.0109977	-0.106298	0.395396	0.423815	0.453389	0.182283	0.317247	0.361883
ANKRD45.PTGES	EPI	TE	EPI.TE	-0.167619	-0.0393606	-0.138473	-0.492283	-0.282428	-0.222569	-0.0249101	-0.143256	-0.130406
ANKRD45.PTK2B	EPI	PE	EPI.PE	0.293144	-0.0308356	0.229409	0.0120098	-0.0109875	0.0133343	-0.0806505	-0.155623	-0.29942
ANKRD45.RAB25	EPI	TE	EPI.TE	0.103412	0.0490303	0.165287	-0.328454	-0.151393	-0.127379	0.0822459	0.00579545	-0.142179
ANKRD45.RASD1	EPI	EPI	EPI.EPI	-0.0824437	-0.0745823	0.0669114	0.327857	0.300635	0.455534	-0.0711328	0.0833764	0.395067
ANKRD45.RGS5	EPI	PE	EPI.PE	-0.060789	-0.0194608	-0.00918925	0.179634	0.0212738	0.0558984	0.0395756	-0.0860791	-0.177671
ANKRD45.RNASE1	EPI	PE	EPI.PE	-0.104877	-0.0194675	0.169222	0.0609117	-0.0126286	0.104027	0.189266	-0.219506	-0.131652
ANKRD45.ROBO1	EPI	PE	EPI.PE	0.223083	-0.00919177	0.0378919	0.00998884	0.0387662	0.163177	-0.23716	-0.201141	-0.14601
ANKRD45.RRAD	EPI	EPI	EPI.EPI	0.0930714	-0.0582272	-0.0190414	0.19137	0.335151	0.42914	0.0420635	0.263667	0.387361
ANKRD45.S100A16	EPI	TE	EPI.TE	-0.0437203	-0.0800964	0.153686	-0.415984	-0.224882	-0.0975399	-0.0763491	-0.105554	-0.0440963
ANKRD45.S100A6	EPI	TE	EPI.TE	-0.09277	-0.0529646	0.163461	-0.18807	-0.251871	-0.281643	0.125553	-0.100744	-0.147266
ANKRD45.SALL1	EPI	PE	EPI.PE	-0.0176113	-0.0320991	0.171555	0.139794	0.100844	0.0808403	-0.0718264	0.0026918	-0.233973
ANKRD45.SAT1	EPI	EPI	EPI.EPI	-0.12001	-0.115593	0.157888	0.4695	0.337188	0.362182	0.252448	0.215514	0.31151
ANKRD45.SEPT6	EPI	EPI	EPI.EPI	0.108922	-0.0100758	-0.017284	0.156317	0.416423	0.418002	0.00871317	0.277201	0.413553
ANKRD45.SERINC5	EPI	EPI	EPI.EPI	-0.267563	0.123256	0.162364	0.452321	0.312949	0.267922	0.307622	0.283616	0.38363
ANKRD45.SERPINB6	EPI	EPI	EPI.EPI	-0.00514484	-0.199084	-0.123567	0.275268	0.315998	0.335138	0.156191	0.305025	0.327545
ANKRD45.SERPINE2	EPI	PE	EPI.PE	-0.0727536	0.11549	-0.160401	0.292768	0.186087	0.283789	-0.00237309	-0.139347	-0.0295979
ANKRD45.SH3GL3	EPI	TE	EPI.TE	0.261915	0.0760048	0.130426	-0.246807	-0.175742	-0.176261	-0.100264	-0.00225478	0.0313942
ANKRD45.SH3PXD2A	EPI	EPI	EPI.EPI	-0.216321	-0.0887053	-0.015539	0.212572	0.349891	0.490404	-0.166313	0.249992	0.449555
ANKRD45.SHPK	EPI	EPI	EPI.EPI	-0.332273	-0.26764	-0.050561	0.329653	0.328713	0.351966	0.00988426	0.386491	0.406425
ANKRD45.SLC16A9	EPI	EPI	EPI.EPI	-0.0587244	-0.0137653	0.295742	0.555802	0.467945	0.472162	0.166516	0.399802	0.397171
ANKRD45.SLC19A3	EPI	TE	EPI.TE	-0.114598	-0.0539516	0.0537085	-0.0683813	-0.123406	-0.0955042	0.277351	0.0323956	-0.03243
ANKRD45.SLC25A12	EPI	EPI	EPI.EPI	-0.129608	0.00173062	0.0160895	0.479317	0.342514	0.43005	0.19029	0.191777	0.339075
ANKRD45.SLC28A3	EPI	TE	EPI.TE	0.172478	0.0108951	-0.072836	-0.449056	-0.228018	-0.165848	-0.0194685	-0.131596	-0.0750194
ANKRD45.SLC34A2	EPI	TE	EPI.TE	-0.150293	0.205794	-0.0886387	-0.488192	-0.221703	-0.107235	-0.157191	-0.13242	-0.248053
ANKRD45.SLC7A2	EPI	TE	EPI.TE	-0.0405972	0.0250052	0.224494	-0.389177	-0.294	-0.304343	-0.00104519	-0.1903	-0.370377
ANKRD45.SLC7A5	EPI	TE	EPI.TE	0.195736	-0.158653	0.0577368	-0.432912	-0.254869	-0.304187	-0.205446	-0.233752	-0.547475
ANKRD45.SMAD9	EPI	PE	EPI.PE	0.208508	0.120162	0.0669011	-0.0742022	-0.116284	0.0283548	-0.167356	-0.369904	-0.259231
ANKRD45.SOX2	EPI	EPI	EPI.EPI	-0.03697	0.0741973	-0.0593686	0.400827	0.497205	0.565503	0.0401578	0.463345	0.469394
ANKRD45.SP8	EPI	PE	EPI.PE	0.215381	-0.0475788	0.20139	0.147766	0.149731	0.255555	-0.19011	-0.0926807	0.00317833
ANKRD45.ST6GALNAC3	EPI	EPI	EPI.EPI	0.353113	-0.0266478	0.234174	0.525894	0.345899	0.27447	0.319182	0.18638	0.0890943
ANKRD45.SUN3	EPI	TE	EPI.TE	-0.0596335	-0.0894626	0.107609	-0.0797567	-0.0787209	-0.197391	0.249469	0.0801618	-0.121494
ANKRD45.SUSD2	EPI	EPI	EPI.EPI	-0.173153	-0.0755891	-0.028832	0.109667	0.284931	0.420907	0.0120285	0.315077	0.552368
ANKRD45.SYBU	EPI	TE	EPI.TE	0.110241	-0.0517241	-0.132009	-0.162946	-0.0967179	-0.130093	-0.0356031	0.0597643	0.00182189
ANKRD45.TACSTD2	EPI	TE	EPI.TE	-0.0826868	-0.0215702	0.266282	-0.355208	-0.268712	-0.287326	-0.0385938	-0.11294	-0.246033
ANKRD45.TAGLN2	EPI	TE	EPI.TE	0.12224	-0.0960034	0.0638653	-0.300456	-0.327078	-0.0521364	0.143214	-0.245471	0.0571973
ANKRD45.TBC1D16	EPI	EPI	EPI.EPI	0.337554	-0.0412925	0.0688966	0.297671	0.392876	0.446095	0.116421	0.329487	0.455827
ANKRD45.TCF7L1	EPI	TE	EPI.TE	0.338175	-0.0515402	0.0974598	-0.413982	-0.154828	-0.140747	-0.0460353	0.00808598	-0.144805
ANKRD45.TDGF1	EPI	EPI	EPI.EPI	0.232058	-0.0158135	0.165804	0.59898	0.435407	0.533953	0.467163	0.404531	0.50257
ANKRD45.TDGF1P3	EPI	EPI	EPI.EPI	0.200444	-0.0105457	0.204577	0.583497	0.53346	0.590643	0.437796	0.477091	0.509352
ANKRD45.TEAD1	EPI	TE	EPI.TE	0.170996	0.0921112	0.00750757	-0.412423	-0.300298	-0.289492	-0.0425082	-0.287732	-0.357703
ANKRD45.TET2	EPI	TE	EPI.TE	0.11546	0.0656314	-0.0240872	-0.442844	-0.221257	-0.252638	-0.104351	-0.109173	-0.339862
ANKRD45.TFRC	EPI	TE	EPI.TE	0.0987463	-0.078614	-0.0306536	-0.26469	-0.249207	-0.259471	-0.00658269	-0.244308	-0.423945
ANKRD45.TGFBR3	EPI	TE	EPI.TE	0.45184	-0.118602	0.00499653	-0.478851	-0.20029	-0.191021	-0.0835986	-0.14371	-0.0900606
ANKRD45.TMEM106C	EPI	TE	EPI.TE	0.0321713	0.102989	-0.0272593	-0.150846	-0.257307	-0.267768	0.115524	-0.155701	-0.370147
ANKRD45.TMEM123	EPI	PE	EPI.PE	0.463611	-0.0589246	0.32404	0.372097	0.0776121	0.125814	0.119703	-0.0397533	-0.212134
ANKRD45.TMEM171	EPI	TE	EPI.TE	0.256229	-0.00987879	-0.245456	-0.158483	-0.0859515	-0.110883	-0.00283916	0.00643586	-0.0722351
ANKRD45.TMEM88	EPI	PE	EPI.PE	0.21003	-0.0186868	0.0997592	0.0727674	-0.0719878	-0.0626216	-0.0654168	-0.286561	-0.286481
ANKRD45.TMPRSS13	EPI	TE	EPI.TE	-0.0596335	-0.00887466	0.273078	-0.195921	-0.243903	-0.149649	0.0616293	-0.128296	-0.00669263
ANKRD45.TMPRSS2	EPI	TE	EPI.TE	0.166426	-0.0194302	0.209722	-0.259515	-0.193189	-0.120461	0.0406342	-0.115054	0.0295985
ANKRD45.TNFRSF8	EPI	EPI	EPI.EPI	-0.0706016	0.0919719	-0.100009	0.440355	0.29523	0.623719	0.362923	0.179201	0.598576
ANKRD45.TRIM2	EPI	PE	EPI.PE	0.130934	-0.0415077	0.271673	0.140476	0.127474	0.214551	0.0300078	-0.220881	-0.183652
ANKRD45.TRIM56	EPI	EPI	EPI.EPI	0.189219	-0.0661875	0.164996	0.121605	0.210116	0.308786	-0.0771351	0.082029	0.214542
ANKRD45.TSPAN15	EPI	TE	EPI.TE	0.0475514	-0.0316624	0.385316	0.00373654	-0.149717	-0.2142	0.233413	-0.0880687	-0.159151
ANKRD45.UBTD1	EPI	EPI	EPI.EPI	-0.271642	0.122966	-0.117874	0.351166	0.270053	0.331319	0.10936	0.204018	0.281976
ANKRD45.UPP1	EPI	EPI	EPI.EPI	0.0761324	-0.0617072	0.00846374	0.327712	0.381138	0.244931	0.0340486	0.348652	0.463779
ANKRD45.USP28	EPI	EPI	EPI.EPI	-0.0768602	0.0343342	0.221535	0.434877	0.2522	0.328953	-0.063633	0.295	0.443192
ANKRD45.VAMP8	EPI	TE	EPI.TE	0.0327918	-0.132911	-0.205436	-0.386303	-0.135958	-0.223461	-0.00121875	-0.126662	-0.193268
ANKRD45.VASH2	EPI	EPI	EPI.EPI	0.00923866	-0.0123702	0.177946	0.397203	0.40924	0.504126	0.190262	0.284141	0.384006
ANKRD45.VIL1	EPI	PE	EPI.PE	0.211341	-0.0153089	0.141477	0.334165	0.0978087	0.0285694	0.153247	-0.106527	-0.255867
ANKRD45.VWA5A	EPI	PE	EPI.PE	0.120492	0.0997469	0.19616	0.296835	0.0451213	0.256535	-0.188275	-0.206286	0.22924
ANKRD45.WNT3	EPI	EPI	EPI.EPI	0.0107565	0.11448	-0.0824374	0.298428	0.381912	0.345352	0.132407	0.20039	0.261173
ANKRD45.ZSCAN10	EPI	EPI	EPI.EPI	-0.0973234	-0.0146191	0.109264	0.447118	0.351019	0.428232	0.277554	0.314163	0.379008
ANKRD45.ZYG11A	EPI	EPI	EPI.EPI	0.010201	-0.0736112	0.259015	0.432716	0.340019	0.313462	0.0817854	0.436838	0.455662
ANKRD6.ALPP	TE	TE	TE.TE	0.14168	-0.085717	0.0806768	0.318591	0.22817	0.412213	0.392962	0.527547	0.46721
ANKRD6.ANKRD6	TE	TE	TE.TE	0	0	0	0	0	0	0	0	0
ANKRD6.ATP8B1	TE	TE	TE.TE	0.271471	-0.00715133	0.149179	0.38141	0.192972	0.300787	0.330602	0.339636	0.184321
ANKRD6.BASP1	TE	TE	TE.TE	-0.294179	-0.0242353	0.107703	0.289019	0.217092	0.279426	0.189569	0.407945	0.286351
ANKRD6.CD53	TE	TE	TE.TE	0.0444594	-0.0463596	0.21372	0.26477	0.245562	0.23249	0.17131	0.512933	0.321281
ANKRD6.CITED4	TE	TE	TE.TE	0.293586	0.0377175	0.0604442	0.109941	0.184411	0.271016	0.0797848	0.206884	0.271181
ANKRD6.DAB2	TE	TE	TE.TE	-0.416058	0.102156	0.27627	0.452391	0.409245	0.404674	0.377009	0.669092	0.285054
ANKRD6.ELOVL6	TE	TE	TE.TE	0.213924	0.0783093	0.307578	0.4222	0.243489	0.319695	0.249236	0.386531	0.216334
ANKRD6.FBXL18	TE	TE	TE.TE	0.352416	0.0739357	0.201677	0.326043	0.23906	0.256746	0.00945135	0.400705	0.338191
ANKRD6.FRMD4B	TE	TE	TE.TE	0.332286	-0.0605192	0.136942	0.376735	0.349773	0.393686	0.270538	0.611971	0.140262
ANKRD6.GLIPR2	TE	TE	TE.TE	0.0330231	-0.0713229	-0.0892729	0.277174	0.150195	0.359569	0.1521	0.207484	0.325069
ANKRD6.HSPB11	TE	TE	TE.TE	-0.0508727	0.0176165	0.328973	0.431579	0.27747	0.160162	0.454736	0.588207	0.161129
ANKRD6.MYC	TE	TE	TE.TE	-0.439291	0.0185865	0.120588	0.381555	0.328347	0.296473	0.184715	0.564923	0.214738
ANKRD6.NPC2	TE	TE	TE.TE	0.2576	-0.00483668	0.343937	0.371103	0.253002	0.391835	0.277889	0.489009	0.254346
ANKRD6.OLFML1	TE	TE	TE.TE	0.58956	0.0548069	0.205948	0.285028	0.281456	0.344825	0.403721	0.660832	0.336223
ANKRD6.OSBPL6	TE	TE	TE.TE	-0.415281	0.0192596	-0.0129882	0.193095	0.25306	0.261004	0.207409	0.293814	0.445333
ANKRD6.PALLD	TE	TE	TE.TE	0.588355	-0.00445065	0.177797	0.412221	0.407187	0.265195	0.198781	0.724759	0.128091
ANKRD6.PDLIM1	TE	TE	TE.TE	0.558042	0.0373155	0.137401	0.321141	0.348322	0.44014	0.223434	0.397935	0.246423
ANKRD6.PIP5K1B	TE	TE	TE.TE	0.361003	-0.00594099	0.00112842	0.435351	0.236321	0.332986	0.361612	0.484369	0.195166
ANKRD6.PPME1	TE	TE	TE.TE	-0.104433	0.0396336	0.176352	0.38098	0.423163	0.181661	0.288234	0.645265	0.277442
ANKRD6.PPT1	TE	TE	TE.TE	-0.335097	-0.0714692	0.242995	0.418713	0.338956	0.427614	0.268575	0.645601	0.450102
ANKRD6.S100A16	TE	TE	TE.TE	0.116009	-0.0319759	0.221934	0.369997	0.284243	0.421786	0.0617483	0.42634	0.313535
ANKRD6.SLC28A3	TE	TE	TE.TE	0.150582	-0.0255517	0.0869037	0.421738	0.310689	0.289689	0.439008	0.762124	0.356489
ANKRD6.SLC34A2	TE	TE	TE.TE	-0.340201	0.153389	0.122474	0.376049	0.188356	0.184119	0.325926	0.421354	0.0309111
ANKRD6.SLC7A2	TE	TE	TE.TE	-0.0246391	0.00286258	0.269565	0.434186	0.433582	0.168217	0.440039	0.789219	0.215031
ANKRD6.SUN3	TE	TE	TE.TE	-0.11102	-0.0502203	0.232198	0.292417	0.37494	0.35342	0.112726	0.497664	0.221323
ANKRD6.TEAD1	TE	TE	TE.TE	0.216167	-0.0231216	0.255	0.435943	0.342628	0.175264	0.293579	0.505313	0.164675
ANKRD6.TGFBR3	TE	TE	TE.TE	0.395035	0.0857431	0.203571	0.436983	0.234292	0.355115	0.321246	0.560306	0.217324
ANKRD6.TMEM106C	TE	TE	TE.TE	0.284476	-0.0204776	0.0816044	0.349128	0.381747	0.210776	0.311266	0.668272	0.254676
ANKRD6.VAMP8	TE	TE	TE.TE	0.188312	-0.14664	0.147869	0.312414	0.295198	0.293362	0.16851	0.350349	0.374162
ANXA6.ACTN1	TE	TE	TE.TE	-0.00115068	0.0844368	0.163958	0.411509	0.247107	0.244553	0.254996	0.09647	0.0760523
ANXA6.ADAM15	TE	TE	TE.TE	0.0477635	0.108792	0.305291	0.533143	0.464412	0.289983	0.568065	0.630914	0.181133
ANXA6.ADK	TE	TE	TE.TE	0.278409	-0.0848116	0.336115	0.548542	0.460044	0.224022	0.350565	0.428827	-0.0286489
ANXA6.ALPP	TE	TE	TE.TE	-0.0232761	0.164218	0.354466	0.537058	0.488969	0.4514	0.45563	0.6978	0.405986
ANXA6.ANKRD6	TE	TE	TE.TE	0.104552	0.0579293	0.189012	0.385769	0.348246	0.394765	0.335268	0.566937	0.331064
ANXA6.ANXA6	TE	TE	TE.TE	0	0	0	0	0	0	0	0	0
ANXA6.ARHGEF26	TE	TE	TE.TE	0.145201	-0.0247237	0.289344	0.43277	0.322398	0.303819	0.286224	0.444122	0.314036
ANXA6.ATP8B1	TE	TE	TE.TE	-0.0113521	-0.0868636	-0.0401397	0.317757	0.214032	0.14365	0.0450535	0.450352	0.225243
ANXA6.BASP1	TE	TE	TE.TE	-0.0627712	0.0546015	-0.154104	0.262872	0.254276	0.213185	0.0737742	0.393423	0.149909
ANXA6.CAST	TE	TE	TE.TE	0.0778712	0.110445	0.348115	0.485639	0.529655	0.337934	0.443261	0.528438	0.0250502
ANXA6.CD53	TE	TE	TE.TE	0.102473	0.355685	0.496121	0.235888	0.470812	0.505858	0.0711862	0.721909	0.456874
ANXA6.CITED4	TE	TE	TE.TE	0.375512	0.05017	-0.0121297	0.163931	0.200652	0.202606	0.0727356	0.483265	0.164063
ANXA6.CLDN10	TE	TE	TE.TE	0.107974	0.226258	0.340145	0.558909	0.359795	0.272785	0.489303	0.648746	0.21871
ANXA6.CYP26A1	TE	TE	TE.TE	-0.102047	0.141445	0.175827	0.403047	0.0312013	0.223111	0.290541	0.147378	0.240692
ANXA6.DAB2	TE	TE	TE.TE	-0.00967457	0.0158897	0.576446	0.575482	0.564091	0.423787	0.505563	0.694134	-0.00844194
ANXA6.EFNA1	TE	TE	TE.TE	0.131222	0.273751	0.487587	0.486775	0.427	0.302071	0.478373	0.584143	-0.00199084
ANXA6.ELOVL6	TE	TE	TE.TE	0.140258	-0.14649	0.554449	0.377979	0.329809	0.336172	0.282075	0.430558	0.405031
ANXA6.EMP2	TE	TE	TE.TE	-0.00561543	0.0486924	0.283894	0.466754	0.567773	0.572815	0.292522	0.661982	0.379231
ANXA6.FASN	TE	TE	TE.TE	0.294167	-0.0373731	0.0884954	0.111072	0.0756785	-0.145743	0.081681	0.174409	-0.150586
ANXA6.FBXL18	TE	TE	TE.TE	0.03844	0.000315767	0.209639	0.249517	0.263281	0.14957	0.0669497	0.455935	0.0674438
ANXA6.FHL2	TE	TE	TE.TE	0.0247875	0.191179	0.427318	0.521681	0.456857	0.118962	0.464614	0.682886	-0.112135
ANXA6.FOLR1	TE	TE	TE.TE	0.22885	0.00730773	0.412448	0.35985	0.532077	0.149516	0.193884	0.636673	-0.0353119
ANXA6.FRMD4B	TE	TE	TE.TE	-0.0729599	0.0890511	0.23786	0.379941	0.227278	0.257554	0.389956	0.299555	-0.214973
ANXA6.GAB2	TE	TE	TE.TE	0.0678407	-0.0159898	0.428554	0.436343	0.358752	0.028931	0.341659	0.557092	-0.020795
ANXA6.GATA3	TE	TE	TE.TE	0.189226	0.108617	0.324588	0.447239	0.471933	-0.0442297	0.368224	0.698477	-0.136217
ANXA6.GLIPR2	TE	TE	TE.TE	-0.0797875	0.108547	0.016492	0.38912	0.3603	0.495374	0.309299	0.398047	0.075358
ANXA6.GM2A	TE	TE	TE.TE	0.0919093	0.179217	0.566261	0.553278	0.382081	0.206883	0.444151	0.608053	0.212565
ANXA6.GPRC5A	TE	TE	TE.TE	0.199976	-0.0753074	0.356374	0.553913	0.315789	0.399196	0.414658	0.672842	0.499317
ANXA6.GREB1L	TE	TE	TE.TE	0.139484	0.109006	0.183774	0.306883	0.3431	0.0877844	0.0936003	0.497634	-0.0988775
ANXA6.GRHL2	TE	TE	TE.TE	0.152903	-0.057701	-0.00463684	0.431817	0.404798	0.169805	0.183122	0.63659	0.128018
ANXA6.HIP1	TE	TE	TE.TE	0.0766982	-0.123736	0.376293	0.386918	0.292371	0.364685	0.20264	0.400576	0.299762
ANXA6.HSPB11	TE	TE	TE.TE	-0.176037	0.109479	0.403829	0.466633	0.442315	0.302362	0.363867	0.500529	0.15516
ANXA6.KRT18	TE	TE	TE.TE	0.116994	0.278251	0.423539	0.575553	0.489606	0.379985	0.461342	0.669862	0.288597
ANXA6.KRT8	TE	TE	TE.TE	0.157833	0.295747	0.346876	0.63226	0.507495	0.453117	0.542428	0.574992	0.19669
ANXA6.LAD1	TE	TE	TE.TE	0.0107659	-0.137768	0.145872	0.337174	0.400612	0.268878	0.216386	0.660352	0.190487
ANXA6.MYC	TE	TE	TE.TE	-0.133964	0.125837	0.184404	0.466947	0.43481	0.189618	0.378144	0.472791	0.0470786
ANXA6.MYLPF	TE	TE	TE.TE	0.105826	0.231102	0.085464	0.323976	0.332449	0.382727	0.167151	0.411869	0.153297
ANXA6.MYO6	TE	TE	TE.TE	0.128643	-0.0881446	-0.0770905	0.432827	0.354783	0.213172	0.338173	0.397625	-0.00468653
ANXA6.MYOF	TE	TE	TE.TE	0.1033	0.0639811	0.162632	0.501252	0.248422	0.163082	0.353086	0.379555	-0.106726
ANXA6.NPC2	TE	TE	TE.TE	0.057139	-0.10644	0.344715	0.356307	0.281308	0.246665	0.15922	0.631213	0.293451
ANXA6.OLFML1	TE	TE	TE.TE	0.0895098	0.217833	0.431196	0.318836	0.355239	0.433626	0.280639	0.476992	0.22376
ANXA6.OSBPL6	TE	TE	TE.TE	-0.0942554	0.0756337	0.127217	0.241235	0.236183	0.360885	0.172555	0.376503	0.34008
ANXA6.PALLD	TE	TE	TE.TE	0.2045	0.0657235	0.100198	0.375468	0.471789	0.0846932	0.305176	0.589392	-0.0808065
ANXA6.PDGFA	TE	TE	TE.TE	0.0225142	0.0395696	0.233416	0.481736	0.254782	0.403969	0.450618	0.443333	0.407922
ANXA6.PDLIM1	TE	TE	TE.TE	0.0836925	0.0381402	0.28713	0.427191	0.395263	0.473661	0.255672	0.386815	0.127503
ANXA6.PIP5K1B	TE	TE	TE.TE	0.0753968	-0.0739674	0.014736	0.404382	0.311429	0.280655	0.312745	0.496723	0.202827
ANXA6.PLAC8	TE	TE	TE.TE	-0.14773	-0.0746704	0.209293	0.36653	0.442238	0.299378	0.221836	0.53914	0.154071
ANXA6.PPME1	TE	TE	TE.TE	-0.0550531	-0.0402216	0.346522	0.343432	0.486577	0.20102	0.0815122	0.571533	-0.0248073
ANXA6.PPT1	TE	TE	TE.TE	0.0181566	0.148357	0.297368	0.533736	0.531229	0.365884	0.429561	0.66247	0.363439
ANXA6.PTGES	TE	TE	TE.TE	-0.0559533	0.17453	0.232993	0.503686	0.489981	0.47573	0.341709	0.692707	0.255413
ANXA6.S100A16	TE	TE	TE.TE	0.0536405	0.100271	0.0682131	0.419708	0.385557	0.487774	0.166505	0.438107	0.066419
ANXA6.SLC19A3	TE	TE	TE.TE	-0.0952464	0.122362	0.111425	0.34542	0.269546	0.187898	0.219891	0.375873	0.095427
ANXA6.SLC28A3	TE	TE	TE.TE	0.0930834	-0.0547002	0.545196	0.529118	0.474518	0.420589	0.458111	0.683569	0.252122
ANXA6.SLC34A2	TE	TE	TE.TE	0.0288153	-0.0528434	0.318678	0.437694	0.254095	0.304053	0.425406	0.300442	0.0423531
ANXA6.SLC7A2	TE	TE	TE.TE	-0.0796492	-0.0289425	0.327574	0.494917	0.503061	-0.103976	0.323618	0.745945	-0.0568097
ANXA6.SLC7A5	TE	TE	TE.TE	-0.0263999	0.123675	0.270518	0.339526	0.439485	0.0865609	0.10864	0.615107	-0.133717
ANXA6.SUN3	TE	TE	TE.TE	-0.0540541	0.0926081	0.320385	0.270839	0.3709	0.306532	0.000383763	0.575602	0.223238
ANXA6.SYBU	TE	TE	TE.TE	0.0145254	0.315881	0.180121	0.205586	0.346605	0.26455	0.214462	0.43224	0.0605665
ANXA6.TAGLN2	TE	TE	TE.TE	-0.0731053	0.181813	0.409029	0.569941	0.521698	0.428161	0.419561	0.657328	0.153453
ANXA6.TEAD1	TE	TE	TE.TE	-0.095651	0.0394108	0.341983	0.437761	0.185483	-0.0457491	0.234096	0.225717	-0.0645233
ANXA6.TET2	TE	TE	TE.TE	0.0891516	0.215924	-0.00691033	0.241314	0.37433	-0.0423793	0.0224989	0.570532	-0.0838675
ANXA6.TGFBR3	TE	TE	TE.TE	0.0889743	0.0204046	0.0783074	0.456728	0.293036	0.188899	0.257721	0.493041	-0.018941
ANXA6.TMEM106C	TE	TE	TE.TE	-0.0516313	0.0481876	0.345951	0.428806	0.590959	0.280893	0.258561	0.679169	0.0651837
ANXA6.TMEM171	TE	TE	TE.TE	0.0954582	0.0765885	0.112991	0.0813833	0.26696	0.298427	0.15008	0.281658	0.211411
ANXA6.VAMP8	TE	TE	TE.TE	0.227824	0.093534	0.0882215	0.27488	0.273343	0.356459	0.045632	0.398025	0.420185
APOA1.ABCG2	PE	TE	PE.TE	-0.0213645	0.11775	0.404133	0.0625528	-0.0664674	-0.0469827	0.0919563	0.268006	0.368461
APOA1.ACTN1	PE	TE	PE.TE	-0.133468	0.0924601	0.16577	-0.0359083	-0.186834	-0.126245	0.031701	0.183632	-0.245937
APOA1.ADAM15	PE	TE	PE.TE	-0.0870952	0.0387488	0.380932	0.0918922	-0.15977	0.10142	0.102221	0.174701	0.0967236
APOA1.ADK	PE	TE	PE.TE	-0.108982	0.0106332	0.296272	-0.0191398	-0.0255086	0.0341381	-0.00951116	0.377937	0.37328
APOA1.ALPP	PE	TE	PE.TE	0.0464047	0.164678	0.409047	0.085121	-0.151358	-0.0355055	0.0360851	-0.129876	-0.132277
APOA1.ANKRD6	PE	TE	PE.TE	-0.11102	-0.0486832	0.18675	-0.0454938	-0.0146644	-0.190302	0.0507423	0.292028	0.0477203
APOA1.ANXA6	PE	TE	PE.TE	-0.0540541	0.0614478	0.205793	0.135683	-0.0942443	-0.187877	0.243978	-0.0404573	-0.357074
APOA1.APOA1	PE	PE	PE.PE	0	0	0	0	0	0	0	0	0
APOA1.ARHGAP23	PE	TE	PE.TE	-0.0255233	-0.0479492	0.170447	-0.0522381	-0.19538	-0.18836	-0.0603075	-0.106342	0.0624786
APOA1.ARHGEF26	PE	TE	PE.TE	0.0324881	0.126975	0.209165	0.0763618	-0.0530484	-0.16155	0.194621	0.0452385	-0.405935
APOA1.ATP6V0A4	PE	TE	PE.TE	-0.0649758	0.0671932	0.306161	-0.0112278	-0.150646	-0.0918243	-0.00532783	-0.0592718	-0.0306795
APOA1.ATP6V1B1	PE	TE	PE.TE	-0.0125	0.0663459	0.222368	-0.0446717	-0.265725	-0.118549	-0.0841276	-0.117887	0.00109488
APOA1.ATP8B1	PE	TE	PE.TE	0.084515	-0.0175337	0.208511	-0.053426	-0.285095	-0.111506	0.0970015	-0.177403	-0.0143073
APOA1.BASP1	PE	TE	PE.TE	0.0348823	0.110535	0.178793	-0.0416585	-0.269008	-0.25271	0.0572691	0.0015508	0.424495
APOA1.C4BPB	PE	TE	PE.TE	-0.0251955	0.183343	0.346508	0.0539177	0.00218758	-0.0253906	0.218023	0.16551	0.0544738
APOA1.CACHD1	PE	PE	PE.PE	-0.0149972	0.0629499	-0.0889109	0.107985	0.300477	0.425166	0.423516	0.633529	0.719097
APOA1.CAMK2D	PE	PE	PE.PE	-0.0217593	0.00929418	0.347052	0.20298	0.197709	0.232315	0.311933	0.571345	0.62661
APOA1.CAST	PE	TE	PE.TE	-0.195219	0.100099	0.358819	-0.00319953	-0.122358	-0.0872493	0.0260937	0.263674	0.418769
APOA1.CD24	PE	TE	PE.TE	-0.051695	0.0683139	0.457878	0.0995196	0.00736311	-0.196234	0.147733	0.260798	0.283984
APOA1.CD53	PE	TE	PE.TE	-0.0432039	-0.00149093	0.102698	0.018467	-0.0947138	-0.00477895	0.0560945	-0.117736	-0.226975
APOA1.CITED4	PE	TE	PE.TE	-0.0225532	0.0361924	0.191717	-0.0081171	-0.343559	-0.290337	-0.00260406	-0.345482	0.122572
APOA1.CLDN10	PE	TE	PE.TE	0.0120255	0.0848033	0.259057	0.0193324	-0.194064	0.181203	0.153902	-0.216735	-0.0690035
APOA1.CLDN3	PE	TE	PE.TE	-0.0125	-0.0418259	0.396582	-0.0149006	-0.161918	0.016356	-0.115606	-0.0428948	0.274407
APOA1.CLDN4	PE	TE	PE.TE	-0.0263049	0.236184	0.285436	0.0699807	-0.107799	0.0110714	0.195693	0.0481277	0.399796
APOA1.CYP26A1	PE	TE	PE.TE	-0.0384564	0.146545	0.00924466	-0.0732204	-0.23052	-0.0580952	0.00305052	-0.355972	-0.15648
APOA1.DAB2	PE	TE	PE.TE	0.124791	-0.133726	0.384143	0.0486017	-0.197202	-0.119286	0.229213	0.186368	0.360113
APOA1.DNAJC6	PE	TE	PE.TE	-0.0380719	-0.092006	0.249533	-0.0676808	-0.21856	-0.132447	0.230407	-0.160735	0.119262
APOA1.DUSP4	PE	PE	PE.PE	-0.0468526	0.110364	0.0888338	0.184015	0.328189	0.508254	0.275089	0.402119	0.748796
APOA1.EFNA1	PE	TE	PE.TE	-0.106019	0.0415856	0.194821	0.0792095	0.00132999	-0.0436946	0.25842	0.275095	0.182655
APOA1.ELOVL6	PE	TE	PE.TE	-0.0158782	0.0129549	0.335914	0.0344658	-0.138226	-0.149856	-0.0316388	-0.0688893	-0.268915
APOA1.EMP2	PE	TE	PE.TE	0.133275	0.0665354	0.38397	0.0890839	-0.158248	-0.231299	0.28217	0.163651	0.186692
APOA1.ENPEP	PE	TE	PE.TE	-0.020649	-0.0246893	0.44322	-0.00727061	-0.14844	-0.117431	0.202437	0.134339	0.0308121
APOA1.FABP3	PE	TE	PE.TE	-0.0372422	0.186413	0.359603	0.0610707	-0.230259	-0.219987	0.0780325	-0.0745998	-0.217522
APOA1.FAM101B	PE	TE	PE.TE	-0.043666	0.0385207	0.225988	0.0050046	-0.393356	-0.102175	0.21894	-0.346697	-0.267256
APOA1.FASN	PE	TE	PE.TE	-0.0360785	0.0107448	0.286885	0.0190925	-0.374814	-0.0651746	0.0567845	-0.253911	0.338133
APOA1.FBXL18	PE	TE	PE.TE	-0.110185	-0.0932792	0.294754	-0.0774244	-0.131231	-0.0255362	-0.120047	0.0606947	0.127856
APOA1.FHL2	PE	TE	PE.TE	-0.0299453	0.126733	0.245826	0.0277163	-0.0712051	-0.00625459	0.0454312	0.135478	0.111345
APOA1.FOLR1	PE	TE	PE.TE	-0.122457	0.0793207	0.174789	0.127244	-0.0214822	0.0113952	0.270294	0.22553	0.42184
APOA1.FRMD4B	PE	TE	PE.TE	-0.213479	0.0303363	0.128538	-0.0176292	-0.0607554	-0.0272234	0.212589	0.413783	0.68198
APOA1.GAB2	PE	TE	PE.TE	-0.117158	-0.00633959	0.256767	0.00493651	-0.177614	0.0392561	0.0631034	0.0252542	0.259584
APOA1.GALNT10	PE	TE	PE.TE	-0.0431341	0.175918	0.329871	-0.0626848	-0.206721	-0.0198433	-0.159902	0.0761447	0.312746
APOA1.GATA2	PE	TE	PE.TE	-0.0749147	0.213855	0.38677	0.00745248	-0.172566	0.0678898	0.097486	0.0931904	0.497443
APOA1.GATA3	PE	TE	PE.TE	-0.0652286	0.0900728	0.196894	-0.0598831	-0.29079	-0.0123826	0.0281879	0.0835636	0.552638
APOA1.GATA6	PE	PE	PE.PE	0.100679	0.0840265	-0.0810408	-0.0138546	0.056011	0.148706	0.0819823	0.384585	0.644293
APOA1.GLIPR2	PE	TE	PE.TE	-0.0533987	0.122472	-0.142189	0.0571577	-0.124285	-0.0198738	0.269956	0.0996072	0.371951
APOA1.GM2A	PE	TE	PE.TE	0.108872	-0.0879001	0.228286	-0.0327407	-0.192879	-0.0633526	-0.0641195	-0.0756061	-0.291059
APOA1.GPRC5A	PE	TE	PE.TE	-0.0410629	0.21408	0.301921	-0.0344769	-0.138452	-0.023473	0.0524592	-0.0406663	-0.259032
APOA1.GREB1L	PE	TE	PE.TE	-0.0470184	0.00606067	0.109021	-0.0273297	-0.126744	-0.0766627	-0.0744945	0.218448	0.16167
APOA1.GRHL2	PE	TE	PE.TE	0.0767412	0.176061	0.0537137	-0.101395	-0.192821	-0.150365	-0.107037	0.157724	0.125324
APOA1.HIP1	PE	TE	PE.TE	-0.0682515	-0.0755511	0.0454079	-0.149055	-0.28938	-0.233095	-0.0275843	0.0673069	0.0570011
APOA1.HMGCR	PE	PE	PE.PE	-0.115592	-0.0100065	0.256125	0.234166	0.251231	0.240373	0.321105	0.510834	0.305718
APOA1.HNF4A	PE	PE	PE.PE	0.212779	-0.0273134	-0.0903283	0.0417995	0.380051	0.448348	0.124638	0.397272	0.479803
APOA1.HSPB11	PE	TE	PE.TE	0.167837	0.0251669	0.133698	-0.0431321	-0.214761	-0.0300591	-0.042434	0.0154108	-0.00668801
APOA1.JDP2	PE	TE	PE.TE	-0.0568433	0.0198524	0.25916	-0.0503982	-0.0890335	-0.194129	0.103719	0.313695	0.212418
APOA1.KRT18	PE	TE	PE.TE	0.134417	0.169571	0.232684	-0.0144317	-0.144549	-0.0509965	0.109045	0.0402902	0.210011
APOA1.KRT19	PE	TE	PE.TE	0.365339	0.192981	0.26802	0.130054	0.146002	-0.314258	0.359637	0.518362	0.404873
APOA1.KRT8	PE	TE	PE.TE	0.0953405	0.216625	0.243599	0.0656135	-0.0961348	-0.171713	0.233594	0.158752	0.289277
APOA1.LAD1	PE	TE	PE.TE	-0.082637	-0.0093067	0.331964	0.0536385	-0.0408789	-0.0957588	-0.0233049	0.0872098	0.120656
APOA1.LRP2	PE	TE	PE.TE	0.0461525	0.129577	0.250384	-0.0347927	-0.118398	-0.111536	0.109699	0.223733	0.543777
APOA1.LRRFIP1	PE	TE	PE.TE	-0.118842	0.0687981	0.144302	-0.0875355	-0.151033	-0.237823	-0.0900136	0.247014	0.415679
APOA1.MARCKS	PE	PE	PE.PE	-0.078747	0.197154	-0.0511146	0.113046	0.183299	0.225502	0.308749	0.488218	0.72052
APOA1.MYC	PE	TE	PE.TE	0.0236107	0.0208567	0.0930842	-0.0477365	-0.0282185	-0.0612497	-0.0208342	0.0922744	-0.145127
APOA1.MYCT1	PE	TE	PE.TE	-0.0214822	0.290548	0.217298	-0.0458511	-0.18685	-0.215315	0.035755	0.0184909	-0.0727658
APOA1.MYLPF	PE	TE	PE.TE	-0.0548216	0.122279	0.066582	-0.108535	-0.170361	-0.00168703	-0.167617	-0.0055802	-0.15137
APOA1.MYO6	PE	TE	PE.TE	0.0345413	0.038287	0.136713	0.0296794	-0.0769083	-0.119007	0.0693329	0.364422	0.234632
APOA1.MYOF	PE	TE	PE.TE	0.0919434	0.145023	0.216024	0.0482644	-0.00589934	-0.135175	0.186365	0.427046	0.54117
APOA1.NID1	PE	PE	PE.PE	-0.030338	0.0811408	0.230708	0.15572	0.161468	0.255895	0.261478	0.403616	0.714183
APOA1.NIM1K	PE	TE	PE.TE	-0.0300434	-0.0217635	0.313275	0.0469581	-0.150911	-0.107326	0.0501121	0.145071	-0.134284
APOA1.NPC2	PE	TE	PE.TE	0.00334927	0.0309128	0.148663	0.0331503	-0.178273	-0.0819585	-0.00388903	-0.165066	-0.0792638
APOA1.OLFML1	PE	TE	PE.TE	-0.0555797	-0.00635067	0.163029	-0.0406387	0.0104065	-0.112423	0.0843142	0.257992	0.188123
APOA1.OSBPL6	PE	TE	PE.TE	0.140545	0.125918	-0.0982732	-0.149336	-0.237877	-0.0959005	-0.143127	-0.165543	-0.126255
APOA1.PALLD	PE	TE	PE.TE	-0.0755731	0.0657503	0.176554	0.00907139	-0.169632	-0.0101965	0.0729442	0.143606	0.589328
APOA1.PDGFA	PE	TE	PE.TE	0.0162142	0.0828747	0.0583836	-0.0278299	-0.233462	-0.45048	0.123488	-0.137091	-0.344273
APOA1.PDLIM1	PE	TE	PE.TE	-0.182815	0.126455	0.137631	0.0326968	-0.171221	-0.13912	0.111986	0.114166	0.0106375
APOA1.PGM1	PE	PE	PE.PE	-0.0590396	0.201514	0.154272	0.202881	0.182002	0.330483	0.329934	0.31903	0.39563
APOA1.PIP5K1B	PE	TE	PE.TE	0.232703	-0.0228744	-0.0498254	-0.0544974	-0.177504	-0.0638504	0.087183	0.0055756	0.14223
APOA1.PLAC8	PE	TE	PE.TE	-0.0341624	0.143027	0.268244	-0.00927325	-0.0671873	-0.101309	-0.0800252	0.0284624	0.0517931
APOA1.PPME1	PE	TE	PE.TE	0.0304975	0.00019134	0.17638	-0.0189987	-0.100618	0.00591117	-0.134055	0.0319182	0.186201
APOA1.PPT1	PE	TE	PE.TE	0.0639151	0.0153848	0.132586	-0.00111591	-0.0456167	-0.089187	0.0681536	0.137909	-0.00664756
APOA1.PRCP	PE	PE	PE.PE	-0.0298075	0.177963	0.197479	0.156253	0.380239	0.335553	0.124965	0.46454	0.499411
APOA1.PRSS8	PE	TE	PE.TE	-0.0167953	0.0517975	0.273238	0.103335	-0.103063	-0.161386	0.285814	-0.0165845	-0.125055
APOA1.PTGES	PE	TE	PE.TE	-0.0351352	0.112234	0.0379332	-0.0514228	-0.328003	-0.0802192	0.0325216	-0.217646	0.146831
APOA1.RAB25	PE	TE	PE.TE	-0.118595	0.112168	0.352067	0.0324988	-0.317483	0.0743962	0.105106	-0.222904	0.157024
APOA1.RNASE1	PE	PE	PE.PE	-0.0434667	-0.0151613	0.385322	0.0383124	0.169739	0.354898	-0.0586512	0.344263	0.530923
APOA1.S100A16	PE	TE	PE.TE	-0.0909639	0.132377	0.300614	-0.0193115	-0.16957	-0.0341801	0.0550583	0.109635	0.47468
APOA1.S100A6	PE	TE	PE.TE	-0.0392316	0.0191867	0.326824	0.0556023	-0.140191	-0.226316	0.122539	0.0865458	0.348409
APOA1.SH3GL3	PE	TE	PE.TE	-0.0678675	0.137264	0.309256	0.0257952	-0.0839626	-0.200741	0.0907794	0.237282	-0.104489
APOA1.SLC19A3	PE	TE	PE.TE	-0.0259388	0.164122	0.0681996	-0.0781012	-0.0848282	-0.0703819	-0.122734	0.0565139	-0.0516685
APOA1.SLC28A3	PE	TE	PE.TE	0.0216033	-0.0110219	0.240402	0.0517688	-0.113706	-0.128536	0.370807	0.104802	0.0691294
APOA1.SLC34A2	PE	TE	PE.TE	0.0110199	-0.00595556	0.244654	0.034834	-0.155602	0.145797	0.205225	0.0218285	0.206674
APOA1.SLC7A2	PE	TE	PE.TE	0.120098	0.0854867	0.362892	0.0131869	-0.0834596	0.0721193	0.137313	0.195291	0.426635
APOA1.SLC7A5	PE	TE	PE.TE	0.223807	0.0191754	0.290733	0.00742894	-0.0651511	0.110553	0.0546534	0.154955	0.629326
APOA1.SUN3	PE	TE	PE.TE	-0.0125	0.125361	0.182146	-0.0461874	-0.252535	-0.0784003	-0.147065	-0.253152	0.0378971
APOA1.SYBU	PE	TE	PE.TE	-0.0270454	-0.0226066	-0.0891953	-0.0949803	-0.014808	-0.0316175	-0.0816667	0.0394372	0.132944
APOA1.TACSTD2	PE	TE	PE.TE	-0.0313831	0.126302	0.477804	0.0464274	-0.0909992	-0.0242416	0.196122	0.0985421	0.167381
APOA1.TAGLN2	PE	TE	PE.TE	0.0932407	0.25918	0.299663	0.0105556	-0.122045	0.00421753	0.0298145	0.119009	0.253004
APOA1.TCF7L1	PE	TE	PE.TE	-0.0954641	0.0709216	0.27334	0.0253274	-0.281254	-0.268162	0.220068	-0.174173	0.239613
APOA1.TEAD1	PE	TE	PE.TE	0.0280179	0.0624028	0.26651	-0.0967991	-0.043023	0.0131774	0.0265398	0.33032	0.44709
APOA1.TET2	PE	TE	PE.TE	-0.122086	0.0582078	0.102882	-0.0537112	-0.109217	0.195574	0.0380342	0.130182	0.492407
APOA1.TFRC	PE	TE	PE.TE	-0.152761	-0.00582405	0.0687986	-0.0419897	0.0658399	0.00110863	-0.0776225	0.364047	0.446879
APOA1.TGFBR3	PE	TE	PE.TE	-0.0847578	0.0978722	0.261479	-0.0381263	-0.113048	-0.110453	0.128524	0.184148	0.170794
APOA1.TMEM106C	PE	TE	PE.TE	0.0242349	0.0438113	0.0432729	-0.00763644	-0.0718215	-0.0116397	-0.0741418	0.130445	0.304213
APOA1.TMEM171	PE	TE	PE.TE	-0.061917	0.0261841	0.0276226	-0.090551	-0.239082	-0.0707274	-0.0302614	-0.065539	0.0221396
APOA1.TMPRSS13	PE	TE	PE.TE	-0.0125	-0.0305294	0.480147	0.0198074	-0.0650928	-0.0837406	0.069884	0.249733	0.00395418
APOA1.TMPRSS2	PE	TE	PE.TE	-0.0191262	-0.0279371	0.563426	0.0573976	-0.159691	-0.128486	0.0682417	-0.0406945	-0.11817
APOA1.TRIM2	PE	PE	PE.PE	-0.0191118	-0.0335341	0.293272	0.232753	0.29041	0.509283	0.39021	0.519815	0.665536
APOA1.TSPAN15	PE	TE	PE.TE	-0.0945712	0.000826054	0.306131	0.0880619	-0.0551889	-0.0626632	0.201928	0.0915632	0.175111
APOA1.VAMP8	PE	TE	PE.TE	-0.127606	0.163019	0.0508674	-0.00354916	-0.064335	-0.258146	0.0115649	0.297482	0.247975
APOA2.ABCG2	PE	TE	PE.TE	0.0321698	-0.0544941	0.542467	-0.197044	-0.218783	-0.155597	0.224097	-0.0388856	0.330604
APOA2.ABHD6	PE	PE	PE.PE	0.0371146	-0.0248098	0.174334	0.122351	0.226866	0.255171	0.0395194	0.232074	0.354003
APOA2.ACTN1	PE	TE	PE.TE	0.118442	-0.0681917	-0.15825	-0.365619	-0.407508	-0.229297	-0.00500005	-0.348903	-0.249121
APOA2.ADAM15	PE	TE	PE.TE	-0.0745272	-0.0939939	0.401878	-0.206358	-0.314297	-0.0534916	0.109818	-0.170045	0.241019
APOA2.ADD3	PE	PE	PE.PE	-0.0242465	0.0258628	0.0910983	0.194926	0.206394	0.153589	0.331013	0.381021	0.518261
APOA2.ADK	PE	TE	PE.TE	0.0711646	0.00307077	0.324668	-0.282537	-0.213547	-0.0302573	0.118792	-0.0376143	0.339973
APOA2.ALPP	PE	TE	PE.TE	-0.0483183	0.00213029	0.059015	-0.325771	-0.336941	-0.15012	-0.178209	-0.301828	-0.0477877
APOA2.AMOTL1	PE	PE	PE.PE	-0.064472	-0.0260094	0.182008	0.186453	0.149504	0.194738	0.171771	0.121992	0.398276
APOA2.ANKRD6	PE	TE	PE.TE	-0.112778	0.05686	0.119159	-0.192487	-0.106052	-0.220512	0.0546786	0.00131518	0.0504551
APOA2.ANXA6	PE	TE	PE.TE	0.329087	-0.138072	0.205554	-0.150159	-0.123066	-0.0599512	0.195005	-0.0595125	-0.201481
APOA2.APOA1	PE	PE	PE.PE	-0.113749	-0.0410747	0.355922	0.179561	0.543321	0.489069	0.149146	0.362675	0.657367
APOA2.APOA2	PE	PE	PE.PE	0	0	0	0	0	0	0	0	0
APOA2.ARHGAP23	PE	TE	PE.TE	0.121151	-0.0384876	0.101954	-0.212128	-0.270682	-0.0821555	0.00537355	-0.216485	0.190792
APOA2.ARHGEF26	PE	TE	PE.TE	0.180673	0.152076	0.142881	-0.292731	-0.134101	-0.0690899	0.199695	-0.127363	-0.241205
APOA2.ATP6V0A4	PE	TE	PE.TE	0.0775369	0.0140878	0.0950571	-0.389532	-0.274747	-0.176438	-0.0204257	-0.108267	-0.0291565
APOA2.ATP6V1B1	PE	TE	PE.TE	-0.113749	-0.0571035	-0.0477572	-0.362525	-0.340403	-0.160977	0.0847988	-0.216835	0.114806
APOA2.ATP8B1	PE	TE	PE.TE	-0.311512	-0.0276977	-0.0197792	-0.463644	-0.413311	-0.105652	-0.0670529	-0.391527	0.158264
APOA2.BASP1	PE	TE	PE.TE	0.179026	-0.072686	0.102511	-0.493205	-0.512347	-0.223315	-0.142095	-0.340305	0.325062
APOA2.BMP6	PE	PE	PE.PE	-0.0716703	0.147614	0.293797	0.278222	0.297586	0.341762	0.147714	0.397622	0.519099
APOA2.C4BPB	PE	TE	PE.TE	0.000344932	0.0279561	0.329065	-0.207486	-0.0975352	-0.0482886	0.193301	-0.0545137	0.151403
APOA2.CACHD1	PE	PE	PE.PE	0.0288892	-0.00595534	-0.118403	-0.0957884	0.0795117	0.19953	-0.151991	0.191127	0.553953
APOA2.CADM1	PE	PE	PE.PE	0.340966	0.00107838	0.141952	0.286292	0.350479	0.297746	-0.0341881	0.402704	0.434328
APOA2.CAMK2D	PE	PE	PE.PE	0.230132	-0.0599657	0.244353	0.0512216	0.132331	0.18122	0.115141	0.257088	0.427807
APOA2.CAST	PE	TE	PE.TE	0.0637712	0.0687015	0.276077	-0.28483	-0.191322	-0.131818	0.0504389	-0.0119736	0.330202
APOA2.CD24	PE	TE	PE.TE	0.0503824	0.0246528	0.66941	0.030883	-0.160832	-0.256611	0.20971	-0.0836693	0.36046
APOA2.CD53	PE	TE	PE.TE	0.0775591	0.14527	0.0126284	-0.0379832	-0.171889	0.0332736	0.270611	-0.159405	-0.0968239
APOA2.CDH2	PE	PE	PE.PE	0.112612	-0.0173599	0.0601819	0.169256	0.314416	0.312739	0.114356	0.384183	0.543278
APOA2.CELA3A	PE	PE	PE.PE	-0.0884184	0.0919298	-0.154366	0.305624	0.355607	0.329257	0.171372	0.283042	0.586945
APOA2.CELA3B	PE	PE	PE.PE	-0.0242857	-0.0757321	-0.0844568	0.301802	0.345822	0.298847	0.207831	0.447206	0.522567
APOA2.CERS6	PE	PE	PE.PE	0.0053456	0.0331256	0.330406	0.14224	0.182625	0.23861	0.0856316	0.178641	0.361857
APOA2.CITED4	PE	TE	PE.TE	0.176927	-0.0607309	0.221238	-0.288863	-0.410156	-0.135487	-0.0230598	-0.213335	0.111781
APOA2.CLDN10	PE	TE	PE.TE	0.172004	-0.00592008	0.112499	-0.425315	-0.224377	0.0483348	0.0493852	-0.133672	0.0423749
APOA2.CLDN3	PE	TE	PE.TE	0.10213	-0.0354202	0.252322	-0.104294	-0.324656	-0.0437277	-0.0286707	-0.265057	0.246673
APOA2.CLDN4	PE	TE	PE.TE	0.0462326	-0.051653	0.221404	-0.286935	-0.171331	-0.0193949	0.234461	0.0156811	0.375334
APOA2.CMBL	PE	PE	PE.PE	0.211035	-0.0965611	-0.154808	0.0954594	0.308817	0.187081	0.00239458	0.236768	0.276747
APOA2.CNIH3	PE	PE	PE.PE	-0.0374351	0.0417249	0.122828	0.437961	0.421254	0.208595	0.241757	0.355745	0.190439
APOA2.COL4A2	PE	PE	PE.PE	-0.131516	-0.0390156	0.206568	0.238742	0.357965	0.263218	0.143911	0.457567	0.526088
APOA2.CPN1	PE	PE	PE.PE	0.0272821	-0.00480202	0.207624	0.246309	0.301202	0.329659	0.149089	0.383458	0.507535
APOA2.CYP26A1	PE	TE	PE.TE	-0.133862	-0.00264728	-0.439401	-0.42052	-0.230583	0.0544993	-0.0759615	-0.0651849	0.111631
APOA2.DAB2	PE	TE	PE.TE	0.00171245	0.180076	0.277931	-0.390471	-0.33449	-0.0681589	0.221154	0.0327507	0.515872
APOA2.DENND2C	PE	PE	PE.PE	-0.0242456	0.0995025	0.286147	0.377151	0.348202	0.295096	0.229803	0.329553	0.403036
APOA2.DEPDC7	PE	PE	PE.PE	-0.110179	0.00399307	-0.00818831	0.317356	0.391022	0.218859	0.166972	0.458857	0.253474
APOA2.DNAJC6	PE	TE	PE.TE	0.103062	-0.0758847	0.270926	-0.328042	-0.346278	-0.178804	-0.0979996	-0.251864	0.0982028
APOA2.DPP4	PE	PE	PE.PE	0.151446	0.189889	0.125574	0.418285	0.509848	0.452418	0.39605	0.470325	0.507716
APOA2.DUSP4	PE	PE	PE.PE	0.120924	0.0928443	-0.220079	0.0879767	0.173343	0.310868	-0.0798871	0.0773834	0.51669
APOA2.DYNLT3	PE	PE	PE.PE	0.0576858	0.191447	-0.11086	0.233712	0.356425	0.274819	0.211938	0.346235	0.319598
APOA2.EDEM1	PE	PE	PE.PE	-0.0314663	0.0151043	0.136864	0.18418	0.276349	0.337066	-0.139386	0.217911	0.374214
APOA2.EFNA1	PE	TE	PE.TE	0.251634	0.017797	-0.0020565	-0.327531	-0.139911	0.0842988	0.0954168	0.0273933	0.269976
APOA2.ELOVL6	PE	TE	PE.TE	0.142381	0.086133	0.468559	-0.0798025	-0.233624	-0.117923	0.199431	-0.15739	-0.187728
APOA2.EMP2	PE	TE	PE.TE	0.0191159	-0.0125644	0.167354	-0.277536	-0.299827	-0.202162	0.0767228	-0.145298	0.248197
APOA2.ENPEP	PE	TE	PE.TE	0.192283	-0.0407469	0.290054	-0.368203	-0.313814	-0.206414	0.0351868	-0.152648	0.146202
APOA2.FABP3	PE	TE	PE.TE	0.0653737	-0.117267	0.532355	-0.156605	-0.307222	-0.161959	0.279881	-0.191509	-0.109951
APOA2.FAM101B	PE	TE	PE.TE	-0.0702445	-0.0505154	0.226909	-0.408855	-0.483431	0.164022	0.0638481	-0.376804	-0.156736
APOA2.FASN	PE	TE	PE.TE	-0.0109431	-0.20966	0.411048	-0.162505	-0.445944	-0.364011	0.114006	-0.223943	0.109919
APOA2.FBXL18	PE	TE	PE.TE	-0.0777416	-0.147802	0.197301	-0.253863	-0.234567	-0.200469	-0.0614565	-0.0590771	0.204968
APOA2.FHL2	PE	TE	PE.TE	-0.117856	0.189226	0.142092	-0.323273	-0.154236	-0.0542757	0.112278	-0.105243	0.165273
APOA2.FLRT3	PE	PE	PE.PE	-0.116572	0.0468435	0.142893	0.245365	0.344991	0.265698	0.220992	0.390581	0.46614
APOA2.FN1	PE	PE	PE.PE	-0.00331026	0.187841	0.0745405	0.00312702	0.361815	0.332997	-0.0594201	0.393567	0.516608
APOA2.FOLR1	PE	TE	PE.TE	0.398899	0.0286939	0.0457825	-0.172194	-0.106087	-0.0427893	0.248686	0.185902	0.447124
APOA2.FRMD4B	PE	TE	PE.TE	-0.232084	-0.0389621	-0.0641398	-0.380188	-0.181489	-0.0355483	0.116735	0.222189	0.568549
APOA2.FRMD6	PE	PE	PE.PE	0.218021	0.036704	0.318061	0.451069	0.264179	0.222339	0.345377	0.131163	0.267204
APOA2.FST	PE	PE	PE.PE	0.123997	-0.0403583	0.23533	0.208269	0.358112	0.449145	0.179026	0.32879	0.407465
APOA2.GAB2	PE	TE	PE.TE	-0.0956506	0.0250714	0.327935	-0.283271	-0.334788	0.0141588	0.0695986	-0.159797	0.257017
[truncated: 31,966 more rows]
