# Supplementary material for: Single-Cell RNA-Seq Reveals Lineage and X Chromosome Dynamics in Human Preimplantation Embryos
Source: Cell. 2016 May 5;165(4):1012–26. doi: 10.1016/j.cell.2016.03.023 (PMC4868821; doi:10.1016/j.cell.2016.03.023)
Supplement: Table S7. Differential Gene Expression Analysis of Preimplantation Sex Differences, Related to Figure 5 — Differential expression test-statistica per lineage and embryonic day, for all RefSeq genes with respect to contrasting cells by sex. [file mmc8.xlsx]

## Sheet: S6.sexdiffexp.tab
Abbreviations
fisher.p	P-value obtained by combining the p-values across all strata using Fisher's method
log2.fc	Fold-change, maximum likelihood estimate from SCDE
lb, ub	Lower and upper bound indicating the 95% confidence interval of the log2.fc
Z	Z-score test-statistic obtained from SCDE
cZ	Benjamini-Hochberg multiple testing corrected Z-score
cZ.p	P-value obtained from cZ
[F|M].rpkm.[mean|sd]	Female (Male) mean (standard deviation) of the RPKM
																																			E5
		E3											E4											E5.prelineage											EPI											PE
gene	fisher.p	log2.fc	log2.fc.lb	log2.fc.ub	Z	cZ	cZ.p	rank	F.rpkm.mean	M.rpkm.mean	F.rpkm.sd	M.rpkm.sd	log2.fc	log2.fc.lb	log2.fc.ub	Z	cZ	cZ.p	rank	F.rpkm.mean	M.rpkm.mean	F.rpkm.sd	M.rpkm.sd	log2.fc	log2.fc.lb	log2.fc.ub	Z	cZ	cZ.p	rank	F.rpkm.mean	M.rpkm.mean	F.rpkm.sd	M.rpkm.sd	log2.fc	log2.fc.lb	log2.fc.ub	Z	cZ	cZ.p	rank	F.rpkm.mean	M.rpkm.mean	F.rpkm.sd	M.rpkm.sd	log2.fc	log2.fc.lb	log2.fc.ub	Z
DDX3Y	9e-94	-7.1	-8.4	-5.2	-6.8	-5.2	1.9e-07	1	0	32.2	0	34.8	-6.7	-7.9	-5.9	-7.2	-6.1	1.1e-09	5	0.6	83.8	2	40.4	-6.6	-7.2	-5.7	-7.2	-6.1	1.2e-09	2	0	19.3	0	10	-6.7	-7.8	-5.3	-7.2	-5.9	3.5e-09	2	0	19.8	0	15.5	-7.2	-8.2	-5.3	-7.2
RPS4Y1	1.3e-90	-5.8	-7	-3.9	-5.4	-3.5	0.0004	2	0.1	64.2	0.2	61	-7.8	-8.7	-7.1	-7.2	-6.1	1.1e-09	4	1.1	524.6	3.5	141.4	-9	-10	-8.1	-7.2	-6.1	1.2e-09	7	0.3	578.5	1.1	181.5	-8.3	-9.6	-7.1	-7.2	-5.9	3.5e-09	1	0.7	467.8	1.7	132.9	-9	-10.1	-7.6	-7.2
EIF1AY	5.4e-88	-4.2	-5.6	-2.1	-3.8	-1.2	0.22	9	0	15.3	0	20.7	-5.5	-6.4	-4.8	-7.2	-6.1	1.1e-09	6	0.2	53.3	0.8	26.5	-7.1	-7.7	-6.1	-7.2	-6.1	1.2e-09	1	0	77.4	0.1	45.5	-6.3	-7.4	-4.9	-7.2	-5.9	3.5e-09	3	0	53.7	0.1	34.9	-6.3	-7.3	-4.7	-7.1
KDM5D	9e-75	NA	NA	NA	NA	NA	NA	NA	NA	NA	NA	NA	-5.8	-6.2	-5.2	-7.2	-6.1	1.1e-09	1	0	7.8	0	5.9	-5.4	-6.1	-4.4	-7.2	-6.1	1.2e-09	8	0	7.5	0	5.5	-5.5	-6.6	-4	-7	-5.8	6.1e-09	4	0	8.4	0	7.8	-5	-6.2	-3.3	-5.7
TTTY15	5.7e-69	-3.6	-5	-1.5	-3.3	-0.7	0.47	29	0	2.4	0	4.2	-4.6	-5.6	-3.9	-7.2	-6.1	1.1e-09	7	0.2	14.7	0.7	10.2	-4	-4.8	-3.1	-7.2	-6.1	1.2e-09	9	0	3.4	0	3.4	-3.2	-4.8	-1.9	-4.7	-3	0.0032	10	0.1	3.7	0.2	3.9	-3.8	-4.8	-2	-4
UTY	3.8e-61	-2.9	-4.3	-0.7	-2.6	0	1	120	0	1.5	0	3.4	-4	-4.8	-3.3	-7.2	-6.1	1.1e-09	2	0	3.6	0	3.8	-3.3	-4.2	-2.3	-6.5	-5.4	8.3e-08	17	0	2.1	0.1	2.5	-3.9	-5.1	-2.3	-4.8	-3	0.0026	9	0	2.8	0	4.1	-3.7	-4.8	-2.1	-4.2
ZFY	8e-47	-1.9	-3.1	0	-1.9	0	1	493	0	0.4	0	0.8	-2.2	-3.6	-1.4	-5.3	-4.1	4.3e-05	40	0	2	0.2	4.6	-3.8	-4.6	-2.8	-6.8	-5.8	8.5e-09	15	0	2.2	0	2.4	-3.4	-4.7	-1.9	-4.6	-2.8	0.0058	11	0	2.5	0	3.7	-3.5	-4.6	-1.8	-3.9
PRKY	4.7e-46	NA	NA	NA	NA	NA	NA	NA	NA	NA	NA	NA	-2.5	-3.1	-1.8	-6	-4.9	1e-06	24	0	0.5	0	1.1	-3.6	-4.4	-2.5	-6.1	-5	7e-07	23	0	1.2	0	1.7	-2.6	-3.8	-1.2	-3.6	-1.6	0.12	31	0	0.7	0	0.7	-3.7	-5	-1.8	-3.7
TXLNGY	1.4e-43	NA	NA	NA	NA	NA	NA	NA	NA	NA	NA	NA	-2.2	-2.8	-1.5	-5.5	-4.3	1.5e-05	35	0	1.4	0	4.8	-3.1	-3.9	-2.1	-5.5	-4.3	1.9e-05	33	0	6.7	0	13.7	-3.7	-4.8	-2.3	-5.3	-3.6	0.00038	5	0	6.5	0	6.2	-3.3	-4.3	-1.6	-3.7
MAGEC2	1.8e-37	3.4	1.1	5.2	2.6	0	1	122	11.4	0.4	16.7	1.1	4.1	2.9	5	7	5.9	3.1e-09	13	5.6	0	14.7	0.2	4.3	3.1	5.2	5.8	4.7	3.1e-06	27	10.4	0	14.6	0	2.8	0.9	4	2.9	0.8	0.45	112	2.6	0	7.3	0	2.9	0.7	4.4	2.5
PNMA5	3.1e-34	4.8	2.5	6.3	3.4	0.9	0.38	21	8.8	0	14.2	0	2	1.3	2.7	6.4	5.3	1.1e-07	18	65.3	23.4	60	23.7	5.1	3.5	6.2	7.2	6.1	1.2e-09	6	13.5	0.1	12.5	0.5	3.1	0.7	5.1	2.6	0.6	0.55	207	13.9	0.5	36.5	1.8	5.1	3.4	6.2	5.7
XIST	6e-32	0.2	-1.5	2.1	0.3	0	1	9715	0.1	0.1	0.2	0.2	1.1	0.3	1.9	2.7	1.2	0.23	488	5	2.2	8.3	2.8	2.5	1.3	3.7	4.4	3.1	0.0017	80	6	0.9	10	1.5	3.3	1.9	5.3	4.8	3	0.0026	8	15.4	1.7	11	3.5	2.7	1	4.3	3.2
SLC25A5	3.5e-30	0.7	-1	2.1	0.8	0	1	4304	817	505.6	511.9	164.8	1.4	0.8	1.9	5.3	4.1	3.5e-05	39	636.8	301.6	279.8	97.5	1.8	1	2.4	4.8	3.6	0.00033	60	2158.5	1028.8	419.2	364.5	1.4	0.4	2.2	2.9	0.8	0.45	118	2081.4	1083.5	547.7	375.6	1.4	0.4	2.2	2.7
MAGEA4	1.3e-29	3.4	0.3	5.2	2.3	0	1	238	296.6	30	342.4	32.9	1.8	1.3	2.4	6.7	5.6	2e-08	15	465.2	184.6	215.8	146.7	3.2	1.9	4.3	5	3.7	0.00019	50	76.5	7.2	92.5	10.1	1.6	-1.2	3.8	1.1	0	0.97	3858	48.9	18.4	143.5	39.5	4.2	2.3	6.4	4.5
VCX	1.7e-28	1.8	0.2	3.1	2.2	0	1	296	1.6	0	1.6	0	1	0.3	1.6	2.8	1.3	0.19	448	0.6	0	1.8	0	5.5	4.3	6.3	7.2	6.1	1.2e-09	4	52.8	0	44.4	0.1	0.8	-1	3	0.9	0	1	5093	37.1	21.9	41.9	53.9	3.2	1.6	5.2	4.1
LAS1L	1.2e-27	2.1	0.7	3.4	2.9	0.2	0.83	50	38.8	11.1	17	7.6	1.1	0.5	1.6	3.9	2.6	0.01	162	122.5	75	68.6	37.4	2.8	2	3.6	7	6	2.5e-09	13	211.3	43.2	97.9	25.5	1.5	0.4	2.6	2.7	0.6	0.53	173	118.3	52.4	73.5	26.9	1.8	0.7	3	3.1
CGA	3.4e-25	NA	NA	NA	NA	NA	NA	NA	NA	NA	NA	NA	-2.7	-4.5	-1.8	-6.5	-5.4	5.8e-08	17	1.4	34.5	4	170.9	-0.5	-1.7	1.2	-0.6	-0.1	0.92	8477	1	1.1	5.4	5.8	NA	NA	NA	NA	NA	NA	NA	NA	NA	NA	NA	1.5	-1.1	3.7	1.3
VCX2	1.3e-24	1.6	0	3	1.9	0	1	505	1.4	0	1.5	0	0.6	-0.2	1.2	1.5	0.2	0.82	2348	0.3	0.2	1.5	1.7	3.1	1.6	4	4	2.7	0.0071	141	7.8	0	17.7	0	3.5	1.8	4.6	3.9	1.9	0.051	26	9.7	0	21.8	0	4.1	2.4	5.3	4.7
PAGE5	2.6e-24	NA	NA	NA	NA	NA	NA	NA	NA	NA	NA	NA	1.8	1.1	2.5	5.1	3.9	0.00011	48	138.2	45.1	130.5	64.1	4.3	3.4	5.4	7.2	6.1	1.2e-09	5	147.3	2.9	108.1	7.8	3.1	1.7	4.7	4.3	2.4	0.015	17	69.7	4	82.1	10.6	2.3	0.7	4	2.8
SLC6A8	6.7e-24	1.6	-0.9	3.2	1.3	0	1	1676	44.5	21.8	50.1	23.4	1.4	0.7	1.9	4.2	2.9	0.0034	118	155.5	86.4	116.9	61.2	3.7	2.6	4.7	7.1	6	1.8e-09	10	149.6	26.1	140.9	28.9	3.2	1.7	4.7	4	2.1	0.032	21	118.8	26.2	115.7	34.7	2.2	0.5	3.9	2.7
PAGE2	3.7e-23	NA	NA	NA	NA	NA	NA	NA	NA	NA	NA	NA	2	1.3	2.8	6	4.9	1.2e-06	25	75.8	19.9	56.7	39.5	2.8	1.7	3.8	5.4	4.2	2.9e-05	36	85.4	10	59.4	18.8	0.9	-0.8	3.1	1	0	0.97	4040	67	23.6	74	61.9	1.4	0.1	2.8	2.1
TKTL1	6.4e-22	1.8	-0.3	3.7	1.7	0	1	832	24.8	9.9	33.5	13.2	2.3	1.3	3.2	4.8	3.5	0.0004	74	135.3	41.2	169.9	95.1	2.9	2	3.8	6.3	5.2	1.7e-07	21	250.1	45.6	207.6	36.3	2.7	1.1	4.1	3.4	1.3	0.21	37	229.9	50.7	264.1	49.9	3.6	1.6	5.1	3.8
CSTF2	2.1e-19	1.2	-0.5	2.9	1.4	0	1	1437	46.1	31.2	30.6	34.3	1.1	0.6	1.6	4.3	3	0.0026	104	120.7	67.7	56.5	29.4	2.7	1.8	3.5	6.3	5.2	1.7e-07	20	208.1	55.4	133.6	38.4	0.7	-0.5	1.8	1.2	0	0.96	3199	76.6	47.9	53	31.3	1.6	0.4	2.8	2.8
GAGE2A.uid_12821	2.1e-19	1.5	-0.1	2.9	1.9	0	1	523	2.4	0	3.7	0	2.3	1.4	3.1	5.6	4.4	9.5e-06	32	9.9	0.8	16.9	2.8	6.3	5.1	7.1	7.2	6.1	1.2e-09	3	141.9	0	107.1	0	4.3	2.2	5.4	4.3	2.4	0.015	14	36.3	0	67.3	0	4.9	2.9	6.4	4.2
RBMY2FP	2.4e-18	-2.6	-4.1	-0.2	-2.1	0	1	357	0	1.8	0	4.8	-3.5	-4.4	-2.8	-7.2	-6.1	1.1e-09	3	0.1	7.8	0.4	10.5	NA	NA	NA	NA	NA	NA	NA	NA	NA	NA	NA	NA	NA	NA	NA	NA	NA	NA	NA	NA	NA	NA	NA	NA	NA	NA
FMR1NB	3.3e-18	2.4	0.2	4.6	2.1	0	1	334	32.9	4.1	41.1	10.4	1.9	1.4	2.5	7	6	2.5e-09	12	264.5	82.9	85.3	72.3	2	1	2.9	4.4	3.1	0.0017	81	146.4	36.4	100.1	43.7	2.6	1.2	4.1	3.9	1.9	0.051	27	52.5	6.3	50.8	11.9	1.1	-0.2	2.7	1.7
HMGB3	7.4e-18	0.8	-0.4	2.1	1.3	0	1	1826	182	106.3	35.1	24	0.7	0.1	1.2	2.5	1	0.31	606	102.8	78.5	48.7	34.7	1.5	0.7	2.2	3.6	2.3	0.019	212	187.9	95.7	50.2	45.9	0.7	-0.3	1.6	1.3	0.1	0.95	2697	121.4	82.7	39.2	25.3	0.3	-0.8	1.4	0.6
SLC27A2	1.2e-17	0.2	-1.6	2.5	0.2	0	1	9870	1.4	0.8	2.3	2.8	-0.8	-1.8	0	-2	-0.6	0.57	1207	0.1	0.4	0.3	1.6	-1.8	-3	-0.7	-3.3	-2	0.049	286	1.7	6.7	4.4	6.9	-1.9	-3.5	-0.5	-2.7	-0.6	0.54	193	0.7	8	2.3	8.5	2.1	-0.7	4.1	1.5
NCRNA00185	1.6e-17	NA	NA	NA	NA	NA	NA	NA	NA	NA	NA	NA	NA	NA	NA	NA	NA	NA	NA	NA	NA	NA	NA	-1.9	-2.9	-0.8	-3.3	-2	0.051	295	0	1.8	0	6.1	NA	NA	NA	NA	NA	NA	NA	NA	NA	NA	NA	NA	NA	NA	NA
NDUFA1	3.7e-17	2.6	0.4	4.4	2.4	0	1	170	695.3	141.4	667	130.8	1.3	0.8	1.8	5.1	3.9	8.7e-05	46	1636.2	853.3	398.8	309.6	1.2	0.5	1.9	3.4	2.1	0.039	271	1253.6	751.6	257.1	190.3	1.5	0.5	2.4	3	0.8	0.41	96	1661.8	820.2	437.7	249.3	1.3	0.1	2.4	2.2
THOC2	7.2e-17	0	-1.2	1.3	0	0	1	12399	70.3	62.5	18.6	24.3	1.3	0.8	1.9	5.3	4.1	4.4e-05	41	65.5	30.9	35.5	16.1	1.5	0.7	2.4	3.8	2.5	0.013	180	41.9	20.3	25	12.6	1.7	0.7	2.6	3.3	1.1	0.28	52	69.5	28.5	23.3	12.2	1.1	-0.1	2.2	1.8
WDR45	9.6e-17	1.1	-1	2.7	1	0	1	2957	95.6	42.8	99.2	39	1.4	0.9	1.9	5.6	4.4	1.1e-05	34	499.5	244.8	183.1	101.6	2.9	2	3.8	6.8	5.7	1.2e-08	16	125.6	19.8	105.2	15.2	1	-0.1	2	1.8	0.2	0.82	1140	52.3	23.7	35.5	14.2	1.4	0.2	2.7	2.4
SMC1A	2.6e-16	0.3	-1.1	1.7	0.4	0	1	8351	15.4	13.4	6.9	6.7	1.1	0.5	1.6	4	2.7	0.007	143	19.1	11.1	7.5	6.2	1	0.2	1.7	2.6	1.4	0.15	754	25.6	14.8	12.4	5.2	1	-0.1	1.9	1.9	0.2	0.8	998	34	21.6	10.5	7.8	0.9	-0.2	2	1.6
PDHA1	2.9e-16	0.5	-1	2.2	0.6	0	1	5797	29.3	20	13.2	16.7	1.1	0.6	1.6	4.4	3.2	0.0014	93	237.6	134.8	67.7	50.5	1.5	0.8	2.2	4.1	2.8	0.0045	113	409.2	222.4	98.9	64.7	1.3	0.3	2.2	2.6	0.6	0.56	228	338.2	184.7	103.6	76.4	1.2	0.1	2.3	2.2
PAGE2B	7.8e-16	2.4	0.8	4	2.8	0.1	0.92	77	19.1	1.1	18.4	2.8	0.5	-0.1	1.1	1.7	0.3	0.74	1796	103.2	79.6	67.8	52.5	3.1	1.9	4.3	5.4	4.2	2.9e-05	37	62.1	3.6	51.5	14.4	3	1.6	4.3	4.1	2.1	0.032	20	35.9	1.4	37.6	3.4	2.8	1.4	4.4	3.8
TMSB4Y	9.2e-16	-0.5	-1.9	1.1	-0.6	0	1	6242	0.2	0.6	0.2	0.3	-1.7	-2.3	-0.8	-3.7	-2.4	0.018	185	0	0.5	0.1	1.6	-0.8	-1.8	0.3	-1.3	-0.5	0.65	3783	0.1	0.3	0.3	0.7	-1.5	-3.3	0.7	-1.5	-0.1	0.9	1771	0.3	2	0.7	7.8	0.3	-1.2	1.6	0.4
HSD17B10	9.7e-16	2	0.3	3.4	2.3	0	1	203	112.8	37.3	68.9	30.1	1.3	0.7	1.8	4.9	3.7	0.00025	61	225.4	113.8	100.1	63.8	1	0.2	1.7	2.8	1.5	0.13	630	427.2	250.6	148.5	90.2	0.7	-0.3	1.7	1.4	0.1	0.93	2324	306	205.6	125.7	83.5	0.8	-0.3	2	1.5
TMEM123	2.2e-15	-0.6	-2.2	0.9	-0.8	0	1	4772	22.3	28.3	15.8	15.2	-0.5	-1.2	0.1	-1.5	-0.2	0.81	2291	5.3	6.7	6.1	6.6	-2.6	-3.7	-1.5	-4.6	-3.3	0.001	70	4.2	17.8	6.3	18.2	-1	-2.2	0.3	-1.5	-0.1	0.92	2003	10.6	17.6	8.7	16.1	-3.1	-4.5	-1.7	-4.4
TTTY14	2.3e-15	NA	NA	NA	NA	NA	NA	NA	NA	NA	NA	NA	NA	NA	NA	NA	NA	NA	NA	NA	NA	NA	NA	-1.7	-2.4	-0.6	-3	-1.8	0.079	432	0	1.5	0	3.2	-1.3	-2.5	0.3	-1.6	-0.1	0.88	1613	0	1.5	0	3.7	NA	NA	NA	NA
C1orf64	2.6e-15	1.2	-0.8	2.9	1.2	0	1	2229	10.7	4.3	15	6.6	-0.6	-1.7	0.5	-1	0	0.96	4700	5.2	9.3	14.2	23.1	1.8	0.4	3.5	2.5	1.3	0.18	863	8.4	0.7	17.2	3.9	3.9	2.5	6	4.8	3	0.0026	7	57.6	1.3	60.7	5.3	3.4	1.5	4.7	3.4
GAGE12J	4.6e-15	NA	NA	NA	NA	NA	NA	NA	NA	NA	NA	NA	1.8	0.9	2.4	4.8	3.6	0.00036	70	13	2	19.4	3	2.9	2	3.8	6.4	5.4	8.7e-08	18	74.9	3.3	54.1	5	1.3	-0.5	3.1	1.4	0.1	0.92	2159	24.7	3.1	48.4	9.1	3.2	1.2	4.8	3.1
NKAP	5.6e-15	1.3	-0.3	2.9	1.7	0	1	862	34.5	14.3	30	11.6	1.3	0.7	1.8	4.7	3.5	0.00045	77	114.1	61.7	57.1	28.3	2.1	1.3	2.9	5.2	4	6.4e-05	40	93.6	28.1	44.9	21.2	1.3	0.2	2.2	2.4	0.5	0.59	321	66.8	31.8	27.2	20.4	1.7	0.6	2.9	3.1
RNF113A	7.2e-15	0.9	-0.8	2.5	1.1	0	1	2848	105.8	67.3	78.1	49.4	1.8	1.3	2.3	6.8	5.8	8.8e-09	14	217.8	76.8	139.8	45.6	1.8	1	2.7	4.2	2.9	0.0032	98	106.1	35.2	66.8	24.8	1.4	0.3	2.5	2.5	0.6	0.57	261	75.8	34.3	39	23.2	1.6	0.4	2.7	2.7
PIN4	8.3e-15	1.8	-0.2	3.6	1.8	0	1	627	34	10.5	40.6	17.2	1.4	0.8	1.9	5.4	4.2	3e-05	38	113.8	51.4	54.5	33.2	2	1.2	2.8	5.2	4	7.3e-05	41	112.7	40.1	40.8	20.2	1.6	0.5	2.5	2.9	0.8	0.45	113	110.5	49.7	50.5	27.3	1.7	0.5	2.8	2.8
WBP5	1.1e-14	2.3	-0.1	4.1	1.9	0	1	509	307.9	70.9	280.8	86.7	1.9	1.3	2.5	5.9	4.7	2.5e-06	28	341.5	120.5	296.5	81.7	-0.6	-1.5	0.2	-1.5	-0.5	0.59	3276	38.5	52.5	29.8	40	-0.4	-1.8	0.8	-0.7	0	1	6103	26.7	33.7	33.4	20.5	0	-1.2	1.3	0.1
HDAC8	1.1e-14	2.3	0.4	4	2.4	0	1	188	19.3	2.4	19.5	4.3	2.2	1.6	2.8	7.2	6.1	1.1e-09	8	115.8	33.8	66.4	29.6	1.4	0.6	2.2	3.4	2.1	0.034	253	39.8	13.6	26.3	9.8	1	-0.1	2	1.7	0.2	0.84	1343	36.9	20.8	20.6	20.5	0.9	-0.3	2.2	1.6
LINC00278	1.5e-14	NA	NA	NA	NA	NA	NA	NA	NA	NA	NA	NA	NA	NA	NA	NA	NA	NA	NA	NA	NA	NA	NA	NA	NA	NA	NA	NA	NA	NA	NA	NA	NA	NA	NA	NA	NA	NA	NA	NA	NA	NA	NA	NA	NA	NA	NA	NA	NA
CGB5	2.8e-14	NA	NA	NA	NA	NA	NA	NA	NA	NA	NA	NA	-0.5	-1.2	0.3	-1.2	-0.1	0.91	3401	0.2	2.8	0.5	16.6	NA	NA	NA	NA	NA	NA	NA	NA	NA	NA	NA	NA	NA	NA	NA	NA	NA	NA	NA	NA	NA	NA	NA	NA	NA	NA
GAGE1	4.7e-14	1.2	-0.6	2.7	1.3	0	1	1705	0.4	0.1	0.8	0.1	0.4	-0.3	1.1	1.1	0.1	0.94	4172	3.8	3.4	4.6	4.6	2.2	1	3.7	3.5	2.2	0.025	230	6.2	0.6	5.1	2.4	2.8	1.4	4	3.9	2	0.048	23	2.7	0	3.8	0.1	1	-0.6	3.2	1.3
HUWE1	5.7e-14	0.7	-0.7	2.2	1	0	1	3085	11.8	7.6	4.5	5.2	1.3	0.7	1.8	4.9	3.7	0.00026	64	38.1	20.1	18.4	9.7	0.8	0	1.5	1.9	0.8	0.41	1873	43.7	35.8	19.2	16.5	1.3	0.2	2.2	2.4	0.5	0.59	318	73.2	41	25.6	16.1	0.6	-0.5	1.7	1.1
CGB	6e-14	NA	NA	NA	NA	NA	NA	NA	NA	NA	NA	NA	-0.2	-0.8	0.4	-0.7	0	1	7088	1.6	4.4	2.7	16.9	NA	NA	NA	NA	NA	NA	NA	NA	NA	NA	NA	NA	NA	NA	NA	NA	NA	NA	NA	NA	NA	NA	NA	NA	NA	NA
EBP	6.1e-14	1.1	-0.3	2.6	1.6	0	1	1034	227.2	120	75.4	77.3	1	0.4	1.5	3.4	2	0.045	229	224.8	135.2	138.5	66.8	1.7	0.9	2.4	4.2	2.9	0.0032	96	1165.4	552.9	524.4	226.3	0.9	-0.2	1.9	1.6	0.1	0.89	1695	671.1	436.2	282.8	164.4	1.2	0.1	2.3	2.2
BAG2	1.8e-13	-1.7	-3.5	0.1	-1.8	0	1	641	0.2	3.8	0.5	6.6	0.3	-0.5	1.1	0.7	0	1	7098	4.2	3.1	6.4	6.9	-0.3	-1.5	1.1	-0.4	0	0.97	10293	1.2	1.2	3.7	3.5	-0.6	-2.7	0.7	-0.9	0	0.99	4718	0.4	1.5	1.8	2.7	-0.9	-2.5	0.7	-1.1
CA5B	4.2e-13	0.7	-1.4	2.8	0.6	0	1	5773	0.8	0.5	1.3	1.7	3.2	2.2	4.1	7.2	6.1	1.1e-09	9	5.6	0.2	10.2	0.8	0.9	-0.1	2.1	1.8	0.8	0.45	2164	0.6	0.1	1.7	0.2	-0.1	-1.4	1.5	0	0	1	12889	0.7	0.5	1.4	1.4	0.4	-1.1	1.9	0.6
TIMM8A	1.3e-12	2.7	0.6	4.6	2.4	0	1	161	232.9	44.8	213.9	61.3	1.5	1	2	6	4.8	1.3e-06	26	244.3	106.4	124.3	49.4	1.4	0.7	2.2	3.9	2.6	0.0092	157	161.5	68	75.9	25	1.1	0.1	2.1	2.2	0.4	0.7	558	106.5	59.4	49.8	32.6	0.9	-0.2	2	1.6
APOD	1.4e-12	0.4	-1.4	2.1	0.4	0	1	7888	12.4	6.9	15.5	8.7	1.4	0.2	2.1	2.3	0.8	0.42	807	0.3	0	1.3	0	-0.2	-1.2	1	-0.2	0	0.99	11235	2.9	1.7	8	4	0	-1.5	1.5	0	0	1	12953	1.1	0.9	3.2	2.3	-0.2	-1.6	1.3	-0.2
GDPD2	1.9e-12	NA	NA	NA	NA	NA	NA	NA	NA	NA	NA	NA	0.8	-0.1	1.8	1.7	0.3	0.73	1718	6.4	2.2	13.8	7.6	1.6	0.8	2.4	4	2.7	0.0073	144	72.9	28.6	47.2	21.8	1.1	0	2.2	2	0.3	0.75	793	100.6	53.6	70	32.7	1.5	0.1	2.9	2.2
UXT	2.8e-12	-0.1	-1.6	1.3	-0.1	0	1	11614	315.2	317.4	177.7	167.5	1.4	0.9	1.9	5.6	4.4	1.1e-05	33	764.3	363.4	235.9	138.4	0.7	0	1.4	1.9	0.8	0.42	1953	370.9	258.4	123.9	81.2	1.2	0.3	2.2	2.6	0.6	0.56	234	522.5	241.2	187.2	69.7	1.5	0.4	2.6	2.8
HS6ST2	4.6e-12	NA	NA	NA	NA	NA	NA	NA	NA	NA	NA	NA	NA	NA	NA	NA	NA	NA	NA	NA	NA	NA	NA	NA	NA	NA	NA	NA	NA	NA	NA	NA	NA	NA	NA	NA	NA	NA	NA	NA	NA	NA	NA	NA	NA	NA	NA	NA	NA
ECHDC1	4.6e-12	1	-0.5	2.7	1.4	0	1	1601	9.4	3.9	7	5.2	0.5	0	1.1	1.9	0.5	0.64	1422	31.2	23.4	19.2	15.5	-0.9	-1.7	-0.1	-2.3	-1.1	0.27	1229	7.6	14.6	8.3	9.3	-0.2	-1.3	1.1	-0.2	0	1	10619	7.3	7.2	9.4	6.7	-0.5	-2.1	0.7	-0.8
ATP6AP1	4.7e-12	3.3	0.7	5	2.5	0	1	126	64.7	11.8	67	15.9	1	0.3	1.6	3	1.6	0.11	314	127.8	81.2	102.2	49.1	2.1	1.3	2.8	4.9	3.7	0.00023	53	367.6	140.3	186.2	81	0.5	-0.6	1.6	0.8	0	1	5155	163.8	134.2	85.4	103.4	1	-0.2	2.1	1.7
RPS4X	5.2e-12	0.7	-0.6	2.1	1.1	0	1	2791	770.2	464.1	171.1	245.6	1	0.4	1.5	3.7	2.4	0.015	181	1551.5	975.8	574	365.1	0.8	0	1.6	2	0.9	0.37	1671	1095.1	897.3	506.7	274.7	1.3	0.3	2.3	2.6	0.6	0.54	195	1621.9	844.7	560.6	241.8	0.7	-0.4	1.8	1.2
UBE2A	5.9e-12	-0.3	-1.8	1.3	-0.3	0	1	8876	48.4	56.3	42.9	35.7	1	0.3	1.6	2.9	1.4	0.15	381	26.8	14.8	26.8	15.8	0.9	0.2	1.6	2.6	1.4	0.15	752	93.9	55	35.2	29.9	0.9	-0.1	1.9	1.8	0.2	0.82	1110	99.1	57.7	45.3	23.3	1	-0.1	2.1	1.9
CHAC1	6.6e-12	-1.2	-3.4	0.5	-1.3	0	1	1660	29.9	85.5	32.7	129.8	-1.2	-2.1	-0.4	-3	-1.5	0.13	347	4.6	13.3	9.1	25.4	4.9	3.3	6	7.1	6	2e-09	11	27	0	52.8	0.2	-0.4	-2	1.9	-0.4	0	1	8940	2.5	3.1	4.6	11.6	-0.8	-2.7	1.5	-0.7
ACRC	1.1e-11	6.5	4	8	3.8	1.3	0.2	8	26.1	0	31.2	0	2.7	1.7	3.5	6.4	5.3	1.3e-07	19	5.9	0.4	10.3	1.3	1.7	0.6	3	3.2	1.9	0.057	333	4.5	0.6	6.7	1.6	1.4	-0.1	2.9	1.9	0.3	0.79	945	1.7	0.1	5	0.4	2.2	0.4	4.1	2.4
FAM151A	1.3e-11	1.9	-0.2	3.7	1.8	0	1	625	340.7	101	293.3	111.6	0.3	-0.3	0.9	0.9	0	0.98	5205	1244.3	1136.8	818.7	821.6	3.3	1.8	4.3	5.7	4.5	6.7e-06	31	704.1	170.6	594.9	310.1	-0.1	-1.5	1.3	-0.1	0	1	11826	341.5	435.7	288.5	499.9	2.3	0.6	3.9	2.8
GSTP1	3.8e-11	-0.4	-1.9	1.2	-0.5	0	1	7498	21.2	33	13.7	44.6	1.1	0.3	1.9	3	1.5	0.12	332	499.7	300.9	628.9	425	0	-0.7	0.8	0	0	1	13573	2781.9	3747.9	939	1562.1	0	-0.5	0.4	-0.1	0	1	12084	3571.8	4950.3	1534.3	2366.6	0	-0.4	0.5	-0.1
CGB8	3.9e-11	NA	NA	NA	NA	NA	NA	NA	NA	NA	NA	NA	-0.2	-1	0.5	-0.6	0	1	8092	1.3	4.2	2.3	15.9	NA	NA	NA	NA	NA	NA	NA	NA	NA	NA	NA	NA	NA	NA	NA	NA	NA	NA	NA	NA	NA	NA	NA	NA	NA	NA
IDH3G	9.8e-11	0.1	-1.5	1.7	0.1	0	1	11039	32.7	40.5	22	60	0.8	0.2	1.4	2.5	1.1	0.28	557	40.2	24.4	33.5	22.5	1	0.2	1.7	2.6	1.4	0.17	807	92.3	55.4	58	25.2	1.1	0.1	2.1	2.1	0.4	0.72	624	114.2	63.7	65.7	45.4	1.1	-0.1	2.2	1.8
TSR2	1e-10	1.2	-0.2	2.7	1.7	0	1	840	47.9	27.2	16.5	29.8	1.2	0.7	1.7	4.6	3.4	0.00066	82	114.6	62.4	49.1	45.1	2	1.1	2.8	4.8	3.5	0.00041	63	155.5	51.3	83.6	41.2	0.9	-0.3	2	1.4	0.1	0.93	2199	88.1	57.9	56.1	48.7	1.2	0.1	2.4	2.2
ANPEP	1.4e-10	1	-0.7	2.8	1.2	0	1	2188	0.9	0.2	1.3	0.6	-1	-2	-0.1	-2.1	-0.6	0.52	1040	14.5	23.9	33.9	38.5	0.1	-0.8	0.9	0.1	0	1	12377	174.5	222.3	102.9	122	-0.4	-1.6	0.7	-0.8	0	1	5769	161.2	250.7	110.9	149.3	-1.9	-3.1	-0.6	-2.9
APOC3	1.7e-10	NA	NA	NA	NA	NA	NA	NA	NA	NA	NA	NA	-0.5	-1.5	0.5	-0.8	0	0.99	6049	1	1.4	3	5.7	0.7	-0.4	1.8	1.3	0.4	0.69	4217	10.9	5.7	19.1	15.1	NA	NA	NA	NA	NA	NA	NA	NA	NA	NA	NA	0.1	-1.9	2	0.1
H1F0	1.7e-10	-0.5	-2.1	1.1	-0.6	0	1	6165	58.8	88.1	33.4	99.2	-1.4	-2.5	-0.5	-3	-1.6	0.11	315	68.3	127.6	127.5	114.1	2.1	1.3	2.9	5	3.8	0.00016	47	176.8	56.6	113.2	35.1	0.3	-0.9	1.5	0.5	0	1	7527	138.5	106.6	120.8	80	1.2	0.1	2.3	2.1
XAGE3	2.1e-10	NA	NA	NA	NA	NA	NA	NA	NA	NA	NA	NA	1.6	0.5	2.7	3.2	1.8	0.075	274	43.8	11.3	104.4	17.8	2.5	1.6	3.4	5.9	4.8	1.8e-06	25	98.2	15.5	80.9	24.4	1	-0.3	2.2	1.5	0.1	0.91	1866	16.9	4.6	24.3	8.6	2.1	0.4	3.5	2.5
CGB7	2.4e-10	0.4	-1.1	1.8	0.5	0	1	6902	1.6	1.3	1.8	2.3	-0.3	-1.1	0.4	-0.9	0	0.98	5451	0.7	3.3	1.5	14.8	NA	NA	NA	NA	NA	NA	NA	NA	NA	NA	NA	NA	NA	NA	NA	NA	NA	NA	NA	NA	NA	NA	NA	NA	NA	NA
PIN4P1	3.1e-10	1.2	-0.4	2.8	1.5	0	1	1147	6	2.3	5.9	3	1.3	0.7	1.8	4.9	3.7	0.00025	60	14.6	6.1	9.4	5	1.8	1	2.6	4.2	2.9	0.0032	99	22.7	7.5	10.9	8	1.3	0.2	2.3	2.4	0.5	0.61	372	16.4	7.6	7.6	4.6	1.2	0	2.4	1.9
CCKBR	3.3e-10	NA	NA	NA	NA	NA	NA	NA	NA	NA	NA	NA	0.4	-0.3	1.2	1.1	0.1	0.94	4199	2.8	2.3	4.6	6	-1.1	-2.2	0	-2	-0.9	0.38	1711	2.8	7.5	6.1	11.3	NA	NA	NA	NA	NA	NA	NA	NA	NA	NA	NA	-1	-2.8	1.1	-1
SATB1	9.8e-10	1.5	0	3	2	0	1	419	2.2	0.5	2.4	0.6	0.4	-0.4	1.2	1	0	0.96	4875	0.5	0.4	1.5	1.6	-1.8	-3.2	-0.7	-3.2	-1.9	0.055	311	0.2	2.5	0.6	4.4	0.1	-1.8	1.3	0	0	1	12609	0.2	0.3	0.9	0.7	-1.1	-2.6	0.4	-1.4
ATP11C	1e-09	-0.2	-1.9	1.9	-0.1	0	1	11418	3	3.2	1.3	6.4	1.4	0.8	2	4.8	3.5	0.0004	72	8.8	3.3	8.4	3.1	0.9	0.1	1.8	2.2	1.1	0.29	1297	15.3	8.3	12.1	5.6	1.6	0.4	2.7	2.7	0.6	0.53	156	25.7	12.4	14.3	14	0.1	-1	1.2	0.2
RPL10	1.2e-09	0.4	-1	1.8	0.6	0	1	6086	192.5	147.7	99.6	89.4	1.2	0.6	1.6	4.5	3.3	0.0011	90	269.2	160.9	99.6	54	0.6	-0.1	1.2	1.6	0.6	0.55	2880	187.2	140.5	59.8	64.3	1	0	1.9	1.9	0.3	0.78	913	227.9	133.2	78.6	48.4	0.9	-0.2	2	1.6
CXorf56	1.3e-09	1.8	0.3	3.2	2.3	0	1	227	110.7	43.8	60.2	22	1.1	0.5	1.6	3.9	2.6	0.0081	151	48.2	25.6	24.3	17.9	0.8	0	1.6	2	0.9	0.38	1748	17.4	10.3	8.3	7.7	1.1	0	2.1	2.1	0.4	0.73	659	22.7	11	13.6	7.3	0.9	-0.3	2	1.4
TREM1	1.6e-09	NA	NA	NA	NA	NA	NA	NA	NA	NA	NA	NA	NA	NA	NA	NA	NA	NA	NA	NA	NA	NA	NA	NA	NA	NA	NA	NA	NA	NA	NA	NA	NA	NA	NA	NA	NA	NA	NA	NA	NA	NA	NA	NA	NA	NA	NA	NA	NA
LINC00458	1.6e-09	-1.1	-2.5	0.4	-1.4	0	1	1422	1.4	5.6	1.3	5.1	-0.2	-0.8	0.4	-0.6	0	1	8212	0.2	0.3	0.5	1.2	NA	NA	NA	NA	NA	NA	NA	NA	NA	NA	NA	NA	NA	NA	NA	NA	NA	NA	NA	NA	NA	NA	NA	NA	NA	NA
HCCS	2e-09	1.9	0.1	3.5	2.1	0	1	333	42.9	13.2	35.6	14.7	1.1	0.6	1.6	4.3	3	0.0027	112	92	49.6	52.6	36.1	1.9	1.1	2.7	5	3.7	0.00018	49	114.6	36.7	50.9	20.2	0.2	-0.9	1.3	0.4	0	1	9093	63.2	54.2	39.7	33.2	1	-0.1	2.2	1.8
VCX3B	2.8e-09	NA	NA	NA	NA	NA	NA	NA	NA	NA	NA	NA	1	0.2	1.7	2.5	1.1	0.28	552	1.3	0.2	2.3	0.9	2.3	1.2	3.2	4.4	3.1	0.002	83	5.6	0.2	6.2	0.7	1.9	0.5	3	2.6	0.6	0.55	210	2	0	4	0	1.3	-0.2	2.7	1.7
PRKX	2.8e-09	0.5	-0.9	2	0.7	0	1	5214	1.5	1.1	1.2	1.1	0.8	0.2	1.5	2.5	1	0.31	600	2.6	1.2	2.9	1.7	1.6	0.8	2.5	3.9	2.6	0.0092	158	6.6	2.1	4.2	2.6	1.6	0.5	2.8	2.9	0.8	0.45	110	5.6	1	7.5	1.3	1.2	-0.1	2.4	1.8
LOC100129935	2.9e-09	NA	NA	NA	NA	NA	NA	NA	NA	NA	NA	NA	NA	NA	NA	NA	NA	NA	NA	NA	NA	NA	NA	NA	NA	NA	NA	NA	NA	NA	NA	NA	NA	NA	NA	NA	NA	NA	NA	NA	NA	NA	NA	NA	NA	NA	NA	NA	NA
PGK1	3e-09	0.5	-1.1	2.2	0.7	0	1	5531	27.6	24.1	15.3	22.9	1.4	0.7	1.9	4.7	3.4	0.00057	80	143.7	70.5	75.9	46.8	0.9	0.1	1.6	2.2	1	0.29	1330	272.5	203.8	140.2	83.6	1	0	2	2	0.3	0.75	814	334.6	201.8	109.3	96.3	1.1	0	2.1	2
UBA1	3.3e-09	1.2	-0.2	2.6	1.8	0	1	740	60.1	28.9	18.9	15.7	1.3	0.7	1.8	4.9	3.7	0.00026	63	134	69.6	55.6	28.6	1.3	0.6	2.1	3.5	2.2	0.029	240	104.6	55.2	60.1	28.7	1.2	0.1	2.1	2.2	0.4	0.68	496	96.5	49.7	52.2	21.4	1.1	-0.1	2.3	1.9
GAST	4.7e-09	NA	NA	NA	NA	NA	NA	NA	NA	NA	NA	NA	-0.6	-1.4	0.4	-1.2	-0.1	0.92	3828	0.2	1.3	0.9	7.1	NA	NA	NA	NA	NA	NA	NA	NA	NA	NA	NA	NA	NA	NA	NA	NA	NA	NA	NA	NA	NA	NA	NA	NA	NA	NA
PHOSPHO1	5.2e-09	0.3	-2.2	1.8	0.2	0	1	10733	186.2	141.4	183.5	105.3	0.1	-0.4	0.6	0.4	0	1	9529	378	391.2	163.5	135.4	1.7	0.8	2.5	3.9	2.6	0.0083	150	350.1	162.1	216.4	119.7	-0.2	-1.3	1.2	-0.2	0	1	10913	40	31.1	48.7	22.4	1	-0.3	2.3	1.5
PRR9	6e-09	NA	NA	NA	NA	NA	NA	NA	NA	NA	NA	NA	-1.2	-1.9	-0.4	-2.7	-1.2	0.23	492	0	0.6	0	2.8	NA	NA	NA	NA	NA	NA	NA	NA	NA	NA	NA	NA	NA	NA	NA	NA	NA	NA	NA	NA	NA	NA	NA	NA	NA	NA
ACTC1	7.5e-09	NA	NA	NA	NA	NA	NA	NA	NA	NA	NA	NA	NA	NA	NA	NA	NA	NA	NA	NA	NA	NA	NA	0.1	-1.5	1.5	0.1	0	1	12374	0.3	0.3	1.5	1.2	NA	NA	NA	NA	NA	NA	NA	NA	NA	NA	NA	NA	NA	NA	NA
NDUFB11	7.6e-09	2.2	0.1	4	2.1	0	1	376	285.9	67.6	251.2	64.8	1.3	0.7	1.8	4.9	3.7	0.00021	52	388.7	216.4	164.4	90	1	0.2	1.7	2.7	1.5	0.14	681	368.2	251.6	108.5	82.4	1.2	0.2	2.2	2.5	0.6	0.57	283	391.8	201.1	166.9	72.4	0.8	-0.3	1.8	1.4
IFITM2	1e-08	NA	NA	NA	NA	NA	NA	NA	NA	NA	NA	NA	0	-1	1	0	0	1	14152	5.1	2.8	19.2	7.3	-0.1	-1.1	0.9	-0.1	0	1	12368	119.6	112.5	122.9	108.2	1.1	-0.4	2.5	1.5	0.1	0.92	2058	227.6	100.7	390.3	65	0.4	-1.1	2	0.5
LGALS16	1.1e-08	NA	NA	NA	NA	NA	NA	NA	NA	NA	NA	NA	NA	NA	NA	NA	NA	NA	NA	NA	NA	NA	NA	NA	NA	NA	NA	NA	NA	NA	NA	NA	NA	NA	NA	NA	NA	NA	NA	NA	NA	NA	NA	NA	NA	NA	NA	NA	NA
CD52	1.2e-08	1.8	0	3.2	2	0	1	453	3.4	0	5.6	0	-0.3	-1.1	0.4	-0.7	0	1	6889	4	4.7	9	10.6	0.7	-0.5	1.7	1.2	0.3	0.73	4677	5.1	1.8	13.4	4.7	0.8	-0.6	2.1	1.1	0	0.96	3462	11.1	1.7	37.2	3.4	0.7	-0.8	2.6	0.9
WLS	1.3e-08	-0.5	-2.2	1.1	-0.6	0	1	6015	29.5	45.4	23.1	36.8	0.2	-0.5	1	0.6	0	1	7544	6.4	7.6	8.9	11.5	-3	-4.1	-1.9	-5.8	-4.6	3.7e-06	28	2.3	17.1	4.3	18.5	-2.4	-4.1	-0.7	-2.6	-0.6	0.54	196	0.3	3.2	1.1	6	-1.5	-3	0	-1.9
OGT	1.4e-08	0.1	-1.3	1.7	0.2	0	1	10530	24.9	26.8	8.2	23.2	1.2	0.6	1.7	4.2	2.9	0.0035	123	37.5	21.1	19.6	15.1	0.7	-0.1	1.5	1.8	0.8	0.43	2059	25.5	15.4	14.6	11.4	0.9	-0.2	1.8	1.6	0.2	0.87	1540	34.7	21.9	12.4	12.7	0.8	-0.3	1.8	1.3
HAUS7	1.6e-08	0.8	-0.7	2.4	1.1	0	1	2833	14.6	5.9	10.1	7.5	1.2	0.6	1.7	4	2.7	0.0076	146	44.1	24.7	30.7	22.9	1.7	0.7	2.6	3.6	2.4	0.019	208	96.6	37.4	72.1	31	1.3	0	2.5	2.1	0.3	0.73	681	44	18.9	40.3	27.3	0.7	-0.5	1.9	1.1
WNK3	1.8e-08	1.8	0.1	3.3	2.1	0	1	339	10.3	3.7	8	2.5	2	1.4	2.5	7.1	6.1	1.1e-09	11	10.9	3.2	6.1	2.7	0.3	-0.8	1.5	0.5	0.1	0.92	8741	1	0.6	1.3	1.4	1.5	0.3	2.6	2.5	0.5	0.59	311	2.1	0.8	2.2	0.9	1	-0.6	2.7	1.2
SLC12A3	2e-08	NA	NA	NA	NA	NA	NA	NA	NA	NA	NA	NA	-0.3	-1.4	0.5	-0.8	0	1	6492	2.5	3.9	4.6	9.6	-0.6	-1.4	0.1	-1.6	-0.6	0.55	2851	29.2	41.6	13.3	29.1	-0.8	-2.1	0.6	-1.1	0	0.97	3753	9.3	14	10.7	15.1	-0.3	-2.6	1.2	-0.4
NSDHL	2.2e-08	1.1	-0.5	2.9	1.4	0	1	1503	68.7	34.5	65.7	25.2	1.1	0.5	1.6	4.1	2.8	0.0053	137	74.6	38.5	52.2	31.6	0.9	0.2	1.7	2.6	1.4	0.17	813	130.2	70.1	47	36.3	0.7	-0.4	1.9	1.3	0.1	0.95	2680	102.1	63.9	45.8	52.8	1	-0.1	2.3	1.8
RAB31	2.6e-08	0.7	-1.1	2.5	0.8	0	1	4521	0.7	0.3	1.3	0.8	0.7	-0.2	1.5	1.6	0.3	0.77	2015	0.9	0.3	3.8	0.7	-1.7	-2.8	-0.8	-3.8	-2.5	0.012	176	6	20.1	8.3	15.4	-1.7	-3	0.1	-1.8	-0.2	0.83	1210	1.2	4.6	2.1	8.9	-0.4	-1.9	1.2	-0.5
CYP1A1	2.8e-08	NA	NA	NA	NA	NA	NA	NA	NA	NA	NA	NA	0	-1.8	1.4	0	0	1	14209	1.4	0.8	8	3.2	-2.5	-4.1	-0.9	-3.2	-1.9	0.06	352	5.2	33	14.7	71.8	0	-3.4	2	-0.4	0	1	8650	61.1	53	208.6	71.9	-0.5	-4.8	3.3	-0.2
USP9X	3e-08	0.7	-0.6	2.1	1.1	0	1	2589	26	14.9	8.6	6.4	1.4	0.8	1.9	5.1	3.9	0.00011	47	12.1	5.4	8.4	3.6	1.2	0.4	1.9	3	1.8	0.078	420	11.5	5.9	5.7	3.6	1	-0.1	2	1.8	0.2	0.82	1138	14.8	8.3	7.5	4.2	0.7	-0.4	2	1.2
RBM3	3.1e-08	1.4	-0.3	2.8	1.6	0	1	992	79	31.6	61.6	12.2	1.4	0.8	1.9	5.2	4	6.1e-05	42	175.7	87.2	71.5	42	0.6	-0.2	1.3	1.5	0.5	0.59	3244	111.7	91.4	57.3	40.3	0.9	-0.1	1.9	1.8	0.2	0.82	1117	144.9	85.3	50.2	35.8	0.9	-0.2	1.9	1.5
PFN2	5e-08	-0.3	-1.7	1.2	-0.4	0	1	8626	46.2	47.7	22.5	35.2	0	-0.6	0.6	0	0	1	14092	23.1	26.5	17.9	26.5	-1.7	-2.6	-0.8	-3.7	-2.4	0.016	194	21.2	61.8	21.7	39.9	-0.6	-1.8	0.6	-1	0	0.98	4230	44.6	60.3	33.1	49.7	-0.6	-1.9	0.7	-0.9
ABCA1	5.2e-08	-0.8	-2.2	0.7	-1	0	1	3178	2.9	4.5	2.1	2.5	0.3	-0.5	1	0.7	0	1	7205	1.3	0.7	3	1.3	0.6	-0.5	1.6	1.1	0.3	0.76	5170	2.2	1.7	3.7	2.1	0.4	-1.2	1.7	0.5	0	1	8280	6.7	4.9	9.5	3.8	1.4	-0.3	2.8	1.6
STS	5.4e-08	0.7	-1.1	2.5	0.8	0	1	4638	1.3	0.9	1.6	2.1	0.1	-0.8	0.9	0.1	0	1	12497	0.2	0.4	1.1	1.5	-0.3	-1.7	0.6	-0.7	-0.2	0.87	7276	6.3	7.9	9.1	6.1	0	-1.1	1.2	0	0	1	12582	3.2	2.7	3.4	2.9	1.1	-0.6	2.6	1.3
PKIA	5.9e-08	0.8	-0.8	2.3	1	0	1	3050	1.1	0.6	1.3	0.7	-0.4	-1.2	0.3	-1	0	0.96	4659	0	0.2	0.1	1	-0.1	-1.3	1.4	-0.1	0	1	12362	0.2	0.1	0.7	0.5	NA	NA	NA	NA	NA	NA	NA	NA	NA	NA	NA	NA	NA	NA	NA
EIF2S3	5.9e-08	1.1	-0.3	2.4	1.6	0	1	1055	56.7	28.3	26.5	13.4	1.1	0.6	1.6	4.3	3.1	0.002	101	175.4	99.3	71.7	35	2.1	1.4	2.8	5.4	4.2	2.5e-05	35	204.7	76	83.5	28.1	0.8	-0.2	1.7	1.6	0.2	0.87	1507	126.5	85.2	37.7	25.6	1	-0.1	2.1	1.8
RBM41	6.5e-08	1.1	-0.6	2.9	1.2	0	1	2119	7.1	3.7	5	6.1	1.8	0.9	2.5	4.3	3	0.0027	109	12.1	3.1	16.6	6.4	1	0.2	1.8	2.6	1.4	0.17	816	11.8	4.8	7.7	4.4	0.4	-0.8	1.5	0.6	0	1	6786	12.8	10.5	12.5	8.9	1.3	0	2.5	1.9
MCTS1	9.9e-08	1.2	-0.2	2.7	1.7	0	1	838	9.4	4.8	7.4	2.9	1.3	0.7	1.8	4.8	3.6	0.00029	66	18.9	9.3	7.8	4.4	0.3	-0.5	1.1	0.7	0.2	0.88	7551	15.8	12.7	10.9	5.5	1.1	0.1	2.2	2.1	0.4	0.7	590	21.1	11.2	10.9	5.2	0.5	-0.8	1.8	0.8
ENO2	1e-07	0.7	-1	2.2	0.8	0	1	4185	109.7	68.2	82.2	59.4	0.7	0.2	1.3	2.8	1.3	0.19	449	133.5	97.4	72	52.5	0	-1.1	1	0	0	1	13341	65.3	71.9	78.5	63.6	0.1	-1	1.2	0.2	0	1	10800	141.4	127	108	67.1	-0.2	-1.6	1	-0.4
CALB2	1.1e-07	-0.3	-2.2	1.6	-0.3	0	1	9412	0.9	1.9	1.4	6	-1.1	-1.7	-0.3	-2.4	-1	0.34	646	0	0.3	0	1.6	-2.1	-2.9	-0.8	-2.8	-1.5	0.13	625	0	0.9	0	3	NA	NA	NA	NA	NA	NA	NA	NA	NA	NA	NA	NA	NA	NA	NA
HLA-DRB1	1.2e-07	NA	NA	NA	NA	NA	NA	NA	NA	NA	NA	NA	0.5	-0.3	1.3	1.2	0.1	0.91	3482	0.8	0.4	2.5	1	1.3	-0.2	2.4	1.6	0.6	0.52	2634	1.3	0.1	5.2	0.3	0.7	-0.9	1.9	0.9	0	1	4926	0.9	0.6	2.6	1.5	0.1	-1.8	2	0.1
LAMP2	1.3e-07	0.1	-1.3	1.6	0.1	0	1	11137	11.3	11.2	4.6	7.8	0.7	0.1	1.3	2.4	0.9	0.36	693	18.5	11.1	13.5	9	1.1	0.3	1.9	2.7	1.5	0.14	716	64.1	37.3	44.8	22.7	0.4	-0.8	1.7	0.7	0	1	6615	25.1	15.8	23.8	13.6	1	-0.4	2.2	1.4
MAGEA6	1.4e-07	3.2	1.1	5.2	2.6	0	1	113	37.7	2.4	38.2	5.2	2.8	1.9	3.6	7.2	6.1	1.1e-09	10	9.8	0.6	13.1	2	NA	NA	NA	NA	NA	NA	NA	NA	NA	NA	NA	NA	NA	NA	NA	NA	NA	NA	NA	NA	NA	NA	NA	NA	NA	NA
NGFRAP1	1.6e-07	2.9	1.1	4.6	3.2	0.5	0.6	35	55	6.6	59.3	10.6	0.7	0.1	1.3	2.3	0.9	0.39	755	58.7	43.1	43.3	41.7	-0.2	-1	0.7	-0.3	0	0.97	10452	26.6	29.8	23.5	22.4	-1.1	-2.3	0	-2	-0.3	0.76	844	10	26	13.4	21.7	-0.3	-1.8	1.2	-0.4
BECN1P1	1.8e-07	0.6	-1.7	3.2	0.6	0	1	6511	249.9	140.3	307.5	218	0.4	-0.1	1.1	1.5	0.2	0.81	2219	208.4	144.2	113.8	115.4	3.4	1.8	5.4	4.9	3.6	0.00028	59	30.9	1.6	52.3	8.4	0	-1.7	1.8	0	0	1	12982	1.8	2.5	6.3	9.8	NA	NA	NA	NA
SSR4	1.9e-07	0.4	-1.2	1.9	0.4	0	1	7805	398.4	378.7	118.3	531.4	1.3	0.8	1.8	5.2	4	6.3e-05	43	400.5	198.1	176.5	85.1	1	0.3	1.8	2.9	1.6	0.1	520	481.4	267.9	176.6	119.8	1.6	0.6	2.5	3	0.9	0.39	79	403.4	178	118.1	70.3	0.5	-0.6	1.6	0.8
SNAR-F	1.9e-07	NA	NA	NA	NA	NA	NA	NA	NA	NA	NA	NA	1.3	0.2	2.4	2.4	0.9	0.35	675	70	18.6	122.4	60.1	2.1	0.9	3.2	3.6	2.4	0.018	201	170.8	25.5	197.8	69.7	1.5	0.1	2.7	2.1	0.4	0.71	609	15.8	1.5	38.7	2.3	1.6	-0.5	3.3	1.5
ATG9B	2e-07	0.2	-2.4	2.8	0.2	0	1	10676	8	7.6	11	15.5	0.1	-0.5	0.7	0.4	0	1	9673	45.7	47.2	36	32.9	1.4	0.6	2.3	3.5	2.2	0.029	238	36.3	15.2	25.4	12	1	-0.4	2.3	1.4	0.1	0.93	2267	44.6	25	47.6	18.9	1.3	-0.2	2.7	1.7
DKC1	2.5e-07	1.5	-0.5	3.1	1.5	0	1	1170	112.9	43.1	115.4	33.7	0.9	0.4	1.4	3.5	2.2	0.03	208	235.3	144.2	80.9	63.2	1.4	0.7	2.1	4	2.7	0.0061	131	189.9	95.3	54.9	37	1	0	2	1.9	0.3	0.78	864	154.7	83.6	76.6	43.3	1.3	0.2	2.4	2.4
FBXO6	2.5e-07	1	-1.2	3.1	1	0	1	3426	17.9	8.7	22.7	18	0.6	-0.2	1.4	1.5	0.2	0.81	2264	15.7	8.6	20	13.8	1.9	1	2.8	4.2	2.9	0.0034	103	24.2	5.4	27.1	7.2	0.7	-0.8	2	0.9	0	0.99	4773	10.9	4.9	22.6	6	0	-1.4	1.4	0
LEP	3e-07	NA	NA	NA	NA	NA	NA	NA	NA	NA	NA	NA	NA	NA	NA	NA	NA	NA	NA	NA	NA	NA	NA	1.2	0.1	2.3	2.1	1	0.33	1481	0.4	0	1.2	0.2	NA	NA	NA	NA	NA	NA	NA	NA	NA	NA	NA	NA	NA	NA	NA
FUNDC1	3.5e-07	1.8	0.1	3.4	2.1	0	1	326	131.9	39	112.7	39.6	1.1	0.5	1.6	4.2	2.9	0.0033	115	157.3	85.3	62.3	49.4	0.5	-0.3	1.2	1.3	0.4	0.69	4216	101.8	75.6	50.8	37.2	1.1	0.1	2	2.1	0.4	0.72	641	130.2	74.2	60.7	44.2	1.1	-0.1	2.2	1.8
PRPS1	3.8e-07	1.2	-0.3	2.7	1.6	0	1	925	20.4	10.1	12.3	9.8	0.7	0.1	1.3	2.4	0.9	0.37	706	101.5	65.5	90.6	47.3	2.4	1.5	3.2	5.8	4.6	4.1e-06	29	200.3	58.9	131.4	37.7	0.5	-0.7	1.7	0.8	0	1	5310	42.5	27.4	41.3	21.4	2	0.6	3.4	2.9
TNFRSF1B	4.4e-07	0.1	-1.8	2.1	0.1	0	1	11578	2.8	3.6	3.3	7.4	-0.7	-1.7	0.8	-0.9	0	0.98	5223	0.2	0.2	1.5	1	-0.2	-1.5	0.9	-0.4	-0.1	0.95	9696	0	0	0.1	0	NA	NA	NA	NA	NA	NA	NA	NA	NA	NA	NA	NA	NA	NA	NA
TUBA3D	4.6e-07	0.8	-0.8	2.4	1	0	1	3101	15.4	8.3	12.4	6	-0.2	-0.9	0.4	-0.7	0	1	7094	21.5	22	20.6	21.5	1.7	0.8	2.7	3.7	2.4	0.016	195	21.9	6.8	22.1	8.9	0.7	-0.7	2.6	1	0	0.97	4007	10.6	3.1	17.1	5	1.8	0.2	3.3	2.3
PQBP1	5e-07	1.1	-0.8	2.7	1.2	0	1	2232	497.7	234.5	371.1	207.6	1.4	0.8	1.9	5.6	4.4	9.5e-06	31	739.5	356.1	264.3	130.5	1.4	0.6	2.1	3.8	2.5	0.013	182	281	134.1	117	74	1.1	0	2	2	0.3	0.74	753	217.3	108.8	92.5	46.4	1.2	0.1	2.3	2.2
SLC7A3	5.1e-07	NA	NA	NA	NA	NA	NA	NA	NA	NA	NA	NA	0.3	-0.5	1.1	0.8	0	0.99	6295	22.2	22	29.4	38.9	0.5	-0.5	1.4	1	0.3	0.8	5811	77.6	67.5	65.5	60.9	0.1	-1.3	1.3	0	0	1	12327	70.6	80.4	61.9	70.1	0.1	-1.4	1.5	0.1
TREML2	5.4e-07	NA	NA	NA	NA	NA	NA	NA	NA	NA	NA	NA	-1.2	-1.9	-0.3	-2.5	-1	0.33	626	0	0.1	0	0.4	NA	NA	NA	NA	NA	NA	NA	NA	NA	NA	NA	NA	NA	NA	NA	NA	NA	NA	NA	NA	NA	NA	NA	NA	NA	NA
ODAM	5.5e-07	NA	NA	NA	NA	NA	NA	NA	NA	NA	NA	NA	NA	NA	NA	NA	NA	NA	NA	NA	NA	NA	NA	-0.4	-1.5	0.6	-0.8	-0.2	0.86	6954	2.8	3.9	6.6	6.3	-0.5	-2.1	0.8	-0.8	0	1	5709	0.2	0.8	0.9	1.8	0.4	-1.1	1.9	0.6
HAPLN1	5.5e-07	NA	NA	NA	NA	NA	NA	NA	NA	NA	NA	NA	NA	NA	NA	NA	NA	NA	NA	NA	NA	NA	NA	-2	-3.3	-0.8	-3.1	-1.8	0.066	384	0.4	3.9	1.2	7	-0.4	-2	1.2	-0.5	0	1	8125	0.3	0.4	0.9	1	0	-2	1.7	-0.1
DDX3X	5.7e-07	0.4	-1.1	1.7	0.5	0	1	7308	209.3	162.6	84.9	87.1	0.7	0.2	1.2	2.8	1.3	0.19	445	119.9	82.9	53.3	30.7	1.3	0.6	2	3.7	2.4	0.017	196	90.3	46.8	40.1	19.7	0.7	-0.3	1.7	1.4	0.1	0.92	2177	92.9	59.7	39.2	21.6	1.4	0.3	2.5	2.5
ZFAND2A	6e-07	-1.1	-2.7	0.3	-1.6	0	1	1070	295.1	754.4	123.4	666.8	0.5	-0.2	1.1	1.5	0.2	0.83	2416	144.8	94.1	166.7	75.4	1.9	1	2.7	4.4	3.2	0.0015	79	127.4	37.3	78.5	32.4	1	-0.2	2.2	1.6	0.1	0.88	1656	70.3	42.4	61.7	45.2	0.9	-0.4	2.3	1.3
LYPD3	7.1e-07	0	-1.9	2.3	0	0	1	12766	1.1	0.5	2.2	1.6	-0.4	-1.2	0.4	-0.9	0	0.98	5220	1.3	2.1	3.6	4.9	-1.2	-2.4	0.1	-1.8	-0.8	0.44	2111	18.8	29.5	28.7	40.7	0.1	-1.7	1.9	0.1	0	1	11692	5.1	4.1	12.1	10.9	1.3	-1.2	3.1	1.1
SERPINE1	7.3e-07	NA	NA	NA	NA	NA	NA	NA	NA	NA	NA	NA	0.5	-0.3	1.2	1.2	0.1	0.92	3606	4.8	2.8	9.1	5.3	1	-0.1	2.3	1.8	0.7	0.48	2312	10.1	2.9	12.3	3.9	0.7	-0.5	1.9	1.2	0	0.96	3249	19.7	11.5	18.9	11.7	1.5	0	3.1	2
SLC6A19	7.5e-07	NA	NA	NA	NA	NA	NA	NA	NA	NA	NA	NA	-0.2	-1	0.6	-0.4	0	1	9423	16.4	19.1	17.3	24.3	-0.2	-1	0.7	-0.4	0	0.96	10180	50.1	51	33	38.5	0.2	-1	1.3	0.3	0	1	9466	25.7	27	19.4	19.3	0	-1.6	1.7	0
KDM6A	7.9e-07	0.5	-1	1.9	0.6	0	1	6233	6.4	4.9	3.5	3.5	0.5	-0.2	1.1	1.5	0.2	0.83	2475	5.6	4.5	5.7	5.8	0.5	-0.4	1.3	1.1	0.3	0.75	5029	6.4	4.1	5.1	3.6	0.7	-0.4	1.8	1.3	0.1	0.95	2776	9.6	5.2	5.6	4.7	0.3	-1	1.6	0.5
MAGEB2	8.8e-07	3.3	1.2	5	2.9	0.2	0.83	53	51.9	4.8	49.4	7.5	0.9	0.3	1.5	3.3	1.9	0.053	239	231.5	134	135.1	77	2.3	1.4	3.2	4.9	3.7	0.00024	57	66.4	16.7	47	21.2	1.5	0	2.9	2	0.3	0.74	763	42.6	16.4	56.6	18.3	1.7	0.2	3	2.2
CCND1	1.1e-06	-1.4	-3	0.3	-1.6	0	1	916	1.3	4.1	1.5	3.7	2.2	1	3.1	4.6	3.3	0.0009	86	13.5	3	21.6	6.1	0.4	-1.4	2.4	0.4	0	0.96	10027	2.9	1.9	4.9	9.1	1.5	0.2	2.9	2.3	0.4	0.65	426	3.8	0.6	6.2	1.3	2.5	0.7	4.6	2.8
TFF2	1.5e-06	NA	NA	NA	NA	NA	NA	NA	NA	NA	NA	NA	NA	NA	NA	NA	NA	NA	NA	NA	NA	NA	NA	NA	NA	NA	NA	NA	NA	NA	NA	NA	NA	NA	NA	NA	NA	NA	NA	NA	NA	NA	NA	NA	NA	NA	NA	NA	NA
TPM1	1.9e-06	-0.2	-2.1	1.4	-0.3	0	1	9586	64.1	71.2	65	38.3	0	-0.8	0.7	0	0	1	14108	16.7	20.3	22.5	34.9	-1.5	-2.4	-0.7	-3.3	-2	0.044	279	101.5	229.4	87	99.6	-0.4	-1.8	0.7	-0.8	0	1	5646	156.4	227.6	142.6	107.8	-2.8	-4.4	-1.1	-3.4
PAGE1	1.9e-06	1.7	0	3.4	1.9	0	1	486	27.2	7	28	15.3	0.4	-0.4	1.3	1.1	0.1	0.95	4338	2.1	1.4	6.8	7.8	1.7	0.8	2.8	3.7	2.5	0.014	184	58	9.5	47	16.3	2.6	0.9	4.1	3	0.9	0.39	88	26.7	2.1	60.2	4.3	0.4	-1	2.1	0.6
SMPDL3B	2.1e-06	-0.1	-1.8	2.2	0	0	1	12641	1.3	1.3	1.4	4.7	0.2	-0.7	1.1	0.4	0	1	10006	0.5	0.6	1.6	2.6	NA	NA	NA	NA	NA	NA	NA	NA	NA	NA	NA	NA	NA	NA	NA	NA	NA	NA	NA	NA	NA	NA	NA	NA	NA	NA
FADS1	2.3e-06	-0.3	-1.9	1.2	-0.4	0	1	8392	5	6.1	5.3	4.4	-1	-1.8	-0.2	-2.5	-1.1	0.29	560	1.4	2.6	2.7	3.7	-0.6	-1.6	0.5	-1.1	-0.3	0.74	4954	1	1.6	2	2.2	-1.4	-2.7	-0.1	-2	-0.3	0.73	738	0.1	0.5	0.3	0.8	0.6	-1	2.7	0.8
BOLA1	2.4e-06	-0.5	-2.2	1.2	-0.5	0	1	6879	39.1	56	39.8	50.5	-0.8	-1.4	-0.2	-2.7	-1.3	0.19	450	37.1	61.5	30.2	42.2	-1.2	-2.1	-0.3	-2.7	-1.5	0.14	721	19.5	36.1	22.2	28.2	-0.9	-2.4	0.3	-1.4	-0.1	0.93	2305	10.5	23.5	21.2	23.8	-1	-2.5	0.4	-1.3
DUXA	2.8e-06	-0.2	-2.1	1.6	-0.2	0	1	10147	342	341	292.2	364.4	0.3	-0.4	1	0.8	0	1	6464	193.9	136.5	257.9	92.5	0.3	-1.2	2	0.4	0	0.96	10129	0.3	0.3	1.2	1.6	NA	NA	NA	NA	NA	NA	NA	NA	NA	NA	NA	NA	NA	NA	NA
BEX2	2.9e-06	2.4	0.3	4.1	2.2	0	1	261	12.1	1.3	16.6	3.1	0.7	0.1	1.4	2.2	0.7	0.48	946	24.3	13.8	28	21.6	0.1	-1	1.1	0.1	0	1	12628	4	3.5	6.4	6.9	0.2	-1.2	1.8	0.3	0	1	9444	4.5	2.6	10.6	7	1	-0.6	3	1.3
ANGPT4	2.9e-06	NA	NA	NA	NA	NA	NA	NA	NA	NA	NA	NA	NA	NA	NA	NA	NA	NA	NA	NA	NA	NA	NA	NA	NA	NA	NA	NA	NA	NA	NA	NA	NA	NA	NA	NA	NA	NA	NA	NA	NA	NA	NA	NA	NA	NA	NA	NA	NA
MAGEB6	2.9e-06	NA	NA	NA	NA	NA	NA	NA	NA	NA	NA	NA	1.6	0.5	2.3	2.7	1.2	0.22	478	0.6	0	2.8	0	NA	NA	NA	NA	NA	NA	NA	NA	NA	NA	NA	NA	NA	NA	NA	NA	NA	NA	NA	NA	NA	NA	NA	NA	NA	NA
RRAD	3e-06	-1.3	-3.2	0.7	-1.3	0	1	1825	0.4	4	1.1	11.6	0.2	-0.7	1.1	0.5	0	1	9145	2.7	1.3	8.3	5.4	1.6	0.6	2.6	3.2	1.9	0.06	344	44.5	15.8	48.1	23.9	0.9	-0.3	2.2	1.5	0.1	0.92	2065	76	42.5	51.5	42.1	2	0.1	3.8	2
TUBB3	3.3e-06	-0.8	-2.6	0.8	-1	0	1	3355	10.5	31.6	11.2	22.9	-0.2	-1	0.5	-0.4	0	1	9360	6.9	6.8	10.8	14.3	0.7	-0.2	1.8	1.5	0.6	0.57	3122	60	32.5	40.8	31.9	0.7	-0.6	1.9	1.1	0	0.96	3546	75.9	40.7	57.8	35.7	0.9	-0.5	2.2	1.2
ALPPL2	3.5e-06	-0.5	-2.2	1.3	-0.5	0	1	7303	654.2	899.3	389.8	1030	0.2	-0.4	0.8	0.7	0	1	6641	531.9	522	340.3	331.2	0	-0.8	0.7	0	0	1	13118	491.9	583.6	272.7	354	1	0	2.1	2	0.3	0.76	848	394.4	214.7	179.2	151.2	1	-0.2	2.2	1.7
CASC5	3.6e-06	0	-1.4	1.5	0	0	1	13010	34.6	30.6	16.2	18.6	-1.5	-3.3	0.4	-1.5	-0.2	0.81	2234	55.8	164.4	87.1	608.4	-4.7	-6.3	-0.9	-3.5	-2.2	0.025	231	3.6	126.8	2.7	461.9	2.9	0.9	7.2	2.9	0.8	0.42	100	437.3	23	1193.5	62.3	-1.7	-8.6	6.4	-0.7
C10orf35	4e-06	-0.7	-2.5	0.9	-0.8	0	1	4240	3.4	11.4	5.3	13.6	-0.8	-1.6	-0.1	-2.1	-0.7	0.5	1014	1.8	4	5.3	11.8	0	-1.2	1.1	0	0	1	13193	4.8	4.9	12.4	13.3	-0.2	-2.1	1.3	-0.3	0	1	9846	1.7	3.2	7.4	5.9	-0.7	-2.4	1.2	-0.7
PRDX4	4.3e-06	2.3	0.7	3.9	2.8	0.1	0.92	78	28.4	3.8	24.2	5.6	1	0.4	1.5	3.3	1.9	0.054	242	177.7	110.8	114	57.3	1	0.3	1.8	2.7	1.5	0.14	702	309.9	183.6	121.2	109.5	0.6	-0.4	1.7	1.2	0.1	0.96	3048	318.1	223.3	118.3	161.6	0.9	-0.2	2	1.6
EIF1AX	4.4e-06	1.3	-0.2	2.7	1.7	0	1	837	12.2	5.7	7.2	3	1.1	0.6	1.6	4.3	3	0.0027	113	23.5	13.3	8.6	5.6	0.7	-0.1	1.5	1.7	0.7	0.51	2517	20.3	12.6	8.2	5.8	1.5	0.5	2.5	2.9	0.8	0.42	102	24.7	9	12	4.5	1.2	0.1	2.3	2.1
CEACAM1	4.6e-06	0.2	-1.3	1.8	0.2	0	1	10079	0.1	0.1	0.2	0.1	-0.5	-1.2	0.2	-1.5	-0.2	0.83	2446	0.1	0.3	0.3	0.8	-0.4	-1.6	0.6	-0.8	-0.2	0.86	7108	7.7	10.6	14.4	12.9	-1.2	-2.5	0.1	-1.8	-0.2	0.83	1218	12.7	30.4	10.7	41.6	0.6	-0.8	2	0.8
HOPX	4.8e-06	NA	NA	NA	NA	NA	NA	NA	NA	NA	NA	NA	0.2	-0.6	1.2	0.6	0	1	7764	0.3	0.4	1.1	1.6	-3	-3.8	-1.8	-4.6	-3.3	0.00084	68	0	3	0	6.1	0.6	-1	2.1	0.7	0	1	6315	0.9	0.5	2.9	1.6	NA	NA	NA	NA
PGC	5e-06	NA	NA	NA	NA	NA	NA	NA	NA	NA	NA	NA	NA	NA	NA	NA	NA	NA	NA	NA	NA	NA	NA	NA	NA	NA	NA	NA	NA	NA	NA	NA	NA	NA	NA	NA	NA	NA	NA	NA	NA	NA	NA	NA	NA	NA	NA	NA	NA
KRT17	5.5e-06	0.1	-1.7	1.8	0.1	0	1	11707	0.4	0.2	1.1	0.6	NA	NA	NA	NA	NA	NA	NA	NA	NA	NA	NA	NA	NA	NA	NA	NA	NA	NA	NA	NA	NA	NA	NA	NA	NA	NA	NA	NA	NA	NA	NA	NA	NA	NA	NA	NA	NA
GYG2P1	6.1e-06	NA	NA	NA	NA	NA	NA	NA	NA	NA	NA	NA	NA	NA	NA	NA	NA	NA	NA	NA	NA	NA	NA	NA	NA	NA	NA	NA	NA	NA	NA	NA	NA	NA	NA	NA	NA	NA	NA	NA	NA	NA	NA	NA	NA	-1.5	-2.8	0.3	-1.6
OVOL1	6.3e-06	-0.5	-2.7	1.3	-0.6	0	1	6178	57.9	88.9	57.4	84.3	-0.2	-1.1	0.6	-0.4	0	1	9471	3.7	5	6.4	15.2	-0.6	-1.5	0.2	-1.3	-0.5	0.65	3847	29.2	38.6	23.1	23.6	-0.5	-1.8	0.8	-0.8	0	1	5657	29.5	30.9	28	29.8	0.1	-1.6	1.7	0.1
CADM1	6.7e-06	0.7	-0.8	2.2	0.9	0	1	3594	8	5.2	4.5	4.3	0.5	-0.2	1.2	1.4	0.2	0.87	2913	7.6	4.1	9.3	5.1	-0.5	-1.4	0.6	-0.8	-0.2	0.85	6718	15.6	18	14.6	18.7	-0.3	-1.9	1.2	-0.4	0	1	9141	14.2	17.4	12.6	21.4	-1.9	-3.5	-0.5	-2.8
BRWD3	7e-06	1	-0.6	2.6	1.2	0	1	2052	5.1	3.4	3.2	4.1	1.2	0.6	1.8	4.3	3.1	0.002	100	14.3	6.9	10.8	4.9	1.9	0.8	2.8	3.7	2.4	0.016	193	6.4	2.1	8.4	1.8	1.9	0.7	3	3.2	1	0.3	57	14.9	4.9	9.9	3.3	1.4	0	2.8	2
TPRX1	7.5e-06	-0.1	-1.7	1.7	-0.1	0	1	12012	799.6	718.3	596.9	645.7	0.6	-0.3	1.5	1.3	0.1	0.91	3305	85	38.3	141.8	43.7	0.8	-0.3	1.7	1.4	0.5	0.62	3568	0.2	0	0.7	0	NA	NA	NA	NA	NA	NA	NA	NA	NA	NA	NA	NA	NA	NA	NA
KLK8	7.5e-06	2.6	0.6	4.4	2.6	0	1	115	24.9	2.6	31.4	5	-0.6	-1.2	0	-1.9	-0.5	0.63	1377	40.8	59.2	40.9	49.8	1.6	0.7	2.5	3.6	2.3	0.02	216	67.9	19.8	82.3	22.4	0.4	-0.7	1.6	0.7	0	1	6216	45.9	33.6	33.1	35.4	1	-0.4	2.2	1.4
VCX3A	7.7e-06	NA	NA	NA	NA	NA	NA	NA	NA	NA	NA	NA	0.9	0.2	1.5	2.7	1.3	0.21	470	0.5	0	1.3	0	2.1	1	3.2	3.8	2.5	0.011	169	7	0.4	11.8	1.6	3.9	2.5	4.9	5.1	3.4	0.00068	6	13.4	0	19.4	0	1.7	-0.5	3.5	1.5
AGPAT2	8.2e-06	0	-1.6	1.5	0	0	1	12652	28.1	31.4	23.8	24.1	0.1	-0.8	1.2	0.2	0	1	11145	23.8	14.6	55.7	21.1	1.1	0.3	1.9	2.8	1.6	0.12	588	162.9	100.5	100.2	74.5	-0.4	-1.6	0.7	-0.7	0	1	6353	86.4	96.3	90.8	60.3	-0.1	-1.2	1.1	-0.1
FAM50A	8.2e-06	0.5	-1	2	0.6	0	1	5875	6.6	4.8	4.5	5.2	1.1	0.5	1.6	3.8	2.5	0.013	171	60.6	36.3	44.1	28.2	0.9	0.1	1.6	2.4	1.2	0.23	1013	146.9	89.5	61.4	38.5	0.4	-0.6	1.4	0.8	0	1	5296	92.7	71.4	53.1	42.3	-0.1	-1.3	1.1	-0.1
SPARC	8.2e-06	NA	NA	NA	NA	NA	NA	NA	NA	NA	NA	NA	0.5	-0.4	1.2	1.1	0.1	0.95	4249	21.8	16.4	25.3	21.9	-0.5	-1.2	0.4	-1	-0.3	0.77	5368	84.8	109.4	46.8	70.1	-0.6	-1.7	0.4	-1.1	0	0.97	3904	107.8	151.7	68	60.8	-0.1	-1.2	1.1	-0.1
KRT14	8.7e-06	NA	NA	NA	NA	NA	NA	NA	NA	NA	NA	NA	NA	NA	NA	NA	NA	NA	NA	NA	NA	NA	NA	NA	NA	NA	NA	NA	NA	NA	NA	NA	NA	NA	NA	NA	NA	NA	NA	NA	NA	NA	NA	NA	NA	NA	NA	NA	NA
NUPR1	9.2e-06	NA	NA	NA	NA	NA	NA	NA	NA	NA	NA	NA	-0.3	-1.1	0.6	-0.6	0	1	7855	0.1	0.3	0.6	1.6	-0.6	-1.7	0.5	-1.1	-0.3	0.75	5105	3.6	5.2	10.6	8.2	-0.4	-2.1	1.7	-0.3	0	1	9360	3.5	4.6	8.2	14.7	-1.5	-3	1.2	-1.2
MAGEA12	9.3e-06	2.5	-0.5	4.5	1.8	0	1	669	107.5	21	117.3	27.4	2.3	1.4	3.3	5.4	4.2	2.1e-05	37	20.5	2.1	31.5	5.8	NA	NA	NA	NA	NA	NA	NA	NA	NA	NA	NA	NA	NA	NA	NA	NA	NA	NA	NA	NA	NA	NA	NA	NA	NA	NA
LRRC8B	1.1e-05	-0.6	-2.3	1	-0.7	0	1	5155	5.8	8.7	4.9	7	-0.7	-1.5	0.2	-1.5	-0.2	0.81	2245	0.2	0.4	0.9	1.2	-1.5	-2.5	-0.6	-3.1	-1.9	0.063	367	0.3	1.7	0.8	1.8	-1.4	-2.8	0	-1.9	-0.3	0.79	953	0.1	0.8	0.3	1.2	-0.6	-2.7	1.2	-0.7
NRIP3	1.1e-05	0.2	-1.7	2	0.2	0	1	10631	11	11.7	11.2	13.1	0.4	-0.3	1	1.1	0.1	0.94	4143	18	11.1	21.7	8.6	1.6	0.7	2.5	3.2	1.9	0.055	308	56.2	25.1	27.6	25.9	0.5	-0.7	1.7	0.8	0	1	5491	48.4	37.1	39.2	32.7	0.2	-1.1	1.7	0.4
MPC1L	1.5e-05	0.7	-1.3	2.6	0.7	0	1	5048	11.1	8.5	18.5	18	1.9	1.2	2.6	5.9	4.7	2.1e-06	27	61.8	19.3	62.1	25.5	2.9	1.7	3.8	4.8	3.6	0.00036	62	10.5	0	20.5	0	0	-1.5	1.3	0	0	1	13059	0.8	0.9	2.6	2.7	NA	NA	NA	NA
SNAR-I	1.6e-05	NA	NA	NA	NA	NA	NA	NA	NA	NA	NA	NA	-0.7	-2	0.4	-1.2	-0.1	0.92	3764	152.7	206.4	610.6	455.6	2.1	0.8	3.2	3.3	1.9	0.051	298	774.7	349.7	789.2	542.8	0.1	-1.6	1.7	0.1	0	1	11704	305.1	367.2	403	500.7	-1	-2.9	1.2	-0.9
ECEL1P2	1.6e-05	0.1	-1.7	2	0.1	0	1	11386	1.3	0.6	2.6	1.9	0.7	-0.1	1.5	1.7	0.3	0.74	1824	0.7	0.1	3.4	1	-2	-3	-1	-3.8	-2.6	0.011	163	0.3	3.5	0.7	5.7	NA	NA	NA	NA	NA	NA	NA	NA	NA	NA	NA	-0.4	-2	1.4	-0.4
ATP6V0D2	1.7e-05	NA	NA	NA	NA	NA	NA	NA	NA	NA	NA	NA	-1.2	-2.5	0.3	-1.5	-0.2	0.81	2263	1.4	2	5.5	8.5	-1.7	-2.5	-0.8	-3.7	-2.4	0.015	190	44.6	105.6	27.3	81.6	-2.4	-4.1	-0.4	-2.4	-0.5	0.6	347	2.8	15	4.6	30.9	-0.3	-2.2	1.3	-0.4
RAB17	1.7e-05	NA	NA	NA	NA	NA	NA	NA	NA	NA	NA	NA	NA	NA	NA	NA	NA	NA	NA	NA	NA	NA	NA	0.2	-1	1.8	0.4	0	0.96	10192	0.3	0.1	1.2	0.7	NA	NA	NA	NA	NA	NA	NA	NA	NA	NA	NA	NA	NA	NA	NA
HLA-F	1.7e-05	NA	NA	NA	NA	NA	NA	NA	NA	NA	NA	NA	0.8	0.1	1.4	2.2	0.7	0.48	944	29.6	18.3	30.2	18.2	0.7	-0.1	1.6	1.7	0.7	0.48	2349	113.2	71.2	75.3	49.4	-0.7	-1.8	0.4	-1.1	0	0.96	3416	63	70.7	55	45.6	-0.4	-1.6	0.9	-0.6
KDM5C	1.8e-05	0.3	-1.1	1.8	0.4	0	1	7934	8.6	7.8	4.2	7.2	1.2	0.5	1.7	3.7	2.3	0.02	186	5	2.4	4.7	3	0.6	-0.4	1.5	1.2	0.4	0.7	4362	2.6	1.4	4.4	1.4	1.4	0.1	2.6	2.2	0.4	0.7	582	6	2.7	4.3	2.8	0	-1.4	1.4	0
ZNF280A	2.1e-05	0.2	-1.3	1.6	0.2	0	1	10488	328.3	274.1	222	193.2	0.2	-0.4	0.9	0.7	0	1	7080	280.3	215.2	258.6	236.1	1.6	0.6	2.6	3.2	1.9	0.054	305	15.4	4.3	13.5	6.9	0	-1.3	1.3	0	0	1	12643	4.8	3.5	6.7	4.8	1.3	-0.1	2.9	1.8
PNPLA4	2.1e-05	0.3	-1	1.8	0.5	0	1	7111	24.2	16	11.5	10.1	0	-0.6	0.7	0	0	1	13872	4.9	4.1	7.4	5.8	0.8	0.1	1.6	2.2	1	0.3	1366	25.3	14.5	17.5	10.7	1	-0.1	2	1.8	0.2	0.83	1242	22.5	10.8	16.6	9.2	1.2	-0.1	2.4	1.9
KHDC1L	2.1e-05	0	-0.7	0.3	-0.2	0	1	10621	9448.5	8934	5384.4	6291.5	0	-0.1	0	1.3	0.2	0.87	2998	10742.9	9667.8	3771.3	2348.6	0	-0.2	0.4	0.3	0	0.98	10825	7583	8209.7	1684.4	2472.1	0	-0.1	0.2	-0.1	0	1	11822	11794.1	11420.2	4487	5128.3	0	-0.2	0.2	0.2
LGALS3	2.2e-05	NA	NA	NA	NA	NA	NA	NA	NA	NA	NA	NA	-0.5	-1.3	0.3	-1.1	-0.1	0.95	4352	0.8	1.5	2	4.6	-0.7	-2	0.5	-1.1	-0.3	0.74	4932	1.1	2	4.8	4.2	-0.2	-1.9	1	-0.4	0	1	8696	1.4	4.8	4.9	12.8	-0.3	-1.8	1.3	-0.4
ISOC2	2.3e-05	0	-1.8	1.7	0	0	1	12507	9.3	10.1	14.2	10.7	0.4	-0.3	1.2	1.1	0.1	0.93	3926	27.2	15.7	50.8	14.9	-0.6	-1.7	0.4	-1.2	-0.4	0.72	4605	53.6	69.2	64.8	65	0.8	-0.4	2.4	1.3	0.1	0.94	2534	130.9	51.9	150.5	58.4	0.6	-1.1	1.9	0.7
LINC00261	2.4e-05	NA	NA	NA	NA	NA	NA	NA	NA	NA	NA	NA	NA	NA	NA	NA	NA	NA	NA	NA	NA	NA	NA	-3.1	-4.7	-1.9	-5	-3.8	0.00016	46	0.1	3.4	0.4	5.4	NA	NA	NA	NA	NA	NA	NA	NA	NA	NA	NA	-4.4	-6.3	-2.9	-5.9
ALDH1A1	2.4e-05	-2.6	-4	-0.4	-2.3	0	1	228	0	1.5	0	3.8	NA	NA	NA	NA	NA	NA	NA	NA	NA	NA	NA	1.4	-1	3.2	1.2	0.3	0.73	4717	5.9	2.4	25.5	7.3	-1.6	-3.5	0.7	-1.4	-0.1	0.93	2318	1.4	12	3.4	34.2	-0.1	-3.4	2	-0.2
COX7B	2.4e-05	1.6	0	3.1	1.9	0	1	489	680.9	256.5	455.3	127	1.3	0.7	1.8	5	3.8	0.00013	49	1306.6	720.6	357.7	259.8	0.8	0	1.5	2.1	0.9	0.35	1575	1320.3	1056.2	547.5	341.9	1.3	0.3	2.3	2.6	0.6	0.55	218	2060.2	1062.1	843.2	367.9	1.1	0	2.2	2.1
CBS	2.6e-05	-1	-2.7	0.9	-1.1	0	1	2769	0.4	1.3	0.7	2.9	-1.1	-2	-0.2	-2.5	-1.1	0.29	562	0.2	1	0.5	3.4	-2.4	-3.5	-1.4	-4.7	-3.5	0.00047	64	4.4	22.2	8.1	18.8	-1.4	-2.9	0	-1.9	-0.2	0.8	1006	13.6	28.1	17.3	27.4	-1.1	-2.8	0.4	-1.4
DNMT3L	2.8e-05	0.9	-0.9	2.7	1	0	1	3188	4.1	1.6	6.2	3.4	0.3	-0.6	1.3	0.7	0	1	6982	402.5	365.8	496.7	532	0	-0.1	0.7	1.1	0.3	0.73	4788	3374.2	2401	1189.2	602.1	0	-0.4	0.4	-0.1	0	1	11657	2352.7	2797.5	1073.7	1393.3	0.4	-0.4	1.1	1
YIPF6	3.3e-05	1.3	-0.1	2.9	1.8	0	1	701	17.3	8	11	8.1	0.9	0.3	1.5	3.2	1.8	0.075	273	10.6	6.1	6.4	4.5	0.8	0.1	1.5	2.2	1	0.3	1357	13.5	8.6	6.1	4.9	1	0	2	2.1	0.3	0.73	690	14.8	6.7	8.9	4.2	0.5	-0.6	1.6	0.9
GNL3L	3.6e-05	1.2	-0.6	3.1	1.3	0	1	1777	4.2	1.8	4.4	2.5	1.3	0.7	1.8	4.7	3.5	0.00044	76	12.2	6.7	6.4	4.7	1.1	0.3	1.9	2.8	1.6	0.11	562	9.6	4.4	4.6	2.6	0.9	-0.3	2.1	1.5	0.1	0.91	1847	8.2	3.7	7.9	3	0.1	-1.1	1.3	0.2
LGALS13	3.8e-05	NA	NA	NA	NA	NA	NA	NA	NA	NA	NA	NA	NA	NA	NA	NA	NA	NA	NA	NA	NA	NA	NA	NA	NA	NA	NA	NA	NA	NA	NA	NA	NA	NA	NA	NA	NA	NA	NA	NA	NA	NA	NA	NA	NA	NA	NA	NA	NA
ERCC6L	4e-05	1	-0.4	2.5	1.5	0	1	1335	28	14.4	14.6	9.2	0.7	0.1	1.2	2.4	0.9	0.34	655	21.1	14.6	17.8	11.7	1	0.1	1.8	2.1	1	0.31	1417	14.8	8.1	11.6	6.6	0.3	-0.9	1.4	0.5	0	1	8042	14.8	10.8	12.1	10.7	1.2	-0.3	2.6	1.6
DNASE1L3	4.5e-05	0.2	-1.6	2.3	0.2	0	1	10045	1	0.4	2.2	1.5	0.4	-0.5	1.2	0.8	0	0.99	5858	1.6	0.8	3.2	3.6	NA	NA	NA	NA	NA	NA	NA	NA	NA	NA	NA	NA	NA	NA	NA	NA	NA	NA	NA	NA	NA	NA	NA	NA	NA	NA
SLC38A3	4.8e-05	NA	NA	NA	NA	NA	NA	NA	NA	NA	NA	NA	-0.3	-1.1	0.4	-0.7	0	1	7049	3.6	3.8	6.3	6	1.1	-0.3	2.7	1.6	0.6	0.55	2923	1.1	0.1	5.5	0.5	NA	NA	NA	NA	NA	NA	NA	NA	NA	NA	NA	NA	NA	NA	NA
NANOGNB	5e-05	-0.6	-2.3	1	-0.7	0	1	5179	147.8	169.8	129.4	132.5	-0.2	-0.8	0.3	-0.8	0	1	6494	178.3	199.3	131.2	98.2	0.6	-0.2	1.5	1.4	0.5	0.61	3442	44.1	32.6	31.8	26.4	1.6	0.3	2.8	2.4	0.5	0.6	358	48.5	18.2	55.2	22.4	0.8	-0.4	2	1.3
TDRP	5.1e-05	-1	-2.7	0.8	-1.1	0	1	2865	4.1	10	5.9	8.9	-0.2	-1	0.7	-0.4	0	1	9976	0.4	0.4	1.4	1.1	-1.4	-2.3	-0.5	-3	-1.8	0.078	422	6.6	13.1	7.7	10.2	-0.9	-2.4	0.7	-1.1	0	0.96	3459	2	3.1	4	5.7	-1	-3.3	0.4	-1.4
GSTT1	5.3e-05	NA	NA	NA	NA	NA	NA	NA	NA	NA	NA	NA	-0.5	-1.7	0.6	-0.8	0	0.99	5946	0.3	1.1	1.9	5	0.8	-0.5	2.3	1.2	0.4	0.7	4316	2	0.6	7	2.8	0.6	-1	1.9	0.8	0	1	5696	0.5	0.1	2.2	0.5	NA	NA	NA	NA
FZD7	5.7e-05	-0.4	-2.5	2	-0.3	0	1	9427	2.5	3.1	3.6	6.7	-1.4	-2.2	-0.7	-3.8	-2.5	0.011	163	0.7	3	1.3	6.4	-1	-2.3	0.2	-1.5	-0.6	0.56	3040	1.1	2.9	2.5	3.3	1.2	-0.2	3	1.7	0.2	0.85	1416	3.8	0.4	8.7	1.2	-0.8	-2.6	1.1	-0.8
ANXA1	5.8e-05	NA	NA	NA	NA	NA	NA	NA	NA	NA	NA	NA	-1.2	-1.8	-0.3	-2.4	-0.9	0.37	700	0.1	1.3	0.3	7.2	-0.8	-2.1	0.5	-1.2	-0.4	0.71	4510	1.1	2.7	4.1	8.1	-1.7	-2.9	-0.1	-2.1	-0.4	0.72	657	0.1	1.5	0.3	3.4	-0.7	-2.2	1.3	-0.7
PRSS23	6.1e-05	-0.5	-2.5	1.2	-0.6	0	1	5862	1.1	1.5	1.9	2	0.3	-0.2	0.8	1.1	0.1	0.95	4253	116	100.4	68.5	56.9	-0.2	-1	0.6	-0.5	-0.1	0.93	8902	104.7	124.7	53.8	74.8	-0.4	-1.8	0.7	-0.8	0	1	5677	115.1	156.6	80.3	103	-0.8	-2	0.5	-1.2
ACSS2	6.3e-05	-0.4	-2.2	1.2	-0.5	0	1	7511	12	15.7	10.8	17.5	0	-0.6	0.6	0.1	0	1	13083	20.5	20.6	16.1	17.3	-2.6	-3.5	-1.7	-5	-3.8	0.00015	45	7.9	34.4	11	22.8	-1.8	-3.2	-0.6	-2.9	-0.8	0.42	101	5.2	14.2	9.4	11.5	-2	-3.5	-0.4	-2.3
PORCN	6.4e-05	1	-0.8	2.8	1.1	0	1	2572	9.1	3	11.3	5.3	0.6	-0.3	1.4	1.3	0.1	0.9	3197	1.2	1	3	4.4	-0.7	-1.6	0.2	-1.5	-0.6	0.56	3011	11.2	13.4	12	14.6	0.3	-0.9	1.5	0.5	0	1	7888	9.1	7.1	10.5	8.1	1	-0.4	2.3	1.5
RAB3B	6.4e-05	1	-1.1	3.1	1	0	1	3040	0.4	0.1	0.9	0.3	-1.6	-2.5	-0.6	-3.1	-1.7	0.087	289	0.1	0.2	0.4	0.7	-2	-3.3	-1	-4.2	-2.9	0.004	107	2.8	9.9	4	8	-1.5	-2.8	-0.4	-2.8	-0.7	0.51	144	6.4	14.9	5.6	9.8	-2.8	-4.1	-1.5	-4.4
CD24	6.7e-05	-1.6	-3.7	0.1	-1.8	0	1	606	0.6	5.1	1.2	7.4	0.6	-0.2	1.5	1.4	0.2	0.85	2743	1.9	0.9	5.5	2.9	-2.4	-3.6	-1.1	-4.2	-2.9	0.0033	100	11.9	52.8	25	38.9	-2	-3.5	-0.8	-3.2	-1	0.31	62	9.1	32.1	13.1	24.2	1.1	-0.9	2.7	1.1
SNAR-E	6.7e-05	2.8	0.2	5.2	2.1	0	1	363	563.4	61.5	742.9	141.5	0.1	-0.6	0.8	0.3	0	1	10728	1804.7	1954.9	2047.2	1576.9	1.6	0.5	2.6	2.8	1.5	0.12	600	2379.2	1284.5	2298.7	1410.1	1.6	0	2.9	2	0.3	0.75	797	1529	711.3	1370.3	735.6	1.8	0.1	3.3	2.1
PDCD4	6.9e-05	1.3	-0.6	3.2	1.3	0	1	1673	10.3	4.8	12.1	6.9	-3.2	-5.1	-0.7	-2.8	-1.4	0.17	410	27.2	196.2	85.9	901.1	-2.1	-3.8	0	-2	-0.9	0.39	1774	7	60.8	10.8	172	3.1	0.2	5	2.2	0.4	0.7	540	209.6	21.7	560.8	18.1	0.2	-5.6	4.6	-0.2
CA5BP1	7e-05	0.3	-1.4	1.8	0.3	0	1	9428	20.4	21.6	13.4	25.6	1.1	0.5	1.6	3.8	2.5	0.012	168	26	12.5	16	12.1	1.2	0.3	2	2.7	1.4	0.15	738	17.3	6.6	15	8.5	1.2	0.1	2.2	2.2	0.4	0.7	573	10	3.5	10.2	4	1.3	0	2.5	2
HIST1H2BK	7.4e-05	-0.2	-1.9	1.4	-0.3	0	1	9514	174.2	187.3	132.8	144.1	0.1	-0.7	0.9	0.3	0	1	10876	75.9	70.6	106.1	120	0.2	-1.2	1.4	0.3	0	0.99	11125	12.1	9.1	26.8	10.7	0.5	-0.9	1.8	0.7	0	1	6193	16.2	10.7	33.3	11.5	0.8	-0.9	2.3	0.9
S100P	7.9e-05	NA	NA	NA	NA	NA	NA	NA	NA	NA	NA	NA	NA	NA	NA	NA	NA	NA	NA	NA	NA	NA	NA	-1.6	-3.1	-0.5	-2.8	-1.5	0.12	602	59.1	164.6	122.1	127.3	0.1	-1.6	1.4	0.1	0	1	12113	53.5	36.8	92.8	34.6	0.4	-1.7	1.7	0.3
ZC2HC1C	8.6e-05	-0.5	-2.3	1.3	-0.5	0	1	6564	1.5	2.9	1.9	4.2	-0.5	-1.4	0.3	-1.2	-0.1	0.92	3590	0.6	0.6	3.6	1.9	1	-0.3	2.3	1.5	0.6	0.57	3052	2.1	0.4	6	1.4	-0.7	-2.3	0.7	-1	0	0.98	4227	0.3	0.7	1	1.5	0.4	-1.2	2	0.5
TLE1	8.8e-05	0.6	-1	2.2	0.8	0	1	4619	5.6	3.1	5.4	2.3	0	-0.7	0.7	0	0	1	14142	7.6	6.9	9.3	9.7	0.4	-0.5	1.2	0.9	0.2	0.82	6303	26.3	22.2	16.7	17.1	0.4	-0.9	1.6	0.6	0	1	7177	11.4	6.7	18.6	5.7	0.2	-1.2	1.7	0.3
ADPRH	0.00011	NA	NA	NA	NA	NA	NA	NA	NA	NA	NA	NA	NA	NA	NA	NA	NA	NA	NA	NA	NA	NA	NA	-0.5	-2.2	1.2	-0.6	-0.1	0.92	8492	0.3	0.2	1.4	0.8	NA	NA	NA	NA	NA	NA	NA	NA	NA	NA	NA	NA	NA	NA	NA
HAND1	0.00011	2.2	0.7	3.7	2.9	0.2	0.86	55	3.2	0.1	3.8	0.1	-0.3	-1	0.5	-0.7	0	1	7339	0.1	0.1	0.2	0.7	-3.4	-4.7	-2.4	-7	-5.9	2.9e-09	14	5.5	63.6	10.9	53.8	-1.7	-3.6	-0.2	-2.2	-0.4	0.68	480	2.4	13.3	7.2	17	-0.9	-2.3	0.5	-1.3
UPP1	0.00011	1	-0.8	2.6	1.1	0	1	2713	17.9	8.7	17.3	7.8	-0.2	-0.8	0.3	-0.7	0	1	7187	165.7	194.9	116.3	91.3	1.4	0.5	2.3	3.1	1.8	0.071	407	612.9	347.9	463.8	179	1.7	0.6	2.7	3.1	0.9	0.38	77	1261.9	562.8	548.5	231.3	1.8	0.5	3.1	2.8
GAGE2B	0.00011	NA	NA	NA	NA	NA	NA	NA	NA	NA	NA	NA	1.3	0.4	1.9	2.9	1.5	0.14	355	3.1	0	9.2	0.3	2.4	1.1	3.3	3.9	2.6	0.0091	156	23.3	0.2	36.2	1.2	2.5	0.8	3.6	2.9	0.8	0.44	106	21.8	0	39.1	0	2.9	1.1	4.3	3.1
MST4	0.00011	NA	NA	NA	NA	NA	NA	NA	NA	NA	NA	NA	-0.7	-1.5	0.1	-1.6	-0.3	0.77	1972	1.3	1.8	3.8	4.3	0	-1	1.1	0	0	1	13298	2.5	2.1	4.3	3.2	-0.3	-2	1	-0.5	0	1	8265	1.4	1.6	4.2	2.3	0.1	-1.4	2.1	0.1
LYPD2	0.00011	NA	NA	NA	NA	NA	NA	NA	NA	NA	NA	NA	NA	NA	NA	NA	NA	NA	NA	NA	NA	NA	NA	-0.9	-2.2	0.3	-1.5	-0.5	0.59	3289	0.4	2.7	1.8	7.9	NA	NA	NA	NA	NA	NA	NA	NA	NA	NA	NA	NA	NA	NA	NA
ERVFRD-1	0.00012	-0.6	-2.4	1.6	-0.5	0	1	7143	1.8	2.1	2.5	4.5	0	-1.1	1.1	0	0	1	14119	0.1	0.4	0.5	2.9	0.5	-1.2	1.9	0.6	0.1	0.91	8333	0.7	0.2	3.4	1.1	NA	NA	NA	NA	NA	NA	NA	NA	NA	NA	NA	NA	NA	NA	NA
BCAP31	0.00012	1.5	-0.1	3	1.9	0	1	517	180.2	86.6	136.5	66.8	1.1	0.6	1.6	4.5	3.2	0.0013	91	332.9	189.2	144.6	73.9	1.4	0.7	2.1	3.8	2.6	0.01	161	378.7	171.5	133.7	71.2	0.8	-0.2	1.7	1.7	0.2	0.86	1492	249.4	155.4	99.3	52.4	1.1	0	2.2	2
CAB39L	0.00013	0.8	-0.9	2.6	1	0	1	3305	20.4	10.4	23.6	8.6	0.8	0.3	1.4	3.1	1.6	0.1	305	20	13.2	14.6	10.6	-0.7	-1.6	0.1	-1.7	-0.7	0.5	2449	2.9	5.1	3.3	6.3	-0.5	-2	1.3	-0.5	0	1	7574	2.3	3.5	3.7	7.7	-0.6	-2.1	0.8	-0.8
HAS3	0.00013	-0.6	-2.2	1.1	-0.6	0	1	5744	5	10.6	3.2	15.4	-0.4	-1.2	0.4	-0.9	0	0.99	5601	3.3	3.4	7.2	4.8	-1.1	-2.6	0.2	-1.6	-0.6	0.52	2637	0.3	1.4	1.3	4.8	NA	NA	NA	NA	NA	NA	NA	NA	NA	NA	NA	NA	NA	NA	NA
SLC19A2	0.00014	-0.6	-2.4	1.1	-0.6	0	1	5660	5.2	8.4	5.4	11.3	-0.1	-0.9	0.8	-0.1	0	1	12974	0.8	0.8	2.5	2.4	-2.1	-3.1	-1.3	-5	-3.8	0.00017	48	2.3	11.8	3.1	10	-1.1	-2.4	0.2	-1.7	-0.2	0.86	1467	2.9	5.4	4.6	6	-0.5	-2.4	1.1	-0.7
ECM1	0.00014	NA	NA	NA	NA	NA	NA	NA	NA	NA	NA	NA	-0.4	-1.2	0.3	-1	0	0.96	4749	0.3	1.2	0.9	3.4	-0.5	-1.8	0.6	-0.9	-0.2	0.82	6180	0.4	0.8	1.3	2.1	1	-0.6	2.6	1.3	0.1	0.95	2868	1.1	0.1	3.3	0.4	-0.1	-1.8	1.4	-0.2
FGG	0.00015	NA	NA	NA	NA	NA	NA	NA	NA	NA	NA	NA	NA	NA	NA	NA	NA	NA	NA	NA	NA	NA	NA	-0.2	-1.4	1.2	-0.2	0	0.99	11781	0.1	0.1	0.6	0.4	NA	NA	NA	NA	NA	NA	NA	NA	NA	NA	NA	NA	NA	NA	NA
IFITM3	0.00015	NA	NA	NA	NA	NA	NA	NA	NA	NA	NA	NA	0	-0.8	0.8	0	0	1	13953	2.7	2.9	6.5	12.1	-0.1	-1.2	0.8	-0.3	0	0.99	11194	267.5	341.3	254.3	201.2	0.1	-1.1	1.3	0.1	0	1	11382	651.4	632.9	599.2	477.5	1.6	0.3	2.9	2.5
TXLNG	0.00016	1.1	-0.2	2.4	1.6	0	1	940	52.5	27.4	14.5	9.7	1.4	0.8	2	4.9	3.7	0.00026	62	20	8.8	13.1	7.6	0.4	-0.3	1.2	1.1	0.3	0.75	4986	18	10.9	10	6.1	1.2	0.2	2.2	2.5	0.6	0.57	299	25.6	10.1	16.3	4.9	0.5	-0.7	1.7	0.8
LINC01234	0.00016	NA	NA	NA	NA	NA	NA	NA	NA	NA	NA	NA	0.3	-0.5	1.2	0.7	0	1	6836	1.8	1.3	3.9	3.5	0.6	-0.5	1.7	1	0.3	0.78	5465	6.1	3.5	8.7	8.2	2.3	0.8	3.6	3	0.8	0.41	98	3	0.2	7	0.4	1.3	-0.3	3	1.6
APOA4	0.00017	NA	NA	NA	NA	NA	NA	NA	NA	NA	NA	NA	0.1	-1	1	0.1	0	1	12536	0	0.1	0.3	0.5	1.4	0.1	2.7	2.2	1	0.3	1375	5.9	1.4	13.2	4.4	0.1	-2.4	2.2	0.1	0	1	11699	1.3	2	6.2	6.7	0.5	-1.2	3	0.6
ARAF	0.00018	0.9	-0.6	2.6	1.2	0	1	2402	7.6	3.6	4.7	6.2	0.3	-0.4	0.9	0.8	0	0.99	6146	10.9	9.3	12.3	9.6	0.7	-0.1	1.6	1.8	0.8	0.45	2146	35.7	21.6	20.8	19.7	1.3	0.2	2.5	2.4	0.5	0.59	325	38.1	16.6	24.1	17.1	1.2	0.1	2.4	2.1
APOA1	0.00018	NA	NA	NA	NA	NA	NA	NA	NA	NA	NA	NA	-0.2	-1	0.6	-0.5	0	1	8551	1.2	1.6	3.7	5	-5.2	-6.6	-3.2	-7.1	-6	2e-09	12	1.1	66.5	3.2	125.5	-2.4	-4.2	-0.4	-2.4	-0.5	0.62	374	0.2	16.9	1	44	-7	-8.9	-3.3	-3.1
GABBR2	0.00019	0.4	-1.1	1.9	0.5	0	1	6811	15	11.3	10.2	4.2	0.2	-0.7	1.1	0.4	0	1	9737	0.2	0.4	0.7	2.3	-1.2	-2.3	-0.2	-2.4	-1.2	0.22	989	0.4	2.2	0.9	3.7	-0.9	-2.2	0.8	-1.1	0	0.97	3923	0.1	0.2	0.1	0.5	0.5	-1	2.5	0.7
ID1	0.0002	1.5	-0.6	3.3	1.5	0	1	1286	38.7	10.1	44.4	12.3	0	-0.6	0.7	0.1	0	1	13237	121.2	123.4	102.4	90.8	-1.1	-2.2	-0.1	-2.2	-1	0.3	1343	107.7	230.2	114.7	108	-0.7	-1.9	0.6	-1	0	0.98	4210	198.3	292.3	152.6	239.5	-0.6	-2.1	0.7	-0.9
TNFSF9	0.0002	-0.6	-2.2	1.2	-0.7	0	1	5184	17.1	20.8	12.6	24.5	-0.9	-1.7	-0.2	-2.4	-0.9	0.38	714	2.9	7.4	3.9	11.3	1.6	0.6	2.6	3.2	1.9	0.062	362	28.5	6.2	50.4	6.9	0.7	-0.9	2.4	0.8	0	1	5355	34.1	22.9	36.2	34.1	2.6	1	4.2	3.2
SLC36A4	0.0002	NA	NA	NA	NA	NA	NA	NA	NA	NA	NA	NA	-0.2	-1.1	0.5	-0.5	0	1	8259	0.7	0.6	1.8	1.2	-0.1	-1.2	1	-0.1	0	1	12199	0.2	0.2	0.4	0.5	0.2	-1.2	1.6	0.3	0	1	9917	0.1	0.2	0.4	0.3	-0.6	-2.2	1.1	-0.7
SCPEP1	0.0002	-1.3	-2.5	0.6	-1.3	0	1	1706	0	0.5	0.1	1	-0.1	-0.7	0.4	-0.5	0	1	9019	46.8	56.2	34.1	35.8	0.4	-0.4	1.2	1	0.3	0.79	5772	74.9	61	41.3	44.3	0.3	-1.2	1.7	0.4	0	1	9125	59.5	56.1	56.2	69.7	-0.3	-1.8	1.1	-0.4
CD74	0.00022	NA	NA	NA	NA	NA	NA	NA	NA	NA	NA	NA	-0.1	-0.8	0.6	-0.2	0	1	11364	0.1	0.2	0.5	0.7	NA	NA	NA	NA	NA	NA	NA	NA	NA	NA	NA	NA	NA	NA	NA	NA	NA	NA	NA	NA	NA	NA	NA	NA	NA	NA
PEG10	0.00023	0.4	-1.3	2.2	0.5	0	1	7252	1.7	0.9	1.5	1.7	-0.4	-1.5	0.6	-0.7	0	1	6716	0.1	0.3	0.4	1.2	1.5	0.2	2.7	2.3	1.1	0.27	1207	1.7	0.5	4.1	0.6	-1.1	-2.6	0.3	-1.5	-0.1	0.91	1905	0.4	2.1	0.9	4.6	0.5	-1.2	2.3	0.6
MBOAT1	0.00023	2.1	0.3	3.4	2.3	0	1	199	0.5	0	0.7	0	0	-0.6	0.7	0	0	1	14310	2.2	2	3.6	3.1	1.7	0.8	2.7	4	2.7	0.0069	136	18.5	4.6	17.4	5	0.7	-0.6	2	1.1	0	0.97	3766	4.2	1.8	5.4	2.3	-0.2	-2	1.2	-0.4
TUBA3C	0.00024	0.5	-1.3	2.4	0.6	0	1	6159	6.9	5.1	8.7	8.6	-0.2	-1.1	0.7	-0.4	0	1	9804	26.8	30.6	39.3	43.5	3.4	2.1	4.6	5.1	3.9	8.9e-05	42	13.7	0.2	25.6	0.6	2.8	0.6	4.6	2.4	0.5	0.63	387	9.8	0.6	26.9	2.2	4.1	1.7	6	3.4
PFDN6	0.00024	0.1	-1.3	1.5	0.1	0	1	11931	47.1	53.2	26.8	40	0.1	-0.5	0.6	0.2	0	1	11370	45.7	48.9	29.6	29.9	-0.4	-1.2	0.5	-0.9	-0.2	0.83	6329	22	29.4	18.2	26.1	-0.3	-1.5	0.7	-0.6	0	1	6871	25.9	32.9	23.2	25.1	-0.6	-1.8	0.7	-0.9
OFD1	0.00025	0.4	-1	1.8	0.6	0	1	6475	84.3	69.3	33.2	69	0.8	0.3	1.3	3.1	1.7	0.087	290	27.9	18.5	14.2	11.1	1.4	0.5	2.1	3.3	2	0.05	287	31.1	14.9	18.3	11.5	0.3	-0.8	1.4	0.6	0	1	7027	19.5	17.8	10.6	14.2	0.8	-0.4	2	1.3
CHMP4B	0.00026	0.2	-1.4	1.8	0.2	0	1	10218	2.5	2.7	3.5	4.1	-2.4	-3.7	-0.5	-2.7	-1.2	0.23	499	9.1	44.4	23.6	170.5	-3.3	-5.2	-0.8	-2.6	-1.4	0.16	763	1.5	39	2.3	122.4	5.6	2.5	7.6	3.6	1.5	0.13	34	157.2	2.8	437.2	6.4	-0.4	-5.4	5.6	-0.2
NPPB	0.00027	NA	NA	NA	NA	NA	NA	NA	NA	NA	NA	NA	-0.6	-1.4	0.1	-1.6	-0.3	0.8	2147	0.1	0.6	0.6	2.8	0.2	-0.8	1.7	0.6	0.1	0.92	8686	10	5.4	14	16.4	-1.4	-2.5	0.1	-1.8	-0.2	0.81	1070	0	1.2	0.1	3	0.8	-0.9	2.8	1
PLAU	0.00027	NA	NA	NA	NA	NA	NA	NA	NA	NA	NA	NA	0	-1.1	1	0	0	1	13755	1.8	1	8.1	2.9	-0.9	-2.2	0.5	-1.3	-0.4	0.69	4212	1.6	5.4	5.2	13.4	0	-1.4	1.7	0	0	1	12853	12.5	8.8	18.9	16.5	1.5	-1.1	3.6	1.2
ADAMTS1	0.00028	1.4	-0.6	3.7	1.4	0	1	1460	1.5	0.2	2.8	0.7	-1	-2	0.1	-1.7	-0.4	0.71	1665	0.7	1.4	2.1	3.4	-1.2	-2.3	-0.2	-2.2	-1.1	0.29	1306	0.7	1.9	1.4	3	-2.1	-3.4	-0.7	-2.9	-0.8	0.45	109	0	0.8	0.1	1.4	-1.4	-3	0.5	-1.4
DIAPH2	0.0003	0.4	-1.1	1.9	0.5	0	1	7236	14.2	11.4	8	9.8	2	1.3	2.7	6.5	5.4	5.3e-08	16	4.2	0.8	4.2	1.5	0.7	-0.3	1.7	1.4	0.5	0.62	3573	1.7	0.8	2.3	1.7	1.4	0	2.7	1.9	0.3	0.78	914	2.8	1.1	3.5	1.6	0.2	-1.3	1.7	0.3
SOX15	0.00031	-0.1	-2.6	1.5	-0.3	0	1	9145	449	474.6	477.6	305.4	0.2	-0.3	0.8	0.8	0	0.99	5941	548.7	504.3	268.8	187.3	2.2	1.1	3.2	4	2.8	0.0058	126	121	36.2	86.1	46	0.8	-0.6	2	1.2	0	0.96	3312	76.5	50.9	72.3	53.5	2.2	0.4	3.7	2.4
ABHD4	0.00034	2.5	0.4	4.8	2.4	0	1	186	7.3	0.6	8.6	2.3	0.3	-0.6	1.5	0.8	0	1	6488	0.2	0	1	0.2	-2.9	-3.8	-2	-6.3	-5.2	2.2e-07	22	2.1	20.3	4.1	17.4	-0.3	-1.7	1	-0.4	0	1	8474	3.8	4.2	7.8	5.7	-0.4	-2.2	1.2	-0.5
NOTO	0.0004	NA	NA	NA	NA	NA	NA	NA	NA	NA	NA	NA	-1.7	-2.5	-0.9	-4.2	-2.9	0.0035	119	1.4	5.8	3.8	10.4	2.6	1.3	3.5	3.5	2.2	0.027	232	3.1	0	7	0	NA	NA	NA	NA	NA	NA	NA	NA	NA	NA	NA	NA	NA	NA	NA
RNF11	0.00043	0.2	-1.6	1.9	0.2	0	1	10735	53.7	45	45.9	42.8	-0.1	-0.7	0.6	-0.2	0	1	12182	279.7	222.7	383.4	127	-0.7	-1.7	0.3	-1.4	-0.5	0.64	3722	7.8	10.7	12.2	7.7	0.4	-0.8	1.5	0.7	0	1	6437	15	11.4	13.9	9.7	0.1	-1.2	1.4	0.1
CAPG	0.00044	2.2	0.6	3.8	2.6	0	1	107	4.4	0.1	7	0.2	-0.7	-1.6	0.1	-1.8	-0.4	0.71	1639	0.7	1.7	2.8	5.4	-0.4	-1.2	0.4	-0.9	-0.2	0.83	6326	45.2	53.8	34.6	46.9	-0.1	-1.3	1.1	-0.1	0	1	11780	119.9	139.2	100.8	92.4	1.6	0.3	2.9	2.4
HSPA6	0.00045	NA	NA	NA	NA	NA	NA	NA	NA	NA	NA	NA	-0.6	-1.6	0.3	-1.3	-0.1	0.91	3320	0.1	0.1	0.5	0.5	NA	NA	NA	NA	NA	NA	NA	NA	NA	NA	NA	NA	NA	NA	NA	NA	NA	NA	NA	NA	NA	NA	NA	NA	NA	NA
ALPL	0.00045	NA	NA	NA	NA	NA	NA	NA	NA	NA	NA	NA	0.2	-0.4	0.9	0.7	0	1	7168	200.2	200	172.2	150.9	-0.3	-1.1	0.4	-0.8	-0.2	0.86	6968	207.6	246.6	92.7	115.7	-0.7	-1.8	0.3	-1.4	-0.1	0.93	2291	225	341.9	111.3	133.4	-0.6	-1.9	0.6	-1
PSMD10	0.00047	0.7	-0.9	2.2	0.9	0	1	3901	72	54.7	46	37	1.4	0.8	1.9	4.9	3.7	0.00025	57	132.7	63.9	69.3	49.7	0.8	0	1.6	2.1	1	0.32	1453	73.2	42.8	38.2	32	0.1	-1	1.2	0.2	0	1	10597	48.4	43.4	32.5	21.1	1.6	0.3	2.8	2.5
NAGA	0.00049	-0.2	-2	1.5	-0.3	0	1	9760	3.7	3.5	3.9	4.2	-0.7	-1.4	0	-1.9	-0.5	0.63	1338	2.3	4.6	4.5	7.3	0.5	-0.3	1.3	1.3	0.4	0.68	4120	36.3	28	20.1	16.6	0.2	-1.1	1.5	0.3	0	1	10041	27.3	25.4	26.4	23.9	1.2	0.1	2.5	2.1
NONO	0.00049	2.4	-0.3	4.1	1.8	0	1	649	76.3	17.5	67.4	17	1.2	0.7	1.7	4.9	3.7	0.00025	59	158.8	87.8	51.9	34.5	1.1	0.4	1.8	3.2	1.9	0.06	359	178.3	105.1	37.9	34	0.6	-0.4	1.5	1.2	0.1	0.96	2980	151.6	110.2	41.5	30.6	0.7	-0.4	1.7	1.2
CCDC71	0.0005	-1.1	-2.9	0.8	-1.2	0	1	2380	0.6	3.8	1.1	8.8	-0.9	-1.6	-0.3	-2.7	-1.3	0.2	460	0.9	2.5	1.8	4	-0.8	-2.1	0.4	-1.3	-0.4	0.65	3863	0.1	0.6	0.6	2.1	-2	-3.4	-0.3	-2.3	-0.4	0.65	423	0	1.6	0.1	4.1	-0.9	-2.7	0.9	-1
HPRT1	0.00051	-0.3	-1.7	1.2	-0.3	0	1	9053	84.9	103.7	28.5	89.4	1.1	0.5	1.6	4.1	2.9	0.0042	136	155.8	80.2	76.4	45.2	-0.5	-1.2	0.3	-1.1	-0.3	0.76	5181	57.7	70.8	25.2	47.4	-0.6	-1.7	0.6	-0.9	0	0.99	4544	31.6	39.8	26.9	33.9	-0.1	-1.5	1.1	-0.2
SYAP1	0.00053	1.7	0.3	3.2	2.4	0	1	183	46.2	16.7	26.5	18.9	0.9	0.3	1.4	3.3	1.9	0.059	247	38.7	24.4	22.2	12.1	1.4	0.7	2.1	3.8	2.6	0.011	164	48.6	21.9	21.9	11	1	0	2	1.9	0.3	0.79	951	39.3	21.3	17.9	14.3	0.4	-0.7	1.6	0.8
VWA5A	0.00054	1.1	-0.6	2.8	1.3	0	1	1901	22.4	10.8	19.3	9.6	-0.1	-0.9	0.6	-0.2	0	1	11942	4.3	6.5	7.4	12.8	0.1	-1.1	1.5	0.2	0	0.99	11677	12.3	10.2	17	22.3	0.3	-1	2	0.5	0	1	8072	15.4	9	15.8	11.5	-0.9	-2.7	0.8	-1
CRIP1	0.00054	NA	NA	NA	NA	NA	NA	NA	NA	NA	NA	NA	0	-1.7	1.2	-0.1	0	1	12466	64.2	47.4	157.8	97.7	-0.1	-0.9	0.7	-0.2	0	0.99	11444	820.9	1021.7	367	551.6	0.9	-0.1	1.9	1.8	0.2	0.83	1183	1011.6	607.6	373.3	268.1	0.5	-0.5	1.6	1
SH3GLB2	0.00055	0.4	-1.1	2	0.5	0	1	6739	10.8	8.3	7.9	7	0.5	-0.3	1.3	1.2	0.1	0.92	3745	1.8	1	4.7	2.6	-1.1	-2	-0.2	-2.3	-1.2	0.24	1076	21.8	39.8	20.3	40	1.1	0	2.3	2	0.3	0.75	790	15.9	6.1	13.2	7.4	-1.2	-2.7	0.3	-1.5
RSPO3	0.00056	0.5	-0.9	2	0.7	0	1	5346	0.1	0	0.2	0.1	NA	NA	NA	NA	NA	NA	NA	NA	NA	NA	NA	-3.2	-4.4	-2	-4.9	-3.7	0.00024	56	0.1	3	0.7	4.5	-0.2	-2.9	1.3	-0.2	0	1	10330	0.7	1.5	3.4	2	-3	-4.8	-1.1	-3
CAV1	0.00057	NA	NA	NA	NA	NA	NA	NA	NA	NA	NA	NA	-0.7	-1.5	0.1	-1.8	-0.4	0.69	1585	0.1	0.6	0.4	2.2	0.1	-1	1.8	0.3	0	0.98	10955	0.4	0.4	1.1	1.8	-2.6	-4.4	-0.7	-2.6	-0.6	0.55	209	1.2	13.3	3.4	23.8	-1.5	-3.2	0.3	-1.6
CRIM1	0.00057	0.7	-0.8	2.3	1	0	1	3297	3.1	2.1	2.1	2.8	-0.4	-1.1	0.2	-1.1	-0.1	0.93	3971	1.8	2.2	2.6	3	-0.8	-1.7	0	-1.9	-0.8	0.4	1809	1.6	3.7	1.8	2.9	0.5	-0.9	1.7	0.6	0	1	6832	3.5	5.4	4.5	13	-0.1	-1.5	1.1	-0.2
FTSJ1	0.00058	1.8	-0.1	3.4	1.9	0	1	535	16.6	5.4	14.6	7.4	1.3	0.7	1.9	4.3	3	0.0027	107	37	20	25.9	16.3	0.1	-0.7	0.9	0.3	0	0.98	11042	43	29.8	30.1	19.5	0	-1.1	1.1	0	0	1	13038	39.5	31.3	33.4	16.7	1	-0.2	2.1	1.6
COCH	0.00059	-0.2	-1.8	1.5	-0.2	0	1	10330	9.4	12.2	10	12.2	0.8	0	1.5	2.1	0.7	0.5	995	1.9	0.5	4.6	1.3	-0.9	-2.1	0.3	-1.5	-0.5	0.59	3294	0.3	1.1	1.5	2.5	-0.9	-2.5	0.3	-1.4	-0.1	0.93	2313	0.6	2.9	1.9	4.3	-0.8	-2.7	1.1	-0.9
UCHL1	0.0006	-0.3	-2.2	1.4	-0.3	0	1	8712	506.9	464.9	534.6	241.3	0.6	-0.2	1.3	1.5	0.2	0.83	2518	27.8	23.3	55	60	0.2	-1.1	1.6	0.3	0	0.99	11086	4.7	5.4	12	16.5	-0.1	-1.7	1.4	-0.2	0	1	11326	3.2	3.2	8	5.5	0.2	-1.7	1.8	0.2
CXorf40B	0.00063	1.1	-0.4	2.6	1.4	0	1	1397	173.7	93.5	122.5	58.6	0.9	0.3	1.4	3.4	2	0.049	234	70.1	44.7	37.4	51.8	1.5	0.7	2.3	3.7	2.4	0.015	189	51.5	18.5	31.3	14.8	0.4	-0.6	1.6	0.8	0	1	5182	22.3	13.6	19.5	10.7	0.8	-0.3	1.9	1.4
PHKA2-AS1	0.00063	0.8	-0.8	2.3	1	0	1	3260	8.8	6	7.4	9.2	0.3	-0.6	1.2	0.7	0	1	6884	6.3	5.3	14.5	10.3	1.3	-0.1	2.7	1.9	0.8	0.43	2036	12.1	4.1	35.3	10.5	1.2	-0.5	2.8	1.4	0.1	0.93	2281	16.1	5.8	39	11.3	1.2	-0.7	3	1.3
RHOBTB1	0.00064	0.7	-1	3.1	0.8	0	1	4101	1.8	0.5	2.4	1.4	0.3	-0.9	1.1	0.4	0	1	9558	0.1	0.2	0.4	0.9	-0.5	-2.2	0.9	-0.7	-0.1	0.89	7898	0.6	1	2.4	1.9	-0.6	-2	0.8	-0.8	0	1	5294	0.1	0.3	0.4	0.8	-1.5	-3.1	0.3	-1.6
PAGE4	0.00064	-0.2	-1.8	1.4	-0.2	0	1	10482	1.8	2.2	3.2	4.5	0.1	-0.7	0.8	0.1	0	1	12683	0.8	1.1	2.6	5.3	0	-1.5	1.8	0.1	0	1	12329	0.7	0.7	3.1	3.5	NA	NA	NA	NA	NA	NA	NA	NA	NA	NA	NA	NA	NA	NA	NA
CPZ	0.00064	-0.8	-2.3	0.9	-0.9	0	1	3704	0.3	0.9	0.6	2.1	-0.2	-1	0.7	-0.3	0	1	10497	0.3	0.3	2	1.2	-1.1	-2.3	0.8	-1.4	-0.5	0.62	3553	0.1	0.4	0.2	2.2	NA	NA	NA	NA	NA	NA	NA	NA	NA	NA	NA	NA	NA	NA	NA
MED12	0.00065	1.1	-0.3	2.7	1.6	0	1	1005	3.6	1.4	2.1	1.7	1.3	0.6	1.8	4.3	3	0.0026	105	10.4	5.7	6.4	5.1	0.7	-0.2	1.5	1.5	0.5	0.59	3252	7.7	5.8	4.8	6	1.3	0	2.4	1.9	0.3	0.78	862	5.5	3	6	3.4	-0.3	-1.5	1	-0.4
LPHN3	0.00067	1.3	-0.6	3.1	1.4	0	1	1454	2.6	1	3.1	1.7	-0.4	-1.3	0.4	-0.9	0	0.98	5209	3.1	5	4.1	10.5	0.3	-0.7	1.3	0.6	0.1	0.9	8189	0.5	0.3	0.9	0.5	-0.7	-2.7	1.3	-0.7	0	1	6121	0.1	0.4	0.5	1.1	1.6	0.2	3	2.2
SOAT2	0.00074	-0.4	-2.2	1.4	-0.4	0	1	8019	3.7	7.1	4.2	13.1	0.4	-0.2	1	1.4	0.2	0.86	2752	81.2	66	50.1	36.5	1.2	0.2	2	2.4	1.2	0.22	980	17.9	8.2	14.7	11.2	0.1	-1.2	1.4	0.1	0	1	11754	7.9	9.4	11.4	10.6	0.1	-1.5	1.6	0.1
ELF3	0.00079	0.8	-0.9	3	1	0	1	3420	1.2	0.5	2.2	1.7	-0.4	-1.1	0.3	-1.1	-0.1	0.95	4427	22.5	28	27.4	25.5	0.1	-0.7	0.9	0.2	0	0.99	11649	108.3	109.7	56.6	45.7	0.4	-0.6	1.4	0.8	0	1	5378	93.8	78.8	38.4	46.7	1.4	0.1	2.6	2.1
PAIP2B	0.0008	-0.8	-2.4	0.7	-1	0	1	2897	10.5	17	7.8	11.2	0.4	-0.4	1.1	1	0.1	0.96	4646	0.9	0.7	1.7	2.2	-0.1	-1	0.8	-0.1	0	1	12322	1	1	1.4	1.2	-0.2	-1.8	1.2	-0.3	0	1	9570	0.7	1.2	1.6	1.8	-1.1	-2.5	0.2	-1.6
TBCD	0.00081	-0.4	-2	1.1	-0.5	0	1	6885	5.4	8	3.8	6.6	-0.4	-1	0.2	-1.2	-0.1	0.92	3595	13.3	18	10.7	10.8	0.9	0.1	1.7	2.2	1	0.3	1365	46.5	34.3	23.2	33.9	0.2	-1.1	1.4	0.2	0	1	10603	60.7	61.6	48	44.2	0	-1.1	1.2	0
MT1B	0.00084	NA	NA	NA	NA	NA	NA	NA	NA	NA	NA	NA	NA	NA	NA	NA	NA	NA	NA	NA	NA	NA	NA	NA	NA	NA	NA	NA	NA	NA	NA	NA	NA	NA	NA	NA	NA	NA	NA	NA	NA	NA	NA	NA	NA	NA	NA	NA	NA
PDP2	0.00086	-0.1	-1.6	1.3	-0.1	0	1	11070	1.6	2.1	1.2	2.1	0.1	-0.6	0.8	0.3	0	1	10512	2.3	1.5	4.4	2.3	-0.6	-1.5	0.4	-1.1	-0.3	0.73	4746	2.5	4	3.2	3.6	0.1	-1.2	1.4	0.1	0	1	11607	3	2.9	5.1	3.2	0.4	-1	1.8	0.6
ATP1B1	0.00086	-0.4	-2.3	1.3	-0.4	0	1	7911	50.8	55.3	46.8	40.4	-0.1	-0.7	0.5	-0.3	0	1	10669	28.9	29	22.1	25.6	0	-1	0.8	-0.1	0	1	12539	109.9	139	56.5	115.4	0.4	-0.8	1.7	0.7	0	1	6338	149.4	134	80.2	92.3	-0.9	-2.2	0.4	-1.3
TPPP3	0.00091	0.5	-1.2	2.3	0.6	0	1	6129	1.1	0.3	2.1	1.2	0.5	-0.4	1.5	1.2	0.1	0.93	3873	0.5	0.1	2.1	0.9	NA	NA	NA	NA	NA	NA	NA	NA	NA	NA	NA	1.2	-0.6	2.4	1.3	0.1	0.95	2678	0.6	0.1	2.5	0.3	NA	NA	NA	NA
MSN	0.00095	0.8	-1.8	3.2	0.6	0	1	6488	2	2.4	2.6	8.6	0.2	-0.6	1	0.6	0	1	8166	3.4	3.7	4.4	6.4	1.5	0.5	2.5	3.1	1.8	0.068	396	19.8	7.5	17.7	9.3	0.3	-1.2	1.9	0.4	0	1	8897	13.3	11.3	12.8	14.4	1.7	0.1	3.4	2.1
CD55	0.00095	0.1	-1.7	1.9	0.1	0	1	11081	21.3	23.2	17.6	27.5	-0.7	-1.4	-0.1	-2.2	-0.8	0.45	884	9.1	16	10.2	19.2	-1.7	-2.6	-1	-4.5	-3.2	0.0014	74	37.4	110.5	20.4	71.4	-1.3	-2.4	0.1	-1.8	-0.2	0.82	1129	23.7	41.3	17.1	38.5	-0.7	-1.9	0.7	-0.9
B3GNT7	0.00096	0.3	-1.4	2.1	0.3	0	1	8956	0.8	0.7	1	1.7	0.1	-0.6	0.8	0.3	0	1	10432	3	2.5	4.6	3.4	2.2	0.9	3.1	3.3	2	0.042	275	88.9	38.2	55.8	43	-0.3	-1.7	1	-0.4	0	1	8615	69	93.7	70.2	74.1	1.6	0.2	2.9	2.3
RASGEF1A	0.00098	0.6	-1.4	2.2	0.6	0	1	6358	7.2	4.9	10	5	0.1	-0.5	0.7	0.3	0	1	10335	12.4	12.9	11.7	15.9	0.7	-0.3	1.6	1.3	0.4	0.67	4021	24.3	17.6	22.6	15.3	0.1	-1	1.3	0.2	0	1	11027	22.5	19.4	23	17.9	0.5	-1	1.9	0.7
RFPL4B	0.001	-1.5	-3.7	0.5	-1.5	0	1	1232	62.4	138.6	77.3	182.3	0	-0.7	0.6	0	0	1	14138	56.4	54.4	48.3	39	0.1	-0.8	1.2	0.3	0	0.98	10884	7.6	4.6	12.1	6.3	-0.5	-2	0.8	-0.8	0	1	5854	2.8	4.8	6	8.4	-1	-2.9	0.4	-1.4
VGLL1	0.001	NA	NA	NA	NA	NA	NA	NA	NA	NA	NA	NA	NA	NA	NA	NA	NA	NA	NA	NA	NA	NA	NA	-0.8	-1.8	0.1	-1.6	-0.6	0.54	2728	13.4	21.3	19.8	27.7	-0.8	-2.4	1	-0.8	0	1	5530	1.2	3.3	3.5	8.8	-1.1	-2.6	0.5	-1.4
IGFBP3	0.001	0.4	-1.3	2.2	0.5	0	1	7242	85.8	65.4	78.6	55.8	1.2	0.3	2	2.7	1.2	0.23	497	4.1	1.3	9.4	4.6	0.3	-1	1.5	0.4	0.1	0.95	9736	0.5	0.2	2.1	1.1	-0.3	-2	1.2	-0.4	0	1	8390	0.1	0.9	0.4	3.6	NA	NA	NA	NA
LOC101927482	0.0011	NA	NA	NA	NA	NA	NA	NA	NA	NA	NA	NA	-0.3	-1.5	0.7	-0.6	0	1	7833	0.1	0.3	0.8	1.3	-0.2	-1.2	0.9	-0.3	0	0.97	10492	0.7	0.7	2.3	1.7	NA	NA	NA	NA	NA	NA	NA	NA	NA	NA	NA	NA	NA	NA	NA
TRPV2	0.0011	0.5	-1.3	2.1	0.5	0	1	6976	0.4	0.2	0.7	0.5	0	-1	1	0	0	1	13685	0.3	0.4	1	1.2	0.3	-1	2.1	0.4	0.1	0.95	9596	0.8	0.9	3	4.9	-0.1	-1.5	1.2	-0.2	0	1	11177	0.2	0.3	0.5	0.7	NA	NA	NA	NA
JPX	0.0011	0.7	-0.9	2.3	0.9	0	1	3737	1.8	0.7	2.1	1.4	1	0.4	1.5	3.8	2.5	0.014	175	12.7	7	7.3	5.4	0.2	-0.6	0.9	0.5	0.1	0.93	9227	11	9.8	6.7	7.6	0.4	-0.7	1.4	0.7	0	1	6202	10.9	7.7	9	5.1	0.5	-0.7	1.6	0.9
STC2	0.0011	0	-2	2	0	0	1	12871	0.3	0.8	0.4	2.6	-1.5	-2.2	-0.4	-2.7	-1.3	0.2	459	0	0.2	0	1.2	1.2	0	2.3	1.9	0.8	0.41	1905	7.5	2.3	12.2	3.7	0.2	-1.3	1.7	0.2	0	1	10696	10	7.2	10.8	12.4	-1.1	-3.2	1.6	-0.8
RAD23B	0.0012	0.8	-0.6	2.5	1.1	0	1	2543	6.4	3.7	5.3	4.5	-0.2	-0.9	0.4	-0.7	0	1	7227	7.6	10.3	7.8	8.6	-0.3	-1.2	0.6	-0.6	-0.1	0.9	8092	12.1	16.7	14.9	13.1	1.2	0	2.3	2	0.3	0.73	724	21.4	10	17.7	6.5	0	-1.2	1.2	0
TM7SF2	0.0012	0.8	-0.7	2.4	1.1	0	1	2731	0.9	0.2	1.6	0.4	0.2	-0.6	0.8	0.4	0	1	9718	1.8	1.3	3.8	2.7	-2.9	-4	-1.9	-5.4	-4.3	2.1e-05	34	1.4	18.4	4.2	17.4	-2.1	-3.3	-0.9	-3.3	-1.2	0.24	44	0.9	10.4	2.2	11.4	-2	-3.9	-0.2	-2.2
VBP1	0.0012	2.1	0.3	3.8	2.3	0	1	209	23.3	5	21.1	8.3	1.1	0.6	1.6	4.4	3.1	0.0017	97	175.3	96.2	78.3	38.7	0.6	-0.2	1.4	1.4	0.5	0.61	3429	89.9	67.4	61	41.1	0.5	-0.6	1.5	0.9	0	1	4863	125.6	93.6	72.9	53	0.5	-0.7	1.7	0.9
NDRG2	0.0012	NA	NA	NA	NA	NA	NA	NA	NA	NA	NA	NA	-0.2	-1.2	0.8	-0.3	0	1	10232	0.5	0.7	2	3	-1.4	-2.5	0	-2	-0.9	0.39	1767	14.7	34.4	27.2	42.2	-0.2	-1.8	1.2	-0.2	0	1	10352	7.8	7.6	15.8	11.9	0.4	-2	2	0.4
ALG13	0.0013	-0.8	-2.7	0.7	-1	0	1	3031	8.9	21.1	3.7	29.2	1.3	0.7	1.8	4.9	3.7	0.00025	55	25	12.4	12.5	9.2	0.8	0	1.6	2	0.9	0.36	1639	13.5	7.1	9.1	4.6	0.6	-0.4	1.6	1.2	0	0.96	3243	9.7	6.2	7.9	5	0.8	-0.4	1.9	1.3
TMEM106C	0.0013	-0.8	-2.4	0.7	-1.1	0	1	2799	17.4	38	13	27.7	-0.4	-1.1	0.2	-1.3	-0.2	0.87	2934	22.8	28.7	23.1	21.2	-1.1	-1.9	-0.3	-2.7	-1.5	0.14	664	24.2	42.1	18.4	25.4	-0.7	-2	0.6	-1	0	0.97	4079	12.7	20.2	14.8	25.3	-1	-2.2	0.3	-1.5
HPD	0.0013	-0.7	-2.3	1	-0.8	0	1	4315	0.4	1.1	0.8	2	0	-0.7	0.8	0	0	1	13586	0.4	0.4	1	1.4	-0.6	-1.7	0.6	-1	-0.3	0.77	5359	0.2	0.5	0.7	1.6	-0.2	-2.2	1.4	-0.3	0	1	9975	1.7	2.4	6.3	6.8	-1	-2.8	1.1	-1
COL4A1	0.0013	NA	NA	NA	NA	NA	NA	NA	NA	NA	NA	NA	0.4	-0.2	1	1.3	0.2	0.88	3013	0	0	0.1	0	-1.3	-3.5	0.5	-1.4	-0.5	0.64	3697	0.8	2.6	4.4	4.8	-2	-3.9	0.1	-1.8	-0.2	0.81	1069	0.1	2.7	0.3	7.2	-4.5	-6.8	-2.4	-4.3
IFI6	0.0014	NA	NA	NA	NA	NA	NA	NA	NA	NA	NA	NA	0.1	-1	1.1	0.2	0	1	11602	0.2	0.6	1.7	3.9	0.5	-0.8	1.7	0.7	0.1	0.88	7710	2.7	1.2	7.9	4.8	0	-1.4	1.5	0	0	1	12695	1.9	1.2	5.5	3	1.4	-0.3	2.6	1.7
PMP22	0.0014	1.4	-0.3	3.1	1.7	0	1	872	2.9	0.6	4.3	1.8	-0.2	-1	0.5	-0.5	0	1	8561	7.2	7.4	12.6	13.4	0	-0.9	0.9	0	0	1	13129	19.6	18.7	14.2	17.2	-0.5	-1.8	0.7	-0.8	0	1	5474	30.2	40.4	29.7	33.5	0.5	-0.8	2	0.8
STYK1	0.0014	NA	NA	NA	NA	NA	NA	NA	NA	NA	NA	NA	-0.4	-1.4	0.5	-0.8	0	1	6430	1.4	1.5	3.9	4.3	-0.5	-1.7	0.5	-1	-0.3	0.79	5680	0.6	1.3	2	2.3	NA	NA	NA	NA	NA	NA	NA	NA	NA	NA	NA	1.2	-0.5	2.7	1.4
FOSB	0.0014	0.3	-1.4	1.9	0.3	0	1	9224	7.8	6.2	8.6	4.2	0.6	-0.3	1.4	1.3	0.1	0.88	3042	0.7	0.2	2.5	0.7	-0.9	-2	0.5	-1.3	-0.4	0.68	4132	0.1	0.4	0.6	1.1	NA	NA	NA	NA	NA	NA	NA	NA	NA	NA	NA	NA	NA	NA	NA
GSTM3	0.0014	-0.2	-1.7	1.3	-0.2	0	1	9847	8.7	11.4	5.2	9.1	-0.4	-1.3	0.4	-0.9	0	0.99	5570	4.2	4.5	6.9	8.4	-0.2	-1.5	0.9	-0.4	-0.1	0.96	9979	0.6	0.6	1.8	1.3	0.4	-1.1	1.7	0.5	0	1	7930	0.2	0.1	0.6	0.5	1	-1.4	3.2	0.8
CHGA	0.0015	0.8	-0.8	2.4	1	0	1	3200	3.7	1.8	3.7	2.2	-0.2	-0.9	0.4	-0.6	0	1	7923	7.6	8.3	11.7	11.8	1.1	-0.1	2.4	1.8	0.7	0.46	2222	12.1	3.5	20.3	5.1	1.7	0.4	3.6	2.5	0.6	0.57	258	23.4	6	25.8	12.8	1.3	-1.2	3.7	1
BUB1B	0.0015	0.4	-1.1	1.9	0.5	0	1	6940	39.5	27.5	27.2	14.5	-0.5	-1.8	0.3	-1.3	-0.1	0.89	3090	20.3	42.7	15.4	113.8	-0.6	-1.7	0.3	-1.2	-0.4	0.69	4251	13	23.2	10.1	40.4	1.5	-0.9	3.5	1.3	0.1	0.95	2830	63.9	15.2	162.6	11.7	-0.9	-4.6	2.4	-0.5
LINC00643	0.0015	0.4	-1	2.2	0.6	0	1	5910	0.2	0.1	0.3	0.2	1	0.1	1.6	2.3	0.9	0.39	765	0	0	0.1	0	NA	NA	NA	NA	NA	NA	NA	NA	NA	NA	NA	NA	NA	NA	NA	NA	NA	NA	NA	NA	NA	NA	NA	NA	NA	NA
NKRF	0.0015	1.2	-0.9	3	1.2	0	1	2081	18.6	10.7	17.7	12.8	1.1	0.4	1.7	3.4	2	0.048	232	13	5.5	11.5	6.6	0.7	-0.1	1.5	1.7	0.7	0.51	2582	10.2	6	8.8	5.8	0.9	-0.2	2	1.5	0.1	0.9	1800	10	4.8	10.1	4.2	1	-0.4	2.4	1.4
HDHD1	0.0015	-0.4	-2.6	1.3	-0.5	0	1	7314	3.5	7.7	6.2	9.4	0.3	-0.3	0.9	1	0	0.96	4747	20.1	16.4	19.9	15.5	0.5	-0.4	1.4	1.1	0.3	0.74	4844	30.9	17.3	23.9	14.5	0.4	-0.8	1.6	0.6	0	1	6823	30.4	19.3	24.1	17.5	0.4	-0.8	1.7	0.7
SLPI	0.0015	NA	NA	NA	NA	NA	NA	NA	NA	NA	NA	NA	-0.6	-1.6	0.4	-1.2	-0.1	0.93	3894	0.1	0.3	0.9	1.8	-1.4	-2.5	-0.3	-2.5	-1.3	0.2	924	5.5	25.3	12.5	35.8	-0.2	-1.7	1.4	-0.2	0	1	10470	1.8	3.1	6.7	7.9	1.9	0	3.4	2
RBBP7	0.0016	-0.4	-2	1.2	-0.4	0	1	7663	166.5	253.4	55.3	335.8	1.1	0.5	1.6	4	2.7	0.0063	139	255.2	142.6	145	76.2	1.5	0.7	2.3	3.6	2.3	0.019	210	166	78.6	90.5	54.8	-0.1	-1.2	1	-0.1	0	1	11711	92.3	101.5	59	63.2	0.1	-1.1	1.3	0.1
LY6E	0.0016	-0.3	-1.9	1.3	-0.4	0	1	8589	2.9	4	2.9	5.8	-0.1	-0.9	0.6	-0.3	0	1	10729	14.5	14.6	22.6	15.4	-0.1	-1	0.7	-0.3	0	0.98	10753	78.9	109.1	56.2	79.6	0	-1.2	1.2	0	0	1	12985	75.4	79.9	57.8	75	1.2	-0.3	2.5	1.6
RAB40B	0.0016	-0.3	-1.9	1.3	-0.3	0	1	8966	1.4	2.7	2.1	3.4	1.2	0.2	2.2	2.5	1	0.3	589	9.4	4.8	11.8	13.3	0.3	-0.8	1.5	0.5	0.1	0.93	8997	2.1	1.1	3.5	3.1	0.3	-1.2	2	0.4	0	1	8736	2.4	2	3.8	6	-0.4	-2	1.2	-0.5
DEPTOR	0.0017	0.2	-1.5	1.9	0.2	0	1	10033	2.1	2.6	2.3	5	0.7	0.1	1.2	2.5	1	0.3	586	45.2	28.7	24.6	18.8	0.9	-0.1	1.8	1.8	0.7	0.47	2255	31.8	21.9	24.4	20.3	0.1	-1	1.1	0.1	0	1	11399	32.7	29.6	24.5	14.8	-0.7	-1.8	0.5	-1.1
FUT3	0.0017	1	-0.8	2.8	1.1	0	1	2568	3.6	1.2	4.6	2.6	0.4	-0.3	1	1.2	0.1	0.92	3806	64.9	60.1	54.5	41.1	1.7	0.2	2.8	2.3	1.1	0.26	1157	1.6	0.1	4	0.6	NA	NA	NA	NA	NA	NA	NA	NA	NA	NA	NA	NA	NA	NA	NA
FADS2	0.0019	0.3	-1.1	1.8	0.4	0	1	7870	0.2	0.1	0.2	0.2	-1.5	-2.6	-0.7	-3.4	-2	0.044	227	0	0.8	0.2	2.8	-1.1	-2.6	0	-1.8	-0.8	0.43	2051	1.3	2.1	6.5	3.4	-1.6	-3.1	-0.1	-2.1	-0.4	0.72	619	0.2	1.6	0.7	3	-0.7	-2.2	0.8	-0.9
BTG2	0.0019	NA	NA	NA	NA	NA	NA	NA	NA	NA	NA	NA	0.1	-1	1.4	0.2	0	1	11174	0.6	0.2	3.1	1	0	-1.2	1	0	0	1	13261	30.6	26.4	40.9	22.7	0.2	-1.4	1.9	0.3	0	1	10081	27.7	18.7	33.8	27.2	0.4	-1	1.9	0.6
PBDC1	0.0019	4.1	2.1	5.8	3.7	1.2	0.22	11	59.6	2.6	52.8	4.3	1.7	1.1	2.2	6.3	5.2	1.8e-07	20	290.9	121.9	136.2	52.6	0.2	-0.5	0.9	0.5	0.1	0.93	8951	115.4	111.2	45	49.2	0	-1	1.1	0.1	0	1	12187	87.5	87.7	61.8	46	0.2	-0.9	1.3	0.3
BCL6	0.002	0.2	-1.4	1.8	0.2	0	1	10081	0.3	0.2	0.7	0.5	0.1	-0.8	0.8	0.1	0	1	12710	1.1	1.4	2.4	2.4	-0.6	-2.2	0.6	-1	-0.3	0.8	5812	0.6	1.5	2.7	3	-0.3	-1.7	1.5	-0.3	0	1	10166	0.2	0.3	0.7	1	-0.5	-2	1.7	-0.4
CLIC3	0.002	NA	NA	NA	NA	NA	NA	NA	NA	NA	NA	NA	NA	NA	NA	NA	NA	NA	NA	NA	NA	NA	NA	-1	-2.2	0.2	-1.6	-0.6	0.55	2814	4.9	7.4	17.8	9.4	-0.2	-1.8	1.2	-0.3	0	1	10105	0.9	1.4	2.9	4.2	0	-1.7	1.4	0
ATP6AP2	0.0021	1.3	-0.2	2.9	1.7	0	1	859	15.4	7.6	9.9	9.5	1.1	0.6	1.7	4.4	3.2	0.0016	95	112.5	54.2	64.1	32.5	1.2	0.5	1.9	3.2	1.9	0.06	349	106	57.4	52.4	30.7	0.5	-0.5	1.5	1	0	0.98	4272	94.8	73.9	36.4	49.9	1.5	0.4	2.5	2.7
SNHG18	0.0021	0.3	-1.1	1.8	0.4	0	1	7644	20.2	15.8	11.2	11.5	0.5	-0.7	1.4	0.8	0	0.99	6329	0.2	0.3	1.1	1.8	NA	NA	NA	NA	NA	NA	NA	NA	NA	NA	NA	NA	NA	NA	NA	NA	NA	NA	NA	NA	NA	NA	NA	NA	NA	NA
APOA2	0.0021	1.9	0.1	3.9	2.1	0	1	313	36.2	3.3	44.1	9.5	0.2	-0.6	0.9	0.4	0	1	9465	1.1	1.1	2.5	4.3	-1.4	-3	-0.1	-2.1	-1	0.34	1521	18.4	94.9	57.6	158.6	-0.2	-2.1	1.7	-0.2	0	1	11146	73.9	82.4	201.5	122.5	1.1	-0.5	2.5	1.3
LOC728024	0.0021	1.8	0.2	3.2	2.3	0	1	246	22.3	7.6	14.7	5.9	0.7	0.2	1.3	2.9	1.4	0.15	371	10.7	5.4	7.7	6.2	0.9	0	1.8	2.1	1	0.34	1524	3.7	1.6	2.9	2.4	0.2	-0.9	1.2	0.3	0	1	9461	2.4	2.5	2.8	1.6	0.4	-0.8	1.6	0.7
HSPE1	0.0022	0.1	-1.2	1.5	0.2	0	1	10639	48.4	41.6	20.2	17.3	-0.2	-0.9	0.3	-0.8	0	0.99	6218	126.5	151.3	99.2	137.4	-0.8	-1.6	0	-1.8	-0.8	0.44	2114	400.4	690.7	243.2	254.5	-0.2	-1.2	0.7	-0.4	0	1	8513	579.4	669.9	196.1	296.4	0.1	-1.1	1.3	0.2
XKRX	0.0022	NA	NA	NA	NA	NA	NA	NA	NA	NA	NA	NA	1.8	1	2.5	5.2	3.9	8.3e-05	45	5.2	1.3	8	3.6	2.1	0.7	3	3	1.7	0.088	475	1	0	2.8	0	NA	NA	NA	NA	NA	NA	NA	NA	NA	NA	NA	NA	NA	NA	NA
FABP7	0.0023	-1.8	-3.1	0.3	-1.7	0	1	836	0.1	1.6	0.3	3.7	NA	NA	NA	NA	NA	NA	NA	NA	NA	NA	NA	-0.4	-1.5	0.6	-0.7	-0.2	0.87	7257	6	8.7	11	11.5	0.4	-1.4	1.7	0.4	0	1	9005	1.4	1.1	5.3	2.9	1	-0.5	2.4	1.3
TUBB2B	0.0023	NA	NA	NA	NA	NA	NA	NA	NA	NA	NA	NA	1.3	-0.5	2.4	1.6	0.3	0.77	1974	1.1	0.2	7.1	1.7	-1.8	-2.7	-1	-4.1	-2.8	0.0047	116	6.7	28.3	8.1	27	-1	-2.1	0.1	-1.8	-0.2	0.82	1174	32.3	57.4	27	29.7	-0.6	-2	0.7	-0.9
PPP1R8	0.0024	0	-1.5	1.4	0	0	1	12687	20.2	19.1	10	14.9	-0.3	-0.9	0.1	-1.3	-0.1	0.89	3111	24.6	32.6	14.1	17.1	0.5	-0.4	1.4	1.1	0.3	0.73	4800	15	10.9	14.3	9.7	0.6	-0.7	1.8	0.9	0	0.99	4791	20.8	13.8	19.4	12.1	-0.1	-1.5	1.3	-0.1
CYP2S1	0.0024	0.5	-1.1	2.2	0.6	0	1	6171	12.1	9.1	9.7	11.5	-0.6	-1.2	0.1	-1.7	-0.4	0.71	1644	45.1	65.7	47.1	65.2	0.7	-0.1	1.4	1.7	0.7	0.49	2377	177	125.2	89.3	56.2	-0.9	-2	0.1	-1.8	-0.2	0.82	1150	113	189.2	82.9	96.3	-0.1	-1.3	1.3	0
PAK3	0.0025	NA	NA	NA	NA	NA	NA	NA	NA	NA	NA	NA	NA	NA	NA	NA	NA	NA	NA	NA	NA	NA	NA	NA	NA	NA	NA	NA	NA	NA	NA	NA	NA	NA	NA	NA	NA	NA	NA	NA	NA	NA	NA	NA	NA	NA	NA	NA	NA
SLC8B1	0.0026	0.9	-0.7	2.7	1.1	0	1	2490	1.1	0.4	1.4	0.9	-0.7	-1.3	-0.1	-2.2	-0.8	0.45	877	8.8	13.9	10	11.8	-0.4	-1.2	0.4	-0.9	-0.2	0.81	6062	36.3	42.1	27	23.8	-0.4	-1.6	0.6	-0.8	0	1	5395	54.8	64.5	37.6	32	0.1	-1.2	1.7	0.2
CAPN6	0.0027	NA	NA	NA	NA	NA	NA	NA	NA	NA	NA	NA	NA	NA	NA	NA	NA	NA	NA	NA	NA	NA	NA	NA	NA	NA	NA	NA	NA	NA	NA	NA	NA	NA	NA	NA	NA	NA	NA	NA	NA	NA	NA	NA	NA	NA	NA	NA	NA
TMEM165	0.0029	0.8	-0.9	2.8	1	0	1	3251	5.4	2.4	6.9	4.5	0.4	-0.3	1	1.1	0.1	0.93	3945	17.9	13.5	20.1	15.4	-1	-1.9	-0.2	-2.3	-1.1	0.25	1107	13.2	25.2	12.6	17.5	-0.4	-1.6	0.7	-0.7	0	1	6493	16	21.9	15.9	15.5	-1.1	-2.3	0.1	-1.7
FAM133A	0.003	1.9	-0.1	3.6	1.9	0	1	562	3.6	0.7	4.7	1.5	-0.1	-1.1	0.8	-0.2	0	1	11902	2.8	3.6	4.5	6.5	1.1	-0.1	2.3	1.7	0.7	0.48	2342	2.3	0.4	5.4	0.9	2.2	0.6	4	2.7	0.6	0.53	170	6.8	0.6	14.4	1.6	2.3	0.7	4.1	2.8
BCL11A	0.003	1.2	-0.4	2.9	1.5	0	1	1184	2.9	0.8	3.1	1.8	0	-0.6	0.7	0.1	0	1	12986	11.1	10.6	10.3	10.2	1.2	0.2	2.2	2.3	1.2	0.25	1099	6.8	2.5	8.7	4.1	-0.7	-1.9	0.5	-1.1	0	0.97	3612	4.2	6.2	5.4	5.9	0.3	-1	1.7	0.5
S100A14	0.003	NA	NA	NA	NA	NA	NA	NA	NA	NA	NA	NA	0.3	-0.9	1.5	0.5	0	1	9160	19.7	16.6	49.1	53.9	0.7	-0.7	2.1	1	0.3	0.78	5415	1002.2	1359.4	663.4	1061.7	0.1	-1.1	1.5	0.2	0	1	11019	1040.6	1155.6	501.9	740.6	-0.2	-1.6	1.4	-0.2
COTL1	0.0032	0.6	-1	2.3	0.8	0	1	4478	5.5	3.6	4.9	5	0.1	-0.7	0.8	0.1	0	1	12253	4.3	2.8	11.3	5.5	0	-1.1	1	-0.1	0	1	12868	4.1	3.8	6.5	6.8	0.8	-0.6	2.5	1.2	0	0.96	3345	7	2.7	10.8	6.8	1.2	-0.5	2.8	1.4
TMEM243	0.0034	-0.1	-1.8	1.3	-0.2	0	1	10429	6.9	11.2	7.6	12.7	-0.3	-1	0.4	-0.8	0	1	6429	6.9	8.7	13.3	16.9	-0.9	-2	0.1	-1.8	-0.7	0.46	2227	0.6	2.3	1.9	5	0.2	-1.3	1.5	0.2	0	1	10336	1.2	1.3	3.8	2.9	-0.2	-2	1.5	-0.3
PTN	0.0035	-0.5	-2	1.1	-0.6	0	1	6210	66.3	83.5	51.6	60.4	0.6	-0.2	1.4	1.4	0.2	0.84	2582	4.4	4.5	7.5	11.9	-1.7	-2.7	-0.7	-3.4	-2.1	0.033	251	12.7	37	17.4	34.9	-1	-2.5	0.4	-1.4	-0.1	0.94	2402	3.8	7.5	9.8	12.6	0.2	-1.4	1.6	0.2
NAA10	0.0036	1.4	-0.9	3.2	1.2	0	1	2298	34.8	15.6	42.1	23.1	1.1	0.6	1.6	4.2	2.9	0.0036	125	109.2	64.8	58.6	37.9	0.5	-0.2	1.3	1.4	0.5	0.62	3519	210.7	144.1	98.5	74.7	0.9	-0.2	1.9	1.5	0.1	0.9	1798	199	111.6	82.9	60	0.9	-0.2	2	1.6
XAB2	0.0036	0.2	-1.2	1.8	0.3	0	1	9334	15.3	12.7	10.4	8.3	0.3	-0.3	0.9	1	0	0.97	5048	28.6	21.9	22.2	15.3	-1	-1.9	0	-2	-0.9	0.38	1721	16.8	21.7	13	15.9	1.1	-0.1	2.2	1.8	0.2	0.83	1217	23.7	12.7	17.8	9.2	-1.2	-2.6	0.2	-1.6
ETNPPL	0.0036	-1.5	-3	0.1	-1.8	0	1	628	1.7	7.7	2.2	8.2	-0.3	-1	0.3	-1	-0.1	0.96	4632	110	133	78	103.9	2.7	1.5	4.1	4.5	3.2	0.0014	77	19.2	3.3	32	7.8	1.9	0	4	2	0.3	0.77	850	8.7	1.5	15.4	5.6	1.8	-1.6	5	1.2
ZP4	0.0036	0.2	-1.6	1.8	0.2	0	1	10677	81.8	66.5	76.9	57.4	1.7	0.9	2.4	4.7	3.5	0.00048	78	27.5	10.2	35.6	19.5	0.7	-0.5	2	1.2	0.4	0.7	4346	0.3	0	1.1	0.1	-1.4	-3	0.3	-1.6	-0.1	0.88	1629	0.1	0.9	0.2	2.1	NA	NA	NA	NA
PTGFRN	0.0038	-0.4	-1.7	1	-0.5	0	1	7203	3.2	4.5	1.6	2.9	1	0.3	1.6	2.8	1.4	0.16	392	4.9	2.4	4.4	2.9	0.8	-0.2	1.6	1.6	0.6	0.53	2693	5.8	3.3	5.8	2.4	-0.2	-1.3	1	-0.3	0	1	9989	6.7	6	5.8	5.4	0.9	-0.5	2.3	1.3
SNHG5	0.0038	-0.5	-2.1	1	-0.6	0	1	6068	135.6	180	91	128.7	-1.2	-1.8	-0.6	-3.9	-2.6	0.0088	157	185.4	382.6	115.2	234.3	-0.6	-1.6	0.3	-1.2	-0.4	0.71	4465	158.7	306.5	147.6	214.9	-0.4	-1.6	1	-0.5	0	1	8082	309.1	308.2	191.9	262	-0.1	-1.3	1.1	-0.1
PJA1	0.0041	1.2	-0.8	3.7	1.2	0	1	2311	4.3	1.5	5.6	5.2	0.7	0	1.4	2.1	0.6	0.52	1038	9.5	6.2	10.2	7.6	1	-0.3	2.1	1.6	0.6	0.55	2904	4.1	1.3	8.9	2	-0.5	-1.9	0.7	-0.8	0	1	5521	2.8	6.1	5.2	8.1	1.6	-0.3	3.4	1.7
CETN2	0.0042	0.9	-0.5	2.4	1.3	0	1	1978	185.5	101.2	96.3	60.7	1	0.4	1.5	3.7	2.4	0.017	184	128	72	62.3	41.4	0.5	-0.3	1.2	1.2	0.4	0.72	4642	66.4	49.5	31.3	30.3	1	0	2	2.1	0.3	0.73	706	55.5	25.4	23.7	19.4	0.8	-0.3	2	1.5
TCEAL8	0.0043	2.2	0.4	3.9	2.3	0	1	216	10.4	1.6	12.4	4.4	1.8	1.2	2.4	6	4.9	9.9e-07	23	47.7	16.3	51.8	18.1	-0.7	-1.7	0.3	-1.3	-0.4	0.68	4100	23.8	43.8	28.2	44.2	-1	-2.1	0	-1.9	-0.2	0.8	1030	27.8	57.2	25.9	48.3	0	-1.7	1.4	-0.1
DDIT4	0.0045	-0.5	-3.4	2.3	-0.3	0	1	8731	16.9	35.4	29.1	97.2	-2	-2.9	-1.1	-4.6	-3.4	0.0008	85	1.3	8.9	4.3	20.4	1.7	0.6	2.9	3	1.7	0.084	458	62.2	18.5	77.6	35.9	-0.1	-1.9	1.6	-0.1	0	1	11551	42	43.6	55.7	88.2	-1.1	-3.1	2.5	-0.5
SERPINH1	0.0045	NA	NA	NA	NA	NA	NA	NA	NA	NA	NA	NA	-0.3	-1.1	0.5	-0.6	0	1	7470	0.6	1.2	1.6	3	-3.1	-4.2	-2	-6	-4.8	1.4e-06	24	9.7	55.7	15.4	56.1	-2	-3.3	-0.4	-2.4	-0.5	0.59	328	24.6	82.9	25.6	75.8	-0.2	-1.7	1.1	-0.3
TFDP3	0.0045	NA	NA	NA	NA	NA	NA	NA	NA	NA	NA	NA	2.7	1.7	3.7	6.1	5	6.8e-07	22	4.7	0.1	12.2	0.6	1.1	-0.6	2.3	1.1	0.3	0.74	4944	0.7	0.1	2.1	0.6	NA	NA	NA	NA	NA	NA	NA	NA	NA	NA	NA	NA	NA	NA	NA
SCGB3A2	0.0046	0.4	-1.1	2	0.5	0	1	7223	105.3	75.2	88.3	45	-0.5	-1.1	0	-1.9	-0.5	0.6	1277	140	197.9	98.2	91.7	0.5	-0.3	1.2	1.1	0.3	0.75	4964	198	169.7	77.9	135.8	0.7	-0.4	1.8	1.2	0	0.96	3106	300.2	197.7	185.5	122.3	0.8	-0.4	2	1.3
ITM2B	0.0046	1.1	-0.4	2.7	1.5	0	1	1240	47.7	20.6	26.7	17.6	0.1	-0.5	0.7	0.4	0	1	9350	95.2	80.6	81.5	40.3	-0.9	-1.7	0	-2	-0.9	0.38	1717	63.2	98.8	46.9	56.2	-0.5	-1.6	0.7	-0.8	0	1	5816	88.2	111.7	62.8	79.4	-0.9	-2.3	0.5	-1.2
ZNF655	0.0047	1.2	-0.3	2.6	1.6	0	1	1095	46.6	19.6	28.8	14.9	-0.1	-0.7	0.4	-0.4	0	1	9943	20.7	27.7	16.2	35.5	-1.5	-2.5	-0.6	-3.2	-1.9	0.058	341	4.3	13.3	7.4	11	-0.9	-2.1	0.4	-1.4	-0.1	0.93	2292	7.2	8.7	10.1	9.7	-0.8	-2.4	0.6	-1.1
LYPD6B	0.0049	NA	NA	NA	NA	NA	NA	NA	NA	NA	NA	NA	-0.7	-1.6	0	-1.9	-0.5	0.62	1327	0.9	2.2	2.6	5.3	1.1	0	2.1	1.9	0.8	0.41	1915	5.9	1.7	9	3.4	1	-0.7	2.7	1.1	0	0.96	3433	4.1	0.9	11.4	2.6	0.8	-1.1	2.6	0.8
SLC2A11	0.0049	-1.8	-3.1	0.2	-1.8	0	1	711	0	0.9	0	2.5	-2.3	-3.2	-1.4	-5.5	-4.3	1.6e-05	36	0.7	4.6	2.1	8.5	0	-1	0.9	0	0	1	13551	22	22.1	25.8	22.3	0.7	-0.6	1.9	1	0	0.97	4052	35.7	19.7	39.9	25.1	1.6	0.1	3.2	2.1
PCAT4	0.0049	0.7	-0.9	2.2	0.8	0	1	4075	2.2	1	2.5	1.5	-0.9	-1.6	-0.2	-2.3	-0.9	0.38	741	0.5	1.1	1.4	3	-0.6	-1.7	0.6	-0.9	-0.2	0.8	5950	0.2	0.6	0.9	1.7	-0.2	-1.8	1.2	-0.3	0	1	9693	0.5	0.8	1.9	2.1	-0.3	-2	1.5	-0.3
SHISA3	0.0051	NA	NA	NA	NA	NA	NA	NA	NA	NA	NA	NA	0	-0.8	0.9	0	0	1	13841	0.9	1.3	2.7	5.3	-1.8	-2.8	-0.5	-2.6	-1.4	0.18	843	0	0.7	0	2.3	NA	NA	NA	NA	NA	NA	NA	NA	NA	NA	NA	-2.9	-4.1	-1.2	-3.3
TGM2	0.0051	NA	NA	NA	NA	NA	NA	NA	NA	NA	NA	NA	-0.1	-1.2	0.7	-0.4	0	1	9932	0	0.1	0.2	0.4	-0.9	-2.1	0.3	-1.4	-0.5	0.6	3371	1.5	4.3	4.6	15.4	-0.6	-2.5	0.9	-0.8	0	1	5591	0.5	1.7	1.4	3.5	0.9	-0.9	2.5	1
UTP14A	0.0052	0.9	-0.4	2.3	1.4	0	1	1374	62.2	35.5	24.1	10.8	1.3	0.7	1.8	4.8	3.5	0.0004	71	85.7	44.3	35.7	22.2	1.1	0.4	1.9	3	1.7	0.087	465	53.7	26.4	32.5	15.8	0.7	-0.4	1.8	1.2	0	0.96	3192	37.7	22.6	21.1	19.5	1.1	0	2.2	2
DNMT3B	0.0054	-0.5	-2.4	1.4	-0.5	0	1	7092	26.5	35.8	27.2	28.5	-0.4	-1.6	0.7	-0.6	0	1	7575	4.9	5.8	10.2	9.3	-0.1	-0.8	0.6	-0.2	0	0.99	11433	72.2	79.3	33	31.1	-1.1	-2.3	0.1	-1.8	-0.2	0.82	1127	33.3	63.5	27.9	49.9	-0.7	-1.8	0.5	-1.2
MX1	0.0054	NA	NA	NA	NA	NA	NA	NA	NA	NA	NA	NA	-0.6	-1.4	0.2	-1.3	-0.1	0.89	3118	11.4	15.9	15.5	22.2	0.8	0	1.6	2.1	0.9	0.35	1570	154	107	74.9	57	0.2	-0.9	1.3	0.4	0	1	9167	181.6	171.1	80.2	96	0.3	-0.8	1.5	0.6
ARMS2	0.0055	NA	NA	NA	NA	NA	NA	NA	NA	NA	NA	NA	NA	NA	NA	NA	NA	NA	NA	NA	NA	NA	NA	NA	NA	NA	NA	NA	NA	NA	NA	NA	NA	NA	NA	NA	NA	NA	NA	NA	NA	NA	NA	NA	NA	NA	NA	NA	NA
PIK3R3	0.0057	0.5	-1.5	2.3	0.4	0	1	7677	21.7	19.2	23.5	25.4	-0.3	-1	0.3	-1	0	0.96	4876	3.5	4.5	3.6	5.3	0.2	-1	1.1	0.2	0	0.99	11257	4.1	3.9	6.5	4.1	-0.3	-1.6	0.8	-0.6	0	1	7230	5.5	8.1	5.5	9.6	0.1	-1.3	1.4	0.1
RCN2	0.0059	1.1	-0.5	2.7	1.4	0	1	1534	3.6	1.3	3.5	1.9	-0.4	-1.2	0.3	-1	0	0.96	4758	5.2	5.7	9.8	8	-0.6	-1.7	0.3	-1.3	-0.4	0.66	3875	19.3	29.6	28.9	23.9	-0.1	-1.3	1.1	-0.1	0	1	11941	37.9	36.8	37.3	23.4	-1.7	-3.1	-0.4	-2.5
DUSP6	0.0059	-4.4	-6.1	-2.2	-3.9	-1.3	0.2	6	0	13.8	0	26.9	-0.8	-1.9	0.2	-1.6	-0.3	0.8	2154	0.5	1.8	1.8	5.2	-1	-2.3	0.1	-1.8	-0.7	0.47	2267	14.9	19.8	24.2	22	-0.1	-1.8	1.6	-0.1	0	1	11936	7.6	7.5	16	11.5	-0.5	-1.8	2.6	0.2
PRAP1	0.0061	-1.3	-2.9	0.2	-1.7	0	1	865	82.9	168.8	58.3	114.2	-0.2	-1	0.5	-0.6	0	1	7658	40.4	42	65.3	69.7	1.4	0.4	2.3	2.9	1.7	0.091	491	529.4	391.7	283.8	467.8	0.7	-0.5	1.9	1.1	0	0.96	3381	157.1	114.7	101.7	69.8	0.6	-0.8	1.9	0.8
CALCOCO1	0.0062	0.9	-0.6	2.4	1.1	0	1	2520	25.1	14.9	12	11.7	-0.3	-1	0.3	-0.8	0	0.99	6042	6.5	8.6	6.7	12.1	-0.2	-1.3	0.8	-0.4	-0.1	0.95	9640	3.7	3.6	6	4.9	0.1	-1.3	1.4	0.2	0	1	11216	4.1	3.8	7.5	5.1	-0.4	-2.3	1.1	-0.6
HSPB8	0.0063	NA	NA	NA	NA	NA	NA	NA	NA	NA	NA	NA	-1.2	-1.8	-0.3	-2.4	-1	0.33	631	0	0.6	0.2	2.6	-1.9	-3.5	-0.7	-3	-1.7	0.083	453	8.3	38	24.1	51.8	-1.2	-3	0.6	-1.3	-0.1	0.95	2790	2.4	8.2	8.2	14.9	0	-1.5	1.4	0
TIMM17B	0.0064	0.3	-1.1	1.7	0.4	0	1	7867	42.8	34.1	24.6	20.3	1.1	0.6	1.6	4.2	2.9	0.0037	127	110.6	60.3	57.2	32.4	0.6	-0.2	1.3	1.5	0.6	0.58	3168	127.8	92.4	55	44.4	1	0	2	2.1	0.3	0.73	710	154.1	81.3	64.1	29.9	0.2	-0.9	1.4	0.4
GPKOW	0.0065	1.1	-0.2	2.5	1.7	0	1	813	69.1	32.4	27.8	20	1.3	0.7	1.8	4.7	3.4	0.00056	79	96.3	47.5	43.9	29.7	1.7	0.9	2.6	4.2	2.9	0.0038	106	73.8	22.8	40.4	20.5	1.1	-0.1	2.1	1.9	0.3	0.8	968	44.3	24.1	29.2	22.4	-0.1	-1.5	1.1	-0.2
ERMN	0.0065	NA	NA	NA	NA	NA	NA	NA	NA	NA	NA	NA	NA	NA	NA	NA	NA	NA	NA	NA	NA	NA	NA	NA	NA	NA	NA	NA	NA	NA	NA	NA	NA	NA	NA	NA	NA	NA	NA	NA	NA	NA	NA	NA	NA	NA	NA	NA	NA
S100A12	0.0066	NA	NA	NA	NA	NA	NA	NA	NA	NA	NA	NA	NA	NA	NA	NA	NA	NA	NA	NA	NA	NA	NA	NA	NA	NA	NA	NA	NA	NA	NA	NA	NA	NA	NA	NA	NA	NA	NA	NA	NA	NA	NA	NA	NA	NA	NA	NA	NA
CASP4	0.0068	NA	NA	NA	NA	NA	NA	NA	NA	NA	NA	NA	0.3	-0.6	1.1	0.6	0	1	7523	0.1	0.1	0.5	0.3	NA	NA	NA	NA	NA	NA	NA	NA	NA	NA	NA	NA	NA	NA	NA	NA	NA	NA	NA	NA	NA	NA	NA	NA	NA	NA
SPHK2	0.007	1.3	-0.1	2.8	1.8	0	1	610	10.2	3.7	6	3.2	-0.4	-1	0.2	-1.2	-0.1	0.92	3510	6.2	8.1	8	7.2	-1.2	-2.2	-0.1	-2.2	-1	0.3	1391	1.9	4.5	3.1	6.3	-0.9	-2.3	0.5	-1.2	0	0.96	3150	1.2	4.9	2.4	12.6	-0.9	-2.2	0.4	-1.3
EMP2	0.007	0.6	-1.3	2.4	0.6	0	1	6324	2.4	2.9	3.2	5.2	-0.4	-1.2	0.4	-0.9	0	0.98	5275	3.6	4.3	4.7	6.9	-1.4	-2.3	-0.5	-3	-1.8	0.079	437	8.9	20.5	7.3	16.5	-0.8	-2.1	0.5	-1.2	0	0.96	3242	1.2	2	1.7	2.8	-1.2	-2.6	0.3	-1.5
STAG2	0.0072	2	-0.1	3.8	1.9	0	1	563	10.8	3.4	12.5	4.4	1.2	0.7	1.7	4.7	3.5	0.0004	75	55.2	28.9	26.9	15.1	1.2	0.4	2.1	3.1	1.8	0.068	399	22.9	11.1	16.5	6.1	0.8	-0.3	1.8	1.4	0.1	0.93	2242	29.9	18.8	19.7	12.3	0.9	-0.4	2.1	1.4
EIF5AL1	0.0072	1.2	-0.2	2.5	1.7	0	1	801	4.1	1.5	2.4	0.9	0	-0.5	0.5	0	0	1	14123	5.1	5.7	3.3	2.7	-0.7	-1.5	0.2	-1.5	-0.6	0.56	3012	4.7	5.5	2.9	3.7	0.3	-0.7	1.3	0.6	0	1	6935	4.9	4.5	3.1	1.4	-0.1	-1.2	1	-0.1
PGF	0.0076	-0.3	-2	1.5	-0.3	0	1	9333	4.2	8	4.9	19.7	-0.4	-1.2	0.4	-0.9	0	0.98	5517	4.3	4.6	12.6	8.8	-1.2	-2.4	-0.1	-2.2	-1	0.3	1361	6.2	13.7	7.8	20.4	0.5	-2	2.1	0.5	0	1	8012	2.7	3.9	10.2	8.2	-0.7	-2.5	1	-0.8
PDZD11	0.0078	1.7	-0.1	3.1	1.8	0	1	647	51	19.8	42.9	17.3	1.3	0.7	1.8	4.9	3.7	0.00025	58	81.4	38.2	44	26	1.1	0.4	1.9	3	1.7	0.084	456	90.5	45.3	36.2	30.4	0.9	-0.1	1.9	1.8	0.2	0.82	1161	88.6	48.8	46.5	29.6	0.7	-0.3	1.8	1.4
NPTX1	0.008	-1	-3.1	0.7	-1.2	0	1	2387	0.1	1.1	0.3	2.4	0.6	-0.5	1.7	1	0.1	0.96	4644	0.8	0.4	2.8	1.9	-0.5	-1.8	0.6	-0.9	-0.2	0.84	6487	5.9	10.8	6.4	19.8	-0.3	-2	1.5	-0.3	0	1	9684	2	1.9	3.5	5	0.8	-1.3	2.6	0.7
YPEL2	0.008	0.1	-2	1.6	0	0	1	13028	77.3	71.1	75.3	34.2	-0.2	-0.7	0.3	-0.6	0	1	8168	93.1	111.1	45.1	43.5	1.6	0.7	2.5	3.7	2.4	0.014	186	86.1	42.3	50.6	30.4	1.8	0.6	2.9	3	0.9	0.39	85	97.9	42.3	73.9	29.2	1.2	-0.1	2.5	1.8
CYP26A1	0.0082	NA	NA	NA	NA	NA	NA	NA	NA	NA	NA	NA	-1.3	-2.2	-0.2	-2.3	-0.9	0.38	728	3.1	7.7	8.7	21.3	2.2	1.1	3.2	4	2.7	0.0069	135	90.6	28.2	99.2	30.7	-2.3	-3.6	-0.8	-2.8	-0.7	0.47	122	0.1	2.8	0.2	5.7	0.2	-1.5	2.3	0.2
PPME1	0.0083	0.9	-0.6	2.4	1.2	0	1	2137	34.1	20.7	16.3	13.9	0.6	0	1.3	2	0.6	0.54	1100	17.8	12.1	15.7	12.2	-0.5	-1.4	0.3	-1.1	-0.3	0.74	4847	25.6	31.8	21	18.3	0.2	-1	1.4	0.3	0	1	9872	18.7	16.8	19	17.3	0.3	-1.2	1.7	0.3
NENF	0.0083	-0.2	-1.7	1.3	-0.2	0	1	10229	9.8	10.4	10.3	8.1	-0.4	-1.2	0.3	-1.2	-0.1	0.92	3560	3.5	8.5	6.6	20.1	-2.5	-3.4	-1.7	-5.9	-4.7	2e-06	26	11.1	68	13.2	61.1	-0.5	-1.9	1	-0.6	0	1	6923	12.9	14.6	27.5	18.9	-1.3	-2.7	0.2	-1.7
WNT3A	0.0084	NA	NA	NA	NA	NA	NA	NA	NA	NA	NA	NA	0.2	-0.8	1.1	0.4	0	1	9456	0	0	0.2	0.1	0.4	-0.8	1.8	0.7	0.1	0.88	7708	0.4	0.1	1.8	0.3	NA	NA	NA	NA	NA	NA	NA	NA	NA	NA	NA	NA	NA	NA	NA
BCAR4	0.0084	-1.1	-2.4	0.3	-1.5	0	1	1258	694.6	1174	136	617	1.4	0.5	2.3	3.4	2	0.049	235	25.6	8.7	54.8	24.6	-2.2	-3.3	-1.2	-4.1	-2.8	0.0049	120	0.9	12.4	3	15.8	-0.7	-2.5	0.9	-0.9	0	0.99	4607	1	2.4	3.7	7.1	-0.4	-1.7	1.1	-0.5
TMEM164	0.0085	0	-1.7	2	0.1	0	1	12095	2.5	3.2	2.3	6	1.1	0.5	1.8	3.5	2.1	0.035	214	4.6	1.9	3.7	2.1	0.6	-0.3	1.5	1.3	0.5	0.65	3804	7.4	4.7	8.1	4.9	1	-0.2	2.2	1.7	0.2	0.85	1408	8.2	2.8	9.9	3	0.5	-0.8	1.8	0.8
MSMB	0.0085	0.7	-1	2.9	0.9	0	1	4074	23.6	8.5	35.3	18.6	0.1	-0.6	0.7	0.3	0	1	10929	6.2	6.9	12.5	13.8	0.1	-0.9	1.2	0.2	0	0.99	11418	4.4	5.1	8	12.7	0.5	-0.9	1.8	0.7	0	1	6341	7.2	4.5	12.8	8.7	0	-1.4	1.6	0
PPAP2C	0.0085	1.2	-0.8	3.1	1.2	0	1	2250	54.5	24.1	61.6	31.7	0.1	-0.5	0.6	0.4	0	1	10158	254.6	262.1	166.3	138.9	3.4	2.2	5.1	6.4	5.3	1.1e-07	19	31.8	0.8	38.5	2.4	-0.4	-2.1	1.5	-0.4	0	1	8549	4.4	6.9	10.6	17.9	-0.4	-2.6	2	-0.3
NANOG	0.0086	0	-1.6	1.5	0	0	1	12792	9.1	9.3	8.2	8.4	-0.6	-1.2	-0.1	-2.1	-0.7	0.5	1011	4.3	6.2	3.7	4.9	0.9	-0.2	1.8	1.6	0.6	0.54	2780	10.5	6.3	14.4	8.2	0.4	-0.8	1.5	0.7	0	1	6365	42.6	36.4	33.9	16.6	0.8	-0.5	2.1	1.2
UBE2E1	0.0089	0.9	-0.6	2.6	1.2	0	1	2303	10.1	3.9	7.5	4.7	-0.2	-0.8	0.3	-0.7	0	1	7210	15.9	20.8	8.9	21.8	-0.5	-1.6	0.4	-1.1	-0.3	0.75	5088	13.3	27.5	18.8	21.9	0.1	-1.1	1.2	0.1	0	1	11915	22.1	23.3	18.6	19	-0.4	-1.8	0.8	-0.6
GATSL3	0.0089	-0.3	-2.3	1.8	-0.3	0	1	9628	4.1	6	7	13.6	-0.3	-1.1	0.4	-0.7	0	1	6852	2.2	2.3	5.2	4.9	0.9	-0.6	2.1	1.2	0.4	0.71	4521	4	2.9	11	7	0.7	-0.6	2.2	1.1	0	0.97	3778	5.9	1	16.2	2.4	-1.3	-3.3	0.8	-1.2
ARL4D	0.009	0.6	-1.4	2.1	0.6	0	1	6448	498.5	372.6	377.5	268.4	-0.4	-1	0.1	-1.5	-0.2	0.83	2453	161	197.7	103.7	124.7	1.8	0.9	2.7	4	2.8	0.0058	127	242.6	101.9	176.9	80.2	0.3	-1	1.6	0.5	0	1	8104	114.9	122.1	121	123	1.1	-0.5	2.5	1.3
MAGEA10	0.009	3.5	1.6	5.2	3.2	0.6	0.57	34	9.4	0.3	11	0.8	1.6	0.8	2.3	4	2.7	0.0063	140	12	4.2	14.7	6.4	1.6	0.6	3	3.1	1.8	0.073	410	2.4	0.1	4.7	0.3	-0.2	-1.8	1.9	-0.3	0	1	9665	0.5	0.6	1.4	2.3	-1.8	-3.4	0.4	-1.7
SLC35A2	0.0092	1.2	-0.4	2.8	1.5	0	1	1332	4.7	2.4	4.7	3.8	0.1	-0.5	0.6	0.2	0	1	11773	22.4	19.3	16.6	16.8	0.6	-0.3	1.4	1.3	0.5	0.65	3769	33.1	17.5	23.9	15.4	0.8	-0.3	2	1.4	0.1	0.94	2429	24.3	12.1	19.4	9.8	0.8	-0.5	2.1	1.3
SLC38A1	0.0092	NA	NA	NA	NA	NA	NA	NA	NA	NA	NA	NA	0.1	-1	1.1	0.2	0	1	12037	0.3	0.4	1.2	2.2	-1.2	-2.6	-0.2	-2.3	-1.2	0.25	1085	1.3	3.9	3.3	4.5	-0.8	-2.2	0.7	-1	0	0.97	3986	1.5	2.6	2.9	3.1	-0.5	-2.2	1	-0.7
CD320	0.0093	0.2	-1.7	1.9	0.2	0	1	10547	6.6	6.1	7.7	7	0.3	-0.3	0.8	0.8	0	0.99	5872	99.4	94.2	66.5	70.9	1.9	1	2.7	4.2	2.9	0.0032	97	353.7	144.1	247.4	90.8	-0.3	-1.6	1	-0.4	0	1	8728	214.1	274.4	161.1	235.8	0.5	-0.9	1.8	0.7
OAZ2	0.0095	1.4	-0.4	3.1	1.6	0	1	1092	43.6	19.5	46.8	22.5	-0.4	-1.1	0.2	-1.2	-0.1	0.92	3713	11.9	15.8	12.8	14.9	-0.1	-1	0.8	-0.2	0	0.99	11725	8.8	7.4	8.9	7.4	-0.4	-1.6	0.9	-0.6	0	1	7404	15.9	22.2	16.9	24.4	0.8	-0.6	2.2	1.1
MARCKS	0.0096	-0.6	-2.2	0.9	-0.8	0	1	4492	1	2	1.2	1.8	-0.9	-1.8	0	-2	-0.6	0.57	1174	7.6	13	10.6	18.8	0.1	-0.7	0.9	0.3	0	0.98	10928	26.9	26.4	25.6	12.1	0.8	-0.4	1.8	1.2	0.1	0.96	2938	15.2	11.8	13.6	9.4	-0.3	-1.8	1.1	-0.5
ZCCHC12	0.0097	-0.5	-2.6	1.7	-0.4	0	1	7591	0.9	4.7	1.3	12.2	-0.2	-1.1	0.8	-0.3	0	1	10454	0.2	0.1	1.8	0.6	2.7	1.2	3.7	3	1.7	0.085	462	1.7	0	5.2	0	NA	NA	NA	NA	NA	NA	NA	NA	NA	NA	NA	NA	NA	NA	NA
ABCC4	0.0099	-0.2	-1.7	1.4	-0.2	0	1	10730	9.2	9.6	7	6.6	-0.4	-1.2	0.3	-1.2	-0.1	0.92	3710	1.3	1.9	2.3	2.8	-0.2	-1.2	0.7	-0.5	-0.1	0.93	9062	7.1	6.8	8.5	5	-1.3	-2.9	0.1	-1.8	-0.2	0.82	1137	1.8	5.6	3.1	10.9	0.8	-0.7	2.1	1.1
TEAD3	0.01	-0.8	-2.2	0.6	-1.1	0	1	2825	4.5	8.6	2.8	7.1	-0.1	-0.8	0.6	-0.2	0	1	11793	1.6	1.3	3	2.5	-0.9	-1.9	0	-1.9	-0.8	0.4	1842	7	11.1	10.3	10.1	-0.7	-2.1	0.8	-0.9	0	0.99	4807	2.4	4.3	5.4	5.1	0.1	-1.5	1.7	0.2
GRHL2	0.01	-0.3	-1.9	1.2	-0.4	0	1	8098	12.4	16	8.6	11.9	-0.6	-1.4	0.2	-1.4	-0.2	0.86	2883	1.5	1.8	3.9	3.5	-0.4	-1.2	0.4	-0.9	-0.2	0.82	6214	11	11.3	8.2	9	-1.1	-2.4	0.2	-1.7	-0.2	0.86	1466	1.2	1.9	2.5	2.7	0	-1.9	1.7	0
WNT11	0.01	0.6	-2	2.5	0.5	0	1	6571	1.8	1.3	5.1	2.5	-0.5	-1.3	0.2	-1.3	-0.1	0.91	3337	5.7	8.1	8.9	10.6	1.2	0.3	2.3	2.7	1.5	0.14	678	32.8	13.7	32.7	14.1	0.7	-0.8	2	0.9	0	0.99	4540	15.7	9.1	25.8	10.3	0.7	-1	2.3	0.7
CD48	0.01	NA	NA	NA	NA	NA	NA	NA	NA	NA	NA	NA	-0.5	-1.6	0.4	-1.1	-0.1	0.93	3941	1.1	0.6	6.9	2.3	0.4	-0.8	1.9	0.7	0.2	0.87	7354	0.8	0.3	2.4	1.5	0.2	-1.8	2	0.2	0	1	10824	1.3	1.6	5.4	5	4.3	2.2	5.7	4.2
GPRC5A	0.01	0.9	-0.9	2.9	1	0	1	3067	2.9	1.3	4.4	3.6	0.6	-0.1	1.4	1.6	0.3	0.77	1944	5.2	2.5	9.3	5	-0.4	-1.2	0.4	-1	-0.3	0.8	5886	60.6	76.7	45.3	53	-0.6	-2.9	1	-0.8	0	1	5150	10.1	10.2	25.3	16.8	0.5	-1.4	2.4	0.5
ZSCAN5B	0.01	-0.5	-2.1	1	-0.7	0	1	5329	368.8	428.8	262.6	330.3	0.5	-0.3	1.3	1.2	0.1	0.91	3427	76.4	54.9	129.3	75.2	2.3	0.9	3.2	3.3	2	0.051	291	1.6	0	3.9	0	NA	NA	NA	NA	NA	NA	NA	NA	NA	NA	NA	NA	NA	NA	NA
LURAP1L	0.01	NA	NA	NA	NA	NA	NA	NA	NA	NA	NA	NA	NA	NA	NA	NA	NA	NA	NA	NA	NA	NA	NA	NA	NA	NA	NA	NA	NA	NA	NA	NA	NA	NA	NA	NA	NA	NA	NA	NA	NA	NA	NA	NA	NA	NA	NA	NA	NA
IQCG	0.011	0.1	-1.6	2	0.1	0	1	11060	11.5	9	11.7	8.5	0.6	0	1.3	2.1	0.7	0.48	960	9.8	5.5	9.8	7.2	0.3	-0.7	1.4	0.6	0.1	0.89	8026	4.1	3.2	6.1	5.5	0.8	-0.7	2.1	1.1	0	0.97	3759	3.6	2.2	5.8	3.5	-0.5	-2	0.9	-0.7
ALPP	0.011	0.6	-1.7	2.9	0.5	0	1	6646	26.6	31.5	17.7	84.9	-0.2	-0.8	0.4	-0.5	0	1	8697	13.5	14.1	14.8	11.4	-2.4	-3.3	-1.5	-5.3	-4.1	3.9e-05	39	44.4	125.7	30.5	134.6	-2	-3.5	-0.1	-2	-0.3	0.74	765	11.9	26.7	15.5	40.2	-0.6	-2.1	1.2	-0.6
ACOT9	0.011	0.3	-1.1	1.8	0.4	0	1	7793	29.3	29.4	12.5	39.2	1.4	0.8	1.9	4.9	3.7	0.00023	53	60.9	29.9	32.5	22.3	2	1.1	2.9	4.5	3.2	0.0014	75	20.4	3.3	19	4.6	0	-1.4	1.5	0	0	1	12433	3.5	4.2	7.2	8	0.6	-0.9	2	0.8
CHI3L2	0.011	NA	NA	NA	NA	NA	NA	NA	NA	NA	NA	NA	-0.2	-0.8	0.4	-0.6	0	1	7841	50.8	54	36.8	40.1	-0.3	-1.2	0.6	-0.6	-0.1	0.92	8682	60.9	59	54.4	49.5	-0.1	-1.4	1.3	-0.1	0	1	11987	57.3	43.8	52	43	0.4	-1.5	2	0.4
FAM89A	0.011	-0.4	-2.5	1.3	-0.5	0	1	7353	6.9	11.8	11.2	14.5	-0.1	-0.9	0.6	-0.3	0	1	10379	4.2	4.1	7.2	8.1	-0.5	-1.9	1.1	-0.6	-0.1	0.92	8479	1.5	4.7	3.9	16.8	0.1	-1.4	1.4	0.1	0	1	11977	1.2	1.3	3.7	2.5	-1.8	-3.4	-0.4	-2.5
LYPD5	0.011	NA	NA	NA	NA	NA	NA	NA	NA	NA	NA	NA	0.2	-0.7	1.1	0.4	0	1	9617	0.7	0.7	2.4	2.5	NA	NA	NA	NA	NA	NA	NA	NA	NA	NA	NA	NA	NA	NA	NA	NA	NA	NA	NA	NA	NA	NA	NA	NA	NA	NA
NKX2-5	0.011	2.8	1	4.1	3.1	0.4	0.66	38	3.2	0	3.9	0	-0.4	-1.2	0.2	-1.4	-0.2	0.87	2929	3.6	4.8	5.6	8.3	NA	NA	NA	NA	NA	NA	NA	NA	NA	NA	NA	NA	NA	NA	NA	NA	NA	NA	NA	NA	NA	NA	NA	NA	NA	NA
RTP3	0.011	NA	NA	NA	NA	NA	NA	NA	NA	NA	NA	NA	0	-0.6	0.6	0	0	1	13809	22.5	22.3	24.5	24.7	-1	-1.9	-0.2	-2.4	-1.2	0.24	1051	20	46.4	21.5	43	-1.6	-2.8	-0.5	-2.8	-0.6	0.53	145	24.3	65.7	26.8	40.1	0	-1.3	1.2	0
EFNB2	0.011	0.4	-1.1	1.8	0.5	0	1	6873	19	16.9	10.7	16.4	0.8	-0.1	1.8	1.8	0.4	0.68	1542	2.2	0.6	6.3	1.6	0.8	-0.2	1.9	1.5	0.6	0.56	2991	4.7	3.8	4.7	8.2	0	-1.4	1.3	0	0	1	12903	1.5	1.4	2.8	2	-0.4	-2.3	1.4	-0.4
BIK	0.011	0.1	-2.3	2	0	0	1	12793	684.3	568.5	816.6	587.4	-0.4	-1	0.2	-1.2	-0.1	0.91	3476	2080	2371.5	1404.8	1411	3.5	2	5	4.9	3.7	0.00022	52	103.4	11.6	141.5	37	-0.9	-2.5	0.9	-1	0	0.99	4397	19.3	33.1	34.1	62.8	0.1	-1.6	1.8	0.1
F3	0.011	NA	NA	NA	NA	NA	NA	NA	NA	NA	NA	NA	-1	-1.7	-0.2	-2.6	-1.1	0.27	537	4.5	8.3	5.8	10	-1	-2	0	-1.9	-0.8	0.43	1999	10.9	21.5	11	29.5	-0.9	-2.3	0.6	-1.2	0	0.96	3147	23.5	35.4	33.3	33.3	1.2	-0.8	2.7	1.2
RPS4Y2	0.011	NA	NA	NA	NA	NA	NA	NA	NA	NA	NA	NA	-1.4	-2	-0.5	-2.9	-1.5	0.14	363	0	1.2	0	7.7	NA	NA	NA	NA	NA	NA	NA	NA	NA	NA	NA	NA	NA	NA	NA	NA	NA	NA	NA	NA	NA	NA	-2.8	-4.1	-0.8	-2.6
IDH1	0.011	-1	-2.7	0.8	-1.1	0	1	2808	24.7	42.5	20.9	43.6	-0.5	-1.2	0.2	-1.3	-0.1	0.9	3239	57.6	60.9	77.6	56.4	0.3	-0.5	1	0.7	0.2	0.88	7460	310.8	304.8	152	137.1	-0.7	-1.8	0.4	-1.1	0	0.97	3602	277.3	365.9	200.8	219.1	-0.5	-1.7	0.7	-0.8
TFEB	0.012	1	-1.4	2.7	0.9	0	1	3519	1.7	1	4.3	1.6	-0.7	-1.5	0.2	-1.6	-0.3	0.79	2127	4.3	4.6	12.9	9.4	-0.9	-2.2	0.3	-1.4	-0.5	0.62	3510	4.8	7.7	8.5	8.6	0.2	-1.2	1.5	0.3	0	1	10191	4.5	2.3	8.3	3.8	-0.8	-2.4	0.9	-0.9
C1QTNF9	0.012	NA	NA	NA	NA	NA	NA	NA	NA	NA	NA	NA	NA	NA	NA	NA	NA	NA	NA	NA	NA	NA	NA	2.7	1.5	3.5	4.5	3.2	0.0015	78	2.9	0	4.4	0	-0.3	-2.2	1.4	-0.3	0	1	9345	1	1.2	2.8	3.8	-0.4	-2.1	1.5	-0.4
C5orf30	0.012	NA	NA	NA	NA	NA	NA	NA	NA	NA	NA	NA	0.2	-0.6	1	0.5	0	1	9112	2.2	1.5	4	3.6	-0.5	-1.6	0.6	-0.9	-0.2	0.81	6142	0.3	0.7	0.9	1.7	-0.4	-2.1	1.2	-0.5	0	1	8078	0.7	1.4	2.3	3	2	0	3.4	2
MAGED1	0.013	1.2	-0.6	3	1.3	0	1	1650	8.6	4.1	8.2	9.2	0.9	0.2	1.6	2.7	1.2	0.23	500	16	9	14.2	10.2	0.6	-0.4	1.5	1.2	0.4	0.72	4582	20.3	10.2	19.7	10.5	0.2	-1.1	1.5	0.3	0	1	9591	9.4	6.9	17.1	8.1	-0.4	-1.9	1.2	-0.5
MSMO1	0.013	0.2	-1.8	1.8	0.1	0	1	11295	3.9	3.5	5.6	4.5	-0.9	-1.5	-0.3	-2.9	-1.4	0.15	374	45.2	64.1	38.2	38.5	-1.5	-2.5	-0.7	-3.6	-2.4	0.018	200	104	274.9	88.4	138.7	-1.8	-2.9	-0.4	-2.4	-0.5	0.6	341	80	160.4	60.7	145.1	-1	-2.4	0.2	-1.6
PPP1R14A	0.013	2.2	-0.3	3.9	1.8	0	1	719	6.8	0.6	16.1	1.6	-0.1	-1	0.7	-0.2	0	1	11604	187	192.2	287.9	219.7	1.6	0.7	2.5	3.7	2.4	0.014	187	1156	592.1	946.9	414.3	-0.6	-1.7	0.5	-1	0	0.99	4360	125.9	189.4	67.2	161.9	-0.3	-1.6	1.1	-0.4
PEMT	0.013	1.2	-0.6	3	1.3	0	1	1747	3.2	0.4	5.5	1.4	0.4	-0.3	1.2	1.2	0.1	0.92	3558	28	18.3	52.4	30.1	-0.1	-0.9	0.6	-0.3	0	0.98	10872	157.7	171.2	86.8	83.1	-0.1	-1.2	0.8	-0.3	0	1	9763	158	194	68.2	86.9	0	-1.2	1.1	0
RET	0.013	NA	NA	NA	NA	NA	NA	NA	NA	NA	NA	NA	0	-0.7	0.7	0	0	1	13802	1.7	2.2	2.7	4.3	1.1	0.1	1.9	2.1	1	0.31	1415	6.9	4.5	8.9	6	0.8	-0.6	2.6	1.1	0	0.96	3406	9.6	4.2	14.6	6.6	0.8	-0.7	2.3	1
PHF8	0.014	-0.1	-1.5	1.3	-0.1	0	1	11023	111.7	103	55.9	74.3	1.2	0.6	1.8	4.5	3.2	0.0013	92	28.8	16	17.1	12.7	1.2	0.3	2.1	2.7	1.5	0.14	667	10.3	4.5	8.9	4.7	0.2	-1	1.5	0.4	0	1	9173	12	12.3	11.7	25.8	0.7	-0.5	2	1.1
EBPL	0.014	-0.6	-2.3	0.9	-0.8	0	1	4569	9.6	17.8	10.8	13	-0.6	-1.2	-0.1	-2.2	-0.8	0.44	840	15.4	24.7	13.6	16	-1.5	-2.3	-0.6	-3.3	-2	0.044	278	12.8	36.7	17.8	26.1	-0.4	-1.4	0.8	-0.6	0	1	7106	16.5	20.1	15.6	20.7	-1.3	-2.5	-0.1	-2
IGDCC3	0.014	-1	-2.8	0.6	-1.2	0	1	2164	6.4	14.2	6.4	13.8	0	-1.3	1	-0.1	0	1	12991	0.4	0.3	1.5	1.2	0.1	-1.1	1.3	0.1	0	1	12818	0.4	0.5	0.9	2.1	NA	NA	NA	NA	NA	NA	NA	NA	NA	NA	NA	NA	NA	NA	NA
ACE2	0.014	-1.7	-3.6	0.1	-1.9	0	1	583	9.1	29.4	10.7	21.1	0.3	-1.1	1.4	0.4	0	1	9324	0.5	0.9	1.8	5.1	-0.6	-1.5	0.4	-1.1	-0.3	0.75	5127	23.8	31.3	27.7	26	-1.1	-3.1	0.8	-1.2	0	0.96	3206	3.9	7.2	10	11.7	0.6	-1	2.3	0.8
NMRK2	0.015	-0.6	-2.2	1	-0.7	0	1	5018	9.8	16.4	7.4	18.1	0.5	-0.5	1.3	1	0.1	0.96	4605	15.8	10.3	27.5	18.2	-1	-1.8	0	-2	-0.9	0.37	1672	30.3	43.5	25.7	47.2	-0.2	-1.5	1.3	-0.2	0	1	11144	8.8	11.6	17.8	22.5	0.5	-1.2	2.3	0.6
PIM2	0.015	0.4	-1.7	3.1	0.4	0	1	7817	12.4	5.7	13	13.8	0.3	-0.5	1.2	0.8	0	1	6508	4.5	2.9	10.1	5.1	0.5	-0.6	1.6	0.9	0.2	0.81	6153	54.5	38.2	67.9	36.2	1	-0.1	2.1	1.9	0.2	0.8	1035	182.8	93.1	121.7	41.7	1.2	-0.3	2.6	1.6
CD59	0.016	0.2	-1.2	1.5	0.2	0	1	10052	31.9	28.6	10.1	12	-0.1	-0.8	0.5	-0.3	0	1	10506	5.9	5.8	6.6	6.4	-0.9	-1.7	-0.2	-2.3	-1.1	0.26	1137	5.6	8.7	4.7	6	-0.1	-1.7	1.4	-0.1	0	1	11619	4	4.6	4.3	6.4	-0.7	-2.1	0.9	-0.8
VTRNA1-3	0.017	NA	NA	NA	NA	NA	NA	NA	NA	NA	NA	NA	0.1	-0.6	0.8	0.3	0	1	10395	1.4	1.1	5.8	4.8	-0.9	-2.1	0.3	-1.4	-0.5	0.61	3474	4.2	39.6	12.4	102.3	0.3	-1.1	1.6	0.4	0	1	8886	4.8	4.3	13.9	12.9	-0.5	-2	1.2	-0.6
LSS	0.017	0	-1.5	1.5	0	0	1	12577	13.3	12.4	10	7.8	0.3	-0.4	1.1	0.9	0	0.98	5399	5.7	5.2	6.3	6	-2.6	-3.6	-1.7	-5.6	-4.5	7e-06	32	7.7	32	8.9	22.6	-1.9	-3.3	-0.1	-2	-0.3	0.75	799	9.4	25.5	18.4	31.3	-1.6	-3.5	0.1	-1.8
LDLR	0.017	-0.5	-2	1.1	-0.6	0	1	6456	8.1	12.8	5.2	14.2	0.3	-0.5	1.1	0.8	0	0.99	6243	1.1	0.5	3	1.5	-1.9	-2.8	-1	-4.1	-2.8	0.0053	123	12.6	42.9	15.1	28.4	-0.6	-2	0.6	-1	0	0.99	4376	26.1	39.5	31.7	43.6	-0.4	-1.8	0.9	-0.6
SERTAD4	0.017	-2.4	-3.7	-0.4	-2.3	0	1	218	0	1.4	0	2.9	0.3	-0.6	1.2	0.7	0	1	7346	1.1	0.6	3	1.7	0.1	-1.2	1.2	0.1	0	1	12711	0.3	0.2	1.2	0.7	NA	NA	NA	NA	NA	NA	NA	NA	NA	NA	NA	NA	NA	NA	NA
TGFBR2	0.017	NA	NA	NA	NA	NA	NA	NA	NA	NA	NA	NA	-0.8	-1.4	0	-1.9	-0.5	0.6	1282	0	0	0	0.2	NA	NA	NA	NA	NA	NA	NA	NA	NA	NA	NA	NA	NA	NA	NA	NA	NA	NA	NA	NA	NA	NA	NA	NA	NA	NA
FAM122C	0.017	2.9	0.7	4.8	2.5	0	1	141	73.7	8	87.2	12.4	1.3	0.7	1.9	4.4	3.2	0.0016	94	44.2	17.7	35.8	19.1	1.6	0.4	2.6	2.7	1.5	0.14	671	23.1	9.6	16.5	13.9	-0.5	-1.8	0.7	-0.8	0	1	5516	15.4	21.5	13.9	20	-0.8	-2	0.7	-1
MGST1	0.017	-0.5	-2.1	1.2	-0.6	0	1	6360	1.3	1.7	2.5	4	-1.1	-1.9	-0.3	-2.6	-1.1	0.27	543	3.9	9.8	8.8	14.9	-2	-3.3	-0.7	-3.2	-1.9	0.055	319	29.8	120.1	77.3	60.1	-1.9	-3.5	-0.2	-2.2	-0.4	0.7	567	34.1	93.8	57	99.3	-0.4	-3.2	1.3	-0.5
CSAG1	0.017	1.4	-0.4	3.5	1.5	0	1	1111	77.7	27.9	85.5	40.2	2.3	1.5	3.3	6.2	5	5.1e-07	21	71.6	8.1	76.9	18.8	NA	NA	NA	NA	NA	NA	NA	NA	NA	NA	NA	NA	NA	NA	NA	NA	NA	NA	NA	NA	NA	NA	NA	NA	NA	NA
FOXR1	0.017	0.5	-1.3	2.2	0.5	0	1	6813	864.7	552.4	665.3	469.1	0.3	-0.3	0.8	1	0	0.97	5087	632.5	554.4	415.3	265.7	2	1.1	2.7	4.3	3	0.0029	89	313.1	120.8	196.1	75	0.4	-0.7	1.5	0.8	0	1	5486	161.2	141.7	67.2	86.5	1	-0.4	2.3	1.4
H19	0.017	NA	NA	NA	NA	NA	NA	NA	NA	NA	NA	NA	0	-0.7	0.7	0	0	1	13568	0	0	0.1	0.2	-0.8	-2	0.3	-1.4	-0.5	0.63	3671	0.3	1.7	1	3.9	0.6	-0.7	1.8	1	0	0.99	4409	3.4	1.2	6.9	1.9	NA	NA	NA	NA
CDX2	0.017	1.5	-0.5	3.2	1.5	0	1	1241	3.2	1.5	4.2	4.3	-0.8	-1.8	0.2	-1.6	-0.3	0.78	2040	0.9	1.9	3.4	5.3	-1.2	-2	-0.3	-2.7	-1.5	0.14	675	24.4	42.7	23.3	37.2	-0.1	-1.3	1.1	-0.1	0	1	11423	15.1	18.6	15.2	18	-0.9	-2.3	0.4	-1.3
RGS13	0.018	NA	NA	NA	NA	NA	NA	NA	NA	NA	NA	NA	NA	NA	NA	NA	NA	NA	NA	NA	NA	NA	NA	-0.1	-1.6	1.2	-0.2	0	1	12127	5.3	6.4	15.2	11.3	-0.2	-1.8	1.5	-0.2	0	1	10618	1.5	1.6	4.2	3.8	0.9	-0.9	2.4	1
RAB34	0.018	0.5	-1.1	2.2	0.6	0	1	5873	4.6	3	6.7	5.8	-0.1	-1.2	0.9	-0.1	0	1	12256	0.6	1.2	2.3	6.5	-0.7	-1.7	0.5	-1.3	-0.4	0.68	4088	0.4	1.1	1.3	3.7	-1.8	-3.1	-0.3	-2.3	-0.4	0.65	421	0	6.6	0	22.7	-2.3	-3.9	-0.8	-2.8
C11orf83	0.018	1.6	-0.4	3.3	1.6	0	1	989	91.9	35.3	80.9	34.8	0	-0.6	0.5	0	0	1	14382	74.1	90.4	36.5	70.2	1.2	0.4	2.1	2.8	1.6	0.11	566	127.4	64.7	82.4	37.5	0.2	-1	1.3	0.3	0	1	9552	71.7	60.4	47.5	38.3	0.7	-0.4	1.9	1.2
EFR3B	0.018	-0.3	-1.8	1.3	-0.3	0	1	9050	5.2	6.7	3.3	6.9	0	-0.8	0.7	0	0	1	14214	10.3	10.1	9.8	9.6	1.9	1	2.8	4.2	2.9	0.004	108	20.9	8.5	15.3	10.1	-0.1	-1.4	1.2	-0.1	0	1	12115	11.7	13	11.9	15.1	1.7	0.1	3.2	2.1
LOC102467226	0.018	NA	NA	NA	NA	NA	NA	NA	NA	NA	NA	NA	NA	NA	NA	NA	NA	NA	NA	NA	NA	NA	NA	NA	NA	NA	NA	NA	NA	NA	NA	NA	NA	NA	NA	NA	NA	NA	NA	NA	NA	NA	NA	NA	NA	NA	NA	NA	NA
TP53I13	0.018	NA	NA	NA	NA	NA	NA	NA	NA	NA	NA	NA	-0.5	-1.2	0.2	-1.4	-0.2	0.86	2757	6.8	8.3	10.9	8.3	-0.6	-1.5	0.3	-1.2	-0.4	0.7	4370	7.1	10.9	11.4	11.5	-1	-2.3	0.3	-1.5	-0.1	0.92	1977	8.5	15.9	15.4	19.9	-1.1	-2.7	0.4	-1.4
LHFP	0.019	0.6	-2	2.4	0.6	0	1	6071	0.8	0.7	2.2	1.5	0.2	-0.6	1	0.5	0	1	8595	2.1	1.9	3.9	4.9	-0.5	-2	0.7	-0.8	-0.2	0.85	6913	0.9	1.8	4.1	3.1	NA	NA	NA	NA	NA	NA	NA	NA	NA	NA	NA	-1.7	-3.7	-0.1	-2
SSX3	0.019	2.4	0.4	3.7	2.3	0	1	202	1.9	0	3	0	1.6	0.7	2.5	3.8	2.5	0.011	166	19.2	7	28.3	14.7	0.9	-0.1	1.9	1.7	0.7	0.48	2329	0.9	0.1	1.9	0.5	NA	NA	NA	NA	NA	NA	NA	NA	NA	NA	NA	NA	NA	NA	NA
NTS	0.019	NA	NA	NA	NA	NA	NA	NA	NA	NA	NA	NA	NA	NA	NA	NA	NA	NA	NA	NA	NA	NA	NA	NA	NA	NA	NA	NA	NA	NA	NA	NA	NA	NA	NA	NA	NA	NA	NA	NA	NA	NA	NA	NA	NA	NA	NA	NA	NA
NABP2	0.02	-0.2	-1.5	1.2	-0.2	0	1	9875	22.4	23.3	9.3	16.4	-0.4	-1	0.2	-1.2	-0.1	0.92	3596	18.7	22.6	13.3	18.2	-0.5	-1.6	0.5	-1	-0.3	0.78	5442	5.3	7.1	8.8	8.3	-1.1	-2.9	0.3	-1.6	-0.1	0.89	1738	2.6	8.8	6.8	12.2	-1.8	-3.2	-0.3	-2.3
LINC01447	0.02	NA	NA	NA	NA	NA	NA	NA	NA	NA	NA	NA	0	-0.8	0.9	0	0	1	13823	0.1	0.1	0.5	0.4	0.1	-0.9	1.4	0.2	0	0.99	11695	0.2	0.1	0.5	0.2	NA	NA	NA	NA	NA	NA	NA	NA	NA	NA	NA	NA	NA	NA	NA
CITED4	0.02	1.7	-0.1	3.3	1.9	0	1	557	2	0.1	3.8	0.2	-0.4	-1.2	0.4	-0.9	0	0.97	5163	8.9	11.3	19.5	23.5	-0.6	-1.4	0.3	-1.2	-0.4	0.69	4300	23.6	34.9	22	36.4	1.1	-0.1	2.1	1.9	0.2	0.8	1028	8.7	4.9	8.3	10.2	-0.1	-1.4	1.3	-0.1
FILIP1	0.02	0.6	-1	2.3	0.8	0	1	4548	1.1	0.8	1.5	1.5	-0.4	-1.1	0.2	-1.3	-0.1	0.89	3102	3.6	5.3	3.4	5.4	-1.2	-2	-0.4	-2.9	-1.6	0.099	513	6.9	14.2	5	7.3	-0.6	-1.6	0.4	-1.1	0	0.97	3866	17.2	21.9	12	11	-1.8	-3.2	-0.5	-2.6
LOC100129520	0.02	NA	NA	NA	NA	NA	NA	NA	NA	NA	NA	NA	0.8	-0.3	1.9	1.5	0.2	0.81	2203	0.6	0.3	2.2	1.1	0.2	-1	1.7	0.4	0.1	0.95	9774	0.4	0.2	1.4	0.5	2.4	0.7	3.5	2.6	0.6	0.54	206	1.1	0	2.7	0	0.1	-1.5	2.1	0.2
ADA	0.021	-0.5	-2.1	1.1	-0.6	0	1	6545	46.5	58.8	44.6	27.1	1.2	0.3	2.2	2.8	1.4	0.17	418	34.3	13.5	61.8	21.4	0.9	0	1.7	2	0.9	0.36	1646	45.4	26.3	39	25.4	0.7	-0.7	2.4	1	0	0.97	4086	47.1	31.2	48.2	34.6	-0.1	-1.5	1.4	0
PRAMEF4	0.021	0.4	-1.3	2.3	0.5	0	1	6926	33.4	23.7	24.2	24.7	0.1	-0.6	0.9	0.3	0	1	10648	4.1	3.7	8.3	7.9	NA	NA	NA	NA	NA	NA	NA	NA	NA	NA	NA	NA	NA	NA	NA	NA	NA	NA	NA	NA	NA	NA	NA	NA	NA	NA
GLA	0.021	1.4	-0.3	3.3	1.7	0	1	875	69.8	26	66.1	28.9	1.2	0.6	1.7	4.2	2.9	0.0035	120	80	41	40.7	27.9	-0.5	-1.3	0.3	-1.1	-0.3	0.73	4756	61.4	69.7	44.6	42.9	-0.2	-1.4	1	-0.3	0	1	10137	50.9	51.6	51	43.4	0.3	-1	1.5	0.4
C1orf198	0.022	3.7	1.6	5.4	3.6	1	0.31	13	3.5	0	6.6	0	-0.3	-0.9	0.3	-1	0	0.96	4795	4.4	4.9	4.3	5.9	0.6	-0.6	1.6	1	0.3	0.79	5798	1.7	1.2	3.6	2.1	0.5	-0.9	1.8	0.6	0	1	6739	1.5	1	2.6	1.7	0.6	-1.1	2.4	0.7
TPD52L1	0.022	NA	NA	NA	NA	NA	NA	NA	NA	NA	NA	NA	0.1	-0.9	1.3	0.3	0	1	10832	0.5	0.3	2.7	1.3	-1.1	-2.1	-0.2	-2.3	-1.1	0.26	1131	4.2	12.9	7.7	11.2	-1.2	-2.9	0.1	-1.9	-0.2	0.8	1033	4.2	13.4	9.9	13.9	-0.2	-1.7	1.5	-0.2
PAEP	0.022	NA	NA	NA	NA	NA	NA	NA	NA	NA	NA	NA	NA	NA	NA	NA	NA	NA	NA	NA	NA	NA	NA	NA	NA	NA	NA	NA	NA	NA	NA	NA	NA	NA	NA	NA	NA	NA	NA	NA	NA	NA	NA	NA	NA	NA	NA	NA	NA
RBMX2	0.023	0	-1.4	1.5	0.1	0	1	12086	160.6	156.5	95.6	102.5	0.7	0.2	1.3	2.9	1.4	0.15	377	43	29.4	20.8	18	1.1	0.3	1.8	2.7	1.5	0.14	663	37.3	17.2	26.5	10.1	0.4	-0.7	1.6	0.8	0	1	5790	14.6	12.7	13.4	14.4	0.5	-0.6	1.7	0.9
CCR7	0.023	NA	NA	NA	NA	NA	NA	NA	NA	NA	NA	NA	-1.4	-2	-0.6	-3.1	-1.7	0.097	303	0	0.7	0.1	3.2	-1.5	-2.9	0.1	-1.8	-0.8	0.43	2043	3.1	8	9.7	15.8	-0.7	-2.8	0.8	-1	0	0.99	4412	0.3	1.4	1.6	3.6	-0.9	-2.8	1.1	-0.9
SYT6	0.023	NA	NA	NA	NA	NA	NA	NA	NA	NA	NA	NA	0	-0.8	0.9	0	0	1	13561	0.2	0.1	1	0.3	1.2	-0.3	2.3	1.7	0.7	0.51	2569	0.2	0.1	1.2	0.7	NA	NA	NA	NA	NA	NA	NA	NA	NA	NA	NA	2.5	0.7	3.8	2.7
MPST	0.024	-0.8	-2.4	0.8	-1	0	1	3095	1.2	3.2	2.2	4.8	-1.1	-1.8	-0.3	-2.8	-1.3	0.19	442	12.4	25	18.5	24.1	0.3	-0.7	1.2	0.6	0.1	0.92	8459	30.5	26.6	31.5	33.3	-0.4	-1.8	0.9	-0.6	0	1	7090	12.5	18.6	23.5	15.4	-0.5	-1.8	0.9	-0.7
GCNT1	0.024	0	-1.7	2.2	0.1	0	1	12092	12.7	12.4	9.7	17.2	-0.9	-1.8	-0.2	-2.4	-0.9	0.36	695	0.8	1.5	1.6	2.7	0.1	-1.2	1.4	0.1	0	1	12548	3.2	2.8	6.8	5	-0.7	-2.2	0.8	-0.9	0	0.99	4560	2.4	4.1	4.4	5.9	0.7	-1.1	2.2	0.8
SGMS1	0.024	1.2	-0.4	2.8	1.5	0	1	1197	4.8	1.9	3.8	2.8	0.1	-0.6	0.8	0.3	0	1	11035	4.4	3.5	7.9	6.2	-1.7	-2.7	-0.8	-4	-2.7	0.0071	143	4.1	15	5.7	9.5	-1.2	-2.5	0	-1.9	-0.2	0.8	1015	2.3	5	4.3	4.6	-1.9	-3.2	-0.6	-2.8
LOC285629	0.024	NA	NA	NA	NA	NA	NA	NA	NA	NA	NA	NA	NA	NA	NA	NA	NA	NA	NA	NA	NA	NA	NA	NA	NA	NA	NA	NA	NA	NA	NA	NA	NA	NA	NA	NA	NA	NA	NA	NA	NA	NA	NA	NA	NA	NA	NA	NA	NA
TRAPPC2	0.025	1.3	-0.4	3.1	1.5	0	1	1191	3.6	0.8	5.2	1.5	0.6	0.1	1.2	2.3	0.9	0.39	746	4.6	3.3	3.8	3.9	0.3	-0.6	1.1	0.7	0.1	0.89	7937	5.5	3.9	4.6	5	0	-1.2	1.1	0	0	1	12443	3.9	4.4	4	5.5	0.3	-1	1.5	0.4
TDGF1	0.025	-0.5	-2	1	-0.7	0	1	5564	1.6	2.6	1.2	3.1	-0.2	-0.9	0.7	-0.2	0	1	11481	0.2	0.1	1.1	0.3	-0.6	-1.8	0.6	-0.8	-0.2	0.84	6543	11.6	19.4	23.8	24.5	-1.2	-2.5	0.1	-1.8	-0.2	0.83	1201	52.2	95.7	53.5	78.1	1.3	-0.2	2.7	1.7
DERL3	0.025	0.9	-0.5	2.4	1.3	0	1	1924	73.7	34.6	25.8	20.8	0.2	-0.3	0.8	0.8	0	0.99	6161	6.3	5.8	6.9	9.3	-0.4	-1.4	0.7	-0.7	-0.1	0.88	7615	2.3	2.5	4.7	5.5	0	-1.5	1.3	0	0	1	13008	1.3	1.1	4	1.6	-0.6	-2.1	0.9	-0.8
KIAA0101	0.026	-0.7	-2.4	0.9	-0.9	0	1	3860	2.4	5	2.6	8.3	-0.2	-0.9	0.5	-0.5	0	1	9146	2.1	3.1	4.4	6.8	-1	-2	-0.1	-2.1	-1	0.31	1427	7	17	11.7	13.5	-1.4	-2.6	-0.2	-2.2	-0.4	0.7	549	7.5	16.4	10.1	15	-0.3	-2	1.3	-0.3
FUT1	0.026	NA	NA	NA	NA	NA	NA	NA	NA	NA	NA	NA	NA	NA	NA	NA	NA	NA	NA	NA	NA	NA	NA	-1.4	-2.4	-0.5	-3	-1.8	0.079	440	1.9	5.3	3.8	4.3	-1.6	-3.1	-0.1	-2.1	-0.4	0.72	656	0.4	2.1	1.2	3.6	-1.6	-4	-0.2	-2.3
RNASE1	0.026	0.7	-1.7	3	0.6	0	1	6138	3.5	1.9	7.5	6.9	-0.5	-1.3	0.3	-1.2	-0.1	0.92	3645	0.1	0.2	0.4	1.3	0	-1.1	1.1	0	0	1	13708	26	24.9	38.2	44	1.4	-0.1	2.6	1.9	0.3	0.8	983	20.6	11.6	32.9	19.3	0.3	-1.3	2.2	0.4
AIFM1	0.026	0.1	-1.3	1.5	0.1	0	1	11857	57.6	55	24.2	51.1	1.2	0.6	1.7	4.2	2.9	0.0034	117	55.3	30.2	32	19.2	0.9	0.2	1.7	2.6	1.4	0.17	817	104.4	55.1	44.6	25.4	0.7	-0.3	1.7	1.3	0.1	0.95	2703	102.9	55.6	54.3	32	1.1	0	2.3	2
ATP13A2	0.026	2	0.4	3.6	2.4	0	1	180	3.9	0.6	3.6	0.9	0.1	-0.5	0.7	0.2	0	1	11220	9.5	9.5	8.8	8	-1.3	-2.1	-0.5	-3.2	-1.9	0.057	329	20.8	39.7	14.1	21.4	-0.4	-1.6	0.6	-0.8	0	1	5528	23.4	26.9	12.9	21.2	-1.2	-2.5	0	-1.9
SFRP2	0.027	NA	NA	NA	NA	NA	NA	NA	NA	NA	NA	NA	NA	NA	NA	NA	NA	NA	NA	NA	NA	NA	NA	-2.5	-3.6	-1.2	-3.2	-1.9	0.061	360	0	1.8	0	5.2	NA	NA	NA	NA	NA	NA	NA	NA	NA	NA	NA	NA	NA	NA	NA
MAGEA1	0.028	4	1.9	6	3.2	0.6	0.54	33	18.2	0.5	21.5	1.6	2.4	1.2	3.6	4	2.7	0.0068	141	10.3	1.1	26.2	5.1	1.7	0.5	3.1	2.7	1.5	0.13	646	4.8	0.8	9.3	3.3	NA	NA	NA	NA	NA	NA	NA	NA	NA	NA	NA	0.6	-1	3	0.8
KCTD11	0.028	NA	NA	NA	NA	NA	NA	NA	NA	NA	NA	NA	0	-1	1	0	0	1	13542	0.5	0.5	1.3	1.7	-2.2	-3	-0.9	-3	-1.8	0.08	441	0	0.4	0	1	NA	NA	NA	NA	NA	NA	NA	NA	NA	NA	NA	NA	NA	NA	NA
PPP1R15A	0.028	0.5	-1.3	2	0.5	0	1	6888	216.8	152.1	157.5	88.7	0	-0.5	0.5	0	0	1	13475	119.5	116.3	66.9	59.1	0.3	-0.7	1.3	0.6	0.1	0.91	8392	51.2	49.3	44.7	50.5	0.5	-0.8	1.8	0.8	0	1	5506	69.7	53.2	67	55	0.9	-0.6	2.3	1.1
APOC1	0.029	0.3	-1.2	1.8	0.4	0	1	8573	54.9	47	38.2	23.7	-0.2	-0.7	0.3	-0.6	0	1	7496	626.4	807.5	357.9	337.8	-0.3	-1.1	0.5	-0.7	-0.2	0.88	7454	1399.4	2183.3	545.4	924.2	0	-1.1	1	0	0	1	12822	2267.7	2682.1	572.2	1283	-1	-2.1	0.2	-1.6
CLEC1A	0.029	NA	NA	NA	NA	NA	NA	NA	NA	NA	NA	NA	1.5	0.4	2.4	2.8	1.4	0.17	401	1.6	0.4	4.9	2.1	0.2	-0.9	1.7	0.4	0.1	0.96	9963	1.1	0.6	3.1	2.2	NA	NA	NA	NA	NA	NA	NA	NA	NA	NA	NA	0.2	-1.9	1.9	0.2
OSR1	0.029	1.2	-0.7	2.7	1.3	0	1	1746	1.2	0.2	2.9	0.5	0.2	-0.8	1.1	0.4	0	1	9333	1.4	1.1	3.9	3.3	NA	NA	NA	NA	NA	NA	NA	NA	NA	NA	NA	NA	NA	NA	NA	NA	NA	NA	NA	NA	NA	NA	NA	NA	NA	NA
TET1	0.029	1.4	-0.1	3	1.8	0	1	615	5	1.7	3.2	2.2	0.3	-0.4	1	0.9	0	0.99	5596	5.5	4.5	6.6	5.2	-0.1	-0.9	0.6	-0.4	0	0.96	10190	29.3	35.5	11.6	15.3	-0.3	-1.4	0.9	-0.4	0	1	8587	31.4	33.6	20.8	21.1	-0.2	-1.5	1.1	-0.3
RAB25	0.03	-0.6	-2	0.8	-0.8	0	1	4134	18.4	29	10.9	24.7	-0.3	-1.1	0.5	-0.7	0	1	7226	2.7	2.4	7	5.8	-2.1	-2.9	-1.3	-5.1	-3.9	8.9e-05	43	75.4	263.9	56.6	161.1	-1.5	-2.8	-0.1	-2.2	-0.4	0.7	572	28.5	54.7	34.1	59.8	-0.7	-2.5	0.7	-1
MYLPF	0.03	0	-1.6	2.1	0.1	0	1	11960	3.4	1.6	4.8	5	-0.9	-1.5	-0.3	-2.9	-1.5	0.13	352	5.2	9.2	9.8	11.2	-0.1	-0.9	0.8	-0.1	0	1	12643	33.4	29.3	30.4	24.9	-0.4	-1.6	0.8	-0.6	0	1	7061	7.9	8.5	15.6	10	0.2	-1	1.5	0.4
ACO1	0.03	0.3	-1.5	2.2	0.3	0	1	9118	7.7	5.2	7.3	7.7	0.1	-0.6	0.7	0.1	0	1	12638	4.1	4.7	6	9.4	-0.1	-1.1	0.7	-0.3	0	0.98	10970	19.7	21.6	16.4	18	-1.2	-2.4	0	-1.9	-0.2	0.8	1021	12.3	19.8	13.7	15.4	-0.3	-2	1.1	-0.4
CXCR6	0.03	NA	NA	NA	NA	NA	NA	NA	NA	NA	NA	NA	NA	NA	NA	NA	NA	NA	NA	NA	NA	NA	NA	NA	NA	NA	NA	NA	NA	NA	NA	NA	NA	NA	NA	NA	NA	NA	NA	NA	NA	NA	NA	NA	NA	NA	NA	NA	NA
OCRL	0.031	-0.5	-1.9	1	-0.6	0	1	6044	13.7	17.4	7.8	8.1	1	0.4	1.7	3.2	1.8	0.066	259	7.9	4	6.3	4.9	0.6	-0.5	1.5	1.1	0.3	0.74	4879	4.1	3.6	4.4	5.2	0.5	-0.9	1.8	0.7	0	1	6667	3.3	2.3	3.7	3.5	0.9	-0.4	2.3	1.3
MATN2	0.031	0.3	-1.3	2	0.4	0	1	8172	1.8	2.4	2.1	5.8	0.2	-0.7	1	0.5	0	1	8951	1	0.9	2.2	2.4	2.9	1.4	3.9	3.6	2.3	0.021	221	1.6	0	4	0.1	0.1	-1.7	1.8	0.1	0	1	12248	0.6	0.8	2.2	2.2	1.5	-0.8	3.2	1.3
SNAR-H	0.032	NA	NA	NA	NA	NA	NA	NA	NA	NA	NA	NA	-1.8	-3.1	-0.4	-2.6	-1.1	0.26	532	13.9	60.4	52.3	200.4	1.2	-0.3	2.3	1.6	0.6	0.53	2704	830.4	692.2	848.5	1339.1	0	-2	1.8	0	0	1	12477	283.2	474.6	457.8	887.1	2.8	0.1	4.9	2
GLIPR1	0.033	-0.1	-1.5	1.4	-0.1	0	1	11615	7	8.1	4.6	8	0.3	-0.4	1.2	0.9	0	0.98	5299	1.1	0.8	3.6	1.7	0.1	-0.9	1.1	0.2	0	0.99	11287	0.7	0.4	1.1	0.8	0.4	-1.6	1.8	0.4	0	1	9118	0.3	1.2	0.9	3.8	-1.4	-2.6	0.2	-1.7
HTATIP2	0.034	0.1	-1.8	2	0.1	0	1	11759	10.4	9.8	13.8	11.6	0.5	-0.4	1.4	1.1	0.1	0.93	3993	1.9	1.3	4.5	4.2	-0.6	-1.5	0.2	-1.4	-0.5	0.61	3399	22.6	30.9	22.1	25	-0.4	-1.6	0.8	-0.7	0	1	6570	14.3	21.3	15.9	25.1	-0.5	-2	0.7	-0.8
TBC1D24	0.034	-1.3	-3	0.7	-1.3	0	1	1922	0	0.4	0.1	0.9	-0.2	-1	0.4	-0.6	0	1	7840	1.9	1.9	2.6	2.7	0.8	-0.2	1.7	1.6	0.6	0.53	2724	1.4	0.8	1.5	1.2	0.1	-1.1	1.2	0.2	0	1	11025	0.6	0.6	0.9	0.7	-1.4	-2.7	-0.1	-2.1
LGALS1	0.035	-0.6	-2.2	0.9	-0.8	0	1	4466	748.8	881.9	519.5	446.4	0.4	-0.3	1.2	1.2	0.1	0.92	3723	25	21.1	32.2	45.9	-1.1	-1.9	-0.2	-2.4	-1.2	0.22	969	43	88.8	42.8	60.6	-1.1	-2.4	0.1	-1.8	-0.2	0.81	1080	76.9	173.4	63.7	144.2	-0.2	-1.8	1.5	-0.2
RRAGB	0.035	1.3	-0.2	3	1.7	0	1	780	17.5	5.2	11	5.4	1.1	0.5	1.7	4.1	2.9	0.0042	134	12.4	6.1	9.3	8.8	1.1	0.2	2.1	2.3	1.2	0.25	1096	5.7	1.5	8.2	3.3	1	-0.3	2.2	1.5	0.1	0.92	1951	3.8	2.1	6.7	3.4	1.2	-0.5	2.9	1.4
LEFTY2	0.035	-1	-2.5	1	-1	0	1	3407	0.2	0.5	0.4	1.5	NA	NA	NA	NA	NA	NA	NA	NA	NA	NA	NA	NA	NA	NA	NA	NA	NA	NA	NA	NA	NA	NA	NA	NA	NA	NA	NA	NA	NA	NA	NA	NA	NA	NA	NA	NA	NA
LINC00668	0.035	0.9	-0.9	2.6	1	0	1	3350	3.7	1.6	5.1	2.7	-0.3	-0.9	0.3	-0.8	0	0.99	6032	9.8	12.3	8.7	11.2	-0.2	-1	0.6	-0.5	-0.1	0.94	9482	15.6	16.8	13	11.9	0.4	-1.1	1.8	0.5	0	1	7660	5.4	3.8	12	5.1	-0.5	-2.1	0.8	-0.8
PRKCH	0.037	-0.5	-2.4	1.3	-0.5	0	1	6863	0.5	2.1	0.8	6.2	NA	NA	NA	NA	NA	NA	NA	NA	NA	NA	NA	-0.5	-1.6	0.6	-0.9	-0.2	0.82	6228	0	0.1	0.1	0.2	NA	NA	NA	NA	NA	NA	NA	NA	NA	NA	NA	NA	NA	NA	NA
SNTB1	0.037	NA	NA	NA	NA	NA	NA	NA	NA	NA	NA	NA	0.5	-0.5	1.4	1.1	0.1	0.95	4255	0.1	0	0.4	0.2	-0.3	-1.4	0.7	-0.6	-0.1	0.92	8536	0.4	1.1	1.2	1.9	-1.5	-2.6	0.2	-1.7	-0.2	0.86	1481	0.1	0.1	0.4	0.3	0.8	-0.5	2	1.2
SIGLEC5	0.037	NA	NA	NA	NA	NA	NA	NA	NA	NA	NA	NA	NA	NA	NA	NA	NA	NA	NA	NA	NA	NA	NA	NA	NA	NA	NA	NA	NA	NA	NA	NA	NA	NA	NA	NA	NA	NA	NA	NA	NA	NA	NA	NA	NA	NA	NA	NA	NA
SNORA70	0.038	1.4	0	2.7	1.9	0	1	504	33.9	6.6	23.6	9.9	0.5	-0.1	1	1.8	0.4	0.66	1507	45.5	29.8	39.8	28.9	0.8	0	1.6	2	0.9	0.37	1677	61.4	29.9	43.3	35.9	0.8	-0.3	1.8	1.4	0.1	0.93	2296	59.4	46.6	62.9	43.5	0.5	-0.7	1.8	0.9
SH3BGRL2	0.039	0.1	-1.4	1.6	0.1	0	1	11806	8.8	8.9	3.8	8.9	0.2	-0.6	0.9	0.4	0	1	9797	2.1	1.8	3.6	4.5	-1.7	-2.7	-0.8	-3.6	-2.3	0.019	213	2.2	8.8	3.5	9.6	-0.8	-2	0.4	-1.3	-0.1	0.95	2796	1.7	2.8	2.8	3.2	0.1	-1.2	1.3	0.1
PGRMC1	0.039	2.4	0.3	4.4	2.3	0	1	244	23.7	3.6	31.6	5.4	0	-0.7	0.6	-0.1	0	1	13217	26.1	25.6	27.2	22.7	1.2	0.4	2	3	1.7	0.088	472	72.8	36.7	39.5	26.6	0.7	-0.4	1.8	1.2	0	0.96	3223	50.1	30.6	42.6	21.9	0.4	-0.8	1.6	0.6
PTGES	0.039	1.8	0	3.3	1.9	0	1	484	2.5	0.4	4.3	0.6	0.2	-1.1	1.4	0.3	0	1	10910	51.1	45.1	112.2	109.5	1.2	0.5	2	3.2	1.9	0.058	337	514.8	314.3	318.6	193.2	-1.2	-2.6	0.7	-1.2	-0.1	0.96	3062	31.1	52.2	38	71.5	0.8	-1.1	2.5	0.8
LDOC1	0.04	0	-1.4	1.3	0	0	1	12824	27	30.5	9.7	23.7	0.4	-0.3	1	1.1	0.1	0.95	4347	4.6	4.1	6.9	7.1	0.2	-0.8	1	0.3	0	0.98	10805	7.5	6.3	11.5	6.6	0.4	-0.7	1.6	0.7	0	1	5896	11.4	6	13.1	7.1	1.2	-0.1	2.8	1.9
MIR30A	0.04	NA	NA	NA	NA	NA	NA	NA	NA	NA	NA	NA	-0.6	-1.2	0	-1.8	-0.4	0.69	1579	0.1	2.2	0.7	9.3	NA	NA	NA	NA	NA	NA	NA	NA	NA	NA	NA	NA	NA	NA	NA	NA	NA	NA	NA	NA	NA	NA	-0.4	-2.1	1.5	-0.4
KRT80	0.041	-0.1	-2.2	1.7	-0.2	0	1	10699	0.9	1.7	1.6	2.9	NA	NA	NA	NA	NA	NA	NA	NA	NA	NA	NA	NA	NA	NA	NA	NA	NA	NA	NA	NA	NA	NA	NA	NA	NA	NA	NA	NA	NA	NA	NA	NA	NA	NA	NA	NA	NA
DNASE2B	0.041	NA	NA	NA	NA	NA	NA	NA	NA	NA	NA	NA	0.4	-0.5	1.2	0.8	0	0.99	6028	3.3	1	8.3	2.9	NA	NA	NA	NA	NA	NA	NA	NA	NA	NA	NA	NA	NA	NA	NA	NA	NA	NA	NA	NA	NA	NA	NA	NA	NA	NA
FAM214A	0.042	-0.6	-2.3	1.3	-0.6	0	1	6428	28.1	30.6	27.2	16.1	0.7	0.1	1.4	2.3	0.8	0.41	798	23.4	16	18.6	16.2	-0.6	-1.5	0.4	-1.1	-0.3	0.74	4840	1.8	2.5	2.6	3.2	-0.6	-1.9	0.8	-0.8	0	1	5434	1.1	2.1	1.7	3	-1.8	-3.4	0	-2
RBM10	0.042	1.5	-0.3	3.4	1.7	0	1	886	31.1	12.9	19.6	16.6	0.8	0.2	1.4	2.9	1.4	0.15	380	27.8	19.7	17.4	13.7	0.2	-0.6	1.1	0.6	0.1	0.92	8433	43.3	36.6	22.4	25.4	0.4	-0.7	1.5	0.8	0	1	5524	40.4	35.5	26.6	18	0	-1.2	1.3	0
SP6	0.042	NA	NA	NA	NA	NA	NA	NA	NA	NA	NA	NA	-1.4	-2.3	-0.5	-2.9	-1.5	0.14	365	0.1	0.7	0.2	2.2	-1.2	-2.4	-0.2	-2.4	-1.2	0.24	1061	2.6	8.4	5.7	8.1	-0.1	-1.8	1.1	-0.2	0	1	11048	0.8	1	2.6	1.6	1.5	-0.2	3	1.8
SULT2B1	0.043	0.5	-1.3	2.2	0.5	0	1	6780	10.7	7.8	10.2	11.6	0.1	-0.6	0.7	0.2	0	1	11610	5	4.1	8.5	6.9	1.5	0.2	3.2	2.4	1.2	0.24	1057	7.7	1.7	14.9	8.9	NA	NA	NA	NA	NA	NA	NA	NA	NA	NA	NA	0.4	-1.3	2.3	0.5
PRR13	0.043	-0.1	-1.7	1.5	-0.1	0	1	11509	160.8	149.7	125.4	107.2	0.2	-0.3	0.7	0.9	0	0.98	5328	558.1	497	156.6	138.2	1	0.3	1.7	2.7	1.5	0.14	686	557.8	384.8	152.7	135	0.8	-0.2	1.7	1.5	0.1	0.91	1873	698.5	523.3	226.7	163.5	0.3	-0.8	1.4	0.5
SPTB	0.044	-0.3	-1.7	1.1	-0.4	0	1	8015	9.5	11.6	4.2	6.3	-0.6	-1.3	0.1	-1.5	-0.2	0.82	2325	0.8	1	1.5	1.9	-1	-2	0	-2	-0.9	0.39	1752	2.1	3.1	3.5	2.9	-2.7	-4.1	-1.5	-4.1	-2.2	0.03	19	0	1.7	0.1	2.3	-3.3	-4.8	-1.9	-4
B4GALT1	0.044	-0.3	-1.6	1	-0.4	0	1	8001	60.8	68.3	19.2	23.9	-0.4	-1.1	0.2	-1.4	-0.2	0.86	2781	16.4	18.8	16.3	14.4	1.6	0.7	2.5	3.4	2.1	0.037	269	184.9	89.8	109.1	66.5	-0.2	-1.7	1.1	-0.3	0	1	9614	45.5	52.3	67.9	41.2	-0.1	-1.6	1.2	-0.2
ABRACL	0.044	-2.4	-3.7	-0.5	-2.4	0	1	166	0	6.9	0	15.1	-0.3	-1.4	0.4	-0.8	0	0.99	5825	43.7	46.4	74	67.1	-0.6	-1.4	0.2	-1.5	-0.5	0.59	3237	70.2	92.3	39.9	66.1	-1.1	-2.5	0.3	-1.5	-0.1	0.9	1770	75.5	138.1	85.5	122.2	-0.4	-1.8	0.8	-0.6
CRH	0.044	NA	NA	NA	NA	NA	NA	NA	NA	NA	NA	NA	NA	NA	NA	NA	NA	NA	NA	NA	NA	NA	NA	NA	NA	NA	NA	NA	NA	NA	NA	NA	NA	NA	NA	NA	NA	NA	NA	NA	NA	NA	NA	NA	NA	NA	NA	NA	NA
HPGD	0.045	NA	NA	NA	NA	NA	NA	NA	NA	NA	NA	NA	0.2	-0.7	1	0.3	0	1	10257	9.5	6.6	19.1	13.3	-0.8	-1.9	0.1	-1.7	-0.7	0.52	2605	35.3	64.6	38.3	49	-0.6	-1.8	0.5	-1	0	0.97	3963	56.2	82.6	37.7	69.6	-0.1	-1.5	1.2	-0.2
APOOL	0.046	2.3	0.4	4.1	2.4	0	1	176	1.5	0.1	2.7	0.3	0.3	-0.3	0.9	1.1	0.1	0.95	4335	3.4	2.9	3.2	3.2	1.4	0.5	2.2	3.1	1.8	0.067	387	9.1	4.2	5.6	3.3	0.7	-0.5	1.8	1.1	0	0.96	3474	8.4	5	5.6	4.3	0.7	-0.6	2	1.1
NCEH1	0.046	-0.6	-2.2	0.9	-0.8	0	1	4624	7	11.5	4.5	8.4	-0.1	-0.7	0.5	-0.2	0	1	11440	7.7	8.8	6.6	7.6	0.3	-0.6	1.2	0.6	0.1	0.9	8091	12.4	9.3	11.3	7.8	-0.4	-1.7	1	-0.5	0	1	7638	15.9	15.1	18.1	15.9	0.2	-1.1	1.6	0.3
ETHE1	0.047	0.3	-1.1	1.8	0.5	0	1	7366	72.3	67.2	32.6	53.3	-0.4	-1.1	0.2	-1.2	-0.1	0.92	3833	24.2	25.9	30.4	26.3	0.4	-0.4	1.2	0.9	0.2	0.81	6071	124.8	102.7	80.7	58.4	0.2	-0.9	1.1	0.3	0	1	9907	150.9	128	84.6	58.3	0.5	-0.7	1.7	0.8
SLC6A15	0.047	NA	NA	NA	NA	NA	NA	NA	NA	NA	NA	NA	NA	NA	NA	NA	NA	NA	NA	NA	NA	NA	NA	NA	NA	NA	NA	NA	NA	NA	NA	NA	NA	NA	NA	NA	NA	NA	NA	NA	NA	NA	NA	NA	NA	NA	NA	NA	NA
TACSTD2	0.047	NA	NA	NA	NA	NA	NA	NA	NA	NA	NA	NA	-0.4	-1.5	0.6	-0.8	0	1	6416	0.2	0.8	1.1	4.4	-1.6	-2.5	-0.8	-3.6	-2.4	0.018	203	35.2	84.7	39	63	-1.3	-2.9	0.4	-1.5	-0.1	0.92	1967	6.2	11.3	12	16.7	-0.6	-2.5	1	-0.7
UBE2J1	0.048	NA	NA	NA	NA	NA	NA	NA	NA	NA	NA	NA	0.1	-0.8	1	0.2	0	1	11254	0.1	0.1	0.3	0.4	-0.4	-1.5	0.6	-0.7	-0.2	0.87	7320	1.1	1.9	2.6	2.6	0.8	-1	2.2	0.8	0	1	5219	0.7	0.4	1.7	1	0.7	-1.1	2.1	0.8
ATRX	0.048	0.7	-1.1	2.4	0.7	0	1	5347	27	14	27.4	6.8	1.1	0.4	1.7	3.5	2.1	0.037	217	8.6	4.8	8.4	3.7	0.6	-0.3	1.5	1.4	0.5	0.64	3719	7	5.9	5.1	4.1	0.4	-0.7	1.5	0.7	0	1	6169	14	10.3	8.9	5	0.7	-0.5	1.9	1.1
EPPK1	0.048	0.5	-1.5	2.1	0.5	0	1	7345	0.1	0.1	0.4	0.2	0.6	-0.6	1.8	0.9	0	0.98	5189	5	2.6	10.4	6.6	2.2	1.2	3.1	4.6	3.3	0.00092	69	14.9	4.6	9.6	5.8	2.5	1.1	3.8	3.4	1.3	0.21	38	25.8	6.7	21.7	8.2	0.1	-1.8	2.3	0.1
THEM6	0.049	-0.4	-1.9	1	-0.6	0	1	6504	8.3	13.6	4.9	10.1	0.6	-0.1	1.3	1.6	0.3	0.77	1959	5.7	2.8	10.3	5.1	-0.9	-2.1	0.3	-1.4	-0.5	0.62	3490	0.3	1.1	0.9	2.8	NA	NA	NA	NA	NA	NA	NA	NA	NA	NA	NA	1.8	0	3	2
CD6	0.049	NA	NA	NA	NA	NA	NA	NA	NA	NA	NA	NA	-1.8	-2.6	-1	-4.3	-3	0.0027	108	0	1.1	0.1	3.1	NA	NA	NA	NA	NA	NA	NA	NA	NA	NA	NA	NA	NA	NA	NA	NA	NA	NA	NA	NA	NA	NA	NA	NA	NA	NA
MYO1E	0.049	0.2	-1.5	2	0.2	0	1	10100	12.6	10.8	11.8	6.3	0	-0.6	0.6	0	0	1	13698	7.4	8.6	8	7	0.1	-0.8	1	0.2	0	0.99	11207	6.8	7.7	6.7	6.4	-0.5	-1.7	0.7	-0.8	0	1	5381	8	11.5	7.3	9.2	-1	-2.6	0.5	-1.3
FAM64A	0.05	1.2	-0.3	3	1.6	0	1	1101	5.7	1.2	6.4	2.4	-0.1	-1	0.7	-0.3	0	1	10723	3.3	2.3	8.5	5.8	-0.1	-1.6	1.1	-0.2	0	0.99	11355	9.4	13.4	21.4	25.6	0.3	-1.4	1.9	0.3	0	1	9441	46.2	46.5	72.4	48.6	1.1	-0.4	2.7	1.5
ARHGAP9	0.051	-1.2	-2.7	0.6	-1.3	0	1	1876	0.4	1.2	0.7	2.1	0	-0.7	0.8	0.1	0	1	13121	1.8	1.9	3.4	5	2.9	1.7	4.2	4.9	3.7	0.00024	58	9	0.2	16	0.8	-1.4	-2.6	0.1	-1.8	-0.2	0.81	1100	0	0.6	0.1	1.3	NA	NA	NA	NA
GNB4	0.051	-0.1	-1.6	1.4	-0.1	0	1	11631	7.6	6.9	5.5	3.6	0.1	-0.5	0.7	0.4	0	1	9884	6	6	3.9	4.5	-0.5	-1.5	0.5	-1	-0.3	0.8	5889	0.8	1.4	1.3	2.2	0	-1.6	1.3	0	0	1	12710	0.4	0.4	1.1	0.7	-0.5	-2.1	1.1	-0.6
TMPRSS2	0.051	NA	NA	NA	NA	NA	NA	NA	NA	NA	NA	NA	1.1	-0.4	2.2	1.5	0.2	0.83	2531	0.3	0.1	1.3	0.6	-2.8	-4.1	-1.7	-5	-3.7	0.0002	51	2.6	18	7.2	15.2	-1.6	-3.1	0	-1.9	-0.3	0.79	957	0.6	2.7	1.6	5.8	-0.9	-3	0.8	-1.1
IRAK1	0.052	0.1	-1.4	1.7	0.1	0	1	11336	3.1	2.5	2.1	3.6	0.7	0.1	1.4	2.2	0.8	0.43	832	6.2	3.7	6.7	5.5	0.9	-0.2	1.9	1.7	0.7	0.51	2572	8.9	4.2	9.2	5.9	1.1	-0.2	2.4	1.7	0.2	0.84	1314	8.8	3.6	10.7	4.2	-0.2	-1.8	1.2	-0.3
EGR1	0.053	-0.7	-2.2	0.8	-0.9	0	1	3676	10.5	17.5	7.5	13.9	-0.2	-1.7	1.1	-0.2	0	1	11258	2.3	2.6	11.9	8.1	-1.2	-2.7	0.7	-1.1	-0.3	0.74	4949	2.1	6	4.2	18.8	4.3	2.2	6.3	3.6	1.6	0.12	32	28.3	0.4	93.6	0.8	1.4	-0.4	3.2	1.6
HUNK	0.053	0.8	-0.9	2.5	0.9	0	1	3692	2.7	1.3	2.4	1.9	0.4	-0.4	1	0.9	0	0.98	5333	1.1	1	1.5	1.7	1.3	0.1	2.4	2.1	1	0.33	1470	3.5	1.4	5.7	2.4	-0.2	-1.9	1.6	-0.2	0	1	10455	0.5	0.6	1.5	1.5	1.1	-0.5	2.6	1.4
GCLM	0.053	-0.3	-2.1	1.3	-0.4	0	1	8493	1.2	2.1	1.5	3.3	-0.6	-1.3	0.1	-1.5	-0.2	0.81	2209	1.2	1.6	2.5	3.6	-0.5	-1.4	0.3	-1.2	-0.4	0.71	4507	6.4	10	5.9	8.1	0.2	-1.1	1.5	0.3	0	1	10068	6.3	5.2	7.6	5.9	-0.8	-2.1	0.4	-1.2
2015-03-01	0.053	0.1	-1.8	2.1	0.1	0	1	11803	0.6	0.3	1.4	1	-0.1	-1.3	1	-0.1	0	1	12432	0.2	0.3	0.8	1.7	-0.6	-1.8	0.5	-1	-0.3	0.78	5505	0.6	2.1	2	4.9	-1.7	-3	-0.4	-2.5	-0.6	0.57	267	0.1	1.6	0.3	2.7	0.4	-1.2	2	0.5
NRP1	0.054	NA	NA	NA	NA	NA	NA	NA	NA	NA	NA	NA	NA	NA	NA	NA	NA	NA	NA	NA	NA	NA	NA	-0.5	-2	0.8	-0.7	-0.2	0.87	7449	0.2	0.2	1	0.7	-0.8	-2.2	0.5	-1.1	0	0.96	3400	0	0.4	0.1	1	NA	NA	NA	NA
AIRE	0.054	NA	NA	NA	NA	NA	NA	NA	NA	NA	NA	NA	-0.7	-1.8	0.1	-1.6	-0.3	0.77	2002	0.1	0.3	0.5	0.9	-0.4	-1.6	0.7	-0.7	-0.2	0.88	7557	3.6	3.5	6.6	4.9	0.9	-0.5	2.1	1.2	0.1	0.95	2916	7.8	4.3	8.5	5.6	0	-1.5	1.5	0
BUB1	0.055	-0.3	-1.7	1.2	-0.4	0	1	8646	36.7	42.1	21.9	23.9	0.1	-0.5	0.6	0.2	0	1	11342	57	57.8	30.8	40.8	0.3	-0.4	1	1	0.3	0.8	5853	49.6	41.8	23.4	20.6	0.4	-0.7	1.7	0.7	0	1	5942	79.6	47.8	93.2	27.4	0	-1.8	1.6	0
CDC42EP2	0.056	1.3	-0.5	3.1	1.5	0	1	1327	10.8	4	11.5	5.8	-0.5	-1.2	0.1	-1.7	-0.3	0.74	1814	7.7	10.1	8.6	10.6	-0.2	-1.4	0.9	-0.3	0	0.98	10799	8.5	10.6	16.7	17.5	0.2	-1.3	1.7	0.2	0	1	10346	7.9	4.4	18.2	6.8	1.1	-0.6	2.7	1.3
RGL2	0.056	-0.5	-2.1	1	-0.6	0	1	5781	3.6	6.1	3.4	5.7	-0.6	-1.3	0	-1.8	-0.4	0.7	1603	3.3	4.2	5.7	6.3	-1.9	-2.9	-1	-4.1	-2.8	0.0049	122	2.7	10.8	4.7	9.4	-0.8	-2	0.3	-1.4	-0.1	0.93	2231	2.6	5.3	3.8	4.2	-1.2	-2.6	0.1	-1.8
NFE2L3	0.056	-1.1	-2.5	0.3	-1.5	0	1	1210	2.8	5.8	1.8	4.1	-0.1	-0.8	0.6	-0.2	0	1	11807	7.2	6.4	13.9	7.9	-0.3	-1.1	0.5	-0.7	-0.1	0.89	7780	8.7	13	6.4	10.3	-0.3	-1.6	0.9	-0.5	0	1	7550	10.7	11.5	11.6	7.6	-0.1	-1.7	1.2	-0.2
APOL2	0.056	1.7	0	3.2	2	0	1	396	0.8	0	1.3	0	NA	NA	NA	NA	NA	NA	NA	NA	NA	NA	NA	1.2	-0.1	2.8	1.8	0.8	0.44	2073	1.6	0.1	7.3	0.4	2.1	0.6	3.6	2.7	0.6	0.53	172	4.7	0.2	10.4	0.6	-0.7	-2.3	1.1	-0.7
SCNN1A	0.057	NA	NA	NA	NA	NA	NA	NA	NA	NA	NA	NA	0.4	-0.5	1.2	0.8	0	0.99	6084	0.3	0.3	0.9	1.4	-1.1	-2.1	-0.1	-2.1	-0.9	0.35	1578	4.6	7.7	10.2	7	-1.1	-2.3	0	-1.9	-0.3	0.78	865	6.7	14.3	7	12.9	-1.5	-2.9	-0.2	-2.3
CLN5	0.058	-0.6	-2.2	1	-0.7	0	1	5244	3	7.2	3.7	10.7	-0.5	-1.2	0.1	-1.5	-0.2	0.83	2516	4.8	6.5	6.5	7.6	-1.1	-1.9	-0.3	-2.7	-1.5	0.14	724	7.3	14.4	5.7	11.9	-0.4	-1.6	0.9	-0.5	0	1	7750	8.3	7.1	11	6.9	0.1	-1.2	1.3	0.1
CALCB	0.058	NA	NA	NA	NA	NA	NA	NA	NA	NA	NA	NA	-0.2	-1.2	0.6	-0.5	0	1	8451	0.3	0.3	1.6	1.5	NA	NA	NA	NA	NA	NA	NA	NA	NA	NA	NA	NA	NA	NA	NA	NA	NA	NA	NA	NA	NA	NA	NA	NA	NA	NA
COLGALT1	0.058	2.6	0.9	4	2.9	0.2	0.83	51	31.1	6.4	23.4	4.6	-0.1	-0.7	0.4	-0.3	0	1	10813	24.5	27.9	17.8	17	1.8	1	2.7	4.2	2.9	0.0041	111	78.5	29.9	56.7	20.4	0.3	-0.8	1.5	0.6	0	1	7388	35.2	25.1	33.7	20.6	0.7	-0.5	1.9	1.1
NTF3	0.058	-1.1	-2.8	0.9	-1.1	0	1	2587	0.2	0.9	0.6	2.3	NA	NA	NA	NA	NA	NA	NA	NA	NA	NA	NA	NA	NA	NA	NA	NA	NA	NA	NA	NA	NA	NA	NA	NA	NA	NA	NA	NA	NA	NA	NA	NA	NA	NA	NA	NA	NA
DLG3	0.058	-0.1	-1.7	1.5	-0.1	0	1	12031	13.5	16.6	8.8	16.4	0.2	-0.4	0.8	0.7	0	1	6823	5.4	5.3	4.8	7.5	0.9	0.2	1.7	2.6	1.4	0.17	823	37	20.9	15.3	11.9	0.9	-0.2	2	1.6	0.1	0.88	1645	48.8	25.6	31.9	13.6	1.3	0.1	2.6	2.1
C6orf211	0.059	0	-1.8	1.6	0	0	1	12645	34.4	32.6	37.8	22.5	0.5	0	1	1.9	0.5	0.62	1323	205.9	150.2	120.9	74.2	-0.3	-1.1	0.5	-0.8	-0.2	0.86	7058	117.5	159.3	59.4	89.6	-1.1	-2.2	-0.1	-2.2	-0.4	0.7	562	137.2	277	61.6	196.7	-0.8	-2.3	0.4	-1.2
ID2	0.059	-0.9	-3.6	1.3	-0.8	0	1	4441	51.1	179.1	48.6	487.4	-0.6	-1.4	0.2	-1.4	-0.2	0.84	2547	3.2	5.5	7.3	11.1	-1.9	-2.9	-0.8	-3.6	-2.3	0.022	224	14.8	53.6	25.3	45.6	0	-1.3	1.3	0	0	1	12580	27.8	20.7	52.1	19.8	0	-1.7	1.7	0
CRYBA1	0.06	NA	NA	NA	NA	NA	NA	NA	NA	NA	NA	NA	NA	NA	NA	NA	NA	NA	NA	NA	NA	NA	NA	-0.4	-1.6	0.8	-0.6	-0.1	0.9	8134	0.1	0.4	0.9	2	NA	NA	NA	NA	NA	NA	NA	NA	NA	NA	NA	NA	NA	NA	NA
TDGF1P3	0.06	0.1	-1.4	1.5	0.1	0	1	11518	0.8	0.9	0.7	1.1	NA	NA	NA	NA	NA	NA	NA	NA	NA	NA	NA	-0.4	-1.6	0.7	-0.6	-0.1	0.89	8002	2.5	4.5	5.5	7.9	-0.9	-2.2	0.3	-1.4	-0.1	0.93	2381	11.5	18.9	15.6	17	1	-0.4	2.4	1.4
P2RX5	0.06	-1	-2.8	0.8	-1.1	0	1	2868	6.3	25.8	6.3	49.5	0.1	-1	1.3	0.2	0	1	11295	5.6	2.8	18.2	15	1.2	0	2.4	2	0.9	0.36	1613	7.1	0.8	19.9	2.6	1.3	-0.2	2.7	1.8	0.2	0.83	1184	6	1.3	13.6	3.4	1.5	-0.9	3.6	1.4
JADE2	0.06	1.2	-0.7	3.2	1.3	0	1	1939	1.8	0.5	2.8	1.1	0.7	-0.4	1.8	1.3	0.1	0.91	3334	0.2	0	0.8	0.2	-1.2	-2.2	-0.3	-2.5	-1.3	0.18	867	3.1	7.6	4.4	8.8	-0.6	-1.9	0.7	-0.8	0	1	5149	9.4	13.3	13	14.8	-1.1	-2.4	0.2	-1.7
SAT1	0.061	2.1	0	3.8	2	0	1	405	15.7	4	20.9	7.1	1.7	1	2.4	5	3.7	0.00018	51	170.1	63.7	179	59	0.2	-1	1.3	0.2	0	0.99	11358	126	109.3	141.4	110.7	0	-1.4	1.5	0	0	1	12990	276.6	299.8	240.2	264.8	-1.5	-3.2	-0.1	-2
TMEM97	0.062	-0.5	-2.3	1	-0.7	0	1	5276	60.5	87.6	42.2	55.9	-0.5	-1.3	0.1	-1.6	-0.3	0.79	2137	7.1	10.1	10.5	12.3	-1.9	-2.9	-0.9	-3.8	-2.5	0.012	170	29	79	34.7	66.3	-1.2	-2.5	0	-1.9	-0.3	0.78	909	18.4	35.7	19.3	31.4	-0.6	-2.4	0.9	-0.8
FAM122B	0.063	0	-1.5	1.7	0	0	1	12414	6.6	7.2	4.5	6.3	1.1	0.4	1.7	3.1	1.7	0.092	298	4.2	1.6	6.1	2.7	0.8	-0.3	1.9	1.4	0.5	0.62	3515	13.2	8.6	19	10.8	1.6	0.3	2.8	2.5	0.6	0.57	296	11.7	3.8	10.1	3.6	0.6	-1.3	2.4	0.6
IGBP1	0.064	0.7	-0.7	2.1	0.9	0	1	3478	44.3	35.2	14.2	31.1	1.1	0.5	1.6	4.1	2.9	0.004	133	76.8	43.4	36.1	25.3	0.6	-0.2	1.4	1.4	0.5	0.63	3643	67.8	40.9	30.1	23.3	0.1	-1	1.1	0.1	0	1	11580	52.2	44.3	24	25.6	1.3	0.1	2.4	2.3
ZDHHC9	0.064	1.2	-0.2	2.7	1.7	0	1	812	3.6	1.5	1.6	2	1.2	0.6	1.7	4.1	2.9	0.0038	129	19.8	11.9	11.7	8.8	1.1	0.3	1.9	2.6	1.4	0.15	751	24.4	14.3	15.9	11.8	0.3	-0.8	1.3	0.5	0	1	8034	28.8	24.3	14.8	13	0.9	-0.3	2.2	1.5
SUSD2	0.064	0.2	-2.1	2.2	0.2	0	1	10895	2.3	4.6	3.7	12.9	-1	-1.6	-0.4	-3.2	-1.8	0.08	278	17.9	28.8	17.6	20.8	-0.4	-1.4	0.5	-0.9	-0.2	0.83	6413	43	61.6	32	69.1	-1.1	-2.5	0.2	-1.7	-0.2	0.86	1493	72.5	145.7	55.7	151.3	0.3	-1	1.5	0.4
ARRDC3	0.065	-0.3	-2	1.8	-0.2	0	1	10078	2.7	2.7	2.7	4.3	-0.1	-1	0.5	-0.4	0	1	9781	6.5	6.5	8.7	6.8	0.1	-0.9	1	0.1	0	1	12481	21.6	19.8	30.4	18.3	0.3	-1.1	1.7	0.4	0	1	8942	9.2	7.3	14.3	8.3	0.1	-1.4	1.7	0.1
CRYBA2	0.065	NA	NA	NA	NA	NA	NA	NA	NA	NA	NA	NA	-0.2	-1	0.6	-0.4	0	1	9619	1.9	1.8	5.9	4.3	0.8	-0.3	1.9	1.5	0.5	0.6	3334	6.1	2	10.8	6	2.5	0.8	3.7	2.7	0.6	0.53	154	7.5	0.1	17.5	0.5	-0.8	-2.7	1.1	-0.9
FAM199X	0.066	-0.4	-2.2	1.3	-0.4	0	1	7641	4	5.2	4.7	5.1	0.6	-0.2	1.3	1.5	0.2	0.81	2261	1.9	0.8	4.1	1.3	0.7	-0.2	1.5	1.5	0.6	0.56	3015	4.3	2.8	4	3	0.3	-0.8	1.3	0.5	0	1	7476	4.7	3.8	3.4	2.4	0.5	-0.9	1.8	0.7
ERVV-2	0.067	NA	NA	NA	NA	NA	NA	NA	NA	NA	NA	NA	-0.1	-1.1	0.9	-0.2	0	1	12167	0.1	0.2	0.4	1.3	-1.3	-2.3	-0.2	-2.3	-1.1	0.26	1150	0.3	1.5	1	2.8	0.2	-1.2	1.5	0.2	0	1	10754	0.4	0.3	1.4	0.8	NA	NA	NA	NA
PTGR1	0.067	0.8	-0.9	2.7	1	0	1	3288	3.7	1.5	6	3.5	-0.8	-1.7	0	-1.8	-0.5	0.65	1441	1.9	4.8	5.8	16.3	-1.6	-2.4	-0.9	-4.2	-2.9	0.0034	104	85.5	211.6	48.4	95.8	-1.3	-2.5	-0.2	-2.3	-0.4	0.66	447	127.7	289.5	94.1	171.2	-0.6	-1.7	0.6	-0.9
VMA21	0.068	1	-0.4	2.4	1.4	0	1	1426	21.3	11	7.9	7.1	1	0.5	1.5	4.1	2.9	0.004	132	41.5	24.6	15.7	10.7	0.6	-0.2	1.5	1.5	0.6	0.57	3081	21.8	12.3	9.7	8.7	0.9	-0.2	1.9	1.6	0.2	0.87	1509	18.5	10	10.4	6.6	0.7	-0.4	1.8	1.2
MOSPD1	0.068	1	-0.9	2.6	1.1	0	1	2822	99.4	47.7	79	42.5	1.5	0.9	2	5.7	4.5	6.5e-06	29	195	81.7	94.4	44.7	0.6	-0.2	1.4	1.5	0.6	0.58	3157	29.3	19.6	16.4	17	1.1	0	2.4	1.9	0.3	0.79	932	41.3	18.6	26.6	16.3	1.2	-0.1	2.4	1.8
MRGPRX1	0.068	NA	NA	NA	NA	NA	NA	NA	NA	NA	NA	NA	NA	NA	NA	NA	NA	NA	NA	NA	NA	NA	NA	-2.1	-3.5	-0.9	-3.4	-2.1	0.035	257	0.4	5	1.5	9.2	-1.4	-2.9	0.2	-1.7	-0.2	0.85	1378	0.1	2	0.5	5.3	NA	NA	NA	NA
SLC39A7	0.068	0.9	-1.2	2.6	0.8	0	1	4108	5.8	4.8	8.3	7.2	-0.5	-1.2	0.1	-1.7	-0.3	0.76	1890	21.6	38.2	22.2	22.3	-0.4	-1.3	0.5	-0.9	-0.3	0.8	5921	25.6	26.7	32	16.2	-0.7	-1.9	0.4	-1.2	-0.1	0.96	3029	20.4	34	19.2	26.4	-0.7	-2	0.6	-1
PTRF	0.069	0.5	-1.5	2.3	0.5	0	1	7164	1.7	1.1	2.8	2.3	-0.8	-1.6	0	-1.9	-0.5	0.64	1411	3.5	5.4	6.6	7.3	0.9	-0.2	1.9	1.7	0.7	0.5	2443	20.4	12.6	21.1	17.2	-0.5	-1.9	0.7	-0.8	0	1	5726	3.1	6	5	7.6	-0.2	-1.7	1.3	-0.3
LBH	0.069	0	-2.4	2.3	0	0	1	12894	35.7	42.9	46.6	98.3	-0.6	-1.4	0.1	-1.6	-0.3	0.78	2045	4	4.6	6.2	7	-1	-1.9	0.2	-1.7	-0.7	0.51	2556	11.3	13.7	18.5	15.5	-0.9	-2	0.3	-1.4	-0.1	0.94	2409	22.9	33.5	17.1	26	0.4	-0.9	1.6	0.6
LOC729739	0.069	1.2	-0.3	2.7	1.6	0	1	1028	2.2	0.1	3.2	0.2	-1.7	-2.4	-1	-4.8	-3.6	0.00034	69	1.7	10.8	4.3	17	-0.5	-1.6	0.6	-0.9	-0.2	0.81	6067	1.3	2.3	3.4	6.6	NA	NA	NA	NA	NA	NA	NA	NA	NA	NA	NA	-0.1	-2.1	1.5	-0.2
TEX11	0.07	0.1	-1.5	2	0.2	0	1	10427	0.8	0.6	1.1	1.3	1.1	0.4	1.7	3.4	2.1	0.038	222	19.1	10.3	12.7	9.7	0.2	-0.6	1.1	0.5	0.1	0.93	8924	11.2	10.1	9.6	10.7	0.2	-1.2	1.7	0.3	0	1	10009	17.4	15.4	20.1	15.6	1.2	-0.5	2.7	1.4
ARRDC4	0.07	NA	NA	NA	NA	NA	NA	NA	NA	NA	NA	NA	-0.2	-1	0.5	-0.6	0	1	8201	1.4	1.9	2.5	3.6	0	-0.9	0.9	0	0	1	13478	2.2	2.1	2.4	3.4	0.9	-0.3	2.2	1.4	0.1	0.93	2195	4.4	1.2	6.9	2.5	0.8	-0.8	2.3	1
AASS	0.07	1.1	-0.3	2.6	1.6	0	1	1061	1.9	0.6	1.7	0.8	-0.3	-1.3	0.5	-0.7	0	1	6812	1.5	1.5	4.3	3.4	0.2	-0.7	1.1	0.4	0.1	0.96	9903	2.1	1.8	3.1	1.5	-1.4	-2.7	-0.2	-2.3	-0.4	0.66	431	1.3	5.9	1.9	7.1	-0.6	-2	0.7	-0.9
APP	0.071	0.4	-1	1.9	0.6	0	1	6024	5.8	3.7	4	3.6	0.4	-0.3	1.1	1.2	0.1	0.92	3621	3.8	3.4	4.7	4.9	0	-0.9	0.9	0	0	1	13594	7.2	5.9	7.5	6.4	-0.9	-2.3	0.3	-1.5	-0.1	0.92	1926	1.9	3.5	3.2	4.8	-0.2	-1.5	1.3	-0.2
PAMR1	0.071	0.1	-1.4	1.5	0	0	1	12229	11.7	15.2	3.8	18.4	-0.1	-1.2	0.9	-0.2	0	1	11699	1.2	0.9	4.4	3.6	-1.7	-3	-0.2	-2.2	-1.1	0.28	1263	3	9.8	7.1	15.4	0.3	-1.3	2.2	0.4	0	1	8791	17.8	8.1	27.6	11.8	1.3	-2	3	0.8
GRAMD2	0.071	-0.7	-2.7	1.1	-0.7	0	1	4922	1.3	5.7	2.5	10.9	0.3	-0.7	1.2	0.6	0	1	7729	0.2	0.2	0.9	0.5	-0.1	-1.1	0.9	-0.2	0	0.99	11877	3	3.4	3.6	5	0.3	-1.1	1.7	0.4	0	1	8734	1.9	1.2	2.7	2.6	-1.9	-3.4	-0.3	-2.4
MMP2	0.072	-2.8	-4.4	-0.8	-2.7	-0.1	0.96	82	0	3.2	0	7.2	-1.2	-2.1	-0.1	-2.1	-0.7	0.49	971	0.2	0.4	1.4	1.6	1.7	0	3.3	2	0.9	0.36	1652	13.5	3.4	37.3	7.4	1.3	-0.2	3.2	1.7	0.2	0.84	1329	30.7	8.2	39.7	14.8	1.5	-0.7	3.6	1.4
JUP	0.072	0.4	-1.3	2.1	0.4	0	1	7935	14.5	14.7	12.2	14.3	-0.4	-1.3	0.7	-0.6	0	1	8164	10.7	12.1	22.8	24.4	-1.3	-2.1	-0.6	-3.4	-2.1	0.036	261	79.5	162.3	40.3	80.5	-0.6	-1.6	0.5	-1	0	0.99	4340	53.9	68.8	21.8	44.8	-0.9	-2.1	0.3	-1.4
RBM46	0.072	0	-1.3	1.5	0.1	0	1	12165	49.3	43.6	30.7	21.5	-0.3	-1.1	0.4	-0.9	0	0.98	5556	3.5	5.2	5.6	10.9	-0.5	-1.6	1.1	-0.7	-0.1	0.89	7804	0.4	0.1	1	0.4	-0.4	-2.1	1.4	-0.4	0	1	8391	0.4	1.3	1.3	5	-0.5	-2.3	1.3	-0.5
ARID3A	0.073	0.9	-0.6	2.3	1.2	0	1	2157	1.6	0.6	2.1	0.7	0.3	-0.5	1	0.7	0	1	6763	6.2	5.7	8.9	7.1	-0.7	-1.5	0.2	-1.5	-0.6	0.58	3136	8.4	11.7	8.5	11.5	0.6	-0.5	1.6	1	0	0.98	4174	9.9	6.5	8.9	4	-0.5	-1.7	0.6	-0.9
TSPAN7	0.073	0.2	-1.4	1.8	0.2	0	1	10374	18.6	14.4	15.7	13.1	0.9	0	1.8	2	0.6	0.56	1137	3.4	1.1	6.8	3.2	NA	NA	NA	NA	NA	NA	NA	NA	NA	NA	NA	NA	NA	NA	NA	NA	NA	NA	NA	NA	NA	NA	NA	NA	NA	NA
CBX2	0.073	-0.1	-1.9	1.7	-0.1	0	1	11998	5.4	7.1	6.4	12	-0.6	-1.4	0	-1.9	-0.5	0.63	1364	2	3.2	3.1	4.1	-0.5	-1.5	0.5	-0.9	-0.2	0.82	6207	2.8	4.6	4.2	7.5	-0.7	-2.2	0.6	-1.1	0	0.97	3757	1.5	3.5	3.4	4.4	0.5	-1.2	2.2	0.6
GALNT6	0.074	0.6	-0.8	2.1	0.8	0	1	4389	0.8	0.3	1.1	0.5	0.2	-0.4	0.8	0.7	0	1	7198	13.6	13.2	11.9	9.8	0.3	-0.6	1.1	0.7	0.1	0.89	7922	24.5	20.6	11.4	14.4	0.4	-0.7	1.5	0.7	0	1	6358	20.1	19.1	12.1	20.5	-0.2	-1.5	1.1	-0.3
ANKLE1	0.074	NA	NA	NA	NA	NA	NA	NA	NA	NA	NA	NA	-0.2	-1	0.5	-0.6	0	1	8120	0.5	0.7	1.3	1.6	0	-1.2	1.1	0	0	1	13762	0.6	0.3	1.7	1.1	NA	NA	NA	NA	NA	NA	NA	NA	NA	NA	NA	-2.1	-3.7	-0.3	-2.2
DLST	0.074	-0.5	-1.9	0.9	-0.7	0	1	5017	20.7	31	5.7	25.5	-1	-1.7	-0.4	-3.1	-1.7	0.092	294	3.3	6	5.3	7.9	-0.3	-1.3	0.6	-0.7	-0.1	0.89	7925	1.6	2.2	2.8	3.1	-0.1	-1.3	1	-0.2	0	1	10449	2.5	2.8	4.1	2.6	-1.1	-2.8	0.4	-1.4
MUC15	0.075	NA	NA	NA	NA	NA	NA	NA	NA	NA	NA	NA	NA	NA	NA	NA	NA	NA	NA	NA	NA	NA	NA	-1.9	-3.1	-0.9	-3.6	-2.3	0.02	214	0.4	4.2	1.3	5.8	-0.9	-2.3	0.4	-1.3	-0.1	0.94	2471	0.2	0.7	0.7	1.2	NA	NA	NA	NA
FAM127C	0.075	1.4	-0.3	3.2	1.7	0	1	868	6.8	1.5	8.1	2.6	0.8	0.1	1.6	2.4	0.9	0.34	657	3.2	2.2	4	6	-0.5	-1.5	0.5	-0.9	-0.3	0.8	5937	1.3	1.9	2.5	3.3	1.3	-0.1	2.6	1.9	0.3	0.8	972	8	5.6	12.5	14.5	1.3	-0.2	3	1.7
SYNPO	0.076	0.4	-1.1	2.1	0.5	0	1	7122	0.2	0	0.3	0.1	NA	NA	NA	NA	NA	NA	NA	NA	NA	NA	NA	-0.8	-1.8	0.3	-1.4	-0.5	0.62	3550	0.1	0.5	0.4	1	NA	NA	NA	NA	NA	NA	NA	NA	NA	NA	NA	-1.4	-2.8	0.4	-1.5
CA12	0.077	-0.3	-2.1	1.4	-0.4	0	1	8443	4.3	5.5	4.2	5.9	-0.4	-1.4	0.6	-0.7	0	1	6969	0.5	0.3	3	1.5	-0.2	-1.7	1	-0.4	0	0.96	10155	2.2	4.7	5.5	8.7	1.1	-0.6	2.9	1.3	0.1	0.94	2540	0.9	0.2	2.7	0.8	2.1	-0.2	3.6	1.8
OLAH	0.077	NA	NA	NA	NA	NA	NA	NA	NA	NA	NA	NA	-1.6	-2.4	-0.9	-4.5	-3.3	0.00092	87	1.8	7.9	4.4	17	1.7	0.7	2.8	3.2	1.9	0.058	340	7.3	1.4	10.1	2.8	-0.7	-2.2	0.7	-0.9	0	0.99	4531	1.2	2.8	2.5	5.6	-0.9	-2.4	0.9	-1
CDK16	0.077	0.3	-1	1.8	0.5	0	1	7465	30.3	23.4	13.8	13.5	1	0.4	1.5	3.5	2.2	0.031	210	26.2	16.8	19.2	14.4	0.4	-0.4	1.2	0.9	0.2	0.81	5986	55.6	46.7	37	29.2	0.6	-0.4	1.7	1.1	0	0.96	3424	67.1	55.9	33.7	35.6	0.5	-0.8	1.8	0.7
CALHM3	0.077	NA	NA	NA	NA	NA	NA	NA	NA	NA	NA	NA	NA	NA	NA	NA	NA	NA	NA	NA	NA	NA	NA	NA	NA	NA	NA	NA	NA	NA	NA	NA	NA	NA	NA	NA	NA	NA	NA	NA	NA	NA	NA	NA	NA	NA	NA	NA	NA
C1orf162	0.078	-1.4	-4.3	0.4	-1.4	0	1	1345	4.7	28.6	13.4	29.7	-0.1	-0.8	0.5	-0.4	0	1	9562	19.9	27.9	23.5	29	1.5	0.4	2.8	2.6	1.4	0.15	745	6.7	0.8	12.7	3.2	1.3	-0.3	2.7	1.7	0.2	0.86	1480	8.1	2.2	16.8	4.1	-1.2	-2.8	0.6	-1.3
ANKRD20A19P	0.078	NA	NA	NA	NA	NA	NA	NA	NA	NA	NA	NA	1	0.1	1.8	2.3	0.9	0.38	742	0.2	0	0.7	0.1	NA	NA	NA	NA	NA	NA	NA	NA	NA	NA	NA	NA	NA	NA	NA	NA	NA	NA	NA	NA	NA	NA	NA	NA	NA	NA
GPATCH3	0.078	0.4	-1.3	2.2	0.5	0	1	7472	274	174.4	267.1	150.9	-0.2	-0.8	0.4	-0.6	0	1	8179	103.5	125.3	67.2	92.1	0.1	-0.7	0.9	0.2	0	0.99	11586	32.2	27.3	28.8	18.9	0.3	-0.9	1.4	0.4	0	1	8545	33.7	29.4	27.8	35.8	-0.3	-1.6	0.9	-0.5
HSPA1B	0.078	0.5	-1	2	0.6	0	1	5733	13.4	8.8	9.2	6.8	-0.6	-1.3	0	-1.9	-0.5	0.63	1337	1.4	2.6	2.3	5	-0.8	-1.6	0.1	-1.6	-0.6	0.52	2642	3.3	4.9	4.5	4.6	-1	-2.4	0.5	-1.2	-0.1	0.96	2968	3.9	7.7	4.1	14.2	-1	-2.2	0.3	-1.5
C8orf31	0.079	0.7	-1.3	2.4	0.7	0	1	5102	0.5	0.2	1.5	0.7	0.3	-0.6	1.2	0.7	0	1	7046	0.1	0	0.8	0.2	1.4	0	2.3	2	0.9	0.37	1678	0.3	0	1.4	0	NA	NA	NA	NA	NA	NA	NA	NA	NA	NA	NA	NA	NA	NA	NA
CEBPD	0.079	NA	NA	NA	NA	NA	NA	NA	NA	NA	NA	NA	-0.3	-1.2	0.6	-0.6	0	1	7933	0.2	0.3	0.8	1.3	-2.4	-3.5	-1.5	-5.1	-3.9	0.00011	44	1.9	15.6	4.8	13.1	-0.4	-1.7	0.7	-0.8	0	1	5827	0.8	1.9	1.6	2.7	-2.6	-4	-0.9	-2.8
MAGEC1	0.079	NA	NA	NA	NA	NA	NA	NA	NA	NA	NA	NA	-0.4	-1.3	0.6	-0.8	0	0.99	5842	0	0	0.1	0.2	0.5	-0.7	1.8	0.8	0.2	0.84	6528	1.4	0.6	2.9	1.6	0.8	-1.2	2.7	0.8	0	1	5661	0.5	0.2	2	0.7	0.6	-1.5	2.2	0.5
LY6G6C	0.079	NA	NA	NA	NA	NA	NA	NA	NA	NA	NA	NA	NA	NA	NA	NA	NA	NA	NA	NA	NA	NA	NA	-0.9	-2.6	0.4	-1.3	-0.5	0.65	3795	2.2	4.8	9.8	13.9	NA	NA	NA	NA	NA	NA	NA	NA	NA	NA	NA	NA	NA	NA	NA
CLPSL1	0.079	NA	NA	NA	NA	NA	NA	NA	NA	NA	NA	NA	-0.4	-1.2	0.3	-1	-0.1	0.96	4532	0.1	0.8	0.5	5.6	-0.4	-1.5	0.7	-0.7	-0.1	0.88	7665	4.6	7.7	11.4	15.3	-0.4	-2	1	-0.5	0	1	7439	2.6	14.3	6.1	48.8	-0.5	-2	1.2	-0.6
GPX2	0.08	NA	NA	NA	NA	NA	NA	NA	NA	NA	NA	NA	0	-0.6	0.7	0.1	0	1	12673	0.7	0.5	1.7	1.4	-2.5	-3.7	-1.4	-4.5	-3.2	0.0013	71	83.8	307	130.5	281.2	0	-1.5	1.5	0	0	1	12908	403.2	438.3	483.5	406.5	-0.9	-2.7	0.5	-1.2
C1GALT1	0.08	0.7	-0.8	2.4	1	0	1	3397	20.9	11.7	21.4	8.8	0.1	-0.5	0.6	0.2	0	1	11644	27.2	24.1	17.3	13.7	-0.9	-1.8	0	-2	-0.9	0.36	1615	3.3	6	3.3	5.5	-0.7	-1.8	0.4	-1.2	0	0.96	3168	3.2	5.4	2.1	5.9	-0.8	-2.3	0.5	-1.2
SYT2	0.08	-0.3	-1.7	1.1	-0.3	0	1	8824	34.6	42.8	14.5	29.6	0.4	-0.4	1	0.9	0	0.97	5104	3.7	3.3	5.5	5.8	0.3	-0.7	1.3	0.6	0.1	0.92	8618	4.9	3.6	5	4.6	-0.1	-1.4	1	-0.2	0	1	10661	9.3	10.4	13.4	9.7	-0.2	-1.7	1.2	-0.3
NT5DC2	0.081	0.5	-1.2	2.2	0.6	0	1	6502	2.2	1.6	3.6	2.9	-1.1	-2.1	-0.1	-2.1	-0.7	0.5	997	0	0.5	0.2	2.3	-0.8	-1.9	0.2	-1.6	-0.6	0.55	2853	2.1	7.7	4.7	17.6	-0.4	-1.9	1.1	-0.5	0	1	7529	6.6	5.6	21	7.8	-0.4	-1.7	1.1	-0.5
NCMAP	0.081	NA	NA	NA	NA	NA	NA	NA	NA	NA	NA	NA	-0.5	-1.4	0.4	-1	0	0.96	4870	0	0.3	0.1	1.6	-0.5	-1.4	0.5	-0.9	-0.2	0.81	5973	0.8	1.1	1.4	2.2	-1.1	-2.7	0.5	-1.4	-0.1	0.94	2414	0.1	0.9	0.4	2.2	1.5	-0.2	2.9	1.8
FUNDC2	0.082	1.3	-0.3	2.9	1.6	0	1	987	10.8	3.4	9.5	3.4	1	0.4	1.5	3.8	2.5	0.013	170	34.5	22.9	14.2	9.4	0.9	0.2	1.6	2.5	1.3	0.19	899	35.3	21.3	9.3	10.9	0.8	-0.2	1.8	1.5	0.1	0.9	1806	29.7	19	17.5	9.9	1.3	0.2	2.4	2.3
EPB41L5	0.083	-1.8	-3.3	-0.2	-2.1	0	1	312	10	29.8	5.8	25.1	0.1	-0.5	0.7	0.4	0	1	9744	33.8	30.6	27	21.2	0.3	-0.4	1.1	0.9	0.2	0.81	6126	35	30.3	18.9	15.5	-0.3	-1.5	0.7	-0.6	0	1	7093	26.3	32.2	14.6	19.5	0.9	-0.3	2	1.4
MAPRE2	0.084	-0.3	-2	1.4	-0.4	0	1	8620	7.8	14	5.9	24.9	-0.2	-0.8	0.5	-0.4	0	1	9894	8.1	8	10	8.1	2.6	1.5	3.8	5.3	4.1	3.8e-05	38	12.5	1.8	15.9	2.9	-1.1	-2.3	0.2	-1.6	-0.2	0.87	1514	0.6	1.7	1.1	2.7	0.7	-0.9	2.2	0.8
RIMKLB	0.084	-0.2	-1.7	1.2	-0.3	0	1	9259	3.5	4.1	2.4	3.2	0.2	-0.5	0.8	0.5	0	1	9008	32.2	29.5	21.7	26.7	0.1	-0.7	0.9	0.3	0	0.99	11056	12.6	11.5	6.4	11.5	-0.1	-1.3	1.2	0	0	1	12408	13.4	13.2	10.3	12.4	1.3	-0.4	2.7	1.5
GJB4	0.085	NA	NA	NA	NA	NA	NA	NA	NA	NA	NA	NA	-1	-1.6	-0.1	-2.1	-0.7	0.51	1030	0	0.1	0	0.5	0.5	-1.6	2	0.6	0.1	0.92	8523	1	0.8	6.2	2.7	NA	NA	NA	NA	NA	NA	NA	NA	NA	NA	NA	NA	NA	NA	NA
CD81	0.086	0.4	-1.1	1.9	0.5	0	1	7116	9.9	8.1	7.2	8.5	0.3	-0.4	1.1	0.8	0	1	6381	33.1	27.2	45.4	35.5	-0.3	-1.2	0.6	-0.7	-0.2	0.88	7572	212.4	254.9	217	139.8	0.9	-0.3	2.1	1.4	0.1	0.92	2126	352.1	247	253.2	151.1	-0.9	-2.1	0.3	-1.4
C22orf29	0.086	-0.2	-1.9	1.5	-0.2	0	1	10077	4.4	6.8	3.7	6.1	-1.5	-2.2	-0.9	-4.5	-3.3	0.00095	89	1.9	5.6	2.8	5.8	0.4	-0.5	1.3	0.9	0.3	0.8	5938	6.4	4.8	6.7	5.3	-0.9	-2.5	0.4	-1.4	-0.1	0.93	2342	1.8	3	3.7	3.8	1.3	-0.4	2.9	1.5
USP25	0.086	0	-1.5	1.6	0.1	0	1	12178	9.4	8.1	8	4.3	-0.3	-1	0.4	-0.7	0	1	6856	1.8	2.6	2.9	4	-0.8	-1.8	0.1	-1.7	-0.7	0.48	2333	2.4	6.5	2.3	9.5	-0.3	-1.5	0.9	-0.5	0	1	8263	2.5	3.6	3	3.4	-0.3	-1.7	1	-0.5
ACCSL	0.087	-1.3	-2.9	0.4	-1.5	0	1	1238	157.7	359.3	127.3	342.7	0.2	-0.8	1.2	0.4	0	1	9696	11.7	13.8	22.1	45.4	3.2	1.6	4.3	3.3	2	0.051	296	6.5	0	18.3	0	-2.6	-4.6	-0.7	-2.6	-0.6	0.56	222	0	6	0	22.1	NA	NA	NA	NA
PLS3	0.088	2	-0.3	4	1.7	0	1	858	4	0.4	7.6	1.1	1.2	0.6	1.8	4.1	2.9	0.0038	131	68.7	29.4	59.6	20.4	0.9	0	1.6	2	0.9	0.39	1792	56.9	41.5	32.9	23.4	-0.4	-1.9	0.9	-0.6	0	1	7153	19.3	20.6	27.8	19.4	0.4	-1.2	1.8	0.4
CLMP	0.089	NA	NA	NA	NA	NA	NA	NA	NA	NA	NA	NA	-0.5	-1.3	0.3	-1.2	-0.1	0.93	3852	0.1	0.3	0.5	1.2	0.8	-0.3	1.9	1.4	0.5	0.64	3698	0.3	0	1	0.1	NA	NA	NA	NA	NA	NA	NA	NA	NA	NA	NA	NA	NA	NA	NA
NAV2-AS4	0.09	NA	NA	NA	NA	NA	NA	NA	NA	NA	NA	NA	NA	NA	NA	NA	NA	NA	NA	NA	NA	NA	NA	NA	NA	NA	NA	NA	NA	NA	NA	NA	NA	NA	NA	NA	NA	NA	NA	NA	NA	NA	NA	NA	NA	NA	NA	NA	NA
MBNL3	0.091	2.9	1.1	4.3	3.3	0.7	0.47	31	0.5	0	0.7	0	0.4	-0.3	1.2	1.2	0.1	0.92	3808	1.9	1.3	2.1	2	0.2	-0.7	1	0.5	0.1	0.93	9173	3.2	3	2.4	2.2	-0.6	-2	1	-0.7	0	1	6557	1	2.2	1.8	4.4	0	-1.5	1.4	0
FBLN1	0.092	1.4	-0.3	3.2	1.6	0	1	1035	5	0.8	6.2	1.6	-1.5	-2.2	-0.7	-4	-2.7	0.0069	142	0.6	2.4	1.2	3.8	-1.6	-2.5	-0.8	-3.9	-2.6	0.0086	153	4.8	17.2	5.5	12.5	-0.3	-1.6	1	-0.4	0	1	8643	9.6	12.6	13.9	16.4	-0.1	-1.4	1.3	-0.1
KBTBD4	0.092	1.2	-1.3	3.1	1	0	1	3123	8.1	1.9	19.4	3.1	-0.2	-0.8	0.5	-0.5	0	1	9091	11.2	12.6	11	12.8	0.2	-0.7	1.2	0.5	0.1	0.94	9265	8.5	8.4	12.2	11.4	-0.7	-1.9	0.5	-1.1	0	0.97	3815	6.9	13.1	11.7	12.8	0.6	-0.8	2	0.9
MAPK3	0.092	0	-1.7	1.9	0	0	1	12215	0.9	0.6	1.7	1.4	0	-0.7	0.6	0	0	1	13490	15.7	16.6	14.8	13.4	0.8	-0.1	1.5	1.8	0.8	0.44	2070	66.7	52.6	42.9	31.7	1	-0.4	2.1	1.5	0.1	0.92	2084	46.5	29.4	44.6	27.1	0.2	-1.1	1.5	0.2
CD40	0.092	NA	NA	NA	NA	NA	NA	NA	NA	NA	NA	NA	-0.3	-1.1	0.5	-0.7	0	1	6985	3.3	2.6	11.1	5.9	NA	NA	NA	NA	NA	NA	NA	NA	NA	NA	NA	NA	NA	NA	NA	NA	NA	NA	NA	NA	NA	NA	NA	NA	NA	NA
AICDA	0.092	NA	NA	NA	NA	NA	NA	NA	NA	NA	NA	NA	-0.8	-1.8	0.4	-1.3	-0.2	0.87	2963	0.1	0.1	0.5	0.8	2.1	0.4	3.7	2.5	1.3	0.2	928	4.3	0.4	15.8	1.1	2.5	-0.1	4.2	1.9	0.3	0.79	918	12.7	3.6	30	8.2	1.8	-0.1	3.7	1.9
IL36RN	0.092	NA	NA	NA	NA	NA	NA	NA	NA	NA	NA	NA	NA	NA	NA	NA	NA	NA	NA	NA	NA	NA	NA	NA	NA	NA	NA	NA	NA	NA	NA	NA	NA	NA	NA	NA	NA	NA	NA	NA	NA	NA	NA	NA	NA	NA	NA	NA	NA
MED10	0.092	0.2	-1.3	1.6	0.3	0	1	9766	86.1	81.3	59.9	38	-0.1	-0.6	0.4	-0.4	0	1	9842	131.6	135	70.1	67.4	1.5	0.8	2.2	4	2.7	0.0065	133	137.8	60	61.6	29.6	0.4	-0.6	1.5	0.8	0	1	5482	76.5	54.7	56.9	36.1	0.7	-0.5	2	1.2
MTRNR2L1	0.094	0	-1.2	1.3	0	0	1	13059	3.6	3.6	1.4	1.9	-1.2	-2.1	-0.1	-2.1	-0.7	0.49	978	819.5	1751.4	1338.9	2391.8	-2.8	-5.7	-1.1	-3.4	-2.1	0.037	268	275.3	2588	831	3786.5	-0.7	-5.3	1.2	-0.8	0	1	5242	1713	2310.7	3489	3961.1	0.4	-1.3	2.2	0.5
HIST1H2BC	0.094	-0.7	-2.8	1.2	-0.8	0	1	4791	226.1	332.1	287.9	305.7	-0.4	-1.1	0.2	-1.1	-0.1	0.94	4115	27.2	36.8	38.5	63.7	0.7	-0.6	1.8	1.1	0.3	0.76	5186	5.1	2.3	8.9	8.7	0.3	-1.2	1.7	0.4	0	1	8625	20	4.7	83.1	7.8	-0.3	-1.7	1.4	-0.3
SLC40A1	0.094	0.2	-1.7	2.1	0.2	0	1	10499	0.7	0.9	1.4	2.3	-0.8	-1.8	0.2	-1.5	-0.2	0.8	2196	0.2	1.1	0.9	5	-1	-2	0	-1.9	-0.8	0.43	2017	4	9	5.8	12.2	1.5	-0.9	3.4	1.3	0.1	0.94	2560	5.8	2.2	20.3	4.3	-0.4	-2.7	1.4	-0.5
GGPS1	0.095	-0.6	-2.2	1	-0.7	0	1	4863	10.4	12.4	5.8	10.5	-0.1	-0.8	0.5	-0.3	0	1	10254	24.1	21.1	22	15.6	-1.2	-2	-0.4	-2.9	-1.6	0.1	532	7.2	14.7	7	10.5	-0.7	-1.9	0.5	-1.1	0	0.96	3591	8.4	13	10	8.9	-0.7	-2	0.5	-1.1
ATP10D	0.095	0.5	-0.9	2	0.7	0	1	5356	11.6	7.9	6.3	4.5	-1.2	-2	-0.2	-2.4	-0.9	0.36	678	0.1	0.3	0.7	1.2	NA	NA	NA	NA	NA	NA	NA	NA	NA	NA	NA	NA	NA	NA	NA	NA	NA	NA	NA	NA	NA	NA	NA	NA	NA	NA
ENG	0.096	0.2	-1.2	1.7	0.3	0	1	9402	108.9	84.5	77.7	29.7	-0.1	-0.8	0.6	-0.2	0	1	11510	1.9	2.3	4.1	5.5	NA	NA	NA	NA	NA	NA	NA	NA	NA	NA	NA	-1.5	-3.1	0.8	-1.5	-0.1	0.92	2013	0.1	1	0.5	4.1	NA	NA	NA	NA
KLF8	0.096	NA	NA	NA	NA	NA	NA	NA	NA	NA	NA	NA	0.7	0.1	1.3	2.3	0.8	0.43	825	7.2	4.5	6.2	4.8	1.2	0.3	2.1	2.6	1.4	0.15	748	12.1	5.1	9.2	5.9	-0.3	-1.4	0.8	-0.5	0	1	8010	9.6	10.8	8.4	6.7	-0.7	-1.9	0.6	-1
NT5C3B	0.096	1.5	-0.8	3.5	1.3	0	1	1960	5.9	1.9	11	5	-0.3	-1	0.3	-1	-0.1	0.96	4629	15	16.8	21.6	15.6	1.2	0.2	2	2.5	1.3	0.18	874	47.2	26.9	43.2	29.5	0	-1.4	1.2	-0.1	0	1	12247	26.9	26.7	30.5	34.5	-0.7	-2.1	0.7	-1
ZNF439	0.096	-0.1	-1.7	1.9	0	0	1	12648	0.3	0.2	0.7	0.6	0.5	-0.8	1.5	0.7	0	1	6926	1.6	0.7	6.8	2.7	-0.4	-1.6	1.5	-0.5	-0.1	0.93	9193	0.2	0.2	0.7	0.9	NA	NA	NA	NA	NA	NA	NA	NA	NA	NA	NA	NA	NA	NA	NA
SRC	0.096	0.1	-1.5	1.9	0.2	0	1	10701	1	0.8	1.4	1.6	-0.2	-1.1	0.6	-0.4	0	1	9265	0.6	0.7	1.6	1.6	-0.7	-1.8	0.3	-1.3	-0.4	0.67	4036	0.7	1.3	1.6	1.5	-0.3	-2	1.1	-0.4	0	1	8700	0.7	1	2.5	2.3	-1.6	-3.5	0.1	-1.8
SLC38A2	0.097	-0.9	-2.7	0.6	-1.1	0	1	2421	1.1	4.2	1.4	5.8	-1.4	-2.1	-0.5	-3	-1.6	0.12	325	5.7	10.5	9.7	11.2	-2	-2.8	-0.9	-3.7	-2.5	0.014	185	7.6	16.5	7.5	12.1	-1.2	-2.5	-0.2	-2.2	-0.4	0.68	490	17.8	39.9	11.3	32.7	-0.9	-2.3	0.4	-1.3
NIM1K	0.097	2.4	0.5	4	2.5	0	1	144	1.9	0	3.2	0	-0.7	-1.8	0.3	-1.4	-0.2	0.85	2646	0	0.2	0.1	1.2	-1.2	-2.5	-0.1	-2	-0.9	0.36	1620	1.3	2.8	4.1	4.6	-1.1	-2.7	1	-1.1	0	0.97	3668	0.4	0.9	1.4	2.9	1.3	-1.3	2.8	1.3
FABP3	0.098	0.1	-1.9	1.9	0.1	0	1	11854	1.3	1.4	2.9	3.4	-0.5	-1.3	0.3	-1.2	-0.1	0.92	3574	2.4	2.5	7.7	9.5	-0.4	-1.8	1	-0.5	-0.1	0.93	9157	157.4	167	297.4	126.3	0.1	-2.3	2.2	0	0	1	12322	42	31.1	105.8	46.6	2.2	-1.1	4.1	1.3
CLDN3	0.098	NA	NA	NA	NA	NA	NA	NA	NA	NA	NA	NA	1	0.1	1.7	2.1	0.7	0.51	1016	0.8	0	4.9	0.1	-1.6	-2.8	-0.6	-2.9	-1.7	0.098	508	1	9.3	3.6	18.7	-0.2	-1.8	1.1	-0.3	0	1	9720	0.2	0.7	1	1.4	-1.9	-3.2	-0.5	-2.5
UPF3B	0.098	1.2	-0.5	2.7	1.4	0	1	1522	51.9	24.4	40.7	16.5	0.9	0.3	1.4	3	1.6	0.11	313	30.8	18.6	19.9	13.9	0.8	0	1.5	2	0.9	0.39	1789	30.1	21.8	17.6	14.2	1.4	0.3	2.4	2.5	0.6	0.57	253	37	14.7	21.9	11.3	0.6	-0.6	1.7	0.9
FZD4	0.099	1.1	-0.5	2.7	1.3	0	1	1791	3.1	2.2	2.4	4.5	-0.1	-0.8	0.6	-0.3	0	1	11120	1.4	1.8	1.7	3.7	0.9	-0.1	1.8	1.8	0.7	0.46	2204	6.8	4	8.2	4.3	-1	-2.4	0.4	-1.4	-0.1	0.93	2232	0.7	1.5	1.2	2.1	-0.1	-1.6	1.3	-0.2
MOSPD2	0.099	-0.1	-1.5	1.4	-0.1	0	1	11724	9.8	9.1	6.2	7.9	-0.1	-0.8	0.6	-0.2	0	1	11754	5.3	4.7	6.8	7.2	0.2	-0.7	1.1	0.4	0.1	0.95	9791	4.2	4	3.9	4.9	0.2	-1.1	1.5	0.2	0	1	10291	3.6	3	5.4	4.4	-0.3	-1.7	1.1	-0.4
ARL15	0.1	0.8	-1.6	2.7	0.5	0	1	6672	9.1	6.5	15.1	7.7	0.5	0	1.2	1.9	0.5	0.62	1328	68.9	50.1	56	24.9	0.7	-0.2	1.5	1.5	0.5	0.59	3297	15.5	10.9	13.2	11.5	-0.9	-2.4	0.3	-1.4	-0.1	0.93	2333	11.1	18	13.7	20.6	-0.2	-1.7	1.1	-0.3
LINC01425	0.1	0.8	-0.9	2.4	1	0	1	3374	6.3	3.4	6.1	7.6	-1.6	-2.1	-0.8	-3.6	-2.3	0.021	190	0	0.9	0.1	3.2	NA	NA	NA	NA	NA	NA	NA	NA	NA	NA	NA	NA	NA	NA	NA	NA	NA	NA	NA	NA	NA	NA	NA	NA	NA	NA
LPIN3	0.1	0.4	-1.2	2	0.4	0	1	7712	1.8	1.3	2	2	-0.1	-0.7	0.5	-0.2	0	1	12038	1.7	1.7	2.5	2.4	1.8	0.7	2.8	3.2	1.9	0.054	303	8.4	2.2	8.4	3.7	1.3	0	2.5	2	0.3	0.74	771	9.3	2.7	11.4	3.8	0.9	-0.9	2.4	0.9
PLXNA3	0.1	1.3	-0.4	2.8	1.5	0	1	1114	4.1	2	3.7	2	0.3	-0.6	1	0.6	0	1	7651	0.6	0.7	1.2	2.2	1	-0.1	2.2	1.9	0.8	0.42	1977	1.9	0.4	5.2	0.8	0.7	-0.8	2.2	1	0	0.99	4504	0.6	0.3	1.2	0.7	-1	-2.9	0.6	-1.2
XIAP	0.1	-0.3	-1.8	1.2	-0.4	0	1	8304	1.4	1.9	1.1	2.4	1	0.4	1.5	3.6	2.3	0.024	203	9.5	5.5	5.5	3.8	1	0.1	1.8	2.2	1.1	0.28	1290	5.5	2.9	4.7	2.3	1.9	0.8	2.9	3.3	1.1	0.27	49	10.2	3.1	7.8	1.4	0	-1.3	1.2	0
SLC5A5	0.1	2.4	0.7	4	2.6	0	1	108	16	3.3	14.6	4.5	0.1	-0.4	0.7	0.4	0	1	9766	22.9	23.2	15.7	14.7	1.1	0.2	2.1	2.3	1.2	0.24	1063	11.9	5.4	11.9	7.1	-0.3	-1.6	1	-0.4	0	1	8721	7	8.8	8.6	8.7	0	-1.5	1.5	0
FAM162B	0.1	1.6	-0.4	3.5	1.6	0	1	1066	14.5	4.4	18.8	8.3	0.3	-0.2	0.9	1.2	0.1	0.92	3583	124.9	105.1	77.6	69.4	2.9	1.9	3.8	5.7	4.6	4.1e-06	30	19.2	0.8	20.9	1.7	0.8	-0.4	2.3	1.3	0.1	0.94	2531	12.5	4.6	17.6	8.8	1	-0.7	2.9	1.1
UACA	0.11	1.1	-0.5	2.8	1.4	0	1	1473	17.4	8.5	15.8	6.7	-0.3	-0.9	0.4	-0.7	0	1	7008	12	12.2	15	10.6	0	-0.9	0.9	0	0	1	13539	58.8	65	41.3	41.8	0	-1.1	1	0	0	1	12689	111.6	132.3	40.3	68.5	-0.9	-2	0.3	-1.4
FBXO32	0.11	0.2	-2.1	1.8	0.1	0	1	11433	0.3	0.7	0.7	1.4	-0.4	-1.2	0.2	-1.2	-0.1	0.92	3778	2.3	2.9	3.3	3.1	0.8	-0.2	1.8	1.5	0.6	0.56	2988	2.7	1.1	2.9	2.2	0	-1.4	1.2	0	0	1	12599	0.1	0.2	0.5	0.4	0.5	-1	2.2	0.7
TNF	0.11	NA	NA	NA	NA	NA	NA	NA	NA	NA	NA	NA	-1	-1.5	-0.1	-2.1	-0.7	0.51	1035	0	0.1	0	0.7	NA	NA	NA	NA	NA	NA	NA	NA	NA	NA	NA	NA	NA	NA	NA	NA	NA	NA	NA	NA	NA	NA	NA	NA	NA	NA
LOC643441	0.11	NA	NA	NA	NA	NA	NA	NA	NA	NA	NA	NA	-1	-2	-0.1	-2.2	-0.7	0.46	903	0.2	0.9	0.8	2.5	-1	-2.1	0.2	-1.5	-0.6	0.57	3062	0.4	1	0.8	3	NA	NA	NA	NA	NA	NA	NA	NA	NA	NA	NA	-0.5	-2	1.1	-0.6
USP22	0.11	-0.7	-2.1	0.6	-1	0	1	3109	8.6	13.7	4.4	4.2	0	-0.5	0.5	-0.1	0	1	13188	27.7	29.3	15.3	13.7	1.9	1	2.6	4.4	3.1	0.0017	82	104.7	44.7	51.9	22.7	-0.3	-1.3	0.7	-0.5	0	1	7828	60.4	77.2	32.8	40.6	0.2	-0.9	1.2	0.3
LCP1	0.11	NA	NA	NA	NA	NA	NA	NA	NA	NA	NA	NA	-0.3	-1.1	0.4	-0.8	0	0.99	5960	1.2	1.9	2	4.2	-2.4	-3.6	-1.4	-4.8	-3.6	0.00035	61	26.1	105.2	40.7	99	-2.2	-3.6	-0.8	-3.2	-1	0.3	56	59.3	201.7	52.4	143.6	-2.2	-3.7	-0.7	-3
ADAD1	0.11	-0.6	-2.1	1.1	-0.6	0	1	5816	30	44.4	15.4	43.8	0.2	-0.5	0.9	0.5	0	1	8631	17.5	16.1	17	24.6	2.1	0.8	3.1	3.2	1.9	0.055	316	1.4	0	4.7	0	NA	NA	NA	NA	NA	NA	NA	NA	NA	NA	NA	NA	NA	NA	NA
PASD1	0.11	NA	NA	NA	NA	NA	NA	NA	NA	NA	NA	NA	1.9	0.9	2.8	3.7	2.3	0.02	188	4.7	0.9	9.8	3.1	NA	NA	NA	NA	NA	NA	NA	NA	NA	NA	NA	NA	NA	NA	NA	NA	NA	NA	NA	NA	NA	NA	NA	NA	NA	NA
BRD3	0.11	-1.3	-2.9	0.3	-1.5	0	1	1131	10.9	27.6	7.2	24.2	-0.2	-0.8	0.4	-0.6	0	1	7497	16.1	20	13.2	12.6	1.6	0.8	2.4	4.1	2.8	0.0049	118	107.1	50.3	58.1	28.1	0.2	-0.9	1.3	0.4	0	1	8671	89.7	86.8	54.1	51.9	-0.1	-1.4	1.2	-0.1
MOGAT3	0.11	NA	NA	NA	NA	NA	NA	NA	NA	NA	NA	NA	NA	NA	NA	NA	NA	NA	NA	NA	NA	NA	NA	-0.7	-1.7	0.4	-1.2	-0.4	0.7	4342	2.6	5.5	6.3	7.3	-0.6	-1.8	0.5	-1	0	0.98	4206	4.9	8.4	9.2	7.5	0.4	-1.1	2.2	0.5
SPNS3	0.11	0.7	-1.3	3.2	0.7	0	1	5208	1.7	0.6	3.7	2	0.7	-0.1	1.5	1.7	0.3	0.75	1858	2.8	1.4	6.2	3	1.4	0	2.8	2	0.9	0.36	1609	3.2	0.5	8.6	1.5	NA	NA	NA	NA	NA	NA	NA	NA	NA	NA	NA	NA	NA	NA	NA
EGFLAM	0.11	0.3	-2	2.1	0.3	0	1	9589	0.5	0.8	1.2	1.4	0.2	-0.4	0.9	0.7	0	1	6900	5.9	4.9	6.9	5.5	-0.5	-1.5	0.5	-0.9	-0.2	0.8	5944	7.3	8.7	7.9	9.4	1	-0.3	2.4	1.6	0.1	0.89	1740	22.9	8	25.8	5.6	0	-1.4	1.5	0
TMEM54	0.11	0.4	-1.2	2	0.5	0	1	6763	10.7	10	10.1	12.7	-0.2	-0.8	0.5	-0.5	0	1	9115	25.1	29.8	23.5	28.5	-1.4	-2.3	-0.5	-3	-1.7	0.088	473	40.2	105.7	38.2	83	0.6	-0.8	1.9	0.8	0	1	5243	28.2	14.6	38.8	19.5	-1.4	-2.8	0.2	-1.7
HDAC11-AS1	0.11	-0.3	-2.2	1.2	-0.4	0	1	8035	2.1	8.4	4.4	15.1	-0.4	-1.2	0.4	-1	0	0.97	4949	0.2	0.6	0.9	2.6	NA	NA	NA	NA	NA	NA	NA	NA	NA	NA	NA	NA	NA	NA	NA	NA	NA	NA	NA	NA	NA	NA	NA	NA	NA	NA
CYP1B1	0.11	NA	NA	NA	NA	NA	NA	NA	NA	NA	NA	NA	-0.1	-1.6	1.3	-0.1	0	1	12912	7.3	10.4	24.1	29.4	1.1	-0.7	2.6	1.2	0.4	0.71	4470	31.8	26.8	36.8	58	-0.9	-2.7	0.4	-1.3	-0.1	0.94	2505	36.4	53	57.2	46.5	2.2	-0.1	4.1	1.9
TMEM154	0.11	-1.5	-3	0.1	-1.8	0	1	666	5.5	17.3	5.1	13.8	-0.1	-1.1	0.9	-0.1	0	1	12832	0.2	0.5	0.9	2	-1.1	-2.3	-0.1	-2	-0.9	0.35	1592	0.6	1.6	1.7	2.9	-0.7	-2.2	0.6	-1.1	0	0.97	3921	2.9	6.4	4.9	10.1	-0.1	-1.8	1.7	-0.1
RAB20	0.11	-1	-2.6	0.6	-1.2	0	1	2055	8	21	8.3	18.6	0.8	0	1.8	1.9	0.5	0.6	1255	15.1	4.1	26.7	6.4	-0.5	-1.5	0.5	-1	-0.3	0.78	5588	9.5	16	17.6	18.7	0.2	-1.1	1.6	0.2	0	1	10365	3.2	2	8.3	3.5	-1.3	-2.7	0.1	-1.8
CSTA	0.12	-0.9	-2.3	0.7	-1.1	0	1	2847	0.4	1.4	0.9	2.8	-0.6	-1.5	0.4	-1.2	-0.1	0.92	3812	0.5	2.3	1.6	11.7	-1.7	-2.7	-0.7	-3.2	-1.9	0.056	324	1	8.2	3.1	11.5	-1.5	-3.2	-0.3	-2.3	-0.5	0.64	410	0.3	6.1	1.5	9.2	-0.2	-1.5	1.3	-0.2
VRTN	0.12	1.2	-0.7	3	1.3	0	1	1832	7.7	3.6	7.2	4.7	0.1	-0.6	0.6	0.1	0	1	12525	23.5	25.9	19	18.5	2.6	1.4	3.6	4.2	2.9	0.0036	105	1.5	0	3.2	0	0.5	-0.9	1.8	0.7	0	1	6192	0.2	0.1	0.7	0.2	1	-0.6	2.1	1.2
POMC	0.12	0.4	-1.5	2.3	0.4	0	1	7645	37.1	39.2	28.8	76.4	-0.1	-0.7	0.5	-0.1	0	1	12360	23	24.9	19.6	20.8	0.8	-0.5	2	1.2	0.4	0.71	4462	71.3	69.3	109	168.7	-0.2	-1.4	1	-0.3	0	1	9881	7.3	8.2	12.6	8.8	-0.3	-1.7	0.9	-0.5
TCL1B	0.12	-0.8	-2.8	1	-0.9	0	1	3833	109.7	186.4	104.5	204.8	0.4	-0.1	1	1.5	0.2	0.83	2376	113.5	90.5	77.2	68.8	1	-0.2	2	1.7	0.6	0.52	2618	20.7	13.2	31.8	22.3	-0.2	-1.6	1.2	-0.2	0	1	10703	23.1	21	47.7	27.3	1.7	-0.2	3.3	1.7
OXT	0.12	-1.1	-2.5	0.2	-1.6	0	1	981	284.4	569.1	70.3	312.9	0	-0.7	0.5	-0.1	0	1	13049	69.7	81.8	60.4	54.4	-1.6	-2.5	-0.6	-3.2	-1.9	0.057	327	100.7	262.7	89.9	276.6	-1.5	-2.7	-0.4	-2.6	-0.6	0.56	224	184.4	502.1	140.8	420.5	-0.6	-2.1	0.8	-0.8
OLFML3	0.12	NA	NA	NA	NA	NA	NA	NA	NA	NA	NA	NA	NA	NA	NA	NA	NA	NA	NA	NA	NA	NA	NA	-1.1	-2.4	0	-1.9	-0.8	0.41	1926	0.3	1.7	1.3	4.5	-0.2	-2.1	1.9	-0.2	0	1	10925	6.3	4.5	16.2	11.3	1.9	-0.8	3.7	1.5
RASSF7	0.12	1.7	-0.3	3.5	1.7	0	1	821	1.9	0.1	4.3	0.4	-0.6	-1.3	0.1	-1.6	-0.3	0.76	1916	7.7	11.1	8.3	13.3	-0.7	-1.6	0.1	-1.8	-0.7	0.48	2300	21.9	33.6	26.2	18.8	-1.1	-2.4	0.1	-1.8	-0.2	0.81	1097	17.6	27.5	23.7	25.1	-1.1	-2.5	0.4	-1.5
SFN	0.12	-0.2	-2	1.8	-0.2	0	1	10665	1.9	3.7	3.4	12	-0.2	-1	0.6	-0.5	0	1	9143	0.3	0.4	1	1.4	-0.8	-1.8	0.4	-1.4	-0.5	0.63	3610	7.5	10.8	27.3	13.9	0.1	-1.3	1.3	0.1	0	1	11994	6.1	5.2	10.5	8.3	-0.3	-1.7	1	-0.4
ATP2B4	0.12	-0.5	-2.1	1	-0.6	0	1	6000	8.9	12	6.6	6.8	-0.2	-1.1	0.5	-0.6	0	1	8108	0.7	0.7	2	1.5	0	-0.9	0.8	0	0	1	13598	3.9	3.5	3.7	3.5	0.4	-0.8	1.6	0.7	0	1	6582	5.6	4.4	4.1	3.8	-0.2	-1.7	1.2	-0.3
AMHR2	0.12	-0.7	-2.3	0.8	-0.9	0	1	3645	0.8	2.3	1.4	3	0.2	-0.5	1.1	0.6	0	1	7531	1.1	1	2.3	3.3	-0.2	-1.7	0.9	-0.4	-0.1	0.95	9618	3.9	4.3	10.5	6.5	-0.4	-1.8	1.2	-0.4	0	1	8443	3.7	5.5	5.6	9.8	-1.6	-3.8	0.2	-1.7
LOC389906	0.12	0.4	-1.2	2.1	0.5	0	1	6636	1.6	0.9	2.6	1.8	0.5	-0.1	1.2	1.6	0.3	0.79	2103	1.6	0.9	2.2	1.9	1.2	0.2	2.1	2.5	1.3	0.18	871	3.3	0.8	3.6	1.3	1.7	0.6	2.8	3	0.9	0.39	81	4.3	0.5	3.9	0.9	0.3	-1	1.6	0.4
TNNC2	0.12	0.6	-0.8	2.3	0.9	0	1	3903	23.6	11.2	23.8	16.1	-0.2	-1	0.6	-0.3	0	1	10228	2.1	2	6.8	5.7	0.2	-0.8	1.1	0.4	0.1	0.95	9782	25.3	23.6	39.5	31.3	-0.4	-1.7	0.7	-0.8	0	1	5582	6	11.1	11.4	10	0.1	-1.3	1.4	0
RNF212	0.12	-0.7	-2.2	0.8	-0.9	0	1	3813	22.7	32.9	14.7	25.3	0	-0.6	0.5	-0.1	0	1	13101	14.2	17.3	9.4	11.5	-1.1	-2.1	0	-2	-0.9	0.39	1751	5.1	7.6	5.9	8.9	-1	-2.3	0.1	-1.7	-0.2	0.86	1445	3.2	8.2	6.8	7.7	0.2	-1.4	1.8	0.3
AGER	0.12	0.8	-1.2	2.6	0.8	0	1	4312	0.8	0.3	1.9	1.1	0.5	-0.1	1.2	1.7	0.3	0.74	1812	6.3	3.3	12.2	5.2	1.5	0.2	2.7	2.4	1.2	0.22	965	39.6	18.4	44.3	37.1	0.2	-1	1.3	0.3	0	1	9656	3.6	3.6	5.8	4.1	0.6	-0.9	2	0.8
LGALS3BP	0.12	NA	NA	NA	NA	NA	NA	NA	NA	NA	NA	NA	NA	NA	NA	NA	NA	NA	NA	NA	NA	NA	NA	-0.1	-1.6	1.2	-0.1	0	1	12246	1.1	0.8	4.6	2.8	0	-1.6	1.5	0	0	1	12841	1.9	1.6	4.5	4	-0.2	-2	1.6	-0.3
GRINA	0.12	-0.5	-2.3	1.3	-0.5	0	1	6854	12.4	19.3	10.8	22.6	-0.2	-0.8	0.4	-0.6	0	1	8174	3.8	4.8	4.1	5.3	-1	-1.9	-0.1	-2.1	-0.9	0.34	1533	7.2	16.1	10.9	26.1	0	-1.2	1.2	0	0	1	12909	12.7	10.6	13.6	11.1	-0.7	-2.4	0.9	-0.8
FAM83B	0.12	2.2	0.4	3.6	2.4	0	1	178	0.4	0	0.7	0	-0.1	-0.9	0.6	-0.2	0	1	11284	0.7	0.9	1.3	2.3	-1.4	-2.4	-0.5	-3	-1.8	0.078	431	0.6	2.6	0.9	3.1	-0.6	-2	0.9	-0.8	0	1	5468	0.6	1.1	1.6	1.8	-0.9	-2.5	0.6	-1.2
ZFP62	0.13	-0.5	-2	1	-0.6	0	1	5980	12.1	15.4	7	6.5	-0.2	-0.9	0.4	-0.7	0	1	6980	8.2	11.5	8.6	7.9	0.5	-0.5	1.6	0.9	0.3	0.8	5906	1.8	0.8	2.7	1.8	-0.9	-2.6	0.6	-1.2	0	0.96	3214	0.5	2.2	1.5	3.8	-0.5	-2	1.4	-0.5
ENDOU	0.13	NA	NA	NA	NA	NA	NA	NA	NA	NA	NA	NA	NA	NA	NA	NA	NA	NA	NA	NA	NA	NA	NA	-1.5	-2.7	-0.2	-2.2	-1.1	0.28	1254	0.2	1.3	0.7	4.1	-2.6	-3.7	-1	-3	-0.9	0.39	91	0	1.3	0	3	NA	NA	NA	NA
FLJ25758	0.13	-0.1	-1.7	1.7	0	0	1	12372	17.9	14.9	20.8	16.8	1	0.3	1.6	3	1.5	0.12	336	15.2	7.9	15.3	10.2	NA	NA	NA	NA	NA	NA	NA	NA	NA	NA	NA	NA	NA	NA	NA	NA	NA	NA	NA	NA	NA	NA	NA	NA	NA	NA
HBA2	0.13	NA	NA	NA	NA	NA	NA	NA	NA	NA	NA	NA	-1.6	-2.2	-0.9	-4.6	-3.4	0.00075	83	1.3	7.9	3.1	12.8	1.8	0.7	2.9	3.1	1.8	0.066	385	8.6	0.6	13.3	1.8	0.7	-1.1	2.2	0.8	0	1	5612	2.5	1.5	6.7	3.9	0.5	-1.1	2.1	0.6
SLC1A6	0.13	-0.3	-2	1.3	-0.3	0	1	8768	8.7	12.2	9.1	9.2	-0.4	-1.1	0.3	-1.1	-0.1	0.95	4308	1.1	2.4	2	5	0.2	-1.2	1.6	0.3	0	0.98	10945	1.4	0.5	8.4	1.7	NA	NA	NA	NA	NA	NA	NA	NA	NA	NA	NA	NA	NA	NA	NA
GSTO1	0.13	NA	NA	NA	NA	NA	NA	NA	NA	NA	NA	NA	-0.7	-1.4	-0.1	-2.1	-0.7	0.49	966	18.8	25.9	28.8	34.1	-0.8	-1.7	0	-1.9	-0.8	0.4	1823	105.4	161.4	86.2	109.5	-0.2	-1.4	0.9	-0.4	0	1	8686	157.6	191.7	115.4	86.4	-0.4	-1.6	0.8	-0.6
ZNF75D	0.13	1.4	-0.6	3.4	1.4	0	1	1439	7	2.2	8.7	3.5	1.5	0.7	2.2	3.9	2.6	0.0087	155	4.3	1.2	5.8	2.2	0.9	0.1	1.9	2.2	1	0.29	1335	6.4	2.8	7.7	3.7	0.9	-0.4	2.2	1.3	0.1	0.94	2515	16.6	8.2	17	7.3	0.6	-0.8	2	0.8
EIF4EBP1	0.13	0.5	-1	2	0.7	0	1	5325	6	3.5	7.7	5.1	-0.1	-0.7	0.5	-0.2	0	1	11767	127.1	134	87.6	105.4	0.2	-0.8	1	0.3	0	0.97	10574	426.5	539.9	222.3	261.6	-0.3	-1.4	0.8	-0.5	0	1	7875	411	494.4	314.5	177.4	-0.8	-2.2	0.5	-1.2
C7orf13	0.13	-0.4	-2.6	1.6	-0.4	0	1	8191	5.7	10.3	9.2	12.8	0.2	-0.6	0.8	0.4	0	1	9921	7	8	7.8	12.4	-1.5	-2.5	-0.2	-2.3	-1.1	0.27	1190	0	0.3	0.1	1.1	NA	NA	NA	NA	NA	NA	NA	NA	NA	NA	NA	NA	NA	NA	NA
FAAH2	0.13	NA	NA	NA	NA	NA	NA	NA	NA	NA	NA	NA	NA	NA	NA	NA	NA	NA	NA	NA	NA	NA	NA	-0.9	-2.2	0.6	-1.3	-0.4	0.67	4051	0.3	1.1	1.2	4	-1.2	-2.7	0.3	-1.5	-0.1	0.91	1872	0.8	1.6	2.3	3.7	NA	NA	NA	NA
S100A16	0.13	0.8	-1.5	2.7	0.7	0	1	5495	12.1	7.1	19.8	13	0.2	-0.6	1	0.4	0	1	9666	133.8	113.6	194.9	136.2	0.2	-0.5	0.9	0.6	0.1	0.9	8084	1285.2	1430.3	377.5	322.5	-0.3	-1.3	0.7	-0.5	0	1	7965	543.2	658.6	221.1	399	0	-1.1	1	0
ARHGAP24	0.13	-0.9	-2.6	0.8	-1	0	1	2940	0.7	2	1.1	3.9	-0.4	-1.4	0.5	-0.8	0	0.99	5806	0.4	0.1	2.7	0.5	-1.9	-2.9	-0.7	-3.2	-1.9	0.058	339	0.1	1.6	0.4	3.7	-1.5	-2.9	-0.2	-2.2	-0.4	0.7	561	0	0.5	0.1	0.8	-0.9	-3.3	0.8	-1.1
NFIL3	0.13	0.8	-0.9	2.5	0.9	0	1	3452	4.9	3.9	5.1	7.2	-0.1	-0.8	0.6	-0.2	0	1	11729	4.7	4.5	8.2	6.4	-1	-2.1	0.1	-1.8	-0.8	0.44	2131	6	10.1	8.3	11.7	0.3	-1	1.6	0.5	0	1	7983	4.9	4.8	8.8	8.7	-1.4	-2.7	0	-2
AGPAT9	0.13	0.6	-0.8	2.1	0.9	0	1	4067	17.3	9.8	12.2	6.5	-0.6	-1.3	0.1	-1.6	-0.3	0.77	1979	20.4	31.2	19.2	30.1	0.2	-0.8	1.2	0.4	0.1	0.96	9908	17.5	12.8	17	14.1	-1.8	-3.3	-0.2	-2.2	-0.4	0.7	529	0.9	4.2	1.9	7.1	-2.1	-3.5	-0.7	-2.8
CDX1	0.13	NA	NA	NA	NA	NA	NA	NA	NA	NA	NA	NA	NA	NA	NA	NA	NA	NA	NA	NA	NA	NA	NA	0.9	-0.6	2	1.3	0.4	0.69	4213	2.6	1.4	6.9	3.5	1.7	-0.4	3.4	1.6	0.2	0.88	1600	3.6	0.5	12.4	1.5	0.8	-0.9	2.4	0.9
CD47	0.13	0.4	-1.4	2	0.4	0	1	7982	0.1	0.1	0.2	0.1	-0.3	-0.9	0.3	-0.8	0	0.99	6269	7.8	7.6	8.1	6	-1.9	-2.7	-1	-3.9	-2.7	0.0078	148	5.1	15.4	5.7	9	-1.5	-2.6	-0.4	-2.5	-0.6	0.57	271	2.8	7.5	2.6	6.7	-0.3	-1.9	1	-0.5
FGFBP2	0.14	NA	NA	NA	NA	NA	NA	NA	NA	NA	NA	NA	-1.2	-1.8	-0.3	-2.6	-1.2	0.24	510	0	0.3	0	1.3	0.3	-0.8	1.5	0.6	0.1	0.92	8457	4.2	3.4	8	7.8	0.5	-1.2	2	0.6	0	1	7000	0.9	0.8	3.1	2.1	-0.1	-1.8	2	-0.1
MORF4L2	0.14	1.1	-0.4	2.7	1.4	0	1	1462	62	31.1	37.5	35.3	1	0.4	1.5	3.7	2.4	0.015	179	145.2	84.8	76.4	44	0.4	-0.4	1.1	0.9	0.2	0.81	6101	157.7	123.5	102.8	66	-0.2	-1.4	0.9	-0.4	0	1	8931	96.7	104.3	52.5	66.3	1.3	-0.3	2.5	1.7
ASNS	0.14	-0.2	-2	1.6	-0.2	0	1	10161	2.8	3	4.2	4.8	-1.5	-2.4	-0.7	-3.6	-2.3	0.021	192	0.6	3.2	2	7.6	-2	-3.2	-1	-4	-2.7	0.0061	132	10.7	46.2	19.8	42.1	-1.6	-2.9	-0.2	-2.2	-0.4	0.7	556	16.3	39.6	19.3	48.1	-1.4	-3.3	0.1	-1.8
AZIN2	0.14	1.6	-0.1	3.2	1.9	0	1	552	36.5	15.4	21	18	-0.2	-0.9	0.6	-0.4	0	1	9268	4.4	4.7	7.9	7.3	-1.4	-2.6	-0.2	-2.3	-1.1	0.27	1222	0.4	2.9	1.6	5.9	-1	-2.5	0.8	-1.1	0	0.97	3628	0.8	2.8	2	8.7	-0.7	-2.1	0.8	-0.9
ATF3	0.14	-0.1	-3.5	1.9	-0.2	0	1	10012	30.1	44	48.2	64.2	-0.8	-1.4	-0.3	-3	-1.6	0.11	322	45.1	81	27.6	53.4	-0.2	-1.1	0.7	-0.3	0	0.97	10502	21.8	19.4	19.9	15.9	0.3	-0.9	1.7	0.6	0	1	7401	17.6	9.5	18.2	8	-0.3	-1.9	1.4	-0.3
CCDC69	0.14	NA	NA	NA	NA	NA	NA	NA	NA	NA	NA	NA	-0.4	-1.1	0.4	-0.9	0	0.98	5473	1.1	1.3	2.1	2.6	0	-1.6	1.3	0	0	1	13451	0.2	0.2	1	0.9	-0.5	-2.5	1.2	-0.6	0	1	6968	0.2	0.5	1.1	1.7	NA	NA	NA	NA
GOLPH3	0.14	-0.6	-2	0.9	-0.8	0	1	4770	27.2	35.2	18.7	17.4	0.3	-0.4	0.8	0.8	0	1	6542	29.6	22.5	25.1	16.8	-0.3	-1.2	0.7	-0.5	-0.1	0.93	9076	28.9	26.1	27.8	13.9	0.1	-1	1.2	0.2	0	1	10846	38.1	35.4	24.9	22.6	-0.4	-1.6	0.8	-0.6
HS6ST1	0.14	-0.1	-1.6	1.5	0	0	1	12356	0.4	0.6	0.6	0.9	-0.3	-1	0.2	-1.1	-0.1	0.95	4230	3.8	5.3	3.5	7.2	0.6	-0.3	1.4	1.3	0.4	0.67	3999	15.3	11.6	8.5	8.3	0.6	-0.5	1.8	1.1	0	0.97	3836	29.1	18.4	20.7	11.1	0.2	-1.1	1.4	0.3
OSGIN1	0.14	NA	NA	NA	NA	NA	NA	NA	NA	NA	NA	NA	NA	NA	NA	NA	NA	NA	NA	NA	NA	NA	NA	NA	NA	NA	NA	NA	NA	NA	NA	NA	NA	NA	NA	NA	NA	NA	NA	NA	NA	NA	NA	NA	NA	NA	NA	NA	NA
MOB1B	0.14	0.7	-1.1	2.2	0.8	0	1	4228	18.8	9.7	16.2	8	-0.2	-0.9	0.4	-0.7	0	1	7162	4	4.1	5.4	4.1	-0.8	-1.7	0	-1.8	-0.8	0.45	2153	1.6	2.7	1.5	2.6	0.1	-1	1.3	0.2	0	1	10963	2	1.9	2.2	2	-0.4	-1.6	0.8	-0.7
COX4I2	0.14	-1.8	-3.3	-0.2	-2.2	0	1	284	160.6	427.5	107.1	283.4	0	-0.6	0.7	0	0	1	13601	7.5	9	9.8	15.6	NA	NA	NA	NA	NA	NA	NA	NA	NA	NA	NA	NA	NA	NA	NA	NA	NA	NA	NA	NA	NA	NA	NA	NA	NA	NA
PRR19	0.14	1	-0.7	2.9	1.2	0	1	2189	13.9	6.9	14.8	10.2	1.3	0.7	1.9	4.4	3.1	0.0017	96	57	27.9	43.2	21.9	0.7	-0.5	1.9	1.1	0.3	0.73	4770	10.6	6.2	24.5	18.3	0.5	-0.8	2	0.8	0	1	5731	13.2	7.8	25.5	13	0.8	-0.6	2.3	1.1
DOK2	0.14	-0.5	-2.3	1.2	-0.6	0	1	6462	6.7	14.1	7.6	18	-0.2	-1.1	0.6	-0.4	0	1	9647	1.1	1.4	4.6	4.8	NA	NA	NA	NA	NA	NA	NA	NA	NA	NA	NA	NA	NA	NA	NA	NA	NA	NA	NA	NA	NA	NA	NA	NA	NA	NA
GAB2	0.14	-0.7	-2.3	0.8	-0.9	0	1	4057	28.3	36.6	23.1	18.4	-0.3	-1.1	0.4	-0.9	0	0.98	5252	1.4	2.5	2.9	5.6	-1.7	-2.6	-0.8	-3.8	-2.5	0.012	175	4.1	12.1	5.1	8.5	-1.5	-3	0.1	-1.8	-0.2	0.83	1206	1.5	5.2	3.1	8.7	-0.9	-2.4	0.6	-1.2
HIST1H2AC	0.14	0	-1.8	1.9	0	0	1	12646	176.8	155.6	212.5	150.5	-0.5	-1.2	0.1	-1.6	-0.3	0.79	2120	15.8	22.8	28.5	38.5	0.5	-0.7	1.8	0.9	0.2	0.83	6442	13.7	12	21.2	30.4	1.9	0	3.3	2	0.3	0.77	852	18.9	1.5	43.1	5	1.2	-0.4	2.9	1.5
PGM1	0.14	-1	-2.6	0.7	-1.1	0	1	2529	1.1	2.8	2.1	3.8	-1.1	-2	-0.2	-2.3	-0.8	0.4	778	1.1	3.1	3.4	6.2	-1.9	-2.8	-1	-4.4	-3.1	0.0022	84	14.1	42.4	14.5	34.9	-1.3	-2.6	-0.2	-2.3	-0.4	0.67	463	6.6	18.3	9.2	13.8	-1.9	-3.3	-0.7	-2.9
NR1H4	0.14	-1.4	-2.8	-0.1	-2	0	1	394	6.9	20.3	4.6	10.6	0	-1	0.8	0	0	1	13645	0.3	0.7	1.6	3.4	NA	NA	NA	NA	NA	NA	NA	NA	NA	NA	NA	NA	NA	NA	NA	NA	NA	NA	NA	NA	NA	NA	NA	NA	NA	NA
DLX6	0.14	0.2	-1.4	1.9	0.3	0	1	9512	8.3	6.2	7.3	6	-0.4	-1.3	0.4	-1	0	0.96	4654	5.1	8.3	6.9	12.4	-1	-1.9	-0.1	-2.1	-1	0.31	1429	10.5	15.3	14.5	12.9	-1.2	-2.7	0.2	-1.7	-0.2	0.86	1460	0.8	3.6	2.2	5.8	-0.3	-2	1.3	-0.4
CLPS	0.14	-0.1	-1.9	1.5	-0.1	0	1	11793	23.5	34.4	29.9	31.1	0.6	-0.2	1.5	1.5	0.2	0.83	2465	5.5	2.3	11.3	7.5	-0.9	-2.1	0.7	-1.2	-0.4	0.71	4486	0.8	1.3	3.3	4.2	1.1	-0.4	2.3	1.5	0.1	0.92	2033	2.4	0.4	8	0.9	NA	NA	NA	NA
FDXR	0.14	-0.6	-2	0.9	-0.8	0	1	4763	5.3	8.4	3.6	7.8	-0.6	-1.4	0	-1.9	-0.5	0.64	1396	16.3	20.9	21.7	16.4	0.1	-0.8	0.9	0.1	0	1	12502	62.8	65.1	54.5	42.2	0.2	-1.3	1.7	0.3	0	1	10142	60.4	43.9	60.7	47.1	0	-1.5	1.5	0
KCNV1	0.14	NA	NA	NA	NA	NA	NA	NA	NA	NA	NA	NA	0.5	-0.7	1.5	0.8	0	0.99	5892	0.1	0.1	0.6	0.9	0.2	-0.9	1.4	0.5	0.1	0.94	9510	0.2	0.1	0.6	0.4	NA	NA	NA	NA	NA	NA	NA	NA	NA	NA	NA	NA	NA	NA	NA
NUCB2	0.14	0.5	-1.4	2.3	0.5	0	1	7296	16.5	14.8	14.8	29	-0.1	-0.7	0.5	-0.2	0	1	11749	10.1	10.1	9.8	9.2	-0.2	-1.3	0.8	-0.4	-0.1	0.96	9854	1.9	2.1	4.6	3.2	0.5	-0.9	1.8	0.6	0	1	6711	2.8	2.4	4.7	4.3	-0.4	-2.2	1.3	-0.4
PIBF1	0.14	0.5	-1	2.1	0.7	0	1	5257	9.6	6.6	6.7	5.9	0	-0.7	0.5	-0.1	0	1	12716	6	6.5	5.9	6.9	-0.5	-1.4	0.5	-1	-0.3	0.79	5730	5.6	6.6	4.9	6.9	0.5	-0.8	1.8	0.8	0	1	5671	5	2.9	6.7	4	0.7	-0.6	2	1.1
GAS6	0.14	0	-1.5	1.6	0	0	1	12799	4.6	4.4	4.2	6	-0.6	-1.4	0.1	-1.6	-0.3	0.8	2182	5.3	6.7	10.3	12.1	-0.2	-1	0.6	-0.4	-0.1	0.95	9733	47.3	56.6	33.7	40.6	0.3	-0.8	1.4	0.5	0	1	7922	64.1	48.1	66.1	34.3	-1	-2.2	0.3	-1.5
NOS3	0.14	0.2	-1.5	1.9	0.2	0	1	10213	0.6	0.6	0.8	1.5	0.3	-0.3	0.8	0.9	0	0.98	5424	3.2	2.7	3.3	2.4	1.6	0.6	2.6	3	1.7	0.089	486	3.9	1.1	4.9	2.1	-0.2	-1.4	1	-0.3	0	1	9985	1.9	2.4	2.9	2.4	1.8	0.4	3.2	2.6
MAPK10	0.14	-1.1	-2.7	0.5	-1.4	0	1	1578	1.3	4	1	5.5	-0.3	-1.5	0.8	-0.5	0	1	8621	0.4	0.4	2.1	3.4	NA	NA	NA	NA	NA	NA	NA	NA	NA	NA	NA	NA	NA	NA	NA	NA	NA	NA	NA	NA	NA	NA	NA	NA	NA	NA
PLXNB1	0.15	NA	NA	NA	NA	NA	NA	NA	NA	NA	NA	NA	NA	NA	NA	NA	NA	NA	NA	NA	NA	NA	NA	-0.3	-1.8	1.2	-0.3	0	0.97	10375	0.4	0.7	1.3	1.6	0.6	-0.9	2	0.8	0	1	5333	0.1	0.1	0.4	0.2	0.3	-1.8	2.1	0.3
ERRFI1	0.15	0.3	-1.4	2.2	0.4	0	1	8499	33.5	21.8	44.6	20.1	-0.4	-1.1	0.2	-1.2	-0.1	0.92	3562	9.2	11	10.3	12.8	-2.1	-3	-1.1	-4.3	-3	0.0028	86	7.4	26.4	9	19.9	-0.3	-1.6	1	-0.4	0	1	8635	17.5	16.4	19.7	13.8	-1.3	-2.8	0	-2
ZNF703	0.15	0.5	-1.2	2.3	0.6	0	1	6111	3	1.9	2.7	3.6	-0.8	-1.5	-0.2	-2.4	-1	0.33	637	0.9	1.6	2.1	3.3	0	-0.9	0.9	0	0	1	13147	13.2	13.3	12.9	12.8	0.9	-0.3	2.1	1.6	0.1	0.9	1761	5.2	1.8	6.2	2.2	-0.2	-1.4	1.1	-0.2
SMDT1	0.15	0.5	-1	1.9	0.6	0	1	5909	6.2	4.1	5.9	3.7	-0.1	-0.7	0.5	-0.2	0	1	11707	4.4	4.6	6.5	6	-1.4	-2.3	-0.6	-3.4	-2.1	0.037	267	2.1	9.1	3.7	9.2	-0.4	-1.7	0.8	-0.6	0	1	6830	2.9	6.8	3.7	7.5	-0.2	-1.6	1.3	-0.2
CLEC6A	0.15	NA	NA	NA	NA	NA	NA	NA	NA	NA	NA	NA	-0.4	-1.1	0.2	-1.3	-0.1	0.9	3224	4.8	5.8	7.4	7.9	0.7	-0.4	1.8	1.3	0.4	0.68	4129	4.3	2.5	7.6	5.8	0.1	-1.2	1.3	0.1	0	1	11684	4.3	4.7	7.7	5.4	0	-1.4	1.3	0
PPARG	0.15	NA	NA	NA	NA	NA	NA	NA	NA	NA	NA	NA	-0.4	-1.2	0.3	-1.1	-0.1	0.95	4227	1.6	2	3.3	4.6	-2.5	-3.4	-1.5	-4.9	-3.7	0.00024	55	2.9	20.4	5.5	23.7	-1.1	-2.5	0.3	-1.5	-0.1	0.92	1957	2.4	7.1	5.8	8.8	-0.8	-2.2	0.8	-1
SLC19A3	0.15	NA	NA	NA	NA	NA	NA	NA	NA	NA	NA	NA	-1.8	-2.6	-1	-4.6	-3.4	0.00066	81	1	3.9	2.4	6.9	-0.3	-1.2	0.7	-0.6	-0.1	0.92	8591	3.2	4.4	4.4	5.2	-1.2	-2.8	0.1	-1.8	-0.2	0.81	1065	0.5	3.2	1.4	5.9	0	-1.8	1.7	0
EGFL7	0.15	1.3	-0.5	3	1.5	0	1	1233	2.4	0.3	4.1	0.8	-0.5	-1.3	0.1	-1.6	-0.3	0.78	2055	7.5	9.3	15	10	-0.6	-1.5	0.3	-1.2	-0.4	0.72	4541	22.2	37.9	23.2	45.4	-0.8	-2	0.4	-1.3	-0.1	0.95	2591	21.6	29.3	24.4	32.2	0.2	-1	1.4	0.3
LINC00605	0.15	NA	NA	NA	NA	NA	NA	NA	NA	NA	NA	NA	-0.6	-1.4	0.2	-1.5	-0.2	0.81	2214	0.2	0.7	0.4	2.7	-0.8	-1.9	0.6	-1.1	-0.3	0.74	4895	0.1	0.6	0.2	2.5	1.8	0.4	3	2.5	0.6	0.57	293	1.9	0.1	4.4	0.2	-0.3	-2.4	2	-0.3
CCDC22	0.15	1.4	-0.3	3.2	1.6	0	1	928	3.4	0.7	4.2	1.7	-0.4	-1.5	0.5	-0.9	0	0.97	5129	0	0.3	0.2	1.3	0.5	-0.6	1.5	0.9	0.2	0.83	6355	10.7	5.7	14.4	7.3	0.6	-0.7	1.8	0.9	0	0.99	4683	8.3	4.4	9.7	5.8	0.5	-0.8	1.9	0.7
UGCG	0.15	-0.8	-2.3	0.6	-1.2	0	1	2385	5.4	12	4.3	8.1	-0.7	-1.4	-0.1	-2.3	-0.8	0.43	822	7.5	13.7	9.5	16.9	-0.8	-1.7	0.2	-1.5	-0.6	0.57	3083	52	77.2	49.8	39.5	-0.7	-1.9	0.3	-1.3	-0.1	0.95	2650	30.5	44	24.6	26.4	-0.5	-1.8	0.9	-0.7
C10orf54	0.15	NA	NA	NA	NA	NA	NA	NA	NA	NA	NA	NA	0	-1.6	1	-0.1	0	1	13172	0.1	0.1	0.3	0.3	0.1	-1.2	1.5	0.2	0	0.99	11689	0.6	0.6	1.4	2.4	NA	NA	NA	NA	NA	NA	NA	NA	NA	NA	NA	NA	NA	NA	NA
MTM1	0.15	-0.6	-2.3	1.1	-0.7	0	1	5375	8.4	10.5	6.8	8.7	1	0.2	1.7	2.6	1.2	0.23	506	4.7	2.1	7.1	4.4	0.8	-0.2	1.8	1.7	0.6	0.52	2608	4.7	2.5	5.8	4.1	0.3	-0.9	1.6	0.6	0	1	7387	7.5	5.1	6.1	5.2	1.2	-0.3	2.5	1.6
DEDD2	0.16	0	-1.4	1.7	0.1	0	1	11945	11.6	10.6	7.6	12.4	-0.6	-1.4	0	-2	-0.6	0.56	1139	9.6	16.7	16.1	21.4	-1	-1.8	-0.1	-2.3	-1.1	0.27	1212	18.6	28.4	15.5	22.6	-0.2	-1.5	1	-0.4	0	1	9078	12.6	15.6	15.4	18	-1.4	-2.7	-0.1	-2.1
PRDX6	0.16	0.5	-1.2	2.2	0.5	0	1	6580	19.7	14.2	14.5	19.9	-0.1	-0.6	0.5	-0.2	0	1	11461	31.4	35.1	22	23.2	-1.4	-2.1	-0.6	-3.6	-2.3	0.021	223	80.3	164.9	41.2	60.9	-0.8	-1.9	0.2	-1.6	-0.1	0.89	1726	138.3	191.8	76.8	90.9	-0.5	-1.6	0.6	-0.8
RAB8B	0.16	0.2	-1.2	1.7	0.3	0	1	9342	14.1	11.9	7.3	7.8	0.2	-0.5	0.7	0.5	0	1	8313	6.5	5.6	5.6	4.6	-0.6	-1.5	0.2	-1.4	-0.5	0.62	3601	2	2.9	2.3	3.1	-1.2	-2.6	0	-2	-0.3	0.75	785	1.2	3.9	2.5	3.9	-1.1	-2.5	0.3	-1.5
OSBPL7	0.16	NA	NA	NA	NA	NA	NA	NA	NA	NA	NA	NA	-1.3	-2.2	-0.5	-3.1	-1.6	0.11	311	0	0.4	0.1	1.2	1.2	0	2.4	2	0.9	0.37	1658	1.7	0.3	4.7	1	0.4	-1.1	1.9	0.6	0	1	7364	0.1	0.1	0.3	0.2	NA	NA	NA	NA
KATNBL1	0.16	0.4	-1.3	1.9	0.4	0	1	7785	1.7	1.4	1.5	2	-1	-1.6	-0.4	-3.3	-1.9	0.059	246	1.4	3.8	1.8	5.7	-0.2	-1	0.7	-0.3	0	0.97	10415	3.1	4.3	2.9	4.3	-0.5	-1.6	0.6	-0.9	0	1	4876	1.9	2.9	2.8	2.4	-0.1	-1.5	1	-0.3
EID3	0.16	1.1	-0.5	2.8	1.3	0	1	1686	61.6	26.7	60.1	20.1	0.2	-0.4	0.9	0.7	0	1	6910	106.9	86.3	125.6	68.5	-0.2	-1.3	0.7	-0.5	-0.1	0.93	9103	2	2.7	4.3	3.7	0.1	-1.1	1.2	0.1	0	1	11737	3.9	4.7	5.1	6.2	-0.1	-1.5	1.5	0
SACS-AS1	0.16	NA	NA	NA	NA	NA	NA	NA	NA	NA	NA	NA	-0.3	-1.2	0.4	-0.7	0	1	6566	3.6	3.4	8	5.2	2.3	0.8	3.5	3.1	1.8	0.066	386	2.5	0	7.2	0.2	NA	NA	NA	NA	NA	NA	NA	NA	NA	NA	NA	NA	NA	NA	NA
RILPL2	0.16	1.6	0.1	3	2.1	0	1	324	2	0.1	2.1	0.4	-0.7	-1.5	0.2	-1.5	-0.2	0.81	2285	0.2	0.8	1	3.7	-0.6	-1.6	0.5	-1	-0.3	0.79	5701	0.4	1	1.6	2.1	-0.5	-2	1	-0.7	0	1	6408	1.3	1.9	3.2	5.7	-1.3	-3	0.3	-1.6
LOC101927501	0.16	NA	NA	NA	NA	NA	NA	NA	NA	NA	NA	NA	NA	NA	NA	NA	NA	NA	NA	NA	NA	NA	NA	1.2	0	2.5	2	0.9	0.37	1654	1.5	0.1	3	0.5	NA	NA	NA	NA	NA	NA	NA	NA	NA	NA	NA	1.8	-0.1	3	1.9
CTTN	0.16	-0.8	-2.6	1	-0.9	0	1	3787	59.2	88.3	52.2	64.4	0.1	-0.4	0.6	0.4	0	1	9879	39.5	39	24.2	24.2	1.6	0.7	2.3	3.6	2.3	0.02	217	290.1	171.2	132.7	94.5	0.1	-1.2	1.2	0.1	0	1	12105	238.3	231.5	231.4	136.9	0.5	-0.8	1.7	0.7
EXTL2	0.16	1.1	-1.2	3	0.9	0	1	3565	4.4	1.7	9.8	1.9	0.4	-0.2	1	1.3	0.1	0.91	3358	10.7	8.4	9.9	7	-1.1	-2.2	-0.2	-2.4	-1.2	0.22	990	1.7	5.6	3	10.9	-0.7	-2.1	0.4	-1.2	0	0.96	3274	2.2	7	4.1	11.3	0.5	-1.1	2	0.6
STAG3	0.16	-0.1	-1.6	1.4	-0.1	0	1	11673	71.6	71.3	48.6	52.2	0.3	-0.3	0.9	1	0.1	0.95	4486	5.4	5.1	4.9	7.6	0.1	-0.8	1	0.2	0	0.99	11786	4.4	3.4	4.6	4	-0.1	-1.4	1	-0.2	0	1	10595	2	2.5	3.1	2.7	-0.3	-1.7	1.2	-0.3
IL6	0.16	NA	NA	NA	NA	NA	NA	NA	NA	NA	NA	NA	0.1	-0.7	0.8	0.2	0	1	12025	5.7	5.4	10.3	10.1	1	-0.1	2	1.7	0.7	0.48	2322	11.3	6	16.7	10	-0.4	-2	0.9	-0.6	0	1	6837	1.6	2	4.2	3.7	NA	NA	NA	NA
NID1	0.17	0.4	-1.3	2.2	0.5	0	1	7408	0.1	0.1	0.2	0.3	-0.9	-1.9	0	-2	-0.6	0.58	1219	0.6	1.4	1.6	3	-0.8	-1.6	0.1	-1.7	-0.7	0.5	2446	24.8	32	20	20.7	0.7	-0.5	1.8	1.1	0	0.96	3420	31.3	22.3	20.6	13.7	-0.9	-2.2	0.4	-1.4
ZNF664	0.17	-1	-2.5	0.5	-1.2	0	1	2045	7.4	16.2	5.7	14.9	0	-0.6	0.5	-0.1	0	1	12682	9.6	9.1	7.7	6.7	-0.2	-1.1	0.6	-0.5	-0.1	0.93	8925	4.5	3.8	3.6	3.2	-0.3	-1.5	0.8	-0.5	0	1	7881	4.4	4.9	4	5	-0.8	-2.3	0.5	-1.2
LYN	0.17	0.4	-1.5	2.4	0.5	0	1	7343	0.4	0.2	0.9	0.6	-0.3	-1.3	0.6	-0.5	0	1	8336	2.9	2.9	6.4	5.5	-0.8	-1.6	0	-2	-0.9	0.36	1619	20.9	36.9	12.6	22.8	0.1	-1.1	1.3	0.2	0	1	11236	14.1	11.6	13.7	9.7	-0.2	-1.7	1.3	-0.2
SGPL1	0.17	-0.2	-1.8	1.3	-0.2	0	1	9772	10.9	13.9	7.4	10.1	-0.6	-1.3	0	-1.9	-0.5	0.63	1339	9.2	13.8	7.2	11.3	1.2	0.3	2	2.8	1.6	0.12	594	58.3	31.7	31.5	24.8	0.2	-1.1	1.3	0.2	0	1	10370	33	26	40.4	11.5	0.2	-1.1	1.4	0.2
PITPNC1	0.17	0	-1.4	1.5	0	0	1	13006	1.1	1	0.9	1.3	0.5	-0.2	1.2	1.3	0.1	0.89	3100	2.3	1.2	2.9	2.3	-0.1	-0.9	0.7	-0.2	0	0.99	11688	8.5	8.8	5.9	5.5	1.1	-0.1	2.3	1.9	0.2	0.8	1013	15.1	8.7	10.9	6.5	0.2	-1	1.4	0.4
RAB15	0.17	1.4	-0.3	3	1.7	0	1	876	12.7	5.9	7.7	8.6	0.2	-0.4	0.7	0.5	0	1	8762	27.2	24.9	21.3	20	0.1	-0.8	0.9	0.2	0	1	12077	75.9	85.2	70.6	48.2	0	-1.1	1	0	0	1	13000	135.1	145	46.6	66.8	-0.6	-1.8	0.5	-1
MPZL1	0.17	0	-2	1.7	0	0	1	12631	6.8	7	7.4	5.1	0.5	-0.1	1.1	1.6	0.3	0.78	2073	40	26.1	30.9	19.6	0	-0.7	0.7	0	0	1	13715	47.2	50.6	17.1	22.9	0.6	-0.6	1.7	1	0	0.99	4313	31	19.2	21	13.8	0	-1.4	1.3	0
IL37	0.17	NA	NA	NA	NA	NA	NA	NA	NA	NA	NA	NA	0.4	-0.5	1.2	0.8	0	0.99	5835	0.2	0	1.2	0.4	NA	NA	NA	NA	NA	NA	NA	NA	NA	NA	NA	NA	NA	NA	NA	NA	NA	NA	NA	NA	NA	NA	NA	NA	NA	NA
POU5F1	0.17	0.6	-0.8	2.1	0.8	0	1	4289	7.3	4.1	3.2	4.5	-0.5	-1	0	-1.8	-0.4	0.68	1550	76	107.4	46.6	36.1	0.1	-0.6	0.9	0.4	0	0.97	10262	105.7	95.8	67.6	43.4	-0.1	-1.1	0.9	-0.2	0	1	10950	158.8	161.3	57.3	74.5	-0.2	-1.3	0.9	-0.3
SYNGR4	0.17	1.9	-0.4	3.9	1.7	0	1	855	5.1	0.6	9.9	2.1	-0.5	-1.2	0.1	-1.4	-0.2	0.84	2587	7.6	9.7	8.8	12.6	2.4	1	3.4	3.1	1.8	0.071	405	2.9	0	9.5	0	2.2	0.4	3.4	2.5	0.5	0.59	310	2.9	0	8.6	0	0.3	-1.2	2.1	0.4
IRX5	0.17	-0.5	-2.1	1	-0.7	0	1	5586	3.4	6	3.6	5.9	0.2	-0.5	0.8	0.4	0	1	9395	2.8	2.4	4.1	4.9	NA	NA	NA	NA	NA	NA	NA	NA	NA	NA	NA	NA	NA	NA	NA	NA	NA	NA	NA	NA	NA	NA	NA	NA	NA	NA
NDN	0.17	1.6	-0.6	3.3	1.5	0	1	1244	6.3	1.9	11.4	2.7	-0.1	-0.8	0.6	-0.2	0	1	11325	2.3	3.2	4.9	6	-0.1	-1.2	0.9	-0.2	0	0.99	11243	3.6	3.5	6.6	4.7	0.6	-0.9	1.9	0.7	0	1	5968	4.8	4.1	11.3	6.3	-0.3	-1.9	1.2	-0.4
TMSB4X	0.17	0.5	-0.7	1.7	0.8	0	1	4744	3608.9	2389	362.3	396.9	0.8	0.2	1.4	2.5	1	0.3	584	287.7	219.7	153.1	285.7	-0.2	-1	0.6	-0.5	-0.1	0.93	8956	328.1	381.5	236.8	208.9	0.1	-1.1	1.2	0.1	0	1	11728	626	622.6	418.1	377.8	1	-0.3	2.3	1.5
KRT10	0.17	-0.3	-2	1.2	-0.4	0	1	8603	8	12.2	8.1	12.6	-0.2	-0.8	0.4	-0.5	0	1	8402	24.1	28.6	17.7	18	-0.5	-1.4	0.3	-1.2	-0.4	0.71	4476	6.9	9.2	7.6	6.3	0.6	-0.6	1.8	1	0	0.97	4050	10.4	6.9	12	7.5	-1.2	-2.7	0.2	-1.7
SBF2-AS1	0.17	-0.2	-1.7	1.6	-0.2	0	1	10550	0.3	0.4	0.4	1	0.5	-0.1	1.1	1.6	0.3	0.79	2106	4.3	2.6	5	3.9	-0.6	-1.5	0.2	-1.5	-0.5	0.6	3314	5.3	9.6	4.4	8.1	-0.3	-1.6	0.9	-0.5	0	1	7904	3.6	5.9	4.9	10	-0.3	-1.9	1.1	-0.5
KCNN4	0.17	-0.4	-2.2	1.4	-0.4	0	1	8363	0.2	0.5	0.7	1.3	NA	NA	NA	NA	NA	NA	NA	NA	NA	NA	NA	0.5	-0.6	1.7	0.9	0.2	0.83	6393	0.9	0.4	2.3	1.3	0.6	-0.8	1.9	0.8	0	1	5560	0.5	0.2	1.5	0.5	NA	NA	NA	NA
PADI6	0.17	-0.9	-2.5	0.7	-1.1	0	1	2788	138.8	184	109.6	97.7	0.1	-0.8	1.1	0.3	0	1	11074	10.3	13	26.6	46.8	2.9	1.5	4.1	4.2	2.9	0.0034	102	5.2	0	15.2	0.1	NA	NA	NA	NA	NA	NA	NA	NA	NA	NA	NA	-0.2	-1.8	1.3	-0.3
SLC35F6	0.17	-0.6	-2	0.9	-0.8	0	1	4730	2.6	4.1	2.4	3.1	-0.1	-0.7	0.4	-0.4	0	1	10034	34.8	39.4	26.1	29.1	1.6	0.7	2.4	3.5	2.2	0.025	229	121.3	61.7	64.4	47.7	-0.3	-1.5	0.7	-0.6	0	1	6980	109.2	128.8	73.8	50	0.6	-0.6	1.8	1
GDI1	0.17	-0.4	-1.9	1.1	-0.5	0	1	7269	26.1	36.2	19.4	26.8	0.8	0.3	1.4	3.2	1.7	0.081	282	17.9	11.1	12.2	12.4	0.6	-0.3	1.5	1.3	0.5	0.65	3809	12.2	7.3	13.9	7.5	1.3	-0.1	2.5	1.9	0.3	0.8	975	16.3	7.3	13.4	8.5	-0.3	-1.6	1	-0.4
IL1R1	0.17	NA	NA	NA	NA	NA	NA	NA	NA	NA	NA	NA	-0.1	-1.2	1.3	-0.1	0	1	13197	0.1	0.2	0.4	1	-0.6	-1.5	0.9	-0.8	-0.2	0.85	6870	0	0.1	0.1	0.4	NA	NA	NA	NA	NA	NA	NA	NA	NA	NA	NA	NA	NA	NA	NA
SDC1	0.17	0.6	-1.3	3.1	0.7	0	1	5089	1.3	0.4	2.8	1.6	-1.1	-1.7	0.1	-1.8	-0.4	0.68	1530	0	0.4	0	2.1	-0.7	-1.8	0.5	-1.2	-0.4	0.72	4629	1.7	3.7	4.1	7.5	-0.4	-2.1	1.3	-0.4	0	1	8517	2	0.6	8.9	1.3	2.7	0.5	4.2	2.4
BRD8	0.18	1	-0.6	2.5	1.2	0	1	2104	38.3	22.8	24.9	15.2	0	-0.5	0.6	0.1	0	1	13067	44.3	47	32	24.1	0.9	0.1	1.7	2.2	1.1	0.28	1251	40.1	24.8	24.7	15.1	0	-1.1	1.1	0	0	1	12993	41.3	33.9	36	15.5	0.3	-1	1.5	0.4
SBSN	0.18	NA	NA	NA	NA	NA	NA	NA	NA	NA	NA	NA	NA	NA	NA	NA	NA	NA	NA	NA	NA	NA	NA	NA	NA	NA	NA	NA	NA	NA	NA	NA	NA	NA	NA	NA	NA	NA	NA	NA	NA	NA	NA	NA	NA	NA	NA	NA	NA
TMEM40	0.18	NA	NA	NA	NA	NA	NA	NA	NA	NA	NA	NA	0.1	-0.8	1	0.3	0	1	11064	0.5	0.3	1.8	1	NA	NA	NA	NA	NA	NA	NA	NA	NA	NA	NA	NA	NA	NA	NA	NA	NA	NA	NA	NA	NA	NA	NA	NA	NA	NA
H3F3C	0.18	-0.2	-1.5	1.3	-0.2	0	1	10537	167.7	193.4	100	68.7	0	-0.5	0.5	0	0	1	14238	75.3	80.6	25.9	38	1.7	0.8	2.5	3.9	2.7	0.008	149	153	53.6	108	18.5	0	-1.1	0.9	0	0	1	12296	49.5	48.2	28.6	18.4	0.7	-0.6	1.9	1
CRP	0.18	NA	NA	NA	NA	NA	NA	NA	NA	NA	NA	NA	0.4	-0.6	1.4	0.9	0	0.99	5719	2.3	1.3	5.2	3.7	NA	NA	NA	NA	NA	NA	NA	NA	NA	NA	NA	NA	NA	NA	NA	NA	NA	NA	NA	NA	NA	NA	NA	NA	NA	NA
SH2D4A	0.18	-0.7	-2.4	0.8	-0.9	0	1	3750	145.1	197.5	116.2	102.1	0.4	-0.4	1.3	1	0	0.96	4669	9.9	5.6	24.7	17.3	-1.3	-2.2	-0.5	-2.9	-1.7	0.094	498	8.3	19.6	9.3	20.7	-1.2	-2.7	0.1	-1.8	-0.2	0.83	1199	1.7	5.5	3.6	9.5	-0.5	-2.2	1.1	-0.6
PLEC	0.18	-0.6	-2.6	1.8	-0.5	0	1	6967	1	1.5	0.9	3	-0.6	-1.7	0.5	-1	-0.1	0.95	4478	3	3.4	5.9	6.4	-0.6	-1.6	0.2	-1.5	-0.5	0.59	3280	7.7	11.8	5.3	8.3	-0.2	-1.5	0.9	-0.4	0	1	9289	10.9	13	7.5	9.2	-1.3	-2.7	0	-1.9
APOO	0.18	0	-1.4	1.6	0	0	1	12212	41.4	34.7	28.9	20.5	1.3	0.7	1.8	5.2	4	7.6e-05	44	69.2	31	29.7	19.4	1.3	0.5	2.1	3.2	1.9	0.055	314	42.7	17.1	31.7	13.4	0.8	-0.3	1.8	1.4	0.1	0.92	2153	39.4	25.8	24.4	18.9	0.2	-1	1.3	0.3
LOC101928812	0.18	NA	NA	NA	NA	NA	NA	NA	NA	NA	NA	NA	-0.6	-1.6	0.3	-1.2	-0.1	0.92	3511	0.1	0.3	0.7	1.6	NA	NA	NA	NA	NA	NA	NA	NA	NA	NA	NA	NA	NA	NA	NA	NA	NA	NA	NA	NA	NA	NA	NA	NA	NA	NA
SLC44A3	0.18	0.8	-1.5	2.6	0.8	0	1	4437	0.6	0.6	1.8	1.7	-0.3	-1.3	0.7	-0.6	0	1	8030	0.2	0.2	1.2	0.9	-1.6	-2.8	-0.5	-2.5	-1.3	0.18	862	0.2	2.6	0.9	4.7	-3	-4.4	-1.7	-4.5	-2.7	0.008	12	0.1	7	0.5	7.5	-1.7	-3.6	0	-2
SHD	0.18	-0.3	-2.5	1.6	-0.3	0	1	8821	9.4	16.7	12.7	14.8	-0.1	-0.9	0.6	-0.2	0	1	11387	2.3	2.2	4.1	4	1.1	0.1	2.1	2.1	1	0.33	1478	3	0.9	5.6	1.5	0.8	-0.4	2	1.4	0.1	0.94	2457	4.3	2	6.2	3.1	0.7	-1	2.1	0.7
IQGAP3	0.18	0.5	-1.2	2.5	0.6	0	1	5985	4.5	2.7	6.6	2.4	0.5	-0.1	1.1	1.6	0.3	0.76	1897	6.8	5.3	6.1	5.8	0	-0.8	0.9	0.1	0	1	12622	12.6	11.7	9.7	8.9	0.2	-0.8	1.2	0.4	0	1	8691	22.3	22.4	10.6	19.2	-1	-2.2	0.1	-1.8
PDCL3	0.18	-0.6	-2.3	0.9	-0.8	0	1	4522	368.2	456.3	232.8	294.2	-0.4	-1	0.1	-1.5	-0.2	0.83	2528	795.9	993.9	450	373.8	1.7	0.9	2.5	4.2	2.9	0.0032	95	971.7	445.2	566.9	219.6	0.3	-0.8	1.3	0.5	0	1	7664	206	182.4	92.4	142.2	0.8	-0.5	2.1	1.1
MBNL2	0.19	-0.7	-2.5	1.2	-0.7	0	1	5270	0.3	0.7	0.6	1.4	-0.6	-1.3	0.4	-1.1	-0.1	0.93	3913	0	0	0.1	0.2	NA	NA	NA	NA	NA	NA	NA	NA	NA	NA	NA	NA	NA	NA	NA	NA	NA	NA	NA	NA	NA	NA	NA	NA	NA	NA
MFSD2A	0.19	0.8	-1	2.8	0.9	0	1	3786	438.8	233.8	425.7	210	0	-0.6	0.6	0.1	0	1	12577	174.5	162.7	120.2	114.9	-0.2	-2.1	1.2	-0.2	0	0.99	11302	1.7	5	5.6	15	0.6	-1	2.1	0.8	0	1	5487	2.8	0.6	7.4	1.8	NA	NA	NA	NA
TRIP6	0.19	-1.9	-3.2	0	-1.9	0	1	483	0	1.5	0	2.4	0	-1	1.1	0	0	1	13400	0.3	0.3	1.2	1.5	-0.5	-1.7	0.5	-0.9	-0.3	0.8	5936	2.5	4.4	5.2	7.9	-2	-3.1	-0.3	-2.3	-0.5	0.64	406	0	1.2	0	2.9	0.1	-1.8	1.9	0.1
TMSB10	0.19	0.1	-2.5	1.8	-0.1	0	1	11464	202.2	407.2	97.9	976	-0.9	-1.5	-0.3	-3	-1.5	0.12	339	189.1	315	167.3	179.2	-0.7	-1.5	0.1	-1.6	-0.6	0.53	2659	1240.8	1944.3	542.6	1347.6	0.3	-1.1	1.6	0.4	0	1	8431	2601.9	2732.8	1558.7	2575.1	0.1	-1.1	1.3	0.2
RAB29	0.19	-0.6	-2.1	0.9	-0.7	0	1	5000	8.5	16.2	4	16.5	0	-0.5	0.6	0.1	0	1	12915	49.7	49.2	28.5	29.6	1.8	0.5	2.9	2.8	1.6	0.12	580	4.2	0.5	9.2	1.7	-0.2	-1.8	1.1	-0.3	0	1	9560	4.5	5.5	10	9.7	1.5	-0.2	3.1	1.8
SLC23A2	0.19	1.4	-0.2	3	1.7	0	1	763	0.4	0	0.6	0.1	-0.4	-1	0.1	-1.4	-0.2	0.85	2689	6.3	8.5	4.4	7.4	0	-0.9	0.8	-0.1	0	1	12825	11.6	13.8	8.8	10.1	-1	-2.1	0	-1.9	-0.3	0.78	907	10.5	16.3	7.3	9	-1	-2.2	0.2	-1.6
ZIM3	0.19	-0.7	-2.7	0.9	-0.9	0	1	3736	95.9	135.3	84.4	116.7	0.6	-0.1	1.3	1.8	0.4	0.7	1613	68.7	39.5	92.5	36.1	0.6	-0.6	1.5	1	0.3	0.79	5773	0.1	0	0.2	0	NA	NA	NA	NA	NA	NA	NA	NA	NA	NA	NA	NA	NA	NA	NA
PLAC1	0.19	0.2	-2.1	2.3	0.1	0	1	11013	3.7	5.2	7.3	15	0	-1.2	1.1	0	0	1	14319	1.4	0.9	5.5	3.7	-1.3	-2.5	0.1	-1.8	-0.8	0.45	2156	0.1	0.9	0.5	3.5	NA	NA	NA	NA	NA	NA	NA	NA	NA	NA	NA	NA	NA	NA	NA
PERP	0.19	-1	-2.6	0.5	-1.3	0	1	1765	1.5	4	1.5	3.9	-0.3	-1	0.3	-0.9	0	0.98	5537	11.7	11.6	12.8	9.7	-1	-1.8	-0.2	-2.3	-1.1	0.25	1113	24.9	42.4	18.3	26.9	-0.8	-1.9	0.3	-1.4	-0.1	0.93	2364	14.5	21.9	9.8	17.7	0	-1.4	1.2	0
LINC00678	0.19	NA	NA	NA	NA	NA	NA	NA	NA	NA	NA	NA	-0.2	-1	0.6	-0.4	0	1	9304	3.9	2.6	13.3	5.7	-1.2	-2.3	-0.1	-2.2	-1.1	0.29	1310	7.8	12.8	14.2	15.2	-1.8	-3.5	-0.1	-2.1	-0.4	0.72	628	10.6	29	26.2	43.3	0	-1.3	1.3	0
FMR1	0.19	0.9	-0.5	2.4	1.3	0	1	1809	16.1	8.3	6.4	7.3	1.3	0.5	1.9	3.5	2.1	0.033	212	11.4	5	12.3	4.9	0.8	-0.1	1.7	1.7	0.7	0.49	2395	5.7	3.7	5.2	5	1.2	0.1	2.2	2.1	0.4	0.72	638	5.1	2.6	4.5	3	0.2	-1.1	1.5	0.3
APOL4	0.19	NA	NA	NA	NA	NA	NA	NA	NA	NA	NA	NA	NA	NA	NA	NA	NA	NA	NA	NA	NA	NA	NA	NA	NA	NA	NA	NA	NA	NA	NA	NA	NA	NA	-2	-3.5	-0.4	-2.3	-0.4	0.66	428	0	0.8	0.1	2.4	NA	NA	NA	NA
GJA5	0.2	NA	NA	NA	NA	NA	NA	NA	NA	NA	NA	NA	-1.4	-2	-0.4	-2.5	-1	0.3	577	0	0.1	0	0.8	1.2	-0.5	2.7	1.3	0.4	0.66	3898	5.2	3.6	20.5	10.3	-0.1	-2	1.4	-0.2	0	1	10906	2.6	5.1	7.5	12.4	0.1	-1.5	1.7	0.1
RAB41	0.2	2.2	0.1	3.7	2.1	0	1	359	3.6	0.1	5.9	0.4	1.9	1.1	2.8	4.4	3.1	0.0018	98	4.2	0.1	11.8	0.5	1.4	0.1	2.2	2.1	1	0.31	1430	0.8	0.6	2.4	2.9	NA	NA	NA	NA	NA	NA	NA	NA	NA	NA	NA	-0.7	-2	0.8	-0.9
LMO2	0.2	NA	NA	NA	NA	NA	NA	NA	NA	NA	NA	NA	0.3	-0.4	1	0.8	0	0.99	6147	4.2	3.2	6.2	6.7	1.1	-0.2	2.1	1.7	0.7	0.49	2399	0.6	0	1.8	0.1	0.8	-0.9	2.2	0.9	0	0.99	4593	3.1	1.5	8.3	3.7	-1	-2.8	1.2	-0.9
PRKAR2B	0.2	0	-1.5	1.6	0	0	1	12425	3.4	3	3.1	2.9	-0.4	-1.2	0.3	-1.1	-0.1	0.95	4389	1.1	1.6	2.5	3.2	-0.2	-1.3	0.8	-0.4	-0.1	0.95	9787	0.5	0.9	1.1	1.8	1.6	0.3	2.6	2.4	0.5	0.6	354	1.4	0.4	2.3	0.7	0.6	-0.9	2.1	0.8
TFF1	0.2	NA	NA	NA	NA	NA	NA	NA	NA	NA	NA	NA	NA	NA	NA	NA	NA	NA	NA	NA	NA	NA	NA	1	-0.2	1.8	1.6	0.6	0.55	2868	0.8	0	3	0	NA	NA	NA	NA	NA	NA	NA	NA	NA	NA	NA	NA	NA	NA	NA
NEURL1	0.2	1.6	0	3	2	0	1	446	7.3	2.7	5.1	2.1	0.9	0.3	1.5	2.9	1.4	0.16	387	8.8	6.2	7.4	6.9	0.3	-1	1.6	0.4	0.1	0.96	9904	0.9	0.4	2.1	1	0.2	-1.6	1.8	0.2	0	1	10871	0.9	0.9	2.9	1.5	0.3	-1.5	2.1	0.3
FAM208B	0.2	-0.7	-2	0.6	-1	0	1	2899	29.2	38.6	11.9	11.7	0.6	-0.1	1.4	1.6	0.3	0.76	1921	4.4	2.7	9.7	4.6	0.4	-0.5	1.2	0.9	0.3	0.8	5914	6.1	4.1	4.9	3.6	0.6	-0.7	1.8	0.9	0	0.99	4631	9	4.8	7.7	5	-0.6	-1.8	0.7	-0.9
TMEM211	0.2	NA	NA	NA	NA	NA	NA	NA	NA	NA	NA	NA	NA	NA	NA	NA	NA	NA	NA	NA	NA	NA	NA	0.2	-1	1.5	0.3	0	0.98	10954	4.7	3.9	11.3	11.8	NA	NA	NA	NA	NA	NA	NA	NA	NA	NA	NA	NA	NA	NA	NA
MME	0.2	0	-1.8	2	0	0	1	12914	0.5	0.3	0.8	0.7	NA	NA	NA	NA	NA	NA	NA	NA	NA	NA	NA	1.2	-0.2	2.4	1.7	0.7	0.51	2584	0.2	0	0.8	0.1	NA	NA	NA	NA	NA	NA	NA	NA	NA	NA	NA	NA	NA	NA	NA
SLC7A8	0.2	-0.2	-1.5	1.2	-0.2	0	1	9893	204.6	193.7	105.1	58.1	-0.1	-1	0.7	-0.3	0	1	10715	13.2	16.9	27.8	38.9	-0.7	-1.5	0	-1.9	-0.8	0.43	2039	146.7	210.7	96.4	119.9	0.4	-0.9	1.6	0.6	0	1	7339	130.6	92.2	124.1	57.4	-1.6	-3.4	-0.1	-2.1
PRSS58	0.2	0.9	-0.8	2.6	1.1	0	1	2852	8.7	2.7	9.7	5.9	-1.3	-2.1	-0.6	-3.3	-1.9	0.054	240	0.3	1.5	1.2	3.9	NA	NA	NA	NA	NA	NA	NA	NA	NA	NA	NA	NA	NA	NA	NA	NA	NA	NA	NA	NA	NA	NA	NA	NA	NA	NA
PHYHIPL	0.2	-0.5	-2.2	1.6	-0.4	0	1	8138	2.3	2.5	3.7	5.8	0.5	-0.4	1.5	1.1	0.1	0.94	4174	0.9	0.3	2.2	1.3	NA	NA	NA	NA	NA	NA	NA	NA	NA	NA	NA	NA	NA	NA	NA	NA	NA	NA	NA	NA	NA	NA	NA	NA	NA	NA
WARS	0.2	0	-1.4	1.4	0	0	1	13063	19.8	19	10.8	10.7	0.1	-0.4	0.6	0.3	0	1	10711	134.9	122.6	68.5	68.4	1.6	0.8	2.4	3.9	2.7	0.0075	147	301.4	152.8	131.2	78.6	0.3	-0.7	1.3	0.6	0	1	7126	450	401.8	250.2	141.8	0.6	-0.7	1.9	0.9
TINAGL1	0.2	NA	NA	NA	NA	NA	NA	NA	NA	NA	NA	NA	NA	NA	NA	NA	NA	NA	NA	NA	NA	NA	NA	-0.8	-1.9	0.3	-1.3	-0.5	0.65	3853	0.4	0.9	2.1	1.7	-0.9	-2.1	0.5	-1.2	-0.1	0.96	3027	0	0.3	0.1	0.7	NA	NA	NA	NA
SCCPDH	0.2	-0.7	-2.4	0.9	-0.9	0	1	4035	5.4	12.4	5.1	14.4	0.1	-0.8	0.9	0.1	0	1	12429	0.9	0.8	2.5	2.1	-1.1	-2.1	-0.2	-2.3	-1.2	0.25	1091	1.5	4.1	3.2	5.3	-0.6	-1.9	0.7	-0.8	0	1	5167	2.8	5.8	4.4	9.3	-1.3	-3.1	0.5	-1.4
NUDT10	0.2	2.5	0.4	4.1	2.3	0	1	226	4.5	0.3	6.7	0.4	1.5	0.4	2.4	2.7	1.2	0.23	494	0.7	0	4	0.1	NA	NA	NA	NA	NA	NA	NA	NA	NA	NA	NA	1.5	-0.1	2.6	1.8	0.2	0.82	1146	0.6	0	1.7	0.1	NA	NA	NA	NA
ENPEP	0.2	1	-0.7	2.6	1.1	0	1	2423	0.3	0.1	0.5	0.2	-0.8	-1.6	0.2	-1.6	-0.3	0.77	2025	0	0.1	0.2	0.7	-1.1	-2	-0.3	-2.5	-1.3	0.18	856	6.7	11.6	5.8	7.5	-1.8	-3.5	0	-2	-0.3	0.75	798	1.3	3.7	2.9	7	-1.5	-3	0.3	-1.6
EGLN3	0.2	1.8	-0.1	3.6	1.9	0	1	565	7.5	1.2	8.2	2.7	-0.3	-1.2	0.4	-0.8	0	0.99	6056	30	26	55.5	23.5	-0.1	-1	0.9	-0.1	0	1	12366	102.3	124.3	62.6	122.9	-0.2	-1.3	0.8	-0.4	0	1	8604	193.7	221	88	105.1	0	-1.2	1.1	0
BATF	0.2	NA	NA	NA	NA	NA	NA	NA	NA	NA	NA	NA	0.3	-0.7	1.3	0.6	0	1	7706	2.4	0.3	16.8	1.3	-1.2	-2.4	-0.2	-2.3	-1.1	0.25	1106	0.6	5.4	2.5	11.9	NA	NA	NA	NA	NA	NA	NA	NA	NA	NA	NA	-0.1	-1.7	1.5	-0.1
BCOR	0.21	0.2	-1.7	1.9	0.1	0	1	11022	9.3	9	7.3	10.3	0.7	0	1.4	2.1	0.7	0.5	1013	13	8.6	14.5	9.4	1.1	0.1	2	2.2	1	0.3	1382	14.8	7.2	12.7	7.4	0.9	-0.3	2	1.4	0.1	0.92	2173	37.5	22.1	29.5	15.7	0	-1.5	1.3	0
CES2	0.21	0	-1.5	1.9	0.1	0	1	11731	0.9	0.8	0.8	1.6	0.7	0.1	1.4	2.3	0.8	0.42	804	4.5	3	4.4	3.9	-0.3	-1.2	0.7	-0.6	-0.1	0.9	8203	8.3	8.7	10.4	11.1	-0.2	-1.4	1	-0.3	0	1	10089	7.6	8.5	9.3	6.9	0.1	-1.3	1.5	0.1
MOB3B	0.21	-1.9	-3.6	-0.1	-2	0	1	406	2	9.4	2	10.2	0.1	-0.7	0.8	0.3	0	1	10821	1.1	1.5	2	3	-0.7	-1.5	0.1	-1.6	-0.6	0.55	2841	19.8	28.6	14	14.4	-0.3	-1.3	0.7	-0.6	0	1	7382	21.1	23.9	11.9	11.4	0	-1.2	1.4	0
SLC30A2	0.21	NA	NA	NA	NA	NA	NA	NA	NA	NA	NA	NA	NA	NA	NA	NA	NA	NA	NA	NA	NA	NA	NA	0.5	-0.5	1.4	0.9	0.2	0.81	6108	13.2	8.2	13.9	9.9	-1.3	-2.8	0.7	-1.3	-0.1	0.94	2528	1.5	3	3.4	7.1	-0.3	-1.9	1.5	-0.3
RPL39	0.21	1	-0.5	2.5	1.4	0	1	1633	92.1	45.7	63.5	35	1.1	0.5	1.6	3.9	2.6	0.0096	159	231.8	139.3	111.9	60.6	0.2	-0.7	1	0.4	0.1	0.96	9958	122.6	108.9	140.8	41.3	1.8	0.7	2.8	3.4	1.3	0.21	39	266	85.8	184.3	43	0.4	-0.8	1.5	0.6
TUBB2A	0.21	0.2	-1.4	1.9	0.3	0	1	9556	2.5	2.3	2.2	4.7	0.1	-0.6	0.8	0.2	0	1	12134	7.9	5.4	13	6.5	-0.2	-1.2	0.7	-0.5	-0.1	0.93	9174	23	32.9	30.9	31.4	0.4	-0.9	1.9	0.7	0	1	6642	85.1	59.7	108.9	34.9	0.1	-1.2	1.4	0.2
STAP2	0.21	1.1	-0.7	2.8	1.2	0	1	2170	8.4	4.9	11.3	7.4	0.1	-0.6	0.7	0.2	0	1	12177	8.5	5.9	12.5	8.8	1.3	-0.1	2.7	1.8	0.7	0.46	2181	2.9	0.4	6.7	2.2	-0.7	-2.2	0.8	-0.9	0	1	4964	0.2	1	0.4	2.6	0.4	-1.7	2	0.3
SYCE1	0.21	0.8	-0.8	2.5	1	0	1	3255	8.5	4.6	9	5.6	0.2	-0.3	0.8	0.8	0	0.99	6023	21.2	18.5	20.4	17.8	1.2	0	2.2	2.1	0.9	0.35	1577	13.6	5.7	21.8	9.5	0.4	-1.1	1.8	0.5	0	1	7950	8.8	5.8	15.5	9	1.2	-0.3	3	1.6
LINC00479	0.21	0.2	-1.4	1.8	0.2	0	1	9850	1.3	0.9	1.9	1.5	-0.6	-1.5	0.4	-1.1	-0.1	0.93	4007	0.1	0.2	0.7	1.3	1.5	0.2	2.6	2.3	1.1	0.25	1117	3.9	1.1	8.4	3.4	0.4	-1.5	1.9	0.4	0	1	8808	1.8	1.6	6	3.9	0.2	-1.8	1.7	0.1
ZNF449	0.21	0.3	-1.2	1.9	0.4	0	1	8389	7	6.9	4.3	7.2	1.5	0.8	2.1	4.8	3.6	0.00029	67	6.7	2.7	6.3	4.1	1.1	0	2.3	2.1	0.9	0.35	1563	2.6	0.7	4.6	1.6	1.4	-0.1	2.8	1.8	0.2	0.82	1121	5.5	1.5	9.6	2.2	-0.4	-1.7	1	-0.5
HSPH1	0.21	-1.4	-3.1	0.5	-1.4	0	1	1344	9.3	23.8	4.3	32.7	0.4	-0.4	1.3	1	0	0.97	4908	15	10.3	24.8	10.1	-0.3	-1.1	0.5	-0.7	-0.2	0.87	7400	15.4	17.2	10	9.5	0	-1.1	1.1	0	0	1	12756	18.7	16.9	12.6	9.4	-0.3	-1.5	0.9	-0.5
P4HA1	0.22	0.4	-1.2	2.2	0.5	0	1	7187	21.1	14.9	16.6	11	-0.1	-0.7	0.4	-0.3	0	1	10290	20.4	22.2	16.6	15.4	-2	-3.1	-0.8	-3.4	-2.1	0.033	249	2	6.6	3.9	9.1	-1.2	-2.6	0.2	-1.6	-0.2	0.87	1582	2	5.3	3.7	7.2	-3.3	-5	-1.4	-3.5
KLHL22	0.22	0.3	-2	1.9	0.2	0	1	10219	1.3	1.4	2.4	2.6	-0.4	-1.2	0.3	-1	0	0.96	4733	2	1.6	4.9	3	-1	-2.1	0	-2	-0.9	0.36	1637	2.1	4.2	5.3	5	-1.3	-3	0.4	-1.5	-0.1	0.92	1950	2	8	6.4	14.4	-1.8	-3.5	-0.3	-2.3
B3GNT5	0.22	-1.4	-3.1	0.4	-1.5	0	1	1154	1.2	4.2	1.7	4.3	-0.3	-1.1	0.4	-0.8	0	0.99	6208	0	0.2	0.2	0.8	-0.8	-2	0.7	-1	-0.3	0.77	5348	0.3	0.4	1.1	1.1	-0.6	-2	0.7	-0.9	0	0.99	4627	1.3	2.4	2.6	3.4	0.1	-1.7	2	0.1
LINC00200	0.22	0.8	-0.9	2.3	0.9	0	1	3471	0.3	0.1	0.5	0.3	0.9	0	1.7	1.9	0.5	0.6	1271	5.6	2.5	9.6	6.3	1.9	0.7	3.1	3	1.8	0.079	439	2.9	0.4	7.8	1.3	-0.2	-1.9	1.5	-0.2	0	1	10490	1.2	1.2	5.1	3	0.7	-1.2	2.9	0.8
SERPINB9	0.22	-1.1	-2.6	0.5	-1.3	0	1	1680	0.8	3.4	0.9	5.5	-0.3	-1.8	1.2	-0.3	0	1	10208	6.3	4	16.2	12.7	-1.6	-2.9	-0.4	-2.6	-1.4	0.15	743	23.2	67.2	32.6	87.1	-0.8	-2.5	0.5	-1.2	-0.1	0.96	3053	79.3	169.8	72.3	214.3	0.4	-1.7	2.2	0.4
NRBP2	0.22	0.6	-1	2.4	0.8	0	1	4729	3.8	2.8	2.5	5	-0.1	-0.8	0.5	-0.3	0	1	10667	4.3	4.1	5.1	7	0.6	-0.5	1.6	1	0.3	0.78	5437	9	5.4	15	7.1	1.3	-0.1	2.7	1.8	0.2	0.81	1059	25.7	15.8	28.6	23.3	0.1	-1.3	1.3	0.1
ANKRD20A11P	0.22	NA	NA	NA	NA	NA	NA	NA	NA	NA	NA	NA	0.2	-0.5	0.9	0.5	0	1	8827	0.3	0.2	0.7	0.6	NA	NA	NA	NA	NA	NA	NA	NA	NA	NA	NA	1.5	-0.4	2.8	1.5	0.1	0.9	1787	4	0.7	15.6	3	NA	NA	NA	NA
S1PR2	0.22	-0.2	-2.2	1.6	-0.3	0	1	9736	0.5	1	0.9	2.7	-1	-1.7	-0.2	-2.5	-1	0.32	620	0.8	2	2	3	0	-1.1	1.2	0	0	1	13463	1.5	2	2.9	3.4	-0.2	-1.8	1.4	-0.2	0	1	10377	0.4	0.3	1.2	0.9	-0.4	-2	1.2	-0.5
FAM58A	0.22	-0.5	-1.9	1.3	-0.5	0	1	7085	39.8	54.6	14.3	47.4	1.2	0.5	1.7	3.5	2.2	0.029	207	54.1	30.5	35	31.1	1	0.1	1.9	2.3	1.1	0.26	1149	25	11.3	23.3	12.3	0.7	-0.4	2	1.2	0.1	0.96	3067	18.7	8	21.9	9.1	-0.1	-1.5	1.3	-0.1
SESN2	0.22	0.9	-0.5	2.4	1.3	0	1	1936	85.6	45.2	53.8	25.3	-0.2	-0.8	0.4	-0.6	0	1	7685	22.4	26.2	20.7	21.1	0.6	-0.3	1.4	1.3	0.4	0.66	3909	39.8	31.6	25.4	19.2	0.8	-0.4	1.9	1.4	0.1	0.94	2440	42.2	26.3	26	20.8	0.2	-1.2	1.6	0.3
TMEM99	0.22	1	-1.2	2.7	1	0	1	3285	6.7	5.5	11	7.4	0.1	-0.5	0.6	0.2	0	1	11675	86.9	86.9	46.5	42.4	-0.5	-1.4	0.5	-0.9	-0.2	0.82	6209	11.3	15.4	9.5	16.9	-1.4	-2.9	0	-2	-0.3	0.75	810	4.8	12.4	14	11.3	-1.3	-2.8	0.3	-1.6
MT2A	0.22	0	-1.4	1.4	0	0	1	13036	182.1	180.6	84.7	76.5	-1.2	-1.8	-0.7	-4.2	-2.9	0.0035	121	12.8	34.5	16.8	44.9	0.8	-0.6	1.8	1.1	0.3	0.74	4929	80.7	39.2	153.2	39.1	1.5	0.1	2.7	2.2	0.4	0.7	512	268.1	115	309	94.3	0.1	-2.6	2.1	0
LINC00673	0.22	-0.7	-2.1	0.9	-0.8	0	1	4178	0.1	0.4	0.2	0.9	0.3	-0.6	1.1	0.6	0	1	7808	0.2	0.3	0.7	1.1	0.5	-0.8	1.8	0.7	0.2	0.87	7282	5.4	3.8	11	7	-0.3	-2	1.2	-0.4	0	1	8342	6.2	10.1	10.3	17.5	-0.4	-1.9	0.8	-0.7
LRG1	0.22	0.6	-1	2.2	0.7	0	1	5019	0.2	0.1	0.5	0.2	0.1	-0.7	0.9	0.2	0	1	11976	0.6	0.4	2.6	1.1	0.5	-0.6	1.6	0.9	0.2	0.82	6290	6.2	3.3	12.2	7.8	0.7	-0.7	2.2	1	0	0.99	4341	5	2.9	10	6.6	0.8	-0.7	2.2	1.1
CLDN10	0.22	0.6	-1	2.2	0.8	0	1	4631	4.5	2.6	5.2	4.2	-0.6	-1.5	0.3	-1.3	-0.1	0.9	3173	25.8	37.4	41.6	84.6	0.7	-0.2	1.5	1.6	0.6	0.55	2813	1190.8	866.7	812	599.3	-1.2	-3.3	1.1	-1.1	0	0.97	3809	91.6	122.6	186.1	217.8	1.3	-0.5	3.2	1.4
NAP1L3	0.22	2.6	0.5	4.4	2.4	0	1	182	9.3	0.7	11.1	1.7	0.6	-0.3	1.5	1.3	0.1	0.89	3137	1.1	0.7	2.9	2.1	NA	NA	NA	NA	NA	NA	NA	NA	NA	NA	NA	NA	NA	NA	NA	NA	NA	NA	NA	NA	NA	NA	NA	NA	NA	NA
MLXIP	0.22	0.5	-1.1	2.1	0.6	0	1	6176	14.8	10.4	11	7.2	0.4	-0.3	1	1.2	0.1	0.92	3707	7.3	6.5	5	5.6	1.2	0.3	2	2.5	1.3	0.19	883	14.7	9.3	12	9.2	1.4	0.1	2.7	2.1	0.4	0.72	646	16.6	7.4	13.5	6.5	-0.4	-1.7	0.8	-0.7
LARP7	0.22	-0.3	-1.8	1.3	-0.3	0	1	8869	59	61.3	39	30.3	-0.3	-0.8	0.2	-1.1	-0.1	0.95	4354	107.8	132.6	51.9	75.3	1.1	0.3	1.8	2.8	1.6	0.11	559	118.3	70.1	48.4	30.7	1.1	0.1	2.1	2.2	0.4	0.7	522	196.2	111.8	82.5	59.8	0.8	-0.5	2.1	1.2
GNE	0.22	0.2	-1.5	2	0.2	0	1	9814	0.9	1.4	1	3.6	-0.1	-0.9	0.5	-0.4	0	1	10035	0.7	0.7	1.6	1.4	-0.2	-1.2	1	-0.3	0	0.98	11001	0.3	0.2	0.7	0.5	0	-1.8	1.6	0	0	1	12717	0.1	0.1	0.2	0.4	0.6	-1.5	2.1	0.6
CD53	0.22	-0.9	-2.8	1.1	-0.9	0	1	3782	0.9	2.2	2	5.3	-0.5	-1.3	0.2	-1.4	-0.2	0.86	2780	30.1	38.6	29.9	44.3	-0.3	-1	0.5	-0.7	-0.2	0.88	7589	133.4	165.4	59.4	127.3	-0.4	-1.5	0.8	-0.6	0	1	6944	97.5	123.5	68.9	84.6	-0.3	-1.6	0.9	-0.5
APOBR	0.22	NA	NA	NA	NA	NA	NA	NA	NA	NA	NA	NA	0.2	-0.7	1	0.3	0	1	10190	4.4	3.2	6.7	4.9	1	-0.4	2.1	1.5	0.5	0.59	3262	1.3	0.4	3	1	1.9	0	3.7	2	0.3	0.75	824	5	0.9	12.1	2.7	-1.3	-3.2	0.7	-1.2
MYLIP	0.22	0.2	-2	2.1	0.1	0	1	11265	41.7	43.4	43.6	57.8	-0.3	-1.1	0.4	-0.9	0	0.98	5396	3.6	3.7	6.5	7.5	-0.2	-1.2	0.7	-0.5	-0.1	0.93	9090	5.3	5	8.6	3.8	1	-0.6	2.7	1.2	0.1	0.96	3061	8.5	3.1	12.6	5.8	0.7	-0.8	2.3	0.9
HIST3H2A	0.23	0.5	-1.4	2.4	0.6	0	1	6435	4.6	2.5	9.2	6.5	-0.9	-1.7	0.1	-1.8	-0.4	0.68	1549	0.2	1.9	1.2	11	-0.1	-1.3	0.9	-0.3	0	0.98	11041	2.3	3.4	5.4	7	1.6	0.2	2.8	2.3	0.5	0.63	395	5	0.4	9.6	1.1	0.1	-1.2	1.4	0.2
CLEC11A	0.23	-0.5	-2.2	1.2	-0.6	0	1	6312	1.8	3.5	2.8	4.9	-0.1	-0.7	0.5	-0.2	0	1	11308	4.6	5.1	6.9	6.5	0.6	-0.5	1.6	1.1	0.3	0.76	5138	3.3	1.3	6.4	2.6	0.4	-1	1.9	0.6	0	1	7208	5.4	3.2	11.3	7.8	0.7	-0.8	2.3	0.9
ARGFX	0.23	0.3	-2.6	2.1	0.1	0	1	12153	38.8	37	46	45.5	0.4	-0.2	1	1.3	0.1	0.91	3338	151.8	115.3	121.3	68.3	1.4	0.2	2.4	2.4	1.2	0.24	1037	15.4	8.8	10.6	13.9	-0.3	-1.5	0.9	-0.4	0	1	8358	27.3	33	21.9	20.2	0.7	-0.9	2.7	0.9
PDLIM7	0.23	1.5	-0.5	3.3	1.5	0	1	1265	22.2	7.8	33.9	7.6	-0.2	-0.7	0.4	-0.5	0	1	8355	19.5	21.7	14.6	17.5	0.5	-0.4	1.3	1.1	0.3	0.76	5195	51.5	35.6	38	30	0.6	-0.4	1.7	1.2	0	0.96	3141	70	47.6	44	25.9	0.9	-0.2	2.1	1.6
DNAJB1	0.23	0.8	-1	2.4	0.9	0	1	3624	625.9	355.7	422.9	234.2	0.2	-0.4	0.8	0.7	0	1	6760	276.2	210.5	264.9	109.4	1.2	0.4	2	3	1.8	0.08	442	166.2	87.2	100.2	35.2	-0.5	-1.7	0.6	-0.9	0	0.99	4802	71.1	83.6	45.8	54.9	-0.1	-1.5	1.2	-0.1
LOC100131303	0.23	NA	NA	NA	NA	NA	NA	NA	NA	NA	NA	NA	0.5	-0.7	1.8	1	0	0.97	5065	0.5	0.1	3.4	0.6	NA	NA	NA	NA	NA	NA	NA	NA	NA	NA	NA	NA	NA	NA	NA	NA	NA	NA	NA	NA	NA	NA	NA	NA	NA	NA
AP1S1	0.23	0.4	-1	2	0.6	0	1	6158	17.9	12.4	11.1	11.2	-0.6	-1.2	-0.1	-2.2	-0.8	0.44	852	7.2	12.3	7.5	10.3	-1.3	-2.1	-0.5	-3	-1.8	0.079	434	26.3	55.7	26.7	33.6	0.1	-1	1.2	0.2	0	1	10364	68	63.2	53.9	39.1	-1	-2.5	0.5	-1.3
MID1	0.23	0.6	-0.9	2.2	0.8	0	1	4370	7.4	4.4	6.4	3.9	1.1	0.4	1.7	3.4	2	0.041	224	17.9	8.3	16.4	10.7	-0.1	-1	0.8	-0.2	0	0.99	11250	6.6	5.3	9.9	7.6	-0.9	-2.4	0.3	-1.4	-0.1	0.93	2189	10.7	16.8	20.2	12.8	-1.6	-3	-0.2	-2.3
DLG5	0.23	-0.3	-1.8	1.1	-0.4	0	1	7639	1.8	3.4	1.1	3.7	0.1	-0.6	0.7	0.1	0	1	12586	3.3	3.1	2.8	3.2	-0.6	-1.4	0.2	-1.3	-0.4	0.66	3936	7.1	9.8	4.9	6.4	-0.5	-1.7	0.6	-0.9	0	1	5119	5.4	6.1	4.8	4.8	0.2	-1.1	1.5	0.3
DCTD	0.23	-1.8	-3.3	-0.1	-2	0	1	401	0.2	2.3	0.5	3.1	-0.1	-0.8	0.5	-0.3	0	1	10365	9.7	11.5	9.3	12.6	-1.2	-2.1	-0.2	-2.2	-1.1	0.27	1233	8.7	15.9	12	16.7	-0.8	-2.2	0.5	-1.1	0	0.96	3514	3.7	7.8	6.6	9.2	-1.3	-2.5	0	-2
FHDC1	0.23	-0.8	-2.4	1.1	-0.8	0	1	4303	0.3	0.5	0.5	1.1	-0.7	-2.1	0.2	-1.4	-0.2	0.85	2666	0.1	0.5	0.3	1.7	-0.8	-1.8	0.2	-1.5	-0.6	0.57	3077	1.4	1.2	2.9	1.8	-1.1	-2.4	0.5	-1.3	-0.1	0.95	2784	2.1	3.8	3.2	5.9	-0.9	-2.5	0.9	-1
TMEM14A	0.23	-1.4	-2.9	0.1	-1.8	0	1	709	6.7	24.3	5.5	23.2	-0.5	-1.1	0	-1.9	-0.5	0.6	1273	39	52.1	37	38.6	0.2	-0.5	1	0.6	0.1	0.9	8190	50.9	40.1	29.5	23.3	-0.9	-2	0.1	-1.6	-0.2	0.87	1541	23.4	43.8	21.1	31.4	-0.7	-2.1	0.7	-0.9
ZNF750	0.23	NA	NA	NA	NA	NA	NA	NA	NA	NA	NA	NA	-1	-1.8	-0.3	-2.7	-1.3	0.21	473	0.1	0.6	0.2	1.7	-1.6	-2.8	-0.5	-2.7	-1.4	0.15	740	3.3	9.8	6.5	18.7	0	-1.5	1.4	0	0	1	12577	1.2	1.2	3	2.7	1.3	-1.4	3	1.1
BRCC3	0.23	0.9	-0.6	2.8	1.2	0	1	2251	1.5	0.2	1.5	0.5	0.6	0.1	1.3	2.2	0.8	0.45	885	11	5.7	11.9	5.2	0.9	0.1	1.8	2.2	1.1	0.28	1289	18.4	9.3	11.6	7.4	0.7	-0.4	1.8	1.2	0.1	0.96	2927	14.5	6.9	9.6	6.6	0.9	-0.2	2.1	1.6
ALG5	0.23	1.1	-1.2	2.8	1	0	1	3209	43.9	21	53.6	18.8	-0.1	-0.7	0.4	-0.4	0	1	9450	80.3	92	43	41.8	-0.4	-1.2	0.3	-1	-0.3	0.77	5327	53.1	70.6	29.2	33.3	-1	-2	0.1	-1.8	-0.2	0.83	1211	32.3	54.7	23.9	34.6	-0.4	-1.6	0.7	-0.7
MFAP2	0.23	0.4	-1.3	2	0.4	0	1	7918	11.2	9.4	11.7	12.8	0.1	-0.6	1	0.4	0	1	9978	1.3	0.7	3.9	3.1	0.6	-0.3	1.5	1.2	0.4	0.69	4299	6.8	3.2	9.5	6.4	-0.1	-1.4	1.2	-0.1	0	1	11691	2	2.7	4.8	5.2	0.5	-0.8	1.9	0.8
MSX2	0.23	0.6	-1	2.3	0.8	0	1	4736	5.8	5.4	6.7	6.9	0.1	-0.6	0.8	0.3	0	1	10624	9.3	10.1	11.1	12.8	-1	-1.8	-0.2	-2.4	-1.2	0.24	1034	22.8	41.4	18	29.2	-1.1	-2.4	0	-1.9	-0.2	0.8	994	9.8	23.7	11.3	20.2	-1.3	-2.6	0	-1.9
PVRL1	0.23	0.3	-1.3	1.9	0.4	0	1	8153	10.8	10.8	9.8	12.5	0.2	-0.5	1	0.5	0	1	8267	2.5	1.4	4.5	2.8	0.7	-0.2	1.7	1.6	0.6	0.54	2742	4.9	2.9	6.6	3.5	0.7	-0.5	1.9	1.2	0	0.96	3232	11.2	6.1	10.7	8.4	1.1	-0.3	2.6	1.5
KRT27	0.24	NA	NA	NA	NA	NA	NA	NA	NA	NA	NA	NA	-0.1	-1	0.7	-0.2	0	1	11177	0.9	1.2	2.6	3.7	NA	NA	NA	NA	NA	NA	NA	NA	NA	NA	NA	NA	NA	NA	NA	NA	NA	NA	NA	NA	NA	NA	NA	NA	NA	NA
POLA1	0.24	-0.1	-1.3	1.3	0	0	1	12392	17	16.4	5.7	4.3	1	0.3	1.5	3.2	1.7	0.081	280	8.7	4.9	8.4	4.3	0.8	0	1.7	1.9	0.8	0.4	1806	9.3	5.2	6.7	4	0.9	-0.2	2	1.6	0.1	0.88	1653	9.3	5.6	6.6	6	0.2	-1.1	1.5	0.3
HOXC5	0.24	NA	NA	NA	NA	NA	NA	NA	NA	NA	NA	NA	-1.7	-2.2	-0.9	-4	-2.7	0.0062	138	0	0.6	0	2.2	1.2	-0.3	2.1	1.6	0.6	0.55	2834	0.5	0.1	1.7	0.4	NA	NA	NA	NA	NA	NA	NA	NA	NA	NA	NA	-0.1	-1.8	1.5	-0.1
LAPTM4B	0.24	0.1	-1.3	1.5	0.1	0	1	11118	75.7	65.5	42.5	28.7	0.1	-0.4	0.6	0.4	0	1	9889	83.3	83.8	33.5	43.3	-0.2	-1.1	0.8	-0.3	0	0.98	10720	45.6	50.3	45.3	24.4	0.5	-0.7	1.6	0.9	0	1	5046	118.4	87.2	80.7	41.2	-0.9	-2.6	0.6	-1.2
DNAH3	0.24	-0.8	-2.4	0.9	-0.9	0	1	3649	3.9	6.3	2.9	5.6	0.1	-0.6	0.8	0.2	0	1	11362	0.3	0.3	0.8	1	1.4	0.3	2.4	2.6	1.4	0.17	810	2.5	0.7	3.4	1	1.5	0.2	2.8	2.4	0.5	0.63	378	2.8	0.5	5.5	0.6	0.6	-0.8	2.4	0.8
CALD1	0.24	-0.6	-2.5	0.9	-0.8	0	1	4305	0.1	0.6	0.3	0.9	-0.6	-1.5	0.2	-1.5	-0.2	0.82	2369	0.1	0.2	0.3	1	-1.6	-2.7	-0.7	-3.3	-2	0.05	290	10.4	28.8	11.7	20.5	-1.2	-2.9	0.3	-1.6	-0.1	0.89	1666	1.9	4.3	4.1	6.4	-1.8	-3.3	-0.4	-2.4
KIFC1	0.24	-0.3	-1.9	1.3	-0.3	0	1	8988	14.8	17.2	8.7	15.2	-0.6	-1.3	0	-2	-0.6	0.57	1208	27.2	43.1	26.1	33.2	-1.1	-2.1	-0.1	-2.1	-1	0.33	1477	14.9	22.2	15.7	20.3	-1	-2.2	0	-1.9	-0.3	0.8	991	14	26.5	12.3	23	-0.4	-1.8	1.1	-0.5
SP140L	0.24	0.3	-1.2	2	0.4	0	1	8236	0.8	0.3	1.3	0.8	1	0.2	1.7	2.5	1	0.32	616	2	0.6	3.7	1.8	-0.4	-1.6	0.7	-0.7	-0.1	0.88	7755	0.4	0.9	1.3	2	-0.3	-1.8	0.9	-0.6	0	1	7346	0.3	0.7	1	1.2	0.4	-1.1	2.1	0.5
MDK	0.24	-0.6	-2.1	0.9	-0.8	0	1	4783	24.9	38.4	14.6	31.8	-0.8	-1.5	-0.1	-2.3	-0.9	0.38	735	34.9	59	42	48.6	0.4	-0.5	1.2	1	0.3	0.79	5766	326.7	317.4	175.7	225.2	0.3	-1	1.4	0.4	0	1	8798	498.5	486.9	285.8	409.7	0.8	-0.4	1.8	1.3
ARMC12	0.24	-1.4	-2.9	0.5	-1.5	0	1	1225	0.1	1.6	0.3	3.8	NA	NA	NA	NA	NA	NA	NA	NA	NA	NA	NA	NA	NA	NA	NA	NA	NA	NA	NA	NA	NA	NA	NA	NA	NA	NA	NA	NA	NA	NA	NA	NA	NA	NA	NA	NA	NA
SLC47A1	0.24	NA	NA	NA	NA	NA	NA	NA	NA	NA	NA	NA	0.3	-0.4	0.9	0.7	0	1	6726	11.7	9	10	10.2	0.3	-0.8	1.5	0.6	0.1	0.92	8643	12.6	6.5	17.3	8.3	-0.7	-2	0.4	-1.2	0	0.96	3125	11.6	19.3	10.5	15.6	0.1	-1.3	1.6	0.2
C2orf40	0.24	0.5	-1.9	2.4	0.4	0	1	7922	1.2	4.4	3.5	15.2	-1.5	-2	-0.5	-2.9	-1.5	0.14	364	0	0.4	0	2.2	NA	NA	NA	NA	NA	NA	NA	NA	NA	NA	NA	NA	NA	NA	NA	NA	NA	NA	NA	NA	NA	NA	NA	NA	NA	NA
LPAR5	0.24	NA	NA	NA	NA	NA	NA	NA	NA	NA	NA	NA	1.3	0.5	1.8	3.3	1.9	0.064	253	0.2	0	0.7	0	0	-1.1	1.4	0	0	1	13256	0.2	0.2	0.7	0.6	NA	NA	NA	NA	NA	NA	NA	NA	NA	NA	NA	NA	NA	NA	NA
DDX53	0.24	NA	NA	NA	NA	NA	NA	NA	NA	NA	NA	NA	1.1	0.3	2.5	2.6	1.2	0.24	509	1.1	0.2	2.7	1	NA	NA	NA	NA	NA	NA	NA	NA	NA	NA	NA	NA	NA	NA	NA	NA	NA	NA	NA	NA	NA	NA	NA	NA	NA	NA
PHTF1	0.24	0.6	-0.9	2.2	0.8	0	1	4423	13.8	7.9	8.2	9	0.3	-0.3	0.9	0.9	0	0.97	5152	3.4	2	5.9	2.8	-1.1	-2.1	-0.1	-2.1	-0.9	0.34	1536	1.3	3.7	2.3	4.8	-0.8	-2.1	0.4	-1.2	-0.1	0.96	3012	1.8	3.4	3	4.3	-0.8	-2.3	0.8	-0.9
TREM2	0.24	NA	NA	NA	NA	NA	NA	NA	NA	NA	NA	NA	NA	NA	NA	NA	NA	NA	NA	NA	NA	NA	NA	NA	NA	NA	NA	NA	NA	NA	NA	NA	NA	NA	NA	NA	NA	NA	NA	NA	NA	NA	NA	NA	NA	NA	NA	NA	NA
PER2	0.25	-0.4	-2	1.2	-0.5	0	1	7254	10.7	13.1	9.7	6.7	-0.1	-0.7	0.4	-0.5	0	1	9140	4	4.8	3.4	4.3	1.8	0.9	2.7	4.3	3	0.0031	91	4.6	1.1	3.4	1.3	-0.1	-1.3	1.1	-0.1	0	1	12077	2.5	2.2	3	2.1	0.6	-0.7	1.8	0.9
TMEM27	0.25	-1	-2.6	0.9	-1	0	1	3122	0.5	1.9	1	3.9	0.3	-0.7	1.3	0.6	0	1	7567	1.2	0.3	5.6	1.1	1	-0.2	2.4	1.7	0.7	0.5	2454	2.2	0.5	5.8	2.4	2.5	0.8	3.6	3	0.8	0.41	93	2.8	0	8.3	0	0.4	-1.1	2.5	0.6
JUN	0.25	-0.1	-1.9	1.4	-0.1	0	1	11142	0.3	0.5	0.6	0.7	-0.6	-1.5	0.1	-1.6	-0.3	0.77	2014	1.2	1.6	2.7	3.3	-0.1	-1.4	1	-0.2	0	0.99	11494	0.5	0.8	1.3	2.2	1.9	0.5	3.2	2.7	0.6	0.53	162	1.8	0.1	2.8	0.4	NA	NA	NA	NA
NF2	0.25	0.7	-0.8	2.2	0.9	0	1	3921	16.5	8.5	14.8	7.5	0	-0.5	0.5	0	0	1	13481	46.9	42.2	23.4	17.4	1	0.3	1.8	2.8	1.5	0.12	605	83.1	51.7	34.5	27.1	-0.1	-1.3	0.9	-0.3	0	1	10208	67.3	81	44.7	38.1	0.4	-0.8	1.5	0.6
PCDH1	0.25	0.8	-1.1	2.6	0.9	0	1	3942	1.3	0.8	1.7	2	-0.7	-1.5	0	-2	-0.6	0.57	1179	1.8	3	4.5	4.4	0.6	-0.2	1.5	1.6	0.6	0.56	2948	35.5	21.2	27.2	22.9	-0.7	-2	0.7	-1	0	0.98	4285	15	14.5	29	20.4	0.8	-0.5	2.1	1.2
GREM2	0.25	NA	NA	NA	NA	NA	NA	NA	NA	NA	NA	NA	-0.4	-1.4	0.4	-1	0	0.96	4699	0	0.1	0.2	0.2	-2.1	-3.2	-1	-3.9	-2.6	0.0084	151	1.8	11.2	3.5	23	-1.2	-3.2	0.7	-1.2	0	0.96	3123	2.5	4.3	6.2	11	0	-1.7	1.5	-0.1
ZBED6	0.25	-0.3	-2	1.2	-0.4	0	1	8137	2.2	3.4	2.9	3.8	0.2	-0.6	1.1	0.4	0	1	9468	2.1	1.8	4.2	3.6	-2	-3	-1.1	-4.1	-2.8	0.0047	117	0.7	4.1	1.3	4.2	-0.2	-1.5	0.9	-0.4	0	1	9142	2.3	3.1	3	4.1	-2.3	-4	-0.7	-2.8
MT1G	0.25	-0.2	-1.7	1.3	-0.2	0	1	10043	126.5	138.1	88.2	74.1	-1.6	-2.3	-0.8	-4.4	-3.1	0.0019	99	8.4	38.8	14.2	61	-0.2	-1.9	1.4	-0.2	0	0.99	11339	147.1	118.9	421.3	158.2	0.5	-1	2	0.6	0	1	6696	647.2	556.2	744.3	592	0.1	-3.4	2.3	-0.1
H3F3B	0.25	0	-1.2	0.4	-0.5	0	1	6899	1286.9	1459.2	665.3	267.9	0	-0.5	0.5	-0.1	0	1	13213	781.2	780.2	262.5	253.7	1.7	0.9	2.4	4.3	2.9	0.0032	92	854.2	446.8	340.5	127.5	0.3	-0.7	1.2	0.7	0	1	6682	488.6	437.3	138.2	123.9	0.4	-0.7	1.6	0.7
TUBB4A	0.25	2	-1.4	4	1.5	0	1	1326	5.3	2.2	13.8	4.8	0	-0.8	0.7	0	0	1	14124	281.5	292.2	318.2	288.9	-0.2	-1	0.6	-0.5	-0.1	0.94	9415	878.3	1122.9	510.6	504.1	0.9	-0.1	1.7	1.9	0.3	0.8	977	1203.1	772.7	396.1	219.7	0.3	-1	1.1	0.4
SMAGP	0.25	1.2	-0.4	2.8	1.5	0	1	1163	8.9	3	10.4	4.9	0.1	-0.5	0.8	0.3	0	1	10198	6.6	4.5	13	7.2	-1.7	-2.5	-0.8	-4	-2.7	0.0069	139	33.7	95.9	32.9	68.3	-1.2	-2.7	0.4	-1.4	-0.1	0.92	2091	4.5	12.5	11.5	22.9	-0.1	-1.7	1.6	-0.1
OSBPL1A	0.25	-0.1	-1.8	1.5	-0.1	0	1	11783	9.6	11.4	8.4	10.4	0.2	-0.6	0.8	0.4	0	1	9725	1.6	1.2	2.8	1.8	-1	-2	-0.1	-2.1	-1	0.33	1466	0.9	2.2	1.8	3.2	-1.3	-2.8	0.2	-1.6	-0.2	0.87	1522	0.3	1.2	0.9	2.1	-0.4	-2	1.1	-0.5
FRZB	0.25	NA	NA	NA	NA	NA	NA	NA	NA	NA	NA	NA	NA	NA	NA	NA	NA	NA	NA	NA	NA	NA	NA	NA	NA	NA	NA	NA	NA	NA	NA	NA	NA	NA	NA	NA	NA	NA	NA	NA	NA	NA	NA	NA	NA	-5	-6.6	-2.6	-4.4
C8orf33	0.25	-0.3	-1.9	1.3	-0.3	0	1	8706	129.3	152.7	91.5	168.1	0.1	-0.4	0.6	0.4	0	1	9681	103.3	100.6	49.4	39.9	1.4	0.6	2.1	3.4	2.1	0.033	252	91.7	46.2	47.9	23.8	0	-1.1	1	0	0	1	12949	38.2	38.9	22.5	32.9	0	-1.1	1.1	0
TLCD1	0.25	-0.5	-2	1	-0.6	0	1	5822	15.3	27.4	12.4	16.9	-0.6	-1.4	0	-2	-0.6	0.54	1104	7.8	14.9	10.8	22.7	-1.3	-2.1	-0.6	-3.4	-2.1	0.033	247	31.7	76.3	25.1	40.1	-0.3	-1.7	1	-0.4	0	1	8715	42.7	48.4	54.8	32.8	-0.7	-1.9	0.7	-0.9
FLNB	0.25	-0.3	-1.8	1.1	-0.4	0	1	8110	5.5	8.5	3.3	7	-0.4	-1.1	0.2	-1.1	-0.1	0.93	3957	4.9	6.2	6.7	5.8	0.3	-0.6	1.1	0.6	0.1	0.92	8562	30.9	33.9	23	21.1	-0.5	-1.8	0.6	-0.9	0	1	5097	19.4	28.2	14.2	23.5	0.1	-1.1	1.2	0.1
GPR78	0.25	0	-1.7	1.8	0	0	1	12518	3.3	5.3	3.1	6.2	-0.7	-1.4	0.1	-1.6	-0.3	0.76	1895	0	0.1	0	0.5	NA	NA	NA	NA	NA	NA	NA	NA	NA	NA	NA	NA	NA	NA	NA	NA	NA	NA	NA	NA	NA	NA	NA	NA	NA	NA
PNPO	0.25	2	0	3.6	2	0	1	412	4.1	0.7	5	1.1	0	-0.7	0.6	-0.1	0	1	13106	4.3	3.4	8	4.9	0.2	-0.8	1	0.3	0	0.98	10876	10.3	8.4	10.7	6.7	-0.2	-1.5	1.1	-0.3	0	1	9878	9.1	8.2	13.3	7.8	0.7	-0.6	2	1.1
SERTAD1	0.26	0.6	-2.2	2.2	0.5	0	1	7507	501.1	305.8	437.9	266.1	0	-0.5	0.5	0.1	0	1	13093	282.1	277.5	158.4	161.6	-0.2	-1.1	0.6	-0.5	-0.1	0.94	9334	36.1	44.5	31.2	38.8	0.3	-0.9	1.6	0.5	0	1	7553	27.6	17.8	26.1	18.2	0	-1.4	1.3	0
COQ2	0.26	0	-1.9	1.6	0	0	1	12250	2.6	4.3	4	5.2	-0.3	-0.9	0.3	-0.9	0	0.98	5494	13.5	17.3	11.5	14.1	-1.2	-2.1	-0.4	-2.9	-1.7	0.094	499	10.6	19.7	16.8	14.1	-0.3	-1.4	0.8	-0.5	0	1	8340	13.5	15.8	14.7	8.8	-1.1	-2.3	0.2	-1.6
PHKA1	0.26	2.2	0.2	3.7	2.2	0	1	273	0.4	0	0.9	0	0.6	-0.2	1.4	1.4	0.2	0.86	2794	2.1	1.1	3.7	3	1.7	0.7	2.5	3.6	2.4	0.019	205	19	8	13.4	7.1	1.5	0.3	2.7	2.4	0.5	0.6	336	34.8	17.7	21.5	12.7	0.9	-0.5	2.3	1.3
RND3	0.26	-0.3	-2.1	1.6	-0.3	0	1	9655	3.8	3.6	3.5	5.6	-0.8	-2	0.1	-1.7	-0.3	0.74	1785	0.3	1.2	1.1	3.5	-0.9	-2.1	0.9	-1.1	-0.3	0.76	5242	0.1	0.4	0.2	2	-2	-3.3	-0.3	-2.3	-0.5	0.63	391	0	0.8	0	2.1	NA	NA	NA	NA
RPIA	0.26	-0.6	-2.2	0.9	-0.8	0	1	4776	14.7	23.6	13.2	17.3	-0.5	-1.1	0	-1.8	-0.4	0.7	1600	7.4	10.9	8.1	12.2	0.1	-0.9	0.9	0.1	0	1	12506	9.4	8.9	11.4	9	1.2	0	2.4	1.9	0.3	0.78	891	12	5.6	12.7	7.8	-0.1	-1.3	1.2	-0.1
LOC100506119	0.26	NA	NA	NA	NA	NA	NA	NA	NA	NA	NA	NA	NA	NA	NA	NA	NA	NA	NA	NA	NA	NA	NA	NA	NA	NA	NA	NA	NA	NA	NA	NA	NA	NA	NA	NA	NA	NA	NA	NA	NA	NA	NA	NA	NA	NA	NA	NA	NA
DPPA5	0.26	0	-0.4	0.2	0	0	1	13019	11962	9599.5	3218.1	2305.1	0.6	0	1.2	2	0.6	0.57	1169	1516	1247.9	607.3	839	1.6	0.5	2.7	2.9	1.6	0.1	527	514.8	304	306.6	354.7	0.1	-1.1	1.3	0.1	0	1	11592	1084	1037.9	538	737	0.6	-0.8	2	0.8
PSMG3	0.26	0.1	-1.4	1.6	0.2	0	1	10865	29.3	31.8	15.8	15.8	0.1	-0.4	0.6	0.4	0	1	10161	99.5	104.9	64.5	60.3	1.5	0.7	2.2	3.6	2.3	0.021	222	281.5	135.6	165.5	92.3	0.5	-0.7	1.6	0.8	0	1	5858	230.1	197.9	189.1	174.6	1	-0.3	2.3	1.5
TIFA	0.26	-1.9	-3.5	-0.2	-2.2	0	1	283	10.4	37.2	11	29.6	-0.4	-1.3	0.5	-0.7	0	1	6595	1.2	1.3	3.7	4.7	NA	NA	NA	NA	NA	NA	NA	NA	NA	NA	NA	NA	NA	NA	NA	NA	NA	NA	NA	NA	NA	NA	NA	NA	NA	NA
SC5D	0.26	-0.4	-2.2	1.5	-0.4	0	1	8501	1.7	2.3	2.8	2.3	-0.3	-1.2	0.5	-0.8	0	0.99	6222	1.5	2	2.9	4.6	-1.6	-2.8	-0.7	-3.2	-1.9	0.055	312	3.6	9.4	5.8	7.6	-1.3	-2.6	0	-1.9	-0.3	0.79	962	2.8	4.4	4.3	4.2	-0.9	-3.2	0.5	-1.3
TTR	0.26	-2.9	-4.3	-0.7	-2.4	0	1	158	0	5.9	0	12.8	-1.2	-2.2	-0.3	-2.7	-1.2	0.22	482	0.1	1	0.6	2.8	NA	NA	NA	NA	NA	NA	NA	NA	NA	NA	NA	NA	NA	NA	NA	NA	NA	NA	NA	NA	NA	NA	NA	NA	NA	NA
ZC3H12B	0.26	0	-1.7	2.1	0.1	0	1	12143	0.1	0.2	0.2	0.6	0.5	-0.4	1.3	1.1	0.1	0.94	4162	0.8	0.4	2	1.2	1.6	0.5	2.6	2.9	1.6	0.1	521	1.5	0.3	1.7	0.6	1.3	0	2.7	2	0.3	0.74	782	1.8	0.5	2	1.1	0.4	-1.2	2	0.5
KCNE3	0.27	NA	NA	NA	NA	NA	NA	NA	NA	NA	NA	NA	0.9	-0.4	1.7	1.5	0.2	0.81	2240	0.3	0.1	1.7	0.5	1.9	0.6	2.9	2.8	1.6	0.12	576	0.8	0	3.1	0	0.1	-1.6	1.5	0.1	0	1	11869	0.4	0.3	1.3	0.7	NA	NA	NA	NA
DENND2D	0.27	NA	NA	NA	NA	NA	NA	NA	NA	NA	NA	NA	0	-0.7	0.6	0	0	1	13749	1.1	1	2.2	1.9	0.3	-0.8	1.4	0.5	0.1	0.93	9205	1.9	1.1	4.1	2.3	0.8	-1.1	2.2	0.9	0	0.99	4548	1.9	0.8	5.8	1.5	0.4	-1.4	2.2	0.4
GPR114	0.27	NA	NA	NA	NA	NA	NA	NA	NA	NA	NA	NA	NA	NA	NA	NA	NA	NA	NA	NA	NA	NA	NA	-0.3	-1.6	1	-0.5	-0.1	0.94	9389	0.1	0.2	0.6	0.9	NA	NA	NA	NA	NA	NA	NA	NA	NA	NA	NA	NA	NA	NA	NA
CTSF	0.27	0	-1.9	1.9	0	0	1	13074	2.3	1.7	3.8	3.1	-0.4	-1	0.2	-1.4	-0.2	0.86	2776	22.8	30.6	16.6	23.2	1.8	0.8	2.8	3.4	2.1	0.032	246	17.9	3.9	20.7	6.4	0.8	-0.5	2	1.2	0.1	0.96	3054	12.3	8.9	15	12.5	-0.5	-2.1	1.5	-0.4
C17orf75	0.27	-0.6	-2.3	1.2	-0.6	0	1	6160	4.7	5.6	4.2	6.3	-0.6	-1.3	0.1	-1.7	-0.3	0.74	1770	2.1	3.5	2.8	4.6	0.7	-0.2	1.6	1.6	0.6	0.55	2876	6	3	5.8	3	-0.2	-1.4	0.9	-0.3	0	1	9758	5	5	5.3	4.2	0.3	-0.9	1.5	0.5
SERPINB6	0.27	1.5	0	3.7	1.9	0	1	490	8.5	0.8	5	2.8	0.7	0.2	1.3	2.7	1.2	0.23	493	92.9	64.5	47.8	45.6	0.8	-0.2	1.8	1.6	0.6	0.54	2731	73.8	54.7	50.8	60	-0.1	-1.3	0.9	-0.2	0	1	10672	82.8	116.6	53.5	95.4	0.9	-0.5	2.4	1.3
TMEM86A	0.27	-0.4	-2.1	1.3	-0.5	0	1	7541	2.2	3.4	2.8	4.6	-1	-1.9	-0.1	-2.2	-0.8	0.45	886	0.4	0.9	1.2	3	-2.3	-3.2	-1.3	-4.7	-3.4	0.0006	66	3.2	14.5	4.5	13.7	-1.2	-2.7	0.1	-1.8	-0.2	0.83	1178	4.4	7.5	6.2	10.8	-1.4	-2.9	0	-1.9
AQP3	0.27	2	-0.9	4.6	1.4	0	1	1387	10.3	2	15.7	6.6	-0.9	-1.9	0	-2	-0.6	0.57	1181	117	203.2	189.7	316.5	0.7	-0.2	1.6	1.6	0.6	0.55	2829	257.7	170.7	191.9	126.7	0.4	-0.9	1.6	0.5	0	1	7478	203.8	190.1	165.1	179.9	0.2	-1.2	1.7	0.3
ZNF350	0.27	0.9	-0.7	2.4	1.1	0	1	2539	43.6	23.6	39.6	16.7	0.3	-0.3	0.8	1	0.1	0.95	4468	53	42.7	37.9	37.9	1.3	0.3	2.1	2.6	1.4	0.16	787	15.5	6.5	15.3	9.6	0.4	-0.8	1.6	0.7	0	1	6496	16.8	11.6	16.8	8.9	0.8	-0.7	2.2	1.1
MEG3	0.27	1.5	-0.3	3.9	1.6	0	1	898	4.7	0.8	9.2	3	0.1	-0.8	1.1	0.2	0	1	11385	0.1	0.2	0.3	2	0.9	-0.5	2	1.3	0.4	0.67	4061	8.3	5.9	13.4	13.2	0.9	-0.4	2.2	1.4	0.1	0.93	2268	51.9	36.5	69.9	35.6	1.4	-0.3	3.2	1.6
PRAC1	0.27	NA	NA	NA	NA	NA	NA	NA	NA	NA	NA	NA	NA	NA	NA	NA	NA	NA	NA	NA	NA	NA	NA	NA	NA	NA	NA	NA	NA	NA	NA	NA	NA	NA	NA	NA	NA	NA	NA	NA	NA	NA	NA	NA	NA	NA	NA	NA	NA
PALLD	0.27	-0.9	-2.9	1	-0.9	0	1	3991	5.6	9.6	6.9	7.8	-0.1	-0.7	0.6	-0.1	0	1	12588	6.6	5.8	7.8	6.1	-0.8	-1.7	0	-1.9	-0.8	0.4	1845	9	18.6	7.4	16.1	0.1	-1.3	1.4	0.1	0	1	11389	5.4	3.9	8	3.9	0.5	-1.2	1.8	0.6
P2RY6	0.27	NA	NA	NA	NA	NA	NA	NA	NA	NA	NA	NA	-1.1	-1.9	-0.1	-2.1	-0.7	0.49	977	0.1	0.5	0.2	2.6	0	-1	1	0	0	1	13403	22.7	19.9	28.4	18.4	-1.4	-3.1	0.1	-1.8	-0.2	0.83	1197	0.4	3.1	1.3	4.5	-1.9	-3.7	-0.4	-2.5
HNRNPH2	0.27	0.8	-0.6	2.3	1.2	0	1	2363	24.1	8.3	20.4	9.9	0.8	0.2	1.3	2.9	1.4	0.16	384	54.8	33.4	35	39.5	0.5	-0.3	1.2	1.1	0.3	0.74	4851	47.8	30.8	29.2	31.2	0	-1.1	1	0	0	1	12693	26.4	26	29.5	19.7	0.4	-0.8	1.6	0.6
LRPAP1	0.27	-0.4	-2.3	1.4	-0.4	0	1	8194	6.7	8.8	5.3	10.3	0	-0.6	0.6	0	0	1	13407	23.9	24.8	21.2	14	1.1	0.4	1.9	3	1.8	0.078	424	117.2	66.6	60.4	30	-0.2	-1.3	0.9	-0.3	0	1	9640	48.3	58.8	28.5	36.6	0.9	-0.2	2	1.6
CTSH	0.27	-0.3	-2.2	1.5	-0.3	0	1	9521	6.6	9.5	9.1	10.5	-0.3	-1.1	0.3	-0.9	0	0.98	5242	7.2	9.9	11.6	14.1	-0.3	-1.5	0.7	-0.6	-0.1	0.91	8256	15.8	22.1	29.3	28.2	-0.9	-2.4	0.6	-1.2	0	0.96	3342	2.9	5.4	6.8	11.4	2	-0.6	3.8	1.6
IBA57-AS1	0.27	NA	NA	NA	NA	NA	NA	NA	NA	NA	NA	NA	NA	NA	NA	NA	NA	NA	NA	NA	NA	NA	NA	NA	NA	NA	NA	NA	NA	NA	NA	NA	NA	NA	NA	NA	NA	NA	NA	NA	NA	NA	NA	NA	NA	NA	NA	NA	NA
PPFIBP2	0.27	-0.6	-2.2	1.1	-0.6	0	1	5687	11.9	19.8	10.1	19.1	0.1	-0.5	0.7	0.4	0	1	9410	17.2	15.2	13.5	13.3	0.3	-0.6	1.2	0.6	0.1	0.9	8182	37.9	31.1	31.4	21	-1.1	-2.5	0.1	-1.7	-0.2	0.85	1364	8.6	19	10.9	18.4	-1.9	-3.3	-0.7	-2.9
ZNF277	0.27	-1	-2.7	0.6	-1.2	0	1	2111	4.1	11	3.8	11.2	-0.3	-1	0.2	-1	-0.1	0.95	4466	6.4	8.3	6.4	7.6	-1.3	-2.1	-0.5	-2.9	-1.7	0.091	489	7.2	15.7	6.9	12.2	-0.7	-2	0.4	-1.2	0	0.96	3097	6.8	10.5	7.3	9.4	-0.4	-1.6	0.8	-0.6
ABCB6	0.27	1.3	-0.3	2.8	1.6	0	1	947	4.4	1.9	4	2.9	-0.8	-1.6	0	-2	-0.6	0.57	1205	7.2	13.1	8.5	15	-1.4	-2.2	-0.5	-3.2	-1.9	0.055	315	13.9	32.4	15.1	15	-1.8	-3	-0.6	-2.9	-0.8	0.45	115	10.1	32	12.3	23.2	-1	-2.3	0.2	-1.6
TSPO	0.27	0	-1.5	1.6	0	0	1	12974	8.4	8.4	5.9	13.8	-0.7	-1.6	0	-1.8	-0.4	0.68	1531	2.6	3.9	7.5	7.3	0.7	-0.7	2	1	0.3	0.78	5571	6.1	2.6	15	8.3	-1	-2.8	0.2	-1.6	-0.1	0.89	1736	0.7	4.1	3.3	7.3	NA	NA	NA	NA
CLCN5	0.27	0.2	-1.2	1.5	0.3	0	1	9746	10.6	11.2	4.4	6.6	0.8	0.1	1.4	2.2	0.7	0.48	942	2.8	1.7	3	2.1	0.4	-0.5	1.2	0.9	0.2	0.81	6161	4.4	4.3	2.9	4.8	0.8	-0.4	1.9	1.3	0.1	0.95	2709	4.1	2.9	3.9	3.9	0.5	-1	2.1	0.6
MICU2	0.28	-0.2	-1.6	1.3	-0.2	0	1	10661	10.1	12.6	7.3	8.9	0.6	0	1.2	2.2	0.7	0.46	916	33.2	21.1	23.8	12.7	-1.3	-2.1	-0.5	-3	-1.7	0.088	476	12.6	27	11.2	19.4	-0.9	-2	0.2	-1.6	-0.1	0.9	1759	16.7	29.6	11.4	19.5	-1.1	-2.3	0	-1.9
SSX1	0.28	1.9	0	3.6	2	0	1	464	16.5	2.6	22.3	3.9	2.1	1.3	3	5.6	4.5	7.9e-06	30	12.8	1	20.9	3.3	0.3	-0.7	1.8	0.7	0.2	0.87	7336	0.8	0.2	2.2	0.6	0.1	-1.3	1.7	0.2	0	1	11244	0.4	0.3	1.3	1.2	NA	NA	NA	NA
DDX26B	0.28	1.1	-0.6	2.8	1.2	0	1	2039	13.3	7.6	11.5	11.7	1.5	0.9	2.1	4.9	3.7	0.00025	56	17.3	6.1	15.7	6.2	0.1	-1.1	1.4	0.1	0	1	12480	1.6	1.5	3.2	4.2	0.2	-1.3	1.7	0.3	0	1	10181	4.8	2.6	8.5	4.6	0.2	-1.5	1.9	0.2
FASLG	0.28	NA	NA	NA	NA	NA	NA	NA	NA	NA	NA	NA	NA	NA	NA	NA	NA	NA	NA	NA	NA	NA	NA	NA	NA	NA	NA	NA	NA	NA	NA	NA	NA	NA	NA	NA	NA	NA	NA	NA	NA	NA	NA	NA	NA	NA	NA	NA	NA
NDFIP2	0.28	-0.1	-1.7	1.3	-0.2	0	1	10901	10.9	14.7	6.1	8.9	0.2	-0.4	0.7	0.7	0	1	6989	29.5	25.1	18.4	13.4	-0.4	-1.2	0.3	-1.1	-0.3	0.76	5213	21.3	29.3	9.1	23.1	-0.8	-1.9	0.2	-1.5	-0.1	0.92	1924	11.7	16.3	7.7	12.2	-0.6	-1.8	0.7	-0.9
LOC100506790	0.28	-1.3	-3.1	0.6	-1.3	0	1	1659	388.8	984.4	221.9	1557.8	1.3	0.6	1.9	3.9	2.7	0.0078	147	136.1	59	128.9	47.1	1.5	0.4	2.5	2.7	1.5	0.13	637	26.7	10.6	42.2	37.3	1.2	-0.3	2.6	1.6	0.1	0.88	1643	81.5	24.6	130.8	30.7	3.6	0.4	5.6	2.4
TJP2	0.28	0.7	-1	2.3	0.9	0	1	3996	8	6.1	5.8	6.1	-0.2	-1.1	0.6	-0.5	0	1	9074	3.7	3.2	8.6	5.1	0	-0.8	0.8	0	0	1	13706	28.8	31.5	16.2	23.8	-0.4	-1.6	0.7	-0.7	0	1	6149	25.3	31.9	17.3	17.9	-0.7	-1.9	0.5	-1.1
CTSB	0.28	1	-0.5	2.4	1.3	0	1	1946	100.7	55.1	57.8	23.2	0	-0.5	0.5	0	0	1	13929	230.8	238.6	137.7	123.4	1.2	0.4	1.9	2.9	1.7	0.093	497	565.8	374.1	326.3	193.2	-0.7	-1.8	0.4	-1.2	0	0.96	3254	135.4	203.4	57.4	131.4	0	-1.3	1.3	0
TBC1D10A	0.28	0.7	-0.9	2.3	0.9	0	1	3914	13.9	12.5	7.4	15.5	-0.4	-1.1	0.3	-1.1	-0.1	0.95	4299	3.8	4.6	6.4	7.3	-0.3	-1.3	0.6	-0.7	-0.2	0.88	7490	2.8	4.1	5.2	5.3	-0.5	-1.8	0.8	-0.8	0	1	5746	3.3	4.7	5.8	6.2	-1.3	-2.9	0.2	-1.7
FAM120C	0.28	0.8	-0.9	2.5	0.9	0	1	3524	12.2	7.8	10.9	15.8	0.7	0.1	1.4	2.3	0.9	0.38	717	3.5	1.4	6.8	2.9	0.3	-0.8	1.3	0.5	0.1	0.93	9102	2.3	4.1	3.4	7.6	0.3	-0.9	1.5	0.5	0	1	8022	4.9	8.6	7.5	16.7	1	-0.6	2.5	1.2
TACR3	0.28	-0.8	-2.9	0.9	-0.9	0	1	3564	3.3	8.7	6.3	8.5	0.7	-0.4	1.5	1.3	0.1	0.89	3123	0.1	0.2	0.7	1.2	NA	NA	NA	NA	NA	NA	NA	NA	NA	NA	NA	NA	NA	NA	NA	NA	NA	NA	NA	NA	NA	NA	NA	NA	NA	NA
ZNF667-AS1	0.28	1.4	-0.2	2.9	1.8	0	1	731	50.4	21.2	41.1	17	0.8	0.2	1.3	2.7	1.2	0.21	476	72.9	39.4	68.6	24.7	1.2	0.3	2.1	2.6	1.4	0.16	771	12.5	4.9	12	6	0.6	-0.6	1.8	1	0	0.98	4274	7.8	4.3	9.4	6.6	0.7	-0.7	1.9	1
RBP7	0.29	2.1	-0.4	4.3	1.7	0	1	847	106	28.1	127.7	59.3	-0.9	-1.6	-0.2	-2.6	-1.1	0.27	538	361.7	657.7	290.5	651.2	1.3	0.3	2.2	2.5	1.3	0.18	864	82.3	36.4	76.9	52.2	0.2	-1	1.5	0.4	0	1	9008	15.1	13.7	25	15.6	0.5	-1.6	2.3	0.5
CALML3	0.29	NA	NA	NA	NA	NA	NA	NA	NA	NA	NA	NA	NA	NA	NA	NA	NA	NA	NA	NA	NA	NA	NA	NA	NA	NA	NA	NA	NA	NA	NA	NA	NA	NA	NA	NA	NA	NA	NA	NA	NA	NA	NA	NA	NA	NA	NA	NA	NA
AP3B2	0.29	-0.3	-2	1.5	-0.3	0	1	9503	5.3	9.9	5.5	12.9	0	-1	1.1	0	0	1	13857	1.1	0.9	4.9	2.8	NA	NA	NA	NA	NA	NA	NA	NA	NA	NA	NA	NA	NA	NA	NA	NA	NA	NA	NA	NA	NA	NA	NA	NA	NA	NA
FAM46B	0.29	-0.3	-1.9	1.2	-0.4	0	1	8474	47.9	66.2	26.9	58.2	-0.6	-1.6	0.2	-1.4	-0.2	0.85	2633	10.4	13	23.8	23.1	1.5	0.7	2.4	3.4	2.1	0.032	245	65.4	36	54.2	33.3	0.6	-0.5	1.6	1	0	0.97	4060	91	65.1	70.9	33.1	1.3	-0.1	2.6	1.9
AK2	0.29	0.8	-0.9	2.4	0.9	0	1	3554	28.8	18.1	28.5	9.6	0.1	-0.4	0.7	0.5	0	1	9176	38.8	36.1	17.1	19.6	0.5	-0.2	1.2	1.4	0.5	0.62	3549	59.4	50.3	22.5	14	-0.1	-1.2	0.8	-0.3	0	1	10053	44.1	46.9	14.3	18	0.4	-0.6	1.5	0.8
MAP7D2	0.29	0.4	-1.1	1.9	0.6	0	1	6399	30.7	22.8	18.3	11.1	0.6	-0.1	1.3	1.8	0.4	0.68	1563	9.1	5.5	10.1	6.9	1.3	0.3	2.4	2.5	1.3	0.18	858	7.5	2.6	8.5	3.4	1.1	-0.4	2.5	1.5	0.1	0.92	1958	4.6	2.2	7.4	3.1	0.6	-1	2.1	0.7
SNX8	0.29	0.1	-1.8	2.1	0.1	0	1	11831	12.2	12.2	11.6	20.1	0.1	-0.4	0.6	0.5	0	1	8798	28.9	29.5	14.4	18.4	0.2	-0.6	0.9	0.5	0.1	0.94	9289	67.8	69.6	27.2	27.8	0.3	-0.8	1.3	0.5	0	1	7928	45.5	38	21.1	26.5	0.5	-0.7	1.6	0.8
GTSF1L	0.29	0.4	-1.5	2.4	0.4	0	1	7988	3.7	4.6	5.3	11.9	NA	NA	NA	NA	NA	NA	NA	NA	NA	NA	NA	NA	NA	NA	NA	NA	NA	NA	NA	NA	NA	NA	NA	NA	NA	NA	NA	NA	NA	NA	NA	NA	NA	NA	NA	NA	NA
CEACAM6	0.29	0.4	-1.4	2.3	0.5	0	1	6998	0.6	0.2	1.2	0.7	-0.1	-1.1	1	-0.1	0	1	12908	0.2	1.1	0.9	6.2	0.4	-0.6	1.5	0.8	0.2	0.86	7041	14	8.4	18.5	11.3	0.2	-1.1	1.5	0.3	0	1	9871	26.3	29.8	30.1	28.8	0.2	-1.5	1.7	0.2
IDH2	0.29	0.7	-0.6	2.1	1	0	1	2903	81.9	52.2	33.3	28.6	0.1	-0.7	0.9	0.3	0	1	11061	7	7	19.7	22.1	-0.2	-1.4	0.8	-0.4	-0.1	0.95	9723	6.5	9.4	10.5	20.5	0.7	-0.8	2.1	0.9	0	0.99	4739	5.1	2.2	9.6	3.8	-0.3	-2.2	1.1	-0.5
CCNG2	0.29	-0.1	-1.8	1.4	-0.1	0	1	11138	2.1	2.9	1.7	4	0.2	-1	1	0.2	0	1	11930	0.7	0.6	2.2	1.2	-1.1	-2.2	-0.1	-2.1	-0.9	0.35	1562	0.4	0.9	0.8	1.6	0	-1.3	1.2	-0.1	0	1	12253	1.1	0.8	2	1	-1	-2.7	0.5	-1.3
HDAC5	0.29	1.2	-0.4	2.9	1.5	0	1	1206	4.3	1.9	4.1	2.7	0.2	-0.4	0.8	0.6	0	1	7372	3.2	3.5	3.2	4	-0.9	-1.9	0	-1.9	-0.8	0.41	1899	2.8	4.9	6.2	4.3	-1.4	-2.9	-0.1	-2	-0.3	0.74	779	2.9	13.3	3.7	24.9	0.1	-1.7	1.6	0
EXPH5	0.29	1.3	-0.7	3	1.3	0	1	1916	0.1	0	0.3	0.1	0.5	-0.5	1.4	0.9	0	0.97	5162	2.4	1.2	6.2	2	-1.3	-2.1	-0.4	-2.8	-1.6	0.12	592	2.1	4	2.3	3.3	-0.5	-2	0.8	-0.8	0	1	5841	0.7	1.2	1.3	1.7	-1.2	-2.8	0.2	-1.7
PYGB	0.29	0.3	-1.2	1.8	0.3	0	1	8743	9.3	6.7	5	6.7	0.4	-0.2	1	1.2	0.1	0.92	3718	65.8	57.7	51.6	36.5	0.4	-0.5	1.2	0.9	0.2	0.81	5978	142.6	130.9	97.6	73.5	-0.3	-1.5	0.7	-0.5	0	1	7444	247.7	311.9	119.4	148.6	-0.7	-1.9	0.5	-1.1
EZR	0.3	0	-1.4	1.4	0	0	1	12948	97.5	89.9	51.1	45.1	0.2	-0.3	0.8	0.8	0	0.99	6232	126.6	121.9	69.7	64.1	0.9	0.2	1.6	2.5	1.3	0.2	914	580.1	433	232.7	105.9	-0.3	-1.4	0.7	-0.6	0	1	7289	232.8	269.1	141.1	122.1	0.3	-0.8	1.4	0.6
NCBP2-AS2	0.3	-0.1	-2.1	1.7	-0.1	0	1	11398	232.2	215.7	248.3	179.5	0.2	-0.3	0.8	0.8	0	0.99	5978	139.1	120.1	76.6	65.2	1	0.2	1.8	2.6	1.4	0.16	791	153.4	85.8	76.4	51.6	-0.4	-1.5	0.6	-0.8	0	1	5274	89.2	121.5	45.5	57.1	-0.1	-1.3	1.1	-0.1
SPDYC	0.3	-0.3	-1.8	1.2	-0.4	0	1	8325	275.8	360.3	162.8	286.2	0.8	0.1	1.5	2.5	1	0.33	627	62.9	39.3	64.6	36.9	0.9	-0.3	2	1.5	0.6	0.57	3056	4.6	1.7	10	4.9	-0.2	-1.7	1	-0.4	0	1	9120	0.9	1.6	2.8	3.5	0.8	-1.1	2.8	0.8
GALK1	0.3	0.2	-1.4	2	0.3	0	1	9305	1.8	1.3	2	3.7	-0.1	-0.8	0.5	-0.4	0	1	9847	96.8	107	92.3	83.7	2	1	2.9	4.1	2.8	0.0046	115	209.1	90.8	156.6	105.3	0.3	-0.8	1.4	0.6	0	1	7193	62.6	48.4	49.6	45.9	0.6	-0.8	2.2	0.9
CDR2L	0.3	0.5	-1.1	2.1	0.6	0	1	6082	3.1	2.1	2.3	2.7	-0.1	-0.8	0.5	-0.3	0	1	10907	1.8	1.9	3.8	3.5	1.1	0.2	2	2.5	1.3	0.19	891	17.4	9	14.7	10.5	-0.6	-1.8	0.6	-1	0	0.99	4374	3.7	6	4.8	7.6	0	-1.4	1.3	0
SLC20A2	0.3	0.2	-1.2	1.7	0.3	0	1	9218	1.4	1	1.1	1.4	0.2	-0.6	1.1	0.5	0	1	8678	1.9	2.5	3.8	4.4	-0.6	-1.7	0.3	-1.2	-0.4	0.71	4447	5	7	9	8.3	-1.1	-2.4	0.1	-1.8	-0.2	0.83	1194	3.2	8.6	3.7	8.2	-0.1	-1.6	1.3	-0.1
CD3EAP	0.3	-0.1	-1.5	1.3	-0.1	0	1	11593	13.4	15.9	5.8	9.8	0.2	-0.4	0.7	0.7	0	1	7351	58.2	55.6	29.5	27.8	0.2	-0.5	1	0.6	0.1	0.9	8093	26.5	20.7	15.2	10.4	-0.2	-1.3	0.8	-0.4	0	1	8909	14.5	18.4	12.3	13.9	0.8	-0.5	1.9	1.2
LOC391003.uid_852	0.3	0.1	-1.8	1.7	0	0	1	12495	117.3	125.3	92.5	110.5	0	-0.6	0.5	-0.1	0	1	13275	39	42.5	19.2	30.9	1	0.1	1.9	2.3	1.1	0.26	1171	12.2	2.7	8.9	4.5	1.1	-0.2	2.1	1.7	0.2	0.83	1296	1.5	0.3	3.2	0.6	1.5	-0.1	2.7	1.8
TP53	0.3	0.4	-1.7	2.3	0.4	0	1	8214	1.5	2.6	4.1	5.2	-0.2	-0.8	0.4	-0.5	0	1	8732	5.8	6.8	6.9	9	0.4	-0.5	1.2	0.9	0.2	0.82	6248	12.3	6.8	16.7	10.1	0.1	-1	1.2	0.2	0	1	10951	8.5	13.9	11.1	12.1	-0.2	-1.7	1.2	-0.2
EFCAB4A	0.3	0.5	-1.5	3	0.5	0	1	7003	2.2	2.1	4.3	7.5	0.5	-0.4	1.4	1.1	0.1	0.94	4052	0.2	0	0.9	0.2	-0.8	-1.9	0.4	-1.3	-0.4	0.67	4025	0.9	1.5	3.1	3.4	0.2	-1.3	1.6	0.2	0	1	10636	1.3	1	3.8	1.9	0.9	-0.6	2.3	1.2
PLEKHA6	0.3	-0.5	-2.5	1.8	-0.4	0	1	7993	0.2	0.6	0.3	2.1	-1.3	-2.1	-0.4	-2.8	-1.4	0.17	415	0	0.1	0	0.3	-0.9	-2	0.2	-1.6	-0.6	0.54	2760	0.8	1.4	1.5	2.7	-0.3	-1.9	1.4	-0.3	0	1	9627	0.2	0.1	0.5	0.5	-1	-2.6	0.9	-1.1
FOXK1	0.3	-0.1	-1.7	1.5	-0.1	0	1	11712	2.6	3	2.6	2	-0.1	-0.8	0.5	-0.4	0	1	9621	2.4	2.8	2.4	2.5	1.5	0.6	2.5	3.1	1.8	0.068	391	9.3	3.8	7.9	3.8	0.4	-0.9	1.6	0.6	0	1	7371	4.9	4.1	4.6	4.6	0.6	-1	2.1	0.7
AVPI1	0.3	1.3	-0.6	3.1	1.4	0	1	1622	35.1	16.6	44.6	24.7	-0.5	-1.2	0.2	-1.5	-0.2	0.83	2496	15.3	18.8	18.6	20.1	0.3	-0.6	1.3	0.8	0.2	0.86	7154	18.6	11.9	24.1	13.2	-0.9	-2.2	0.3	-1.5	-0.1	0.91	1911	4.4	9.3	7.5	12.8	1.2	-0.5	3.1	1.4
SMPD1	0.3	0.1	-1.6	2	0.2	0	1	10678	4	3.6	4.8	6.4	0.2	-0.4	0.9	0.7	0	1	6998	3.9	2.8	6.6	5.3	-0.1	-1	0.8	-0.3	0	0.98	11023	12	15.2	11.2	17.9	0.5	-0.7	1.7	0.8	0	1	5757	6.3	3.3	8.8	4.3	-0.4	-2.1	1.2	-0.5
TNFAIP2	0.3	-0.5	-2.6	1.7	-0.5	0	1	7485	1	2.7	2	7	0	-0.8	0.8	-0.1	0	1	13293	0	0	0.1	0.1	NA	NA	NA	NA	NA	NA	NA	NA	NA	NA	NA	NA	NA	NA	NA	NA	NA	NA	NA	NA	NA	NA	NA	NA	NA	NA
SCARB2	0.3	1.4	-0.1	2.9	1.8	0	1	683	16.9	5.5	14.2	3.8	-0.4	-1	0.2	-1.2	-0.1	0.91	3454	3.6	5.7	4.3	7.2	-0.1	-0.9	0.7	-0.2	0	0.99	11775	5.7	6.1	4.4	6	-0.6	-1.7	0.5	-1.1	0	0.97	3897	5.7	7.4	4.9	5.9	-0.5	-2	0.8	-0.8
AGPAT5	0.31	0	-1.5	1.5	0	0	1	12971	2	1.9	1.7	1.9	0.2	-0.4	0.8	0.6	0	1	7635	2.4	2.2	2.7	2.8	-0.3	-1.2	0.5	-0.7	-0.1	0.89	7818	4.9	6.4	4.8	4.5	0.1	-1.1	1.3	0.2	0	1	10785	3.7	3.3	4.6	3.5	0	-1.3	1.3	0
ATP8B1	0.31	-0.5	-1.9	0.9	-0.7	0	1	5492	19.6	24.5	9.1	11	-0.2	-0.8	0.3	-0.8	0	0.99	6234	9.1	11.4	7.5	8.1	0	-0.8	0.8	0	0	1	13208	10	11.2	6.8	8.6	-0.3	-1.5	0.9	-0.5	0	1	8027	2.8	3.3	2.6	3.4	-0.5	-2	0.8	-0.7
FXYD4	0.31	1.4	-0.5	3.1	1.5	0	1	1333	24.5	8.6	24.9	14.6	0.1	-0.6	0.8	0.3	0	1	10640	121.9	122.6	111.1	145.9	1.1	0.2	2	2.5	1.3	0.21	939	175.5	90.9	140	77.3	1.3	0.1	2.5	2.2	0.4	0.7	516	116.6	42.3	114.6	35.4	1.5	0	2.8	2
DCAF11	0.31	0.1	-1.7	1.8	0.1	0	1	11906	1.1	1.3	1.5	2.3	0	-0.7	0.6	0	0	1	13539	2.8	3	3.7	4.7	-0.6	-1.5	0.2	-1.4	-0.5	0.61	3430	9.6	14	9.6	9.7	-0.5	-1.7	0.8	-0.7	0	1	6250	11.7	10.8	15.5	8.3	-0.5	-1.9	0.7	-0.8
TMEM62	0.31	-0.1	-2.1	2	0	0	1	12482	1.7	2.1	3.1	4.3	-0.7	-1.4	-0.1	-2.2	-0.7	0.47	926	2.7	3.6	4.7	4.5	-1	-1.9	-0.1	-2.3	-1.1	0.27	1224	6.9	14.1	9	11.3	0.1	-1.3	1.5	0.1	0	1	11400	10.9	8.7	15.5	10.5	-0.6	-2	0.8	-0.9
FGFR4	0.31	1.8	0.3	3.3	2.3	0	1	193	3	0.3	3.4	0.7	-0.5	-1.2	0.1	-1.6	-0.3	0.8	2163	1.6	3.3	2.4	4.9	-2.3	-3.3	-1.4	-4.9	-3.7	0.00023	54	13.4	48.7	16	31.1	-1.4	-2.6	-0.2	-2.2	-0.4	0.7	517	13.1	28.6	13.6	24.1	-1	-2.3	0.3	-1.5
TPK1	0.31	-0.2	-1.6	1.2	-0.3	0	1	9171	12.4	14.3	4.6	8.5	0.1	-0.5	0.8	0.4	0	1	10139	7	5.5	7.2	5.3	-0.2	-1.4	0.9	-0.4	-0.1	0.95	9795	2.1	2	4.3	3.2	-1	-2.5	0.7	-1.2	0	0.96	3286	0.3	0.4	1.1	1	-0.2	-2	1.6	-0.2
CYP11A1	0.31	1.1	-0.9	3.1	1.1	0	1	2722	3.3	0.9	5.2	2.8	0.2	-0.7	1.1	0.4	0	1	9611	3.6	3.5	6.5	7.9	-0.4	-1.8	0.7	-0.7	-0.2	0.88	7452	6.7	9.1	14	11.7	0.4	-1.2	1.9	0.5	0	1	7718	1.6	1	4.6	2.1	2.1	0.2	3.6	2.1
LOC101928530	0.31	NA	NA	NA	NA	NA	NA	NA	NA	NA	NA	NA	-0.5	-1.3	0.2	-1.4	-0.2	0.85	2724	1.9	2.2	5.3	4.5	NA	NA	NA	NA	NA	NA	NA	NA	NA	NA	NA	NA	NA	NA	NA	NA	NA	NA	NA	NA	NA	NA	NA	NA	NA	NA
SLC19A1	0.31	-0.7	-2.2	0.8	-0.9	0	1	3588	3	6.3	2.4	4.9	0.4	-0.8	1.3	0.6	0	1	7513	0.4	0.7	1.5	2.3	-0.1	-1.1	1	-0.1	0	1	12681	1.3	1.5	2.5	3.2	-2.2	-3.4	-0.6	-2.6	-0.6	0.56	221	0	1.2	0.1	2.5	0.9	-0.9	2.7	1
LOC102724094	0.31	1.4	-0.2	2.9	1.8	0	1	702	10.7	1.6	12.4	2.3	-0.4	-1.1	0.3	-1	0	0.96	4731	1.2	1.8	4.1	4.5	NA	NA	NA	NA	NA	NA	NA	NA	NA	NA	NA	NA	NA	NA	NA	NA	NA	NA	NA	NA	NA	NA	NA	NA	NA	NA
NMU	0.32	NA	NA	NA	NA	NA	NA	NA	NA	NA	NA	NA	-1.4	-2.4	-0.4	-2.8	-1.4	0.17	408	24.4	36.6	56.9	53.4	-0.4	-1.4	0.6	-0.8	-0.2	0.85	6813	75.7	123.9	66.3	153.9	-0.9	-2.1	0.2	-1.6	-0.1	0.89	1731	20.5	49.4	26.6	50.4	-0.5	-2	0.7	-0.9
ME1	0.32	0.3	-1.3	2	0.4	0	1	8506	2.3	1.9	2.4	2.8	-0.6	-1.6	0.3	-1.3	-0.1	0.9	3152	0.1	0.4	0.7	2.2	NA	NA	NA	NA	NA	NA	NA	NA	NA	NA	NA	-0.9	-2.7	0.8	-1.1	0	0.97	3808	0.3	0.6	1.3	1.5	NA	NA	NA	NA
CASP7	0.32	0.4	-1.3	2.1	0.5	0	1	7261	0.8	0.3	1.2	0.8	-0.1	-0.9	0.6	-0.2	0	1	11426	4.9	5.2	9.5	8.8	0.9	-0.1	2	1.8	0.7	0.46	2218	4.9	2	5.8	4.1	-1.1	-3	0.2	-1.6	-0.1	0.88	1608	0.5	2.5	2	5.1	-0.6	-2.3	1.2	-0.6
SLC35A4	0.32	0.4	-1.1	1.9	0.5	0	1	6565	26	25.4	9.4	29	0.6	0	1.1	1.9	0.5	0.61	1296	90.1	71.9	61.1	41.2	-0.4	-1.1	0.4	-0.9	-0.2	0.82	6244	43	49.7	30.9	32.9	-0.7	-2	0.4	-1.2	0	0.96	3238	44.2	62.5	46.2	37.9	-0.3	-1.5	0.9	-0.5
MAB21L3	0.32	NA	NA	NA	NA	NA	NA	NA	NA	NA	NA	NA	NA	NA	NA	NA	NA	NA	NA	NA	NA	NA	NA	NA	NA	NA	NA	NA	NA	NA	NA	NA	NA	NA	NA	NA	NA	NA	NA	NA	NA	NA	NA	NA	NA	NA	NA	NA	NA
DAPK1	0.32	NA	NA	NA	NA	NA	NA	NA	NA	NA	NA	NA	0.2	-0.6	0.9	0.5	0	1	9113	5	4.1	5.3	5.1	-0.5	-1.4	0.4	-1	-0.3	0.78	5556	6.6	9	5.9	9.2	-0.9	-2.1	0.2	-1.6	-0.1	0.9	1756	5.1	8.7	5.2	8.7	0.3	-1.2	1.7	0.4
KRT16	0.32	NA	NA	NA	NA	NA	NA	NA	NA	NA	NA	NA	NA	NA	NA	NA	NA	NA	NA	NA	NA	NA	NA	NA	NA	NA	NA	NA	NA	NA	NA	NA	NA	NA	NA	NA	NA	NA	NA	NA	NA	NA	NA	NA	NA	NA	NA	NA	NA
LOC101927746	0.32	0.5	-1.5	2.1	0.4	0	1	7646	14.4	15.2	17.9	25.8	-0.7	-1.5	0	-1.9	-0.5	0.63	1347	23.3	26.2	38.9	34.1	0.7	-0.1	1.5	1.9	0.8	0.43	2020	43.1	23.6	27.4	25.5	-0.7	-1.8	0.4	-1.3	-0.1	0.95	2862	67.6	96.4	43.3	58.5	0.8	-0.5	2.1	1.2
IFITM1	0.32	NA	NA	NA	NA	NA	NA	NA	NA	NA	NA	NA	0.1	-0.8	0.9	0.1	0	1	12909	3.1	1.8	7.9	5.4	0.5	-1.3	1.9	0.5	0.1	0.93	8913	268.8	295.8	417.2	631.9	-0.2	-1.5	1	-0.3	0	1	9879	1169.5	1496.8	858.5	1206.4	1.7	0.3	3.1	2.4
TSPYL4	0.32	0.7	-0.8	2.1	0.9	0	1	3964	11.1	10.2	6.8	11.9	0.7	-0.1	1.5	1.8	0.4	0.67	1519	5.7	3.4	10.2	4.7	-0.4	-1.5	0.7	-0.7	-0.1	0.89	7781	1.2	1.8	2.3	4.5	0.2	-1.2	1.5	0.2	0	1	10575	2	1.8	4.4	2.7	-1	-2.5	0.7	-1.2
FANCB	0.32	1	-0.7	2.6	1.1	0	1	2455	14.1	6.4	11	7.4	0.8	0.3	1.4	3	1.5	0.12	333	10.8	5.7	7.8	4.7	0.2	-0.7	1	0.4	0	0.96	10118	5.2	4.2	4.7	4.8	0.2	-0.9	1.3	0.4	0	1	8644	5.7	3.9	5	4.3	0.6	-0.7	2	0.9
LRRC61	0.32	0.6	-1.6	2.4	0.5	0	1	7069	6.8	6.8	9.8	15	0.3	-0.5	1	0.7	0	1	6829	9	6.1	18.6	9.5	0.2	-0.9	1.1	0.4	0	0.96	10147	20.2	18.2	19	21	0.6	-0.6	1.8	1	0	0.97	4042	25.4	20.6	26	39.8	0.8	-0.7	2.3	1
ALOXE3	0.33	0.1	-1.7	1.8	0.1	0	1	11938	20.5	19.1	22.4	11.5	0.5	-0.5	1.4	0.9	0	0.97	5141	0.6	0.4	1.4	1.7	NA	NA	NA	NA	NA	NA	NA	NA	NA	NA	NA	NA	NA	NA	NA	NA	NA	NA	NA	NA	NA	NA	NA	NA	NA	NA
POP1	0.33	0.3	-1.3	1.7	0.3	0	1	8982	7.6	7.6	4.6	6.1	-0.2	-0.7	0.3	-0.6	0	1	7813	11.9	14.3	7.1	11.8	0.9	0	1.6	2.1	1	0.33	1485	13.1	8.1	9.4	6.3	0.4	-0.8	1.5	0.7	0	1	6441	9.2	7.8	5.4	8.3	0.5	-0.7	1.8	0.9
YPEL5	0.33	-0.4	-1.8	1	-0.5	0	1	6647	508.8	609.9	259.6	272.3	-0.1	-0.7	0.5	-0.1	0	1	12544	221.2	211.3	254.3	89.4	0.3	-0.6	1.2	0.7	0.1	0.89	7823	37.1	31.8	21.2	23	-0.1	-1.2	1.1	-0.1	0	1	12071	24.1	25.5	21.1	17.8	0	-1.2	1.2	0
ACKR2	0.33	-0.8	-2.7	1	-0.9	0	1	4048	1.5	5	2.2	8.9	-0.8	-1.6	0	-1.9	-0.5	0.6	1263	0.2	0.3	0.8	1.2	-1.9	-2.9	-0.8	-3.2	-1.9	0.06	348	0.8	3.7	2.4	6.4	-1.7	-3.2	-0.4	-2.5	-0.6	0.57	281	0.1	1.7	0.4	3.1	-0.8	-2.6	1.2	-0.7
FDFT1	0.33	-0.9	-2.6	0.8	-1	0	1	3322	130.8	217	110.6	206.8	-0.4	-1	0.2	-1.3	-0.1	0.9	3186	14.5	17.8	18	15.1	-1.3	-2.2	-0.5	-3.1	-1.8	0.065	379	82.8	222.3	76.1	95.6	-0.3	-1.4	0.8	-0.5	0	1	7571	116.8	115.7	92.2	58.8	-0.4	-1.8	0.9	-0.6
PTPRS	0.33	-0.1	-1.4	1.3	-0.1	0	1	12053	5.7	5.8	2.8	3.5	0.9	0.3	1.5	3	1.6	0.11	319	7	4.8	6	4	1.3	0.3	2.3	2.7	1.5	0.14	718	5.7	2.4	4.9	3.4	0.1	-1.2	1.3	0.1	0	1	11641	2.8	3.6	3.3	4.6	0.2	-1.2	1.7	0.3
SLCO4C1	0.33	NA	NA	NA	NA	NA	NA	NA	NA	NA	NA	NA	0.1	-0.5	0.7	0.2	0	1	11227	12.1	11.1	8.5	8.9	0.1	-0.9	1	0.1	0	1	12343	4.4	4	4.3	4.6	-0.6	-1.7	0.6	-1	0	0.99	4454	5.5	8	4.1	7	0.5	-0.9	1.9	0.8
RNASEH2B	0.33	0.5	-1	2.4	0.7	0	1	4814	1.1	0.2	1.7	0.8	0.2	-0.5	0.7	0.5	0	1	8958	13.2	10.9	12.8	7.8	-1.7	-2.5	-0.9	-4	-2.7	0.0069	138	3.9	19.1	4.1	16.6	-1	-2.1	0.2	-1.6	-0.1	0.89	1746	6	9.9	7.3	12.1	-1.2	-2.5	0	-2
SYVN1	0.33	0.8	-0.6	2.2	1.1	0	1	2684	18	12.4	6.2	6.5	-0.1	-0.8	0.6	-0.1	0	1	12428	7.1	7.2	7	7.6	-1	-1.9	0	-2	-0.9	0.39	1788	4.4	6.8	6.8	7	1.1	-0.1	2.2	1.8	0.2	0.82	1175	10.7	4.9	13	3.8	-1.3	-2.7	0	-2
MPP1	0.33	0.1	-1.5	1.8	0.1	0	1	11397	6.3	4.9	6	6.4	-0.4	-1.2	0.4	-0.9	0	0.99	5724	3.4	2.8	7.2	5.1	-0.3	-1.4	0.7	-0.6	-0.1	0.9	8125	16	17.9	19.1	15.1	0.5	-0.8	1.8	0.8	0	1	5559	19.4	13.3	20.2	15.2	1.5	-0.2	3.3	1.8
B3GNT2	0.33	-1.5	-2.9	-0.2	-2.2	0	1	279	184.3	432.9	43.1	218.4	0	-1.2	0.9	-0.1	0	1	12809	13.8	23.3	21.9	63.6	-1.2	-2.1	-0.2	-2.4	-1.2	0.24	1038	9.3	18.3	13	13.9	-0.4	-1.7	0.8	-0.6	0	1	6701	5.8	8.2	6.3	8.8	-0.3	-1.6	1	-0.5
DOCK8	0.33	1.5	-0.2	3.1	1.7	0	1	815	1.3	0.4	1.6	0.5	0.4	-0.7	1.6	0.8	0	0.99	6281	0.2	0.1	0.8	0.5	-1.2	-2.3	-0.1	-2.2	-1	0.3	1346	0	0.1	0.1	0.3	-0.8	-2.6	0.8	-1	0	0.99	4437	0.1	0.4	0.3	1.2	-2.6	-4.3	-0.8	-2.7
MYO10	0.33	0	-1.3	1.4	0	0	1	12719	12	10.1	6	3.8	-0.5	-1.1	0.1	-1.6	-0.3	0.79	2129	3.6	4.8	2.7	4.1	-0.3	-1.3	0.7	-0.6	-0.1	0.9	8096	1.8	2.3	2.3	3.5	-1.2	-2.9	0.2	-1.6	-0.2	0.87	1553	0.8	2.4	1.4	3.2	-1	-2.6	0.8	-1.1
DPF3	0.33	0.2	-1.3	2	0.3	0	1	9530	4.2	5.3	3.2	6	0.6	-0.3	1.5	1.4	0.2	0.86	2851	1.4	0.9	5.9	3.2	-1.3	-2.3	-0.3	-2.7	-1.5	0.14	727	1.7	4.4	3.2	3.8	-0.8	-2	0.4	-1.3	-0.1	0.95	2762	0.8	0.8	1.7	1.2	-0.5	-2	0.9	-0.7
CST6	0.33	NA	NA	NA	NA	NA	NA	NA	NA	NA	NA	NA	NA	NA	NA	NA	NA	NA	NA	NA	NA	NA	NA	-1.6	-2.6	-0.5	-2.9	-1.6	0.1	523	0	2.4	0.2	6	NA	NA	NA	NA	NA	NA	NA	NA	NA	NA	NA	NA	NA	NA	NA
ACTB	0.33	-0.1	-1.5	1.3	-0.1	0	1	11076	425.2	407.8	119.7	261.7	-0.1	-0.8	0.7	-0.2	0	1	11740	1116.4	1194.6	1151.5	686.9	0	-0.1	0	-1.2	-0.4	0.7	4417	5974.1	5441.1	2005.7	1567.7	0	-0.2	0.2	-0.1	0	1	12098	3335	3282.5	1255.8	725.8	0	-0.2	0.1	-0.3
HIST1H2BG	0.33	-1.3	-3.4	0.6	-1.3	0	1	1654	44.7	93.1	68.5	104.3	-1.1	-1.8	-0.3	-2.9	-1.4	0.15	372	6	21.6	8.2	38.5	1.9	0.7	2.7	3.2	1.9	0.06	345	5.4	0	11.4	0	1.4	-0.1	3.1	1.8	0.2	0.81	1091	17.7	1.2	48.6	4.7	0.5	-0.9	1.9	0.8
ELOVL6	0.33	0.4	-0.9	1.8	0.6	0	1	6134	10.2	9.2	3.1	5.5	0.7	0	1.3	2	0.6	0.54	1099	22.7	15	24.9	13.2	-1.7	-2.6	-0.8	-3.9	-2.6	0.0091	154	16.3	47.3	17.1	26.7	-2.1	-3.4	-0.7	-2.8	-0.7	0.48	132	10.8	27.9	13.3	26.2	-0.1	-1.7	1.4	-0.1
NEFL	0.33	-1	-2.6	0.7	-1.1	0	1	2528	5.6	9.2	4.6	7.8	0.8	0	1.7	1.9	0.5	0.6	1253	7.8	3.7	11.3	6.5	1.1	-0.2	2.4	1.7	0.7	0.48	2368	9.3	4.6	13.9	8.1	0.4	-1	1.9	0.6	0	1	7110	18.3	13.2	21.8	15.1	1.1	-1.2	3.2	0.9
TMEM63A	0.33	-0.2	-1.9	1.4	-0.2	0	1	10385	2.8	4.2	3.4	3.9	-0.5	-1.3	0.3	-1.2	-0.1	0.91	3475	1.2	2	2.6	4	-1.1	-2.3	0	-1.9	-0.8	0.42	1968	4.4	7.6	8.8	8.6	-1	-2.2	0.2	-1.6	-0.2	0.88	1590	6.8	13.9	8.5	13.9	-1.1	-2.6	0.3	-1.5
SLC25A39	0.33	-0.2	-1.8	1.2	-0.3	0	1	9135	159.6	175.8	96.9	95.7	-0.1	-0.6	0.4	-0.3	0	1	10509	387.5	458	166.5	193.6	0.4	-0.4	1.1	1	0.3	0.78	5621	547.3	554.6	165.6	160.2	0.1	-0.9	1	0.1	0	1	11610	605.9	602.1	281.3	184.7	0.1	-1	1.2	0.2
IMPACT	0.34	0.8	-1.1	2.5	0.9	0	1	3937	6.5	3.1	8.1	3.3	-0.4	-1	0.2	-1.3	-0.1	0.88	3075	8.1	10.6	7.2	9.6	-0.7	-1.6	0.1	-1.7	-0.7	0.5	2474	6.6	10.2	5.5	9.1	-0.7	-2	0.6	-1.1	0	0.96	3559	7.2	10.4	8.8	11.1	-0.7	-2.1	0.5	-1.1
SH3PXD2A	0.34	1.4	-0.5	3.1	1.5	0	1	1269	0.8	0.2	1.2	0.5	1	0.4	1.6	3.2	1.8	0.066	261	4	2.3	3.2	2.2	0.2	-1	1.3	0.3	0	0.97	10474	1.5	1.1	3.4	2.2	0.1	-1.3	1.3	0.1	0	1	11863	4.4	6.3	5.1	7.3	0.4	-1.2	2	0.5
AFAP1L2	0.34	-1	-2.6	0.7	-1.2	0	1	2410	2.1	5	2.6	6.6	-1.1	-1.8	-0.2	-2.4	-1	0.34	649	0	0.2	0.2	0.9	NA	NA	NA	NA	NA	NA	NA	NA	NA	NA	NA	NA	NA	NA	NA	NA	NA	NA	NA	NA	NA	NA	NA	NA	NA	NA
RBMXL3	0.34	4.1	2.1	5.6	3.1	0.4	0.66	40	5.3	0	7.5	0	2.5	1.2	3.7	4.2	2.9	0.0033	114	9.7	1.2	19.5	3.3	0.5	-1.2	2.1	0.6	0.1	0.92	8529	0.4	0.2	1.6	0.7	NA	NA	NA	NA	NA	NA	NA	NA	NA	NA	NA	NA	NA	NA	NA
PTS	0.34	-0.3	-1.8	1.3	-0.3	0	1	8908	7.9	12.7	8	14.8	0	-0.5	0.5	0	0	1	14072	111.5	109.1	52.1	57	0	-0.8	0.7	0	0	1	13164	85.7	86.9	37.8	47.8	-0.2	-1.2	0.9	-0.3	0	1	9691	58.5	66.5	30.2	42.7	0.3	-0.8	1.5	0.5
TM6SF2	0.34	NA	NA	NA	NA	NA	NA	NA	NA	NA	NA	NA	NA	NA	NA	NA	NA	NA	NA	NA	NA	NA	NA	NA	NA	NA	NA	NA	NA	NA	NA	NA	NA	NA	NA	NA	NA	NA	NA	NA	NA	NA	NA	NA	NA	2.4	-0.2	4	1.9
PARP12	0.34	-1.1	-3.1	1	-1	0	1	3228	29.2	54.1	32.9	53.3	-0.2	-1.2	0.8	-0.3	0	1	10974	1	0.6	3.8	2.2	0.7	-0.4	1.7	1.3	0.4	0.69	4195	2.4	1.5	4.4	2.5	0.5	-0.8	1.7	0.7	0	1	5977	2.1	1.2	3.3	2	-0.2	-1.6	1.4	-0.2
KIAA1211	0.34	-1	-2.9	0.8	-1.1	0	1	2682	0.1	0.4	0.4	0.7	-0.1	-0.8	0.8	0	0	1	14295	0.7	0.6	2.4	2.1	-1.2	-2.6	-0.1	-2.1	-1	0.32	1434	0.1	0.6	0.5	1.2	-0.5	-2.3	1.3	-0.6	0	1	7263	0.3	1.5	0.9	5.3	-1.4	-3.1	0.3	-1.6
TBC1D1	0.34	0	-1.4	1.4	0	0	1	12669	59.8	48.1	33.3	17.1	-0.6	-1.3	0	-1.8	-0.4	0.66	1504	2.5	3.3	4.1	4.1	-1	-1.8	-0.3	-2.7	-1.5	0.14	691	11.6	22.3	6.6	14.5	0	-1.2	1.1	0	0	1	12771	14.8	17.9	11.9	16.7	-0.2	-1.4	1.2	-0.2
HYPM	0.34	-1.7	-2.9	0.3	-1.7	0	1	888	0	2.9	0	6.1	-0.6	-1.4	0.2	-1.4	-0.2	0.86	2775	0.6	1	4	3.3	NA	NA	NA	NA	NA	NA	NA	NA	NA	NA	NA	NA	NA	NA	NA	NA	NA	NA	NA	NA	NA	NA	NA	NA	NA	NA
SLC16A2	0.34	NA	NA	NA	NA	NA	NA	NA	NA	NA	NA	NA	0.2	-0.7	1	0.4	0	1	9549	0.9	0.4	2.5	1.2	-1.5	-2.6	-0.6	-3.2	-1.9	0.058	342	6.5	13.6	9.9	12.7	0	-1.3	1.3	0	0	1	12996	21.4	17.8	27.1	10.7	-1.1	-2.5	0.2	-1.6
RHBDD3	0.34	0.6	-1	2	0.8	0	1	4681	3.6	3.9	3.3	6.4	-1.2	-1.8	-0.6	-3.9	-2.6	0.01	161	6.7	16.7	6.8	13.3	-0.1	-0.9	0.8	-0.1	0	1	12670	28.8	25.1	23.4	19.7	-0.3	-1.7	1	-0.4	0	1	8444	22.4	26	30.7	21.1	0.2	-1	1.4	0.3
SP8	0.34	NA	NA	NA	NA	NA	NA	NA	NA	NA	NA	NA	0.2	-0.6	0.9	0.4	0	1	9655	2.2	1.7	3.2	3.2	-2.3	-3.4	-1.3	-4.3	-3	0.0026	85	0.4	3.3	0.9	4.1	0	-1.3	1.2	0	0	1	12541	2.4	2.4	3.3	2.6	-3	-4.4	-1.6	-4.1
SPPL2A	0.34	0	-1.6	1.6	0	0	1	12783	12.7	12.3	7.6	11	0.2	-0.4	0.7	0.5	0	1	8316	53	41.8	38.8	23.5	-0.5	-1.4	0.3	-1.2	-0.4	0.7	4320	21.8	31.6	20.6	18.5	-0.3	-1.5	1	-0.4	0	1	8873	24.4	25.1	22.2	21.7	-0.7	-2	0.7	-1
COLEC12	0.34	0.8	-0.7	2.3	1.1	0	1	2760	1.5	0.4	1.6	0.7	-0.7	-1.4	0	-1.9	-0.5	0.62	1326	1.6	2.6	3.2	4.6	-1.3	-2.3	-0.5	-3.1	-1.9	0.064	376	2.8	9.5	3.5	9.9	0.2	-1.3	1.4	0.2	0	1	10792	1	1.1	2.6	1.9	0.1	-1.3	1.5	0.1
SPTSSB	0.34	NA	NA	NA	NA	NA	NA	NA	NA	NA	NA	NA	0.3	-0.6	1.3	0.7	0	1	6645	2.1	0.8	4.6	2.5	NA	NA	NA	NA	NA	NA	NA	NA	NA	NA	NA	NA	NA	NA	NA	NA	NA	NA	NA	NA	NA	NA	NA	NA	NA	NA
PRAMEF11	0.34	-1.1	-3.2	0.5	-1.3	0	1	1682	64.4	117.6	67.8	81.7	0.3	-0.5	1	0.7	0	1	7105	6.7	4.9	12	9.2	NA	NA	NA	NA	NA	NA	NA	NA	NA	NA	NA	NA	NA	NA	NA	NA	NA	NA	NA	NA	NA	NA	NA	NA	NA	NA
LINC01186	0.34	NA	NA	NA	NA	NA	NA	NA	NA	NA	NA	NA	0.8	0.2	1.4	2.6	1.1	0.27	541	5.2	2.1	7.4	5.4	1.6	0.5	2.6	2.7	1.5	0.13	641	2.8	0	6.8	0.1	NA	NA	NA	NA	NA	NA	NA	NA	NA	NA	NA	NA	NA	NA	NA
KLB	0.35	0.1	-1.4	2.1	0.2	0	1	9953	0.3	0.1	0.4	0.4	0.5	-0.4	1.3	1.1	0.1	0.95	4223	0.3	0.1	1	0.5	-1.3	-2.4	-0.3	-2.5	-1.3	0.2	922	0.2	1	0.6	1.4	-0.7	-2.1	0.6	-1	0	0.97	4016	0.2	0.6	0.6	1	-4.2	-5.6	-2.4	-4.4
GLDC	0.35	0.8	-1.1	2.6	0.8	0	1	4684	1.6	0.9	3.1	1.7	-0.5	-1.3	0.3	-1.2	-0.1	0.92	3740	1	1.3	2.9	3.3	-1	-1.8	-0.2	-2.3	-1.2	0.24	1064	11.4	24.8	9.6	15.7	-0.6	-1.7	0.4	-1.2	0	0.96	3256	24.7	35.5	12.3	18.5	-0.1	-1.2	1	-0.1
HIST1H1C	0.35	-0.6	-2.5	1.2	-0.6	0	1	5689	35.4	60.3	35.9	76.3	-1.5	-2.3	-0.8	-4.3	-3	0.0026	103	20.7	59.5	27.3	62.3	-0.2	-1.3	0.9	-0.4	0	0.97	10328	21.8	30.3	25.3	63.9	1	-0.3	2.2	1.6	0.1	0.89	1747	28.1	11.8	33.9	15.1	0.5	-0.9	1.9	0.7
METTL21C	0.35	NA	NA	NA	NA	NA	NA	NA	NA	NA	NA	NA	NA	NA	NA	NA	NA	NA	NA	NA	NA	NA	NA	NA	NA	NA	NA	NA	NA	NA	NA	NA	NA	NA	NA	NA	NA	NA	NA	NA	NA	NA	NA	NA	NA	NA	NA	NA	NA
RHOBTB3	0.35	-0.5	-2.1	1	-0.7	0	1	5223	12.4	13.1	8.5	8.3	0.1	-0.6	0.6	0.1	0	1	12762	0.6	0.6	1.2	1	-2	-2.9	-1.1	-4.3	-3	0.0028	87	1.1	4.9	1.8	4.8	-0.7	-1.9	0.6	-1	0	0.97	4064	4.9	6.4	4.9	5.5	-0.8	-2.7	1	-0.9
R3HCC1	0.35	1.2	-1	2.8	1.1	0	1	2798	3.5	1.7	5.7	3	-0.2	-0.8	0.4	-0.6	0	1	7884	12	13.4	12.2	13.9	1.1	0.1	2	2.3	1.1	0.25	1114	43.5	22.2	40.4	26.2	-0.3	-1.6	1	-0.4	0	1	8711	13.1	18.9	15.9	27.8	0.5	-0.9	2	0.7
ABCA17P	0.35	0.6	-1	2.1	0.8	0	1	4601	4.8	3.5	3.9	2.7	0.2	-0.4	0.8	0.7	0	1	7085	17.2	16.5	10.4	12.8	2.4	1.4	3.5	4.6	3.4	0.00073	67	2.2	0.1	3.3	0.2	0.2	-1.2	1.4	0.2	0	1	10340	0.2	0.2	0.5	0.5	0.3	-1.4	2.1	0.3
MED12L	0.35	-0.1	-1.4	1.2	-0.2	0	1	10926	9.9	10.1	2.6	4.6	0.2	-0.3	0.8	0.8	0	0.99	6108	3.1	2.9	3.4	2.9	0.2	-0.8	1	0.3	0	0.97	10434	2.2	2.1	2.2	1.8	-0.1	-1.3	1	-0.2	0	1	10838	0.9	1.2	0.9	1.3	-0.3	-1.7	1.2	-0.3
CXorf67	0.35	-0.4	-2.1	1.3	-0.4	0	1	7855	106.3	196.7	37.1	254	1.4	0.6	2.1	3.7	2.4	0.015	182	38.7	21.6	41.6	41.2	0.3	-0.9	1.7	0.5	0.1	0.92	8719	2.3	0.3	10.2	1.2	NA	NA	NA	NA	NA	NA	NA	NA	NA	NA	NA	0.8	-1	2.8	0.9
LGR4	0.35	0.7	-0.8	2.2	0.9	0	1	3512	1	0.6	0.9	1	-0.1	-0.9	0.7	-0.2	0	1	12061	3.8	3.1	5.8	4.1	-0.8	-1.8	0.1	-1.6	-0.6	0.55	2826	5	9.2	5.9	8.8	-0.8	-2.1	0.4	-1.2	-0.1	0.96	2924	6.9	10.1	5.9	8	0.1	-1.9	1.7	0.1
RAP1GAP2	0.35	-0.3	-2.2	1.5	-0.3	0	1	9023	1.9	4.8	2	11.6	0.2	-0.6	0.9	0.4	0	1	9503	0.7	0.6	1	1.2	-0.8	-1.9	0.3	-1.4	-0.5	0.62	3566	1.4	2.1	2.7	3.8	-2.2	-3.6	-0.6	-2.5	-0.6	0.57	275	0.3	3	0.7	5.7	NA	NA	NA	NA
STAT3	0.35	0.1	-1.3	1.5	0.2	0	1	10768	4.8	5.3	1.9	4.7	-0.1	-0.6	0.4	-0.4	0	1	9838	50.2	51.8	23	25.5	1.8	0.9	2.7	4	2.7	0.0071	142	35.1	12.1	23.1	10.1	0.4	-0.7	1.4	0.8	0	1	5710	48.9	42.8	25	22.6	0.4	-0.9	1.8	0.6
TMPRSS13	0.35	NA	NA	NA	NA	NA	NA	NA	NA	NA	NA	NA	NA	NA	NA	NA	NA	NA	NA	NA	NA	NA	NA	-1.3	-2.4	-0.3	-2.6	-1.4	0.15	744	4.7	11.4	8.1	19	-1.5	-3.1	0.2	-1.7	-0.2	0.84	1335	1.3	3	5	6.2	-0.2	-2	1.4	-0.2
GSE1	0.36	-1	-2.9	0.6	-1.3	0	1	1958	18.4	33.2	16.8	19.8	0.2	-0.6	1	0.5	0	1	9099	4.4	3.4	8	5	-0.4	-1.2	0.4	-0.9	-0.3	0.8	5897	11.8	14.9	6.8	11.1	-0.9	-2.2	0.2	-1.5	-0.1	0.91	1867	8.6	14.8	8.8	12.3	-0.5	-1.8	0.8	-0.8
PDE6G	0.36	NA	NA	NA	NA	NA	NA	NA	NA	NA	NA	NA	0	-0.8	0.7	0	0	1	13499	2.8	2.5	6.3	6.4	0.9	-0.1	1.8	1.7	0.7	0.49	2391	7.6	3.7	12.9	7.2	0	-1.5	1.2	0	0	1	12488	18.5	16.4	33.7	26.7	0.1	-1.5	1.6	0.1
LOC100506178	0.36	NA	NA	NA	NA	NA	NA	NA	NA	NA	NA	NA	1	0	1.9	2	0.6	0.57	1197	0.9	0.3	2.5	1	1.5	0.4	2.6	2.8	1.6	0.12	581	4	0.7	5.9	2.3	-0.4	-1.9	0.9	-0.7	0	1	6542	0.5	1.1	1.3	1.9	2.1	0.3	3.3	2.3
NFE2	0.36	0.6	-1.5	2.2	0.6	0	1	6530	1	1.2	2.4	2.8	1	0	1.9	2	0.6	0.54	1086	3.4	0.8	8.9	3	2	0.5	3.3	2.3	1.1	0.25	1110	1.8	0.1	8.6	0.4	NA	NA	NA	NA	NA	NA	NA	NA	NA	NA	NA	NA	NA	NA	NA
ASPRV1	0.36	1.1	-0.8	2.8	1.2	0	1	2406	0.8	0.1	1.4	0.5	0.4	-0.6	1.6	0.8	0	0.99	5977	0.2	0	1	0.4	NA	NA	NA	NA	NA	NA	NA	NA	NA	NA	NA	NA	NA	NA	NA	NA	NA	NA	NA	NA	NA	NA	NA	NA	NA	NA
SNHG9	0.36	-1.2	-3.2	0.7	-1.3	0	1	1998	93.8	295.8	95	530.5	-0.4	-1	0.1	-1.5	-0.2	0.83	2478	122.8	175.6	110.8	115.5	0.9	0.1	1.6	2.2	1.1	0.29	1296	119.1	59	48.5	52.7	1.3	0.2	2.4	2.4	0.5	0.6	344	113.3	42.2	103.1	41.6	1.1	-0.2	2.3	1.7
PTPRU	0.36	-1.2	-2.7	0.5	-1.4	0	1	1539	0.1	0.5	0.1	0.9	0.5	-0.1	1.2	1.6	0.3	0.79	2134	1.6	1.2	2.2	2.2	-0.1	-0.9	0.7	-0.1	0	1	12136	19.3	21	15	16.2	0.7	-0.4	1.7	1.2	0.1	0.96	2978	24.1	18.2	14.6	14.4	0.6	-0.9	2.1	0.8
SLC7A5	0.36	1.1	-0.4	2.7	1.5	0	1	1214	11.6	5.2	5.4	4.5	-1.7	-2.4	-1	-4.8	-3.6	0.00032	68	5.6	17.1	7.9	22.8	-1.1	-1.9	-0.2	-2.5	-1.4	0.18	849	42.4	79.1	28.8	58.5	-0.3	-1.6	1.2	-0.3	0	1	9811	25.1	20.2	31.2	24	-0.5	-1.9	1	-0.6
FOXH1	0.36	0.3	-1.5	2.6	0.4	0	1	8610	1.5	1.1	2.9	3.8	0.5	-0.2	1.2	1.4	0.2	0.85	2677	16.9	11.9	23.8	19.3	-0.5	-1.4	0.3	-1.2	-0.4	0.69	4249	33.9	44.8	26.4	27.2	-1	-2.1	0.1	-1.8	-0.2	0.82	1155	44.4	71	32.3	34.2	-0.2	-1.5	1.2	-0.2
LOC158960	0.36	0.3	-2.1	2.1	0.2	0	1	10510	2.2	1.9	6.3	4.6	0.2	-0.5	0.8	0.4	0	1	9322	6.4	3.9	9.1	7	1.2	0.2	2.1	2.5	1.3	0.18	879	22.9	8.3	25	16.5	0	-1.3	1.2	0	0	1	12615	2.8	7.7	5.4	13.8	-0.7	-2.2	1	-0.8
HP08942	0.36	NA	NA	NA	NA	NA	NA	NA	NA	NA	NA	NA	NA	NA	NA	NA	NA	NA	NA	NA	NA	NA	NA	NA	NA	NA	NA	NA	NA	NA	NA	NA	NA	NA	NA	NA	NA	NA	NA	NA	NA	NA	NA	NA	NA	NA	NA	NA	NA
KITLG	0.36	-0.1	-1.8	1.5	-0.1	0	1	11654	8.7	8.9	9.1	7.9	0.3	-0.4	0.9	0.8	0	0.99	6180	25.4	16.3	33.8	12.4	0.5	-0.8	1.7	0.7	0.1	0.89	7813	0.7	0.3	1.8	1.1	NA	NA	NA	NA	NA	NA	NA	NA	NA	NA	NA	0	-1.8	2	0
HSP90B1	0.36	-0.1	-1.9	1.5	-0.1	0	1	10981	21.1	20.9	19.5	8.9	0.1	-0.4	0.7	0.5	0	1	9073	22.8	21.2	18.7	17.4	-0.5	-1.5	0.4	-1	-0.3	0.78	5565	111.5	170.9	100.4	99	0.2	-0.9	1.3	0.4	0	1	8626	193.8	157.1	102.4	104.6	-0.6	-1.9	0.6	-0.9
PFN4	0.36	NA	NA	NA	NA	NA	NA	NA	NA	NA	NA	NA	NA	NA	NA	NA	NA	NA	NA	NA	NA	NA	NA	NA	NA	NA	NA	NA	NA	NA	NA	NA	NA	NA	NA	NA	NA	NA	NA	NA	NA	NA	NA	NA	NA	NA	NA	NA	NA
ADAMTS2	0.36	1.4	-0.4	3.1	1.5	0	1	1118	0.4	0.1	0.7	0.2	1.1	0.2	2	2.4	0.9	0.36	683	0.4	0.1	0.9	0.4	0.5	-0.8	2	0.7	0.2	0.87	7204	1.2	0.6	2.8	2.2	0.3	-1.2	1.9	0.4	0	1	8953	0.9	0.3	2	0.8	1.5	-0.3	3.1	1.7
CSF3R	0.36	NA	NA	NA	NA	NA	NA	NA	NA	NA	NA	NA	0.2	-0.8	1.1	0.4	0	1	9203	0.1	0.1	0.5	0.6	0.6	-0.6	1.8	1	0.3	0.77	5305	0.4	0.2	1.3	0.5	-1.1	-2.7	0.4	-1.4	-0.1	0.93	2186	0.2	1.1	0.9	2.6	NA	NA	NA	NA
GDF9	0.36	0.1	-1.3	1.4	0.1	0	1	12008	1253.8	1082.4	344.9	580	0.6	-0.4	1.6	1.2	0.1	0.92	3650	69.2	63	109.3	165.8	1	0	2.1	2.1	1	0.34	1508	17.2	8.1	21.7	14.4	0.3	-0.9	1.4	0.5	0	1	7894	5	4.4	5	4	0.5	-0.7	1.7	0.8
PSORS1C2	0.36	0.4	-1.2	1.9	0.4	0	1	7611	0.8	0.6	1.4	1.2	0.3	-0.2	0.9	1.2	0.1	0.93	3849	166	144.7	88.7	80.6	2	1	3	4.2	2.9	0.0033	101	30.9	7	22.1	13.3	1.7	0.3	3.2	2.5	0.6	0.57	278	71.5	22.3	55	31.2	1.6	-0.1	3.2	1.8
GCNT3	0.37	-0.5	-2.1	0.9	-0.7	0	1	5250	65.8	85.3	50.2	66.1	0.1	-0.7	1	0.2	0	1	11347	11.6	12.3	20.1	40.1	1.7	0.5	3	2.8	1.5	0.13	628	3.4	0.2	7.2	0.8	-0.4	-1.9	1	-0.6	0	1	7167	2.6	4.2	5.5	6.2	1.7	-0.4	3.6	1.6
LAIR2	0.37	NA	NA	NA	NA	NA	NA	NA	NA	NA	NA	NA	NA	NA	NA	NA	NA	NA	NA	NA	NA	NA	NA	NA	NA	NA	NA	NA	NA	NA	NA	NA	NA	NA	NA	NA	NA	NA	NA	NA	NA	NA	NA	NA	NA	NA	NA	NA	NA
SLC4A11	0.37	-0.3	-2	1.3	-0.4	0	1	8633	16.8	18.5	15	12.2	-0.1	-0.8	0.5	-0.4	0	1	10000	54.7	60	65.4	55.1	1.1	0.3	1.9	2.7	1.5	0.14	685	116.9	61.3	97.2	36.7	0.5	-0.7	1.6	0.8	0	1	5357	64.4	42.9	78.8	22.1	-0.3	-1.5	0.9	-0.4
C4orf19	0.37	-0.6	-2.3	1.2	-0.7	0	1	5583	4.6	10.1	4.4	15.7	0.2	-0.7	1.1	0.4	0	1	9342	1.5	0.9	3.9	2.1	-1.3	-2.3	-0.3	-2.6	-1.4	0.16	783	2.4	6.6	4.6	5.7	-1.2	-2.5	0.1	-1.8	-0.2	0.82	1120	1.6	5.2	3.2	6.4	-1.4	-2.9	0	-1.9
ZNF672	0.37	1	-0.5	2.6	1.3	0	1	1920	9.9	4.2	8.5	5.6	-0.9	-1.7	-0.2	-2.3	-0.9	0.38	743	4.3	6.2	10	7	-1.7	-2.7	-0.6	-3	-1.7	0.088	477	3.9	8.6	8.3	6.7	-0.5	-1.7	0.8	-0.7	0	1	6416	7.2	7.9	7.1	9.4	-0.5	-2.1	1	-0.6
ZNF415	0.37	0.4	-1.2	2.1	0.5	0	1	6683	6	4.9	6.4	7.9	0	-0.6	0.6	0	0	1	13384	13.6	11.1	16	12.8	0.5	-0.6	1.5	0.9	0.2	0.82	6238	4.5	3.6	6	4.6	0.1	-1.3	1.8	0.2	0	1	10465	3.2	2.1	5.4	5	-0.3	-2	1.3	-0.4
HLA-C	0.37	NA	NA	NA	NA	NA	NA	NA	NA	NA	NA	NA	-0.7	-1.6	0	-1.8	-0.5	0.65	1440	2.9	3.5	8.8	7.9	-0.9	-1.9	0.2	-1.6	-0.6	0.55	2854	4.5	7.2	10.6	16.1	-1.2	-2.8	0.5	-1.4	-0.1	0.93	2351	6	21.8	9.1	28	-0.9	-2.3	0.5	-1.2
OTUD5	0.37	0	-1.4	1.5	0	0	1	12595	40	44.9	26.3	23.6	1.2	0.6	1.8	3.9	2.6	0.0081	152	23.2	12.3	19.8	10.4	0.6	-0.3	1.5	1.4	0.5	0.64	3703	25.3	24.3	19	30.2	2	1	3.1	3.7	1.7	0.082	29	35.1	8.4	22.6	5.6	0.2	-0.9	1.4	0.4
LRRC58	0.37	NA	NA	NA	NA	NA	NA	NA	NA	NA	NA	NA	-0.3	-1.2	0.6	-0.6	0	1	8111	0.7	0.9	1.8	2.5	0.3	-0.7	1.2	0.6	0.1	0.91	8380	2.8	2.8	3.7	2.8	0.4	-0.7	1.6	0.8	0	1	5628	3.3	2.1	3.5	2.6	-0.2	-1.4	1.1	-0.2
BHMT	0.37	0.1	-1.5	1.5	0	0	1	12248	0.2	0.2	0.4	0.3	0.4	-0.3	1.2	1.2	0.1	0.92	3821	6.5	3.5	12.3	5.9	2	0.8	3.3	3.4	2.1	0.037	265	11.8	2.2	14.2	4.5	-0.8	-2.3	0.7	-1	0	0.98	4173	9.9	21.7	17.6	29	0.1	-1.8	1.9	0.1
ACSL4	0.37	0.3	-1.3	1.9	0.4	0	1	8650	2.1	1.5	2.1	2.5	1.1	0.5	1.6	4.1	2.9	0.0038	130	26.7	13.7	20.5	8.6	-0.4	-1.2	0.4	-1	-0.3	0.79	5747	6.7	9.5	6.1	6.9	0.2	-1.1	1.4	0.3	0	1	10095	11	9.6	9.8	8.8	0	-1.2	1.3	0.1
CLDN4	0.37	NA	NA	NA	NA	NA	NA	NA	NA	NA	NA	NA	1.8	-0.6	3.9	1.5	0.2	0.82	2368	9.3	1.8	55.4	6.4	-0.2	-1	0.6	-0.4	-0.1	0.96	9871	360.7	418.2	264.1	225.1	-1.4	-3.2	0.4	-1.6	-0.1	0.89	1729	51.6	88.4	89	104.7	0.1	-1.6	1.7	0.1
NLRP2	0.37	0.1	-1.7	1.7	0.1	0	1	12019	176.6	134.6	157.8	81.7	0	-0.5	0.6	0.1	0	1	12650	357.2	365.1	195.7	162.6	0.5	-0.3	1.2	1.2	0.4	0.69	4265	613.6	635.4	169.5	223.5	0	-0.8	0.9	0.1	0	1	11760	702.4	752.3	181	211.7	-0.2	-1.2	0.7	-0.4
PIP5KL1	0.37	1.6	-1.3	3.5	1.4	0	1	1635	3.8	1.8	10.7	5.6	-0.2	-1	0.7	-0.4	0	1	9522	0.3	0.5	1.5	2	0.6	-0.7	1.8	0.9	0.3	0.8	5931	0.3	0.1	1.1	0.6	NA	NA	NA	NA	NA	NA	NA	NA	NA	NA	NA	NA	NA	NA	NA
LRRN4	0.37	-0.1	-1.8	1.5	-0.1	0	1	11693	4.4	6.2	4.9	8.2	-0.2	-1.1	0.5	-0.6	0	1	8213	0.2	0.2	0.7	0.6	NA	NA	NA	NA	NA	NA	NA	NA	NA	NA	NA	NA	NA	NA	NA	NA	NA	NA	NA	NA	NA	NA	NA	NA	NA	NA
MT1H	0.37	0	-1.7	1.6	0	0	1	12802	9.9	13.5	11.7	16	-1	-1.7	-0.3	-2.8	-1.4	0.17	421	4.1	14.2	8.3	24.3	-0.3	-2	1.2	-0.3	0	0.97	10354	64.7	65.2	204.3	80.1	-0.3	-1.7	1.1	-0.4	0	1	8676	255.2	325.9	317	267.1	-0.8	-3.9	1.4	-0.7
HSPD1	0.37	0	-1.4	1.5	0	0	1	12419	14.7	16	8	15.4	-0.2	-0.8	0.4	-0.5	0	1	8829	55.3	62.7	43.8	57.5	-0.4	-1.1	0.3	-1.1	-0.3	0.76	5187	220.3	322	71	112.3	-0.2	-1.2	0.7	-0.5	0	1	8071	272.5	293.1	105.7	117.4	0.1	-1	1.3	0.2
ASB2	0.38	0.7	-1.1	2.3	0.7	0	1	5123	4	5.7	3.4	13.9	0	-1.1	0.9	-0.1	0	1	13183	0.1	0.2	0.5	1	NA	NA	NA	NA	NA	NA	NA	NA	NA	NA	NA	-0.5	-2.5	1.9	-0.5	0	1	7584	0.7	0.9	2.7	3.7	NA	NA	NA	NA
FAM195B	0.38	0.6	-0.9	2.2	0.8	0	1	4147	21.2	14	12.9	13.2	-0.3	-1.1	0.4	-0.7	0	1	6610	5.8	7.4	8.7	12.5	-1.5	-2.5	-0.7	-3.4	-2.1	0.036	262	6.4	21.5	13.7	18.2	-1.3	-2.8	-0.1	-2.1	-0.3	0.73	712	7	26.5	13.7	30.7	-0.9	-2.1	0.4	-1.3
RASSF1	0.38	1.4	-0.6	3.2	1.4	0	1	1520	5.4	3.3	9.9	5.9	-0.7	-1.5	0	-1.8	-0.4	0.68	1534	30.5	50.6	29.5	66.2	0.6	-0.4	1.6	1.2	0.4	0.72	4560	37.3	19.1	33.4	19.8	0.1	-1.1	1.2	0.2	0	1	11287	20.4	17.7	22.2	13.1	-0.1	-1.5	1.2	-0.2
ART5	0.38	0.5	-1.4	2.3	0.5	0	1	6665	11.4	9.7	15.4	10.5	-0.2	-1	0.5	-0.6	0	1	8082	2.3	3.7	3.8	7.8	NA	NA	NA	NA	NA	NA	NA	NA	NA	NA	NA	1.8	-0.3	3.2	1.7	0.2	0.84	1322	3.2	0.5	8.8	1.8	NA	NA	NA	NA
OCIAD2	0.38	NA	NA	NA	NA	NA	NA	NA	NA	NA	NA	NA	-1.2	-1.8	-0.3	-2.7	-1.2	0.23	503	0	0.8	0.1	3.7	NA	NA	NA	NA	NA	NA	NA	NA	NA	NA	NA	NA	NA	NA	NA	NA	NA	NA	NA	NA	NA	NA	0.2	-1.6	2	0.2
MSL3P1	0.38	0.5	-1.4	2.2	0.5	0	1	7289	5.8	4	9.7	4.1	0.4	-0.2	1	1.5	0.2	0.83	2507	47.7	35.8	37.3	27.4	0.8	-0.3	1.8	1.5	0.6	0.58	3188	4.4	2.2	7.3	5	-0.9	-2.2	0.3	-1.4	-0.1	0.94	2450	1.8	5.1	2.9	7	0.2	-1.3	1.6	0.2
NHLRC1	0.38	NA	NA	NA	NA	NA	NA	NA	NA	NA	NA	NA	-1.2	-2.2	-0.4	-2.9	-1.5	0.13	350	0.3	1	2.2	2.5	NA	NA	NA	NA	NA	NA	NA	NA	NA	NA	NA	NA	NA	NA	NA	NA	NA	NA	NA	NA	NA	NA	NA	NA	NA	NA
ZBTB46-AS1	0.38	NA	NA	NA	NA	NA	NA	NA	NA	NA	NA	NA	-0.3	-1.2	0.5	-0.8	0	1	6547	1.2	1.7	3.8	4.7	1.7	0.5	2.7	2.7	1.5	0.14	689	1.6	0	5.2	0.1	NA	NA	NA	NA	NA	NA	NA	NA	NA	NA	NA	-0.5	-2.3	1	-0.7
UAP1L1	0.38	1.2	-1.7	3.5	0.9	0	1	3536	2.3	1.1	6	2.6	0.2	-0.8	1.3	0.4	0	1	9544	2.3	1.1	7	3.8	-0.1	-0.9	0.8	-0.1	0	1	12228	20.2	19.3	15.8	15.8	0.3	-0.8	1.5	0.5	0	1	7831	25.5	19	17	17	0.2	-1.3	1.7	0.3
B2M	0.38	1.3	-0.7	3.2	1.2	0	1	2059	38.7	20.5	49.2	26.4	0.1	-1	1	0.1	0	1	12651	10.5	13.4	21	33.9	-1.2	-2.6	0	-2	-0.9	0.37	1679	18.2	50.8	32.5	87.7	-2.3	-4.3	-0.4	-2.4	-0.5	0.63	380	30.1	126.4	68.6	141.1	0.8	-1.4	2.6	0.7
ZFAT	0.38	-0.5	-2.2	1.3	-0.5	0	1	6941	3.8	5	3.5	4.8	-0.1	-0.8	0.7	-0.1	0	1	12304	1.8	1.9	2.9	3.1	0.2	-0.8	1.3	0.4	0	0.96	10065	2.3	1.9	5.8	5.2	-0.9	-2.4	0.4	-1.3	-0.1	0.94	2554	1.3	2.7	3.3	3.7	-0.6	-2.4	1.1	-0.7
TBX3	0.38	0.2	-1.4	2	0.2	0	1	9861	9.8	8.3	8.3	6.7	-0.8	-1.8	0	-1.9	-0.5	0.63	1350	4.6	6	10	12	-0.2	-1	0.5	-0.6	-0.1	0.91	8273	33.5	38	24.1	12.7	0.9	-0.5	2.1	1.3	0.1	0.95	2824	39.7	25	40	19.1	-0.2	-1.6	1.1	-0.3
UCP2	0.38	0	-1.4	1.4	0	0	1	12723	140.7	123.6	55.3	60.4	0	-0.7	0.6	-0.1	0	1	12702	25.3	26.8	22.6	26.2	-0.6	-1.7	0.7	-0.8	-0.2	0.86	7070	44.1	42.1	86.8	42.7	-1.4	-2.7	-0.1	-2.1	-0.3	0.73	692	86.2	141.9	86.4	98.1	0.9	-0.7	2.1	1.1
NIPA2	0.38	0.1	-1.6	1.5	0	0	1	12480	32.2	31.8	25.3	19.6	0.3	-0.3	0.8	0.9	0	0.98	5496	54.8	46.8	33.6	32.3	-0.6	-1.5	0.2	-1.5	-0.5	0.59	3300	30.8	46.9	22.5	28.8	-0.2	-1.3	0.8	-0.4	0	1	8534	49.5	61.1	29.2	39.4	-1.1	-2.3	0.2	-1.6
PNMA1	0.38	0.5	-1.4	2	0.5	0	1	6796	82.2	61.1	64.6	44.6	-0.3	-0.8	0.2	-1	0	0.97	4952	102.3	127.3	49.5	58.9	-1.1	-1.9	-0.2	-2.3	-1.2	0.25	1078	24.5	36.5	19.5	31	-0.8	-2.2	0.4	-1.2	-0.1	0.96	2962	38.8	63.3	18.6	67.2	-0.5	-2.3	1.1	-0.6
TXNIP	0.38	2.1	0.4	3.8	2.5	0	1	138	2.4	0.1	2.3	0.4	-0.1	-0.9	0.6	-0.2	0	1	11269	16.7	21.4	17.8	21	-1.3	-2.3	-0.5	-2.9	-1.6	0.1	524	14.2	29.9	13.6	27.7	-1.3	-2.7	0	-1.9	-0.3	0.78	867	14.6	31.8	19.6	29	-0.8	-2.6	0.5	-1.2
CRYAB	0.38	NA	NA	NA	NA	NA	NA	NA	NA	NA	NA	NA	NA	NA	NA	NA	NA	NA	NA	NA	NA	NA	NA	NA	NA	NA	NA	NA	NA	NA	NA	NA	NA	NA	NA	NA	NA	NA	NA	NA	NA	NA	NA	NA	NA	NA	NA	NA	NA
RAB9A	0.39	2.6	0.6	4.2	2.5	0	1	136	27.9	4.3	31	7.1	1.3	0.7	1.8	5	3.7	0.00018	50	178.8	89.8	93.6	43.6	0.6	-0.2	1.4	1.4	0.5	0.62	3604	49.5	30.3	31.6	23.5	0.4	-0.7	1.5	0.8	0	1	5674	53.4	33.7	34.6	26.2	0.9	-0.4	2.2	1.4
NDUFV1	0.39	1.6	-0.5	3.4	1.5	0	1	1161	90.8	32.8	97	37.5	0.4	-0.2	0.9	1.3	0.2	0.88	3033	161.2	144.1	98.3	85	0.6	-0.1	1.4	1.7	0.7	0.51	2507	621.3	528.3	214.4	200.6	-0.2	-1.3	0.8	-0.4	0	1	8801	566.6	702.2	312.5	287	0.1	-1	1.2	0.1
PPM1N	0.39	-0.4	-2.1	1	-0.6	0	1	6185	6.5	11.2	5.8	10.1	0	-0.6	0.6	0	0	1	14321	31.9	29.2	18.3	22.3	1	0.1	1.9	2.3	1.1	0.26	1147	7.7	3.1	9.2	3.9	1.2	-0.1	2.4	1.9	0.2	0.8	1019	9.8	3.1	10	5.2	-0.6	-2	0.9	-0.8
ATG4A	0.39	0.4	-1.1	2	0.6	0	1	6371	31.3	28.3	13.4	30	0.9	0.3	1.5	3.1	1.7	0.089	292	17.7	10.9	13.6	13	0.9	0	1.8	2.1	1	0.33	1490	13.9	6	12.4	6.8	-0.4	-1.8	0.9	-0.6	0	1	6774	6.2	8.6	8.9	10.2	0.8	-0.5	2	1.2
CNN2	0.39	0.5	-1.4	2.5	0.5	0	1	6692	4.6	3	5	6.7	-0.2	-0.9	0.4	-0.6	0	1	8055	12.8	14.4	12.6	16.1	-0.1	-0.9	0.8	-0.2	0	1	11962	25.1	18.5	26.3	13.1	-0.9	-2.1	0.3	-1.4	-0.1	0.92	2119	11.6	21.6	12.2	17.5	-0.3	-1.8	1	-0.5
PDLIM2	0.39	0	-1.5	1.4	0	0	1	12873	35.3	43.8	24.1	32.2	-0.7	-1.5	0	-1.9	-0.5	0.62	1306	1.9	4.3	5.2	12.8	0.4	-1.1	2.2	0.6	0.1	0.92	8647	1.4	1.3	4.5	6.8	NA	NA	NA	NA	NA	NA	NA	NA	NA	NA	NA	NA	NA	NA	NA
TFCP2L1	0.39	-1.5	-3.2	0.2	-1.7	0	1	792	0.5	1.7	0.7	2.3	0.1	-0.6	0.7	0.2	0	1	11546	13.1	13	12.8	13	0.8	0	1.6	2	0.9	0.35	1589	51.9	40.4	22.7	25.8	0.9	-0.2	1.8	1.6	0.1	0.88	1660	69.6	50.5	25.2	25.7	0.6	-0.7	1.9	1
PHF6	0.39	0.5	-0.8	1.9	0.8	0	1	4632	77.6	71.3	19.1	48.5	0.7	0.1	1.2	2.2	0.8	0.44	844	25	16.7	16.6	19.6	1.1	0.3	2	2.7	1.5	0.14	723	11	4.6	10.9	5.6	-0.2	-1.4	1	-0.2	0	1	10290	9.1	9.3	10.8	13	-0.4	-1.6	0.9	-0.6
C5orf51	0.39	-0.3	-1.9	1.1	-0.4	0	1	7971	4.6	5.5	1.9	4.6	-0.3	-0.9	0.2	-1.1	-0.1	0.95	4429	6.2	7.5	5.6	6.3	-0.6	-1.4	0.2	-1.4	-0.5	0.61	3473	5	6.3	5.2	4.4	-0.5	-1.6	0.7	-0.8	0	1	5585	5.9	7.8	5.1	5.8	-0.5	-1.7	0.7	-0.8
APH1A	0.39	-0.5	-1.9	0.9	-0.7	0	1	5561	56.4	80.9	21.2	43.7	-0.4	-1	0.2	-1.3	-0.1	0.9	3236	23.3	32.7	17.4	22.5	-1.2	-2.3	-0.2	-2.3	-1.2	0.25	1086	15.7	26.9	22.7	21.9	-0.3	-1.5	0.9	-0.5	0	1	8260	26.6	26.4	27	20.7	-0.8	-2.1	0.4	-1.3
SMYD2	0.39	0.1	-1.4	1.7	0.1	0	1	10996	3.9	4	2.9	6	0.3	-0.2	0.9	1.2	0.1	0.92	3840	31.4	23.7	23.4	19.8	-1.1	-2	-0.3	-2.7	-1.5	0.13	645	13.3	27.5	14	21.5	-0.5	-1.7	0.6	-0.9	0	1	4946	9.1	15.4	10.3	13.3	-0.3	-1.5	1.1	-0.4
SLCO2A1	0.39	0	-2.1	1.8	0	0	1	12251	1.7	1.5	3.2	2.3	NA	NA	NA	NA	NA	NA	NA	NA	NA	NA	NA	-1.8	-2.9	-0.7	-3	-1.8	0.078	427	1.7	6	3.3	10.9	-1.8	-3.6	0.3	-1.7	-0.2	0.85	1436	1.6	3.1	6.5	7.6	-3.7	-5.8	-2.2	-4.8
WBP2	0.39	0	-1.5	1.5	0	0	1	13049	24	30.3	15.9	24.7	0	-0.7	0.5	-0.1	0	1	12820	20.8	23.9	17.6	16.7	-0.9	-1.7	0	-2	-0.9	0.36	1626	18.9	27.9	17.3	16.2	-0.6	-1.8	0.4	-1.1	0	0.97	3626	19.7	28.4	17.5	14.9	-0.7	-2	0.5	-1.1
KLF11	0.4	0	-1.5	1.5	0	0	1	12812	32.8	35	20.6	21.1	-0.1	-0.7	0.4	-0.4	0	1	10070	13.2	14.5	9.7	11.6	-0.1	-0.9	0.8	-0.1	0	1	12761	6.2	4.8	7.5	4.5	-0.1	-1.1	1.1	-0.1	0	1	12222	8.5	7.1	7.4	6.1	0.4	-1.4	1.9	0.4
TIMP3	0.4	NA	NA	NA	NA	NA	NA	NA	NA	NA	NA	NA	-0.1	-1.1	0.8	-0.3	0	1	10995	0.2	0.3	1.2	0.9	-0.6	-1.9	0.6	-1	-0.3	0.8	5818	0.1	0.5	0.5	2	-1.1	-2.6	0.4	-1.5	-0.1	0.92	1952	0	0.2	0.1	0.7	NA	NA	NA	NA
C11orf88	0.4	-0.2	-2.3	1.6	-0.2	0	1	10353	1	1.8	3	4.3	NA	NA	NA	NA	NA	NA	NA	NA	NA	NA	NA	NA	NA	NA	NA	NA	NA	NA	NA	NA	NA	NA	NA	NA	NA	NA	NA	NA	NA	NA	NA	NA	NA	NA	NA	NA	NA
PROSER1	0.4	-0.9	-2.1	0.4	-1.3	0	1	1641	364.6	524.2	164.1	146.8	0.2	-0.5	1	0.7	0	1	7151	21.2	18.2	32.3	26.2	-0.9	-1.8	-0.1	-2.1	-1	0.32	1442	13.8	21.9	9.9	12.9	-0.2	-1.4	0.9	-0.4	0	1	8822	13	19.2	8.5	22.3	-0.9	-2.2	0.3	-1.5
PI4KAP2	0.4	0.2	-1.3	1.7	0.2	0	1	9905	0.5	0.5	0.6	0.6	-0.3	-0.8	0.3	-0.9	0	0.98	5213	1.1	1.2	1.3	1.4	0.7	-0.2	1.5	1.5	0.6	0.57	3078	5.5	4	3.5	5	-0.1	-1.2	1	-0.1	0	1	11965	2.6	2.8	2.4	1.6	0.6	-0.6	1.7	1
MAOA	0.4	0.2	-2.4	2.6	0.1	0	1	10929	0.5	0.8	1.4	2.8	1.5	0.7	2.3	3.8	2.5	0.014	173	2.3	0.4	3.7	1.1	1.6	0.4	3.4	2.7	1.5	0.14	722	1.8	0.1	3.3	0.3	-2	-3.3	-0.2	-2.2	-0.4	0.7	550	0	0.4	0	1	2.6	0.5	4.1	2.4
EFHC2	0.4	0.9	-0.7	2.5	1.1	0	1	2742	7.1	3.3	4.5	4.9	1.7	0.8	2.5	3.4	2.1	0.037	218	0.9	0.3	2.9	1.8	NA	NA	NA	NA	NA	NA	NA	NA	NA	NA	NA	NA	NA	NA	NA	NA	NA	NA	NA	NA	NA	NA	NA	NA	NA	NA
PHKA2	0.4	0.8	-0.5	2.3	1.2	0	1	2240	4.1	2.2	1.4	2.3	0.3	-0.3	1	0.9	0	0.97	5120	3	2.4	4	2.6	0.9	0	2	1.9	0.8	0.41	1900	4.5	1.7	9	3	1.2	-0.1	2.5	1.8	0.2	0.82	1118	3.5	1.3	5.5	1.4	0.3	-1.2	1.8	0.4
CLDN19	0.4	NA	NA	NA	NA	NA	NA	NA	NA	NA	NA	NA	-0.4	-1.4	0.5	-0.7	0	1	6568	3.2	4.1	7.3	9.1	0.2	-1	1.3	0.3	0	0.99	11095	24.1	19.8	30.2	16.6	0.3	-0.9	1.7	0.6	0	1	7348	45.8	37	36.5	34.7	-0.7	-2.3	0.7	-0.9
PUS7L	0.4	3.1	1.6	4.8	4.1	1.5	0.13	5	4.8	0.1	3.7	0.3	0.2	-0.4	0.9	0.7	0	1	7161	5.8	5.3	5.7	6.1	-0.8	-1.7	0.3	-1.4	-0.5	0.65	3751	2.8	3.5	4.1	3.8	0.3	-0.9	1.6	0.5	0	1	7602	7.1	6.6	7.9	8.2	0.1	-1.2	1.3	0.1
BAG3	0.4	1.6	-0.4	3.5	1.6	0	1	913	8.4	2.3	11.6	4.3	-0.2	-0.9	0.4	-0.6	0	1	7412	3.3	4.5	5.2	8.1	-0.5	-1.5	0.3	-1.1	-0.3	0.73	4736	11.1	13.4	12.7	11.3	0	-1.2	1.1	0	0	1	12458	13.1	13.8	12	13.2	-0.8	-2	0.5	-1.2
NET1	0.4	0.4	-1.1	1.7	0.5	0	1	7053	17.7	15	8.7	7	0	-0.6	0.6	0	0	1	13447	7.3	8.2	7.3	7.3	-0.8	-1.6	0	-2	-0.9	0.37	1657	6.9	9.8	5.5	5.6	-0.1	-1.3	1.1	-0.1	0	1	11796	7.3	6	6.3	5.9	-0.8	-2	0.7	-1
FAM183A	0.4	NA	NA	NA	NA	NA	NA	NA	NA	NA	NA	NA	-0.1	-1	0.9	-0.2	0	1	11756	0.1	0.2	0.9	1.2	NA	NA	NA	NA	NA	NA	NA	NA	NA	NA	NA	NA	NA	NA	NA	NA	NA	NA	NA	NA	NA	NA	NA	NA	NA	NA
WNT9A	0.4	0.1	-1.6	2	0.2	0	1	10825	3.2	3.3	4.5	6.6	0	-0.8	0.7	0	0	1	14286	0.8	0.9	1.9	2.6	0.6	-0.4	1.7	1.2	0.4	0.71	4446	4.5	1.6	8.3	2.9	-1	-2.3	0.4	-1.4	-0.1	0.93	2325	0.1	1	0.3	1.7	NA	NA	NA	NA
FHL1	0.4	3	1.4	4.6	3.7	1.2	0.22	10	8.5	0.3	8.6	0.8	1	-0.1	1.9	1.8	0.4	0.67	1514	2.5	1.1	8.2	3	-0.8	-1.8	0.6	-1.1	-0.3	0.74	4859	0.1	0.2	0.3	0.6	-1.5	-3.2	0.4	-1.5	-0.1	0.9	1810	0.2	1.4	0.9	4.2	NA	NA	NA	NA
MDFI	0.4	NA	NA	NA	NA	NA	NA	NA	NA	NA	NA	NA	0.1	-0.9	0.9	0.1	0	1	13218	0.1	0.1	0.9	0.3	0.3	-0.9	1.4	0.4	0.1	0.95	9761	3.5	1.9	7.6	3.9	1.1	-0.1	2.4	1.8	0.2	0.81	1106	19.7	7.9	24.2	10.4	1	-0.8	2.6	1.1
TCEAL7	0.4	NA	NA	NA	NA	NA	NA	NA	NA	NA	NA	NA	NA	NA	NA	NA	NA	NA	NA	NA	NA	NA	NA	NA	NA	NA	NA	NA	NA	NA	NA	NA	NA	NA	NA	NA	NA	NA	NA	NA	NA	NA	NA	NA	NA	NA	NA	NA	NA
EDNRB	0.4	NA	NA	NA	NA	NA	NA	NA	NA	NA	NA	NA	-0.5	-1.6	0.6	-0.9	0	0.99	5723	0.2	0.2	1	0.7	0.3	-1	1.4	0.4	0.1	0.95	9760	0.7	0.7	2	1.6	0	-1.6	1.5	0	0	1	12600	0.2	0.2	0.7	0.5	1	-0.6	2.7	1.2
RNF125	0.41	-0.4	-2.3	1.2	-0.5	0	1	7403	27.7	28.9	27.8	19.2	0	-0.6	0.5	-0.1	0	1	13253	46.2	45.7	28.3	22.2	0.6	-0.2	1.3	1.4	0.5	0.63	3609	14.2	9.8	7.4	6.8	0.3	-0.8	1.3	0.5	0	1	7707	20.3	15.2	12.5	8.1	-1	-2.4	0.2	-1.6
SLC34A2	0.41	-0.3	-1.8	1.1	-0.4	0	1	8242	415.2	468.8	304.9	389.7	-1	-1.9	-0.2	-2.3	-0.8	0.41	790	16.4	28.2	29.2	49	-0.1	-1.1	0.8	-0.3	0	0.99	11134	40.8	38	42.1	29.5	-2.8	-4.3	-0.9	-2.7	-0.6	0.54	182	0.8	7.2	1.3	12.2	1.4	-2.4	3.5	0.5
WFDC2	0.41	0.1	-1.2	1.4	0.2	0	1	10813	721	615.4	314	221.1	0.3	-0.2	0.9	1.2	0.1	0.92	3837	84.8	72.1	49.5	51.2	0.7	-0.4	1.7	1.2	0.4	0.7	4382	9	2.8	22.6	5	2.1	0.5	3.3	2.7	0.6	0.54	188	9.7	0.7	17.2	2.1	-0.2	-1.7	1.7	-0.2
LOC100130298	0.41	-0.4	-2.2	1.3	-0.4	0	1	7849	3.7	11	5.8	19.3	0.4	-0.4	1.1	0.9	0	0.98	5191	0.1	0.1	0.6	1.1	NA	NA	NA	NA	NA	NA	NA	NA	NA	NA	NA	NA	NA	NA	NA	NA	NA	NA	NA	NA	NA	NA	NA	NA	NA	NA
WSCD1	0.41	0.4	-1.4	2.2	0.4	0	1	8122	2.4	2.1	2.4	3.2	NA	NA	NA	NA	NA	NA	NA	NA	NA	NA	NA	0.4	-1.2	2	0.5	0.1	0.93	8888	0.2	0.1	0.7	0.7	NA	NA	NA	NA	NA	NA	NA	NA	NA	NA	NA	NA	NA	NA	NA
PRSS36	0.41	NA	NA	NA	NA	NA	NA	NA	NA	NA	NA	NA	-0.3	-1.1	0.4	-0.7	0	1	6592	1.4	2	2.3	3.8	1.9	0.6	2.8	2.9	1.6	0.11	546	1.2	0	4.3	0	NA	NA	NA	NA	NA	NA	NA	NA	NA	NA	NA	NA	NA	NA	NA
CLDN10-AS1	0.41	NA	NA	NA	NA	NA	NA	NA	NA	NA	NA	NA	NA	NA	NA	NA	NA	NA	NA	NA	NA	NA	NA	1.5	0.3	2.4	2.4	1.2	0.22	973	1.1	0	2.8	0	NA	NA	NA	NA	NA	NA	NA	NA	NA	NA	NA	NA	NA	NA	NA
BCKDHA	0.41	0.3	-1.4	2.1	0.3	0	1	8983	3.9	2.6	4.2	5.2	0	-0.6	0.5	0	0	1	13870	37.1	41.5	27.3	28.9	0.7	-0.3	1.5	1.4	0.5	0.64	3702	40.3	26.5	34.5	18.7	0	-1.3	1.2	0	0	1	12445	27.8	30.6	30	26	0.1	-1.1	1.4	0.2
SEMA6D	0.41	0.1	-1.6	1.7	0.1	0	1	11541	0.2	0.1	0.7	0.2	-1.3	-2.1	-0.2	-2.3	-0.9	0.39	744	0	0.4	0.1	1.4	-1	-1.9	0	-2	-0.9	0.38	1739	4.8	8.6	5.8	6.9	-0.6	-3.2	1.2	-0.7	0	1	6256	0.8	1.4	2.6	3.2	0.5	-1.6	2.3	0.5
OVCH2	0.41	-1	-2.8	0.7	-1.2	0	1	2294	2.2	8.8	3.2	10.6	0.8	0.1	1.7	2.2	0.7	0.48	948	0.7	0	3.5	0.1	NA	NA	NA	NA	NA	NA	NA	NA	NA	NA	NA	NA	NA	NA	NA	NA	NA	NA	NA	NA	NA	NA	NA	NA	NA	NA
CD86	0.41	NA	NA	NA	NA	NA	NA	NA	NA	NA	NA	NA	0.7	0	1.4	2	0.5	0.58	1223	3.2	1.8	4.4	4.4	0.6	-0.6	1.4	0.9	0.2	0.81	6107	0	0	0.2	0	NA	NA	NA	NA	NA	NA	NA	NA	NA	NA	NA	NA	NA	NA	NA
MAP1S	0.41	0.4	-1	1.8	0.5	0	1	6732	26.1	18.8	11.7	12.1	-0.3	-0.9	0.3	-1	0	0.97	5022	23.1	30.7	17.1	15.9	-1.3	-2.2	-0.4	-2.9	-1.6	0.1	530	9.5	17.7	11.6	13.8	-1.2	-2.3	-0.2	-2.2	-0.4	0.68	499	10.6	19.9	12.2	19.1	-1.3	-2.7	0.2	-1.7
PROM1	0.41	0.7	-0.7	2.3	1	0	1	3343	1.3	0.4	1.1	0.9	-0.3	-1	0.3	-0.9	0	0.97	5109	22.6	24.6	23.9	24.2	-0.3	-1.1	0.4	-0.8	-0.2	0.85	6782	47.6	63.2	28.5	30.3	-0.6	-1.6	0.4	-1.1	0	0.96	3579	58.9	82.1	30.6	34.6	-0.8	-2.2	0.4	-1.2
ADARB1	0.41	0.1	-1.5	1.5	0.1	0	1	11823	2.6	2.4	2.9	1.9	-0.5	-1.3	0.3	-1.2	-0.1	0.91	3473	0.3	0.9	0.7	2.2	0.5	-0.5	1.4	1	0.3	0.8	5875	1.8	1.1	2.9	1.4	0.7	-0.8	2.2	1	0	0.99	4353	1.4	1.1	3.2	2.9	0.7	-0.8	2.5	0.9
PLA2G3	0.41	NA	NA	NA	NA	NA	NA	NA	NA	NA	NA	NA	NA	NA	NA	NA	NA	NA	NA	NA	NA	NA	NA	-0.3	-2	1.1	-0.5	-0.1	0.94	9413	0.5	0.7	2.3	2.6	NA	NA	NA	NA	NA	NA	NA	NA	NA	NA	NA	NA	NA	NA	NA
ARHGEF15	0.41	NA	NA	NA	NA	NA	NA	NA	NA	NA	NA	NA	0.4	-0.9	1.4	0.6	0	1	8244	0.1	0	0.8	0.2	-2.9	-4.2	-1.8	-4.7	-3.5	0.00052	65	0	2.3	0.2	3.5	-1	-2.5	0.5	-1.3	-0.1	0.94	2474	0.3	1	0.7	2	-1.3	-3.5	0.2	-1.7
LOC101928303	0.41	NA	NA	NA	NA	NA	NA	NA	NA	NA	NA	NA	-1.3	-1.9	-0.5	-2.9	-1.4	0.15	376	0	0.5	0	1.9	-0.1	-1.3	1.2	-0.1	0	1	12587	0.9	0.7	3.9	2.4	NA	NA	NA	NA	NA	NA	NA	NA	NA	NA	NA	NA	NA	NA	NA
GTSE1-AS1	0.41	NA	NA	NA	NA	NA	NA	NA	NA	NA	NA	NA	-1	-1.9	-0.1	-2.1	-0.7	0.5	992	1.1	2.7	3	6.3	1	-0.5	2.6	1.5	0.5	0.6	3343	2.5	0.1	11.1	0.5	NA	NA	NA	NA	NA	NA	NA	NA	NA	NA	NA	NA	NA	NA	NA
COL6A1	0.41	1.6	-1.3	3.7	1.1	0	1	2500	17.5	4.9	29	7.3	1.1	0.3	1.8	2.8	1.4	0.17	409	8.7	4.5	11.2	6.5	-0.1	-1.4	1.2	-0.2	0	0.99	11800	1.7	2.7	3.6	6.5	0.5	-1.4	2.3	0.5	0	1	7643	3.2	3.4	6.8	8.7	-0.5	-2	0.9	-0.7
LEMD1	0.41	NA	NA	NA	NA	NA	NA	NA	NA	NA	NA	NA	NA	NA	NA	NA	NA	NA	NA	NA	NA	NA	NA	NA	NA	NA	NA	NA	NA	NA	NA	NA	NA	NA	NA	NA	NA	NA	NA	NA	NA	NA	NA	NA	NA	NA	NA	NA	NA
VSIG10	0.41	-0.2	-2	1.5	-0.2	0	1	10121	7.4	7.6	7	9	-0.4	-0.9	0.2	-1.3	-0.1	0.91	3292	21.9	25.1	11.1	12.6	1.1	0.3	1.9	2.9	1.7	0.098	510	68	39.2	35	16.6	-0.1	-1.1	0.9	-0.1	0	1	11661	83.1	80.8	62.2	27.6	0	-1.1	1.1	0
VMO1	0.42	0	-1.8	1.6	0	0	1	13003	15.4	19.2	19.9	26.4	-1.3	-2	-0.7	-4.3	-3.1	0.0023	102	32.5	87.1	32.5	80.5	0.3	-0.8	1.5	0.6	0.1	0.92	8437	15.3	9.8	28.3	15	0.4	-1.2	2.1	0.5	0	1	7754	3.8	1.5	9.7	4.9	-0.1	-1.6	1.7	0
ISL2	0.42	1	-0.6	2.6	1.2	0	1	2074	2.9	0.9	3.3	1.7	0.5	-0.3	1.2	1.2	0.1	0.92	3618	4.1	3.6	6.6	8.6	NA	NA	NA	NA	NA	NA	NA	NA	NA	NA	NA	NA	NA	NA	NA	NA	NA	NA	NA	NA	NA	NA	NA	NA	NA	NA
APOE	0.42	-0.1	-2	1.7	-0.1	0	1	11626	0.5	0.8	1.3	2.4	0.2	-0.7	1.1	0.5	0	1	8652	1.6	0.5	6.4	1.6	-1.6	-2.6	-0.4	-2.6	-1.4	0.15	756	45.6	80.9	74.2	71.3	-0.5	-1.8	0.8	-0.7	0	1	6085	73.4	122.9	46.3	134.8	-1.2	-2.5	0.2	-1.7
HSPA1L	0.42	-1.1	-2.8	0.9	-1.1	0	1	2751	2	4	2.8	6.2	0.3	-0.6	1.1	0.6	0	1	7826	0.7	0.5	1.9	1.6	-1.9	-2.9	-0.7	-2.9	-1.6	0.1	535	0	0.8	0.1	2.6	-1.7	-3.1	-0.1	-2.1	-0.3	0.73	671	0	0.7	0	2.1	NA	NA	NA	NA
BCL2L1	0.42	0.5	-0.9	2	0.7	0	1	5103	28.6	18.3	15.3	6.8	-0.3	-0.8	0.3	-0.9	0	0.98	5419	10.6	11.8	15.8	8.1	-0.5	-1.3	0.3	-1.1	-0.3	0.73	4757	21.8	24.5	15.5	14.9	0.2	-0.8	1.3	0.4	0	1	8551	15.5	11.8	10.5	7.4	0.4	-1	1.6	0.5
FBXO36	0.42	0.1	-1.7	1.6	0	0	1	12486	1	1.4	1.4	2	-0.1	-0.7	0.5	-0.2	0	1	11152	25.1	25.4	22.3	19.5	0.9	0	1.8	2	0.9	0.37	1689	15	8.1	13.7	8.5	-0.9	-2	0.3	-1.5	-0.1	0.92	1931	11.7	16.8	10	16.5	0.9	-0.5	2.2	1.2
HIPK1-AS1	0.42	NA	NA	NA	NA	NA	NA	NA	NA	NA	NA	NA	-1.4	-2	-0.6	-3.4	-2	0.047	231	0	1.2	0	7.1	NA	NA	NA	NA	NA	NA	NA	NA	NA	NA	NA	NA	NA	NA	NA	NA	NA	NA	NA	NA	NA	NA	NA	NA	NA	NA
SBSPON	0.42	-0.5	-2.3	1.4	-0.5	0	1	7321	0.3	0.7	0.6	1.5	0	-0.8	0.8	0	0	1	13866	0.2	0.2	0.6	0.9	-1.4	-2.7	-0.1	-2.2	-1	0.3	1370	0.4	1.7	1.2	3.6	-1.3	-2.8	0.2	-1.7	-0.2	0.85	1369	0	0.5	0.2	1.2	-1.9	-3.1	-0.2	-2.2
SERTAD4-AS1	0.42	NA	NA	NA	NA	NA	NA	NA	NA	NA	NA	NA	0.3	-0.6	1.1	0.6	0	1	7768	0.4	0.6	1.7	1.9	0.3	-1	1.7	0.5	0.1	0.93	9093	1.4	0.2	7.9	0.9	NA	NA	NA	NA	NA	NA	NA	NA	NA	NA	NA	NA	NA	NA	NA
FARP1	0.42	0.4	-0.9	1.9	0.7	0	1	5410	18.5	13	9.8	5.1	-0.3	-1.1	0.4	-0.7	0	1	7131	1	1.6	2.3	5.1	-0.5	-1.4	0.3	-1.2	-0.4	0.71	4482	7.8	10.5	7.3	9.1	0.4	-0.8	1.7	0.7	0	1	6119	6.9	3	11.6	2.9	-0.3	-1.5	1.1	-0.4
MANF	0.42	-0.1	-1.5	1.3	-0.1	0	1	11360	63.6	62.4	19.6	38.3	0.2	-0.4	0.9	0.6	0	1	7782	24.2	17.5	23.8	18	-0.9	-1.8	-0.2	-2.3	-1.2	0.25	1097	29	53.7	25.9	56.1	0.8	-0.3	2	1.4	0.1	0.93	2213	51.5	26.8	49.3	29.4	-0.6	-1.8	0.6	-1
CT55	0.42	-0.5	-2.3	1.3	-0.6	0	1	6378	0.2	0.6	0.5	1.5	0.4	-0.3	1.1	1.2	0.1	0.92	3728	4.6	2.7	8.2	3.4	1.7	0.5	2.7	2.9	1.6	0.11	548	3.8	0.6	6.3	1.7	0.8	-0.7	2.1	1.1	0	0.97	3862	1.3	0.5	4.1	1.4	0.9	-0.7	2.4	1.1
MTAP	0.42	-0.1	-1.8	1.6	-0.1	0	1	11186	1.2	2	1.1	3.3	-0.1	-0.8	0.7	-0.1	0	1	12851	1.1	1	2.3	2	-1.2	-2.4	-0.3	-2.6	-1.4	0.16	777	2.6	6.7	5.1	5.2	-1.5	-2.8	-0.2	-2.2	-0.4	0.7	560	1.5	4.7	2.8	5.5	0	-1.7	1.5	-0.1
CD274	0.42	NA	NA	NA	NA	NA	NA	NA	NA	NA	NA	NA	0.1	-1	1.4	0.3	0	1	10727	0.2	0.1	1	0.3	-1.6	-2.7	-0.4	-2.5	-1.3	0.18	855	0.5	2.7	1.5	4	-1.8	-3.5	0.1	-1.9	-0.2	0.8	1020	0.1	1.1	0.3	3	0.5	-1.3	2.4	0.6
HIPK4	0.42	-0.8	-2.3	0.7	-1.1	0	1	2829	5.8	11.9	3.2	11.6	-0.5	-1.2	0.2	-1.3	-0.1	0.89	3104	1.5	2.1	3	3.7	NA	NA	NA	NA	NA	NA	NA	NA	NA	NA	NA	NA	NA	NA	NA	NA	NA	NA	NA	NA	NA	NA	NA	NA	NA	NA
HIST1H2AH	0.43	0.1	-1.7	1.8	0.1	0	1	11920	196.9	163.3	204.5	84.2	-1	-2.2	0.2	-1.6	-0.3	0.8	2167	22.8	39.6	63.7	86.4	-2.6	-4	-0.6	-2.5	-1.3	0.18	873	4.3	60.5	8.4	217	2.4	0.6	4.1	2.6	0.6	0.54	201	60.4	5.8	114.5	12.6	0.3	-1.8	2.4	0.3
ITGB4	0.43	0.6	-0.8	2.2	0.9	0	1	4064	0.5	0.2	0.6	0.3	-0.2	-1.6	0.9	-0.4	0	1	9823	0	0.1	0.2	0.4	NA	NA	NA	NA	NA	NA	NA	NA	NA	NA	NA	NA	NA	NA	NA	NA	NA	NA	NA	NA	NA	NA	NA	NA	NA	NA
LEPR	0.43	NA	NA	NA	NA	NA	NA	NA	NA	NA	NA	NA	0.7	-0.2	1.7	1.5	0.2	0.83	2489	0.8	0.3	2.7	1.1	-0.5	-1.7	1.6	-0.6	-0.1	0.92	8559	0.6	0.7	1.9	3	-0.2	-1.6	1.1	-0.3	0	1	9538	0.2	0.2	0.5	0.6	NA	NA	NA	NA
AES	0.43	0.9	-0.9	2.6	1	0	1	3246	17	9.4	17.8	13.6	-0.4	-1	0.2	-1.3	-0.1	0.91	3361	71.3	101.7	44.5	77.6	1	-0.1	2.1	1.8	0.8	0.44	2113	13.9	6.6	19.9	11.8	0.4	-1	1.6	0.5	0	1	7592	5.8	5.5	8.5	7.4	-1.1	-2.5	0.2	-1.6
KRT23	0.43	0.4	-1.8	2	0.3	0	1	8784	0.4	0.8	1.2	1.8	NA	NA	NA	NA	NA	NA	NA	NA	NA	NA	NA	-0.2	-1.6	1.1	-0.3	0	0.97	10608	1.8	1.7	6.7	4	0.1	-1.7	1.7	0	0	1	12456	6.4	6.1	17.2	9.6	0.2	-1.5	1.8	0.2
PWARSN	0.43	-0.4	-1.9	1	-0.6	0	1	6307	3.7	6.6	3.3	7.8	0.4	-0.2	1	1.2	0.1	0.91	3384	14	12.8	11.1	14.1	0.5	-0.5	1.4	1	0.3	0.78	5617	16.3	14.1	17.8	15.3	-0.1	-1.3	1	-0.2	0	1	10783	23.3	26.7	20.1	27.5	-0.8	-2.1	0.5	-1.2
DDIT4L	0.43	0	-2.3	2.2	0	0	1	12328	0.8	0.8	2.4	2	-1	-2.1	0	-1.8	-0.4	0.66	1499	2	4.3	6.3	8.7	-0.3	-1.1	0.6	-0.5	-0.1	0.92	8820	10.5	11.9	9.9	11.1	-0.5	-1.8	0.7	-0.8	0	1	5439	4.6	7.2	7.4	7	0.3	-1.1	1.6	0.4
EPHB2	0.43	-0.2	-1.7	1.3	-0.2	0	1	10421	0.7	0.9	0.8	1.4	0.7	-0.3	1.6	1.5	0.2	0.83	2543	0.2	0	1	0.1	0.6	-0.6	1.7	1	0.3	0.78	5438	3.6	2.2	6.5	4.7	0.6	-0.8	1.9	0.8	0	1	5171	3.8	3.1	5.1	5.4	0.1	-1.4	1.5	0.1
BHMT2	0.43	NA	NA	NA	NA	NA	NA	NA	NA	NA	NA	NA	-0.3	-1.2	0.7	-0.5	0	1	8436	0	0.1	0.2	0.7	NA	NA	NA	NA	NA	NA	NA	NA	NA	NA	NA	0	-1.6	2	0	0	1	12734	0.6	0.4	1.7	1.7	NA	NA	NA	NA
NKG7	0.43	NA	NA	NA	NA	NA	NA	NA	NA	NA	NA	NA	NA	NA	NA	NA	NA	NA	NA	NA	NA	NA	NA	NA	NA	NA	NA	NA	NA	NA	NA	NA	NA	NA	2	0.3	3.2	2.4	0.5	0.61	368	3.1	0	11	0	NA	NA	NA	NA
TARS2	0.43	1.1	-0.5	2.8	1.3	0	1	1736	13.2	6.1	9.6	6.3	-0.1	-0.9	0.5	-0.4	0	1	10065	13.9	15.9	15.3	13.1	0.6	-0.3	1.4	1.3	0.4	0.68	4153	19.8	13.4	21	11.6	-0.4	-1.7	0.9	-0.6	0	1	7329	21.2	22.9	18.4	21.7	0.5	-1.1	1.7	0.6
NUAK2	0.43	0.8	-1.7	2.9	0.6	0	1	6155	4	2.9	7.9	7	-0.4	-1.4	0.6	-0.8	0	0.99	6205	0.6	0.2	2.2	1	0.3	-0.8	1.2	0.5	0.1	0.93	9054	10.4	8.9	12.4	8.1	0	-1.7	1.6	0	0	1	12846	3.6	1.8	10.7	3.1	0.5	-1	2.5	0.7
TAC3	0.43	NA	NA	NA	NA	NA	NA	NA	NA	NA	NA	NA	NA	NA	NA	NA	NA	NA	NA	NA	NA	NA	NA	NA	NA	NA	NA	NA	NA	NA	NA	NA	NA	NA	NA	NA	NA	NA	NA	NA	NA	NA	NA	NA	NA	NA	NA	NA	NA
PPP2R4	0.43	-0.8	-2.5	0.6	-1.1	0	1	2741	7.4	14.4	5.9	11.3	0.1	-0.5	0.7	0.4	0	1	9956	10.8	12.9	9.3	10.2	-1.1	-1.9	-0.3	-2.6	-1.4	0.16	793	15.5	27.4	13.6	23.5	0	-1.2	1	-0.1	0	1	12183	23.4	24.3	24.5	15.6	-0.8	-2.1	0.5	-1.2
METTL21A	0.43	-1.7	-3.3	0	-1.9	0	1	487	3.4	11.7	3.7	12.7	-0.1	-0.8	0.4	-0.4	0	1	9426	7.3	8.5	6.3	6.6	-1.1	-2	-0.3	-2.6	-1.4	0.16	776	1.7	4.7	2.4	4.8	-1	-2.4	0.1	-1.7	-0.2	0.85	1414	0.9	2.4	2.3	2.4	-0.3	-1.6	1.1	-0.4
NRIP1	0.43	0.9	-0.9	2.6	0.9	0	1	3477	4	2	3.7	2.2	0.1	-0.8	1.1	0.3	0	1	11045	0.3	0.3	0.8	1	-0.7	-1.9	0.5	-1.2	-0.4	0.71	4500	0.1	0.4	0.4	0.8	1.2	-0.4	2.8	1.5	0.1	0.91	1868	0.5	0.1	1.2	0.2	0.1	-2.3	2	0
MZT1	0.43	0.7	-1.6	2.3	0.5	0	1	6753	30.1	17.6	34.8	14.4	0	-0.6	0.6	0	0	1	14440	72.8	66.6	63.2	38.3	-0.9	-1.8	-0.1	-2.2	-1	0.3	1358	18	32	15.9	20.1	-1.2	-2.2	-0.1	-2.1	-0.4	0.72	640	18.6	30.1	13.2	21.6	-0.4	-1.5	0.8	-0.6
SREBF2	0.43	0	-1.5	1.5	0	0	1	12992	27.7	31.7	16.4	26.2	-1	-1.7	-0.1	-2.2	-0.7	0.46	908	0.9	2	2.1	4.4	-1.2	-2	-0.5	-3.1	-1.8	0.068	397	8.2	18.7	6.4	8	-0.6	-1.7	0.4	-1	0	0.97	3939	12.3	17	10	9.6	-0.4	-1.7	1	-0.6
GSTM1	0.43	NA	NA	NA	NA	NA	NA	NA	NA	NA	NA	NA	-0.3	-1.1	0.4	-0.8	0	0.99	6070	0.1	0.1	0.5	0.6	NA	NA	NA	NA	NA	NA	NA	NA	NA	NA	NA	NA	NA	NA	NA	NA	NA	NA	NA	NA	NA	NA	NA	NA	NA	NA
HSPB1	0.43	0.4	-0.9	1.8	0.6	0	1	5711	685.4	486	199.5	194	-0.3	-1	0.3	-0.9	0	0.99	5726	77.1	108.3	47	97.1	0.9	0	1.8	1.9	0.8	0.41	1927	64.8	29.1	54	41.4	-0.1	-1.5	1.3	-0.1	0	1	11930	72.9	64	70.1	89.8	-0.1	-1.9	2.7	0.1
FYB	0.44	NA	NA	NA	NA	NA	NA	NA	NA	NA	NA	NA	NA	NA	NA	NA	NA	NA	NA	NA	NA	NA	NA	-0.4	-1.6	0.9	-0.6	-0.1	0.91	8312	0.2	0.4	1	0.9	NA	NA	NA	NA	NA	NA	NA	NA	NA	NA	NA	NA	NA	NA	NA
PIGA	0.44	-0.3	-1.7	1.1	-0.4	0	1	8596	18.3	23.2	9.7	15.1	0.9	0.3	1.5	3	1.6	0.12	330	16.9	9.5	14.4	9.3	-0.2	-1.1	0.7	-0.4	0	0.96	10063	7.1	9.9	5.8	9	0.6	-0.6	1.7	1	0	0.98	4151	9.9	7.1	9.7	6.6	0.4	-0.8	1.6	0.7
CBLB	0.44	-0.9	-2.8	0.9	-1	0	1	3231	0.5	1.6	1.2	2.6	-0.3	-1.3	0.5	-0.7	0	1	6619	0.9	1.6	2.5	3.8	-0.8	-1.7	0.2	-1.6	-0.6	0.55	2873	5.1	8.4	7.3	9.4	0.2	-1.1	1.3	0.2	0	1	10388	7.6	7.4	9.2	7.6	-0.7	-2.4	1	-0.8
SPG20	0.44	0.1	-1.7	1.9	0.1	0	1	11775	2.1	1.6	2.1	2.9	-0.7	-1.5	0	-2	-0.6	0.58	1215	6.6	10.5	7.5	9.2	-0.8	-1.8	0.1	-1.7	-0.7	0.51	2574	8.1	14.3	7.2	12.9	-1.7	-3	-0.5	-2.7	-0.6	0.53	151	2.4	8.9	3.6	7.4	-0.1	-1.6	1.3	-0.1
IL22RA1	0.44	NA	NA	NA	NA	NA	NA	NA	NA	NA	NA	NA	-0.6	-2	0.3	-1.3	-0.1	0.91	3285	0.2	1	0.9	3.2	1.1	-0.4	2.5	1.4	0.5	0.62	3556	0.6	0	2.6	0.2	NA	NA	NA	NA	NA	NA	NA	NA	NA	NA	NA	NA	NA	NA	NA
WDR44	0.44	0.3	-1.1	1.9	0.4	0	1	7781	11.4	9.7	5.8	8.4	0.9	0.3	1.5	2.9	1.5	0.14	367	9.9	5.6	8.3	5.8	1	0	1.9	2	0.9	0.37	1673	4.2	1.7	4.6	2.8	0.7	-0.4	1.9	1.2	0.1	0.96	2976	7.6	3.8	5.9	3.8	1.8	0.2	3.4	2.3
SLBP	0.44	0.3	-1	1.7	0.5	0	1	7190	130	104.6	36	57	0	-0.5	0.6	0.1	0	1	12486	135.6	118.1	95.8	71.8	-0.5	-1.3	0.2	-1.3	-0.4	0.67	3993	86.9	116.2	47.5	68.5	0.1	-1	1.2	0.2	0	1	10531	72.7	68.8	44.5	42	-0.5	-1.9	0.8	-0.8
LOC441601	0.44	1.1	-0.5	2.6	1.4	0	1	1486	35.1	20.3	24.2	21.1	0	-0.6	0.5	-0.1	0	1	13032	15.9	16.8	15.9	15.7	0.6	-0.3	1.5	1.4	0.5	0.65	3754	19.7	14.4	19	21.5	0.1	-1.1	1.3	0.2	0	1	10949	16.9	15.9	18.5	18.8	0.1	-1.2	1.4	0.2
TLE3	0.44	-0.8	-3	1.4	-0.7	0	1	5188	0.6	1.9	1.3	3.4	0.3	-0.6	1	0.5	0	1	8309	6.6	6.1	10.5	8.7	0.8	0	1.6	2.1	0.9	0.34	1557	67.9	46.6	41.2	28.2	-0.4	-1.7	0.7	-0.8	0	1	5782	37.6	47.4	31.2	29.8	0.2	-1.2	1.4	0.2
FOLR1	0.44	2.2	0.4	4.1	2.4	0	1	165	11.5	0.6	12.6	1.8	0	-0.9	0.8	0	0	1	14281	17	12.7	35.7	21.2	-0.3	-1.1	0.5	-0.7	-0.2	0.87	7398	113.5	141.6	70.6	90	-0.8	-2.2	0.3	-1.3	-0.1	0.94	2466	28.6	49.7	37.8	39.2	0.2	-1.8	1.7	0.2
FLII	0.44	0.1	-1.3	1.5	0.1	0	1	11682	15.2	13.7	10	7.6	-0.6	-1.3	0.1	-1.7	-0.3	0.74	1779	7.3	9.5	11.1	8.3	-0.6	-1.4	0.2	-1.5	-0.5	0.58	3197	19.6	23.6	15.5	11.5	-0.7	-1.8	0.3	-1.4	-0.1	0.94	2433	26.6	32.2	28	15.6	-1.2	-2.5	0	-1.9
FASN	0.44	0.3	-1.2	2.1	0.4	0	1	7736	1.4	1	1.8	1.1	-0.7	-1.6	0.2	-1.5	-0.2	0.8	2195	1.8	2.1	4.3	3.5	-1.6	-2.4	-0.8	-3.8	-2.5	0.012	173	6.3	16.5	5.3	10	-0.3	-1.5	0.9	-0.4	0	1	8445	7.2	5.7	10	4.3	-1.2	-2.5	0.1	-1.8
PRDX2	0.44	0.2	-1.3	1.7	0.2	0	1	10316	63.4	55.8	33.1	29.5	-0.1	-0.7	0.5	-0.2	0	1	11235	47.7	48.5	42.4	41.7	1.5	0.7	2.3	3.9	2.6	0.0092	160	588.2	293.6	275.8	119.5	0.3	-0.8	1.4	0.5	0	1	7552	433	377	224	241.7	0.6	-0.6	1.8	1
TAP1	0.44	NA	NA	NA	NA	NA	NA	NA	NA	NA	NA	NA	0.4	-0.4	1.1	0.9	0	0.98	5340	1.8	1.4	2.8	3.8	-0.1	-1.4	1.1	-0.1	0	1	12452	0.3	0.4	1.3	1.3	NA	NA	NA	NA	NA	NA	NA	NA	NA	NA	NA	NA	NA	NA	NA
RBM28	0.44	0.7	-0.9	2.1	0.9	0	1	3615	47.3	30	34.1	13.7	0	-0.5	0.5	0.1	0	1	12440	51.1	51.1	27.9	29	0.4	-0.3	1.1	1.1	0.3	0.76	5193	38.4	34	20	15	0.4	-0.7	1.4	0.7	0	1	6410	36.2	28	23.1	19.8	0.6	-0.7	1.8	0.9
ATP1A3	0.44	NA	NA	NA	NA	NA	NA	NA	NA	NA	NA	NA	NA	NA	NA	NA	NA	NA	NA	NA	NA	NA	NA	0	-1.2	1.1	0	0	1	13337	0.5	0.4	1.2	1.1	0.6	-0.7	1.9	0.9	0	0.99	4835	2.2	1.9	4.2	3.5	-0.6	-2.2	1.4	-0.6
CTAG2	0.44	NA	NA	NA	NA	NA	NA	NA	NA	NA	NA	NA	0.2	-0.4	0.9	0.7	0	1	6983	6.7	4.3	10.5	6.4	1.5	0.5	2.8	2.9	1.7	0.092	492	6	0.2	13.6	0.8	1.6	0	3.1	2	0.3	0.75	823	4.8	0.5	10.2	1.6	0.7	-1	2.3	0.8
SUGT1	0.44	0.6	-0.9	2	0.8	0	1	4691	66.7	54.6	41.9	34.5	-0.2	-0.8	0.3	-0.9	0	0.98	5454	47.2	56.5	24.9	27.9	-1	-1.7	-0.2	-2.5	-1.3	0.19	907	32	55.4	16.6	25	-0.2	-1.2	0.8	-0.4	0	1	8980	39.4	45.5	24.6	21.1	-0.6	-1.7	0.6	-1
GYLTL1B	0.44	NA	NA	NA	NA	NA	NA	NA	NA	NA	NA	NA	-0.3	-1.4	0.9	-0.4	0	1	9660	4.4	5	11.6	14.6	-0.6	-1.5	0.2	-1.5	-0.5	0.59	3301	41.4	58.4	35.6	39.1	-1.2	-2.5	0	-1.9	-0.3	0.79	947	10.3	22	12.3	19.5	-0.3	-1.8	1.3	-0.4
HORMAD1	0.44	0.3	-1.4	2.1	0.3	0	1	8994	4.2	2.7	6.2	4.3	0.4	-0.3	1	1.2	0.1	0.92	3805	17.9	14.6	17.2	11.4	0.5	-0.5	1.4	1	0.3	0.77	5347	9.1	6.3	10	8	-0.4	-1.6	0.7	-0.7	0	1	6403	9.9	14	9.6	13	-0.1	-1.3	1.1	-0.1
TMBIM1	0.44	0.4	-1.3	2	0.4	0	1	7738	56.7	53.6	40.5	56.9	-0.2	-0.8	0.4	-0.5	0	1	8905	35	41.1	34.4	35.2	0.5	-0.3	1.2	1.1	0.3	0.73	4801	125.8	111.2	63.2	59.6	0.6	-0.4	1.6	1.1	0	0.97	3609	241	181.6	126.9	88.8	0	-1.2	1.2	0
2015-03-02	0.45	-0.1	-1.9	1.5	-0.1	0	1	11021	3.1	5.4	4.1	7.8	0.2	-1	1.1	0.3	0	1	10826	0.5	0.1	4.1	0.8	NA	NA	NA	NA	NA	NA	NA	NA	NA	NA	NA	-1.3	-2.6	0.2	-1.7	-0.2	0.86	1444	0	0.6	0	1.4	NA	NA	NA	NA
STT3B	0.45	1	-0.4	2.5	1.4	0	1	1354	17.3	8.1	9.9	5.9	0.3	-0.3	0.8	1	0	0.97	5057	16.1	13.6	11.6	9.2	-0.8	-1.7	0	-1.9	-0.8	0.4	1804	11.5	20.6	9.7	12.7	-0.9	-2	0.1	-1.7	-0.2	0.84	1360	14.6	21.1	9	9.7	-0.9	-2.1	0.2	-1.6
HSD17B3	0.45	NA	NA	NA	NA	NA	NA	NA	NA	NA	NA	NA	0.1	-0.8	1	0.2	0	1	11490	0.5	0.6	1.9	2.2	0.8	-0.4	2.4	1.4	0.5	0.64	3733	2.1	0.2	5.3	1.1	1.5	-0.2	3	1.7	0.2	0.84	1345	2.7	0.1	8.6	0.5	2	0.3	3.8	2.4
LOC643623	0.45	-0.9	-2.7	0.8	-1	0	1	3064	3.2	6.4	3.9	5.1	-0.2	-1	0.5	-0.5	0	1	8440	4.2	3.9	7.1	4.2	2.2	1.1	3.3	4.1	2.8	0.0049	119	5.1	0.6	6.4	1.6	-0.7	-2.1	0.7	-0.9	0	0.99	4803	1.9	5.3	3.7	9.7	-0.8	-2.3	1	-0.9
UBLCP1	0.45	-0.6	-1.9	0.8	-0.8	0	1	4785	9.3	12.2	4.5	7.1	-0.9	-1.5	-0.3	-2.9	-1.4	0.15	368	10.5	16.9	10.8	13.4	-0.7	-1.6	0.1	-1.7	-0.6	0.52	2616	7.1	10.3	8.7	8.4	-0.6	-1.7	0.6	-1	0	0.99	4460	9.8	12.9	9.5	11	-1.1	-2.3	0.1	-1.8
FAM127B	0.45	1.7	0	3.4	2	0	1	413	42	11.2	32.2	10.9	0.8	0.2	1.4	2.6	1.1	0.26	528	32	20	26.5	21.1	0.8	-0.1	1.7	1.7	0.7	0.49	2406	33.6	17.6	37.8	25.7	0.4	-0.7	1.7	0.8	0	1	5697	39	27.3	32.6	25.8	0.9	-0.5	2.2	1.2
GMFB	0.45	0.1	-1.3	1.6	0.1	0	1	11324	46.2	39.1	15.6	26.1	0.1	-0.5	0.7	0.3	0	1	10837	30.7	26.1	35.2	14.8	0	-0.8	0.8	0	0	1	13736	19.8	22.2	9.9	16.3	-0.1	-1.1	0.9	-0.1	0	1	11606	28.1	27.8	13.8	11.4	0.4	-0.8	1.6	0.7
TULP1	0.45	NA	NA	NA	NA	NA	NA	NA	NA	NA	NA	NA	-0.1	-1.1	0.7	-0.2	0	1	11494	0.2	0.2	1.2	0.9	NA	NA	NA	NA	NA	NA	NA	NA	NA	NA	NA	NA	NA	NA	NA	NA	NA	NA	NA	NA	NA	NA	NA	NA	NA	NA
TOB1	0.45	-0.1	-1.7	1.5	-0.1	0	1	11608	15.1	20.3	9.7	22.7	0.6	-0.4	1.4	1.2	0.1	0.92	3604	6	3.9	13.4	9.4	1.6	0.4	2.6	2.7	1.5	0.14	666	11.5	2.9	15.1	5.1	0	-1.5	1.6	0	0	1	12891	11.3	7.8	16.4	11.8	0.5	-1.5	2.3	0.5
VSNL1	0.45	NA	NA	NA	NA	NA	NA	NA	NA	NA	NA	NA	NA	NA	NA	NA	NA	NA	NA	NA	NA	NA	NA	1.3	-0.2	2.1	1.7	0.7	0.49	2404	0.2	0	0.9	0	-0.7	-2.2	0.7	-0.9	0	0.99	4759	1.8	3.5	4.2	5.4	NA	NA	NA	NA
CACNA1B	0.45	1.3	-0.4	3	1.5	0	1	1215	0.4	0.1	0.7	0.1	0	-0.7	0.6	0	0	1	13676	1	1.1	1.5	2	1.9	0.8	3	3.1	1.9	0.064	370	0.9	0.1	1.8	0.2	1.7	0.1	3.3	2.1	0.3	0.73	663	3.6	0.4	8.3	0.8	-0.1	-1.5	1.8	0
AKR1B1	0.45	-0.2	-1.9	1.5	-0.2	0	1	10453	21.7	36.9	16.3	56.8	-0.4	-1.2	0.4	-0.9	0	0.98	5295	3.2	4.4	9.8	9.7	-1	-1.9	-0.1	-2.2	-1.1	0.28	1261	8.7	15.9	11.5	16.7	-0.1	-1.3	1.3	0	0	1	12358	15	15	21.6	15	0.2	-1.1	1.6	0.3
DPRX	0.45	1.1	-2.7	2.9	0.4	0	1	7684	152.5	83.8	270.2	113.8	0.3	-0.4	0.8	0.8	0	1	6479	631.5	582.8	507	371.9	0.2	-0.9	1.2	0.3	0	0.98	10888	2.5	1.8	6.6	3.9	-0.2	-1.7	1.2	-0.2	0	1	10473	2.7	3.6	9.5	6	-1.7	-3.3	-0.1	-2.1
SPTSSA	0.45	0.8	-1	2.6	0.9	0	1	3670	4	1.9	5.1	3.1	-0.4	-1.1	0.2	-1.3	-0.1	0.89	3134	32.3	35.7	33.4	24.7	1.1	0.2	2	2.5	1.3	0.2	916	50.4	31.3	36	29.7	0.3	-0.8	1.4	0.5	0	1	7525	75	63.4	43.3	35.7	0.5	-0.8	1.9	0.8
KIT	0.45	-0.2	-1.7	1.3	-0.2	0	1	9787	17.4	15.5	12.9	7.6	-1.4	-2.3	-0.5	-3.1	-1.7	0.089	293	1.4	4.3	4.2	6.6	-0.9	-1.9	0.2	-1.6	-0.6	0.55	2859	4.2	5.7	5	7.6	-0.9	-2.4	0.6	-1.1	0	0.96	3427	3.2	7.4	3.8	10.3	-1.8	-3.5	-0.5	-2.7
DUSP7	0.45	-0.3	-1.9	1.4	-0.3	0	1	9491	59.9	57.5	52.1	34.5	-0.2	-0.8	0.4	-0.5	0	1	8273	6.5	7.5	7.9	8.5	1.7	0.8	2.6	3.8	2.5	0.012	172	15.5	5.8	13.6	7.3	1.3	0.1	2.6	2.2	0.4	0.7	546	21.7	9.5	26.7	14.6	1	-0.5	2.3	1.3
DPP4	0.45	NA	NA	NA	NA	NA	NA	NA	NA	NA	NA	NA	1.1	0.4	1.9	3	1.5	0.12	334	10.9	6.8	11.7	8.3	-1.7	-3	-0.1	-2.1	-1	0.34	1504	1.6	4.8	3.1	9	1.1	-0.7	2.7	1.2	0	0.96	3166	3.7	1.5	6.7	2.6	0.2	-1.6	2	0.2
LTA	0.45	NA	NA	NA	NA	NA	NA	NA	NA	NA	NA	NA	-1.3	-1.9	-0.5	-3.2	-1.8	0.071	270	0	0.4	0	1.9	0.9	-0.6	2.3	1.3	0.4	0.68	4102	1.2	0.3	4.1	1.8	NA	NA	NA	NA	NA	NA	NA	NA	NA	NA	NA	NA	NA	NA	NA
HMGN4	0.45	0.5	-1.2	2.1	0.5	0	1	6577	51.7	39.9	42.3	27.4	0.5	0	1.1	2	0.6	0.57	1161	143.3	104.6	77.5	47.9	0	-0.8	0.8	0	0	1	13425	29	31.9	17.9	18.9	-0.4	-1.8	1	-0.5	0	1	7839	51.4	52.4	66	44.4	0.1	-1.2	1.3	0.1
ACSL6	0.46	NA	NA	NA	NA	NA	NA	NA	NA	NA	NA	NA	NA	NA	NA	NA	NA	NA	NA	NA	NA	NA	NA	-0.3	-1.6	1	-0.4	-0.1	0.96	9901	0.2	0.3	0.8	1	NA	NA	NA	NA	NA	NA	NA	NA	NA	NA	NA	2.1	0.3	3.4	2.3
LOC100130700	0.46	-1	-2.9	0.7	-1.1	0	1	2552	0.4	4.6	0.6	12.4	0.5	-0.3	1.6	1.3	0.1	0.9	3255	1	0.2	3.2	1.4	NA	NA	NA	NA	NA	NA	NA	NA	NA	NA	NA	-0.4	-2.1	1.2	-0.5	0	1	7772	0.4	1.8	1.8	5	NA	NA	NA	NA
SRXN1	0.46	1.2	-0.4	2.8	1.5	0	1	1316	13.6	4.8	11.3	4.6	-0.2	-1	0.5	-0.6	0	1	7802	4.5	4.6	8.7	6.4	0	-0.8	0.9	0.1	0	1	12806	18.5	16	15	13.8	-0.6	-1.9	0.6	-1	0	0.98	4108	4.7	8.1	6	9.5	0.5	-0.9	2	0.7
FLRT3	0.46	0.2	-1.3	2.1	0.3	0	1	9091	0.3	0.1	0.5	0.5	0.2	-0.7	1.1	0.4	0	1	9211	0.1	0	0.3	0.1	-2.4	-3.6	-1.3	-4.2	-2.9	0.004	109	0	0.9	0.1	1.7	-1.7	-3.3	0.2	-1.7	-0.2	0.84	1299	0.1	0.8	0.3	2.6	-4.3	-6.3	-1.5	-3
CBR4	0.46	0.1	-1.5	1.8	0.2	0	1	10785	6.7	5.3	5.2	3.5	-0.1	-0.8	0.4	-0.4	0	1	9382	8.4	9.2	7	8.3	-0.1	-0.9	0.6	-0.3	0	0.98	10913	11.7	12.2	10.5	8.2	-1.3	-2.5	-0.2	-2.3	-0.4	0.65	417	8.4	18.9	7.7	8.8	-0.4	-1.6	0.7	-0.8
EBF2	0.46	-0.3	-1.8	1.3	-0.3	0	1	9096	15.3	16	11.1	10.7	-0.1	-0.9	0.8	-0.1	0	1	12663	0.7	0.6	2.5	2.1	NA	NA	NA	NA	NA	NA	NA	NA	NA	NA	NA	NA	NA	NA	NA	NA	NA	NA	NA	NA	NA	NA	NA	NA	NA	NA
PLK2	0.46	0.2	-2.4	2.7	0.1	0	1	11073	9.9	14.6	13.4	39.2	-0.4	-1.5	0.6	-0.8	0	0.99	6220	5.7	5.3	18	8.7	1.6	0.3	3	2.3	1.2	0.25	1104	12.4	2.1	33.2	4.6	-0.3	-1.7	1.6	-0.3	0	1	9403	5.1	4.2	7.6	8.5	2.6	0	4.5	2
SLC39A2	0.46	NA	NA	NA	NA	NA	NA	NA	NA	NA	NA	NA	0.3	-0.6	1.4	0.7	0	1	7087	0.2	0.1	1.1	0.3	1.4	0	2.3	2	0.9	0.38	1708	0.5	0	2.6	0	NA	NA	NA	NA	NA	NA	NA	NA	NA	NA	NA	NA	NA	NA	NA
TENM3	0.46	1.6	-0.2	3.5	1.7	0	1	755	0.4	0	0.7	0.2	-0.2	-1.1	0.5	-0.6	0	1	8001	0.2	0.3	0.3	0.7	-0.8	-1.9	0.2	-1.6	-0.6	0.54	2763	0.2	0.7	0.6	1.1	-1.5	-2.7	0	-1.9	-0.3	0.79	933	0	0.1	0	0.3	0.3	-1.1	2	0.5
CKMT1A	0.46	-1.5	-2.7	0.3	-1.6	0	1	964	0	0.9	0.1	1.6	0	-0.6	0.6	0	0	1	14224	0.5	0.4	1.1	1	0.4	-0.6	1.4	0.7	0.2	0.87	7383	0.7	0.3	1.3	0.8	0.6	-0.8	1.8	0.8	0	1	5367	0.9	0.5	1.6	1	0.9	-0.7	2.4	1.2
ITGA6	0.46	-0.3	-1.7	1.2	-0.3	0	1	8998	7.7	8.9	4.1	4.2	0.1	-0.7	0.7	0.1	0	1	12770	2.9	2.7	4.2	3.8	-0.2	-1.1	0.7	-0.4	0	0.97	10305	8.7	9.4	8.7	8.5	0.8	-0.4	2.1	1.4	0.1	0.94	2443	20.6	12.4	20.5	9.3	0.3	-1.1	1.8	0.4
LOC101929694	0.46	NA	NA	NA	NA	NA	NA	NA	NA	NA	NA	NA	1.3	0.4	2.1	3.1	1.6	0.1	307	0.5	0	1.1	0.2	1	-0.3	2.2	1.6	0.6	0.55	2872	0.8	0.1	2.1	0.3	1.7	0.1	2.7	2.1	0.4	0.71	612	0.4	0	1.2	0	NA	NA	NA	NA
CLEC4GP1	0.46	NA	NA	NA	NA	NA	NA	NA	NA	NA	NA	NA	NA	NA	NA	NA	NA	NA	NA	NA	NA	NA	NA	-1.1	-2.1	0.1	-1.8	-0.7	0.46	2234	0	0.2	0.2	0.7	NA	NA	NA	NA	NA	NA	NA	NA	NA	NA	NA	NA	NA	NA	NA
TRABD2A	0.46	NA	NA	NA	NA	NA	NA	NA	NA	NA	NA	NA	NA	NA	NA	NA	NA	NA	NA	NA	NA	NA	NA	1.1	-0.1	2	1.8	0.8	0.45	2149	0.3	0	1.3	0	NA	NA	NA	NA	NA	NA	NA	NA	NA	NA	NA	NA	NA	NA	NA
MYOD1	0.46	NA	NA	NA	NA	NA	NA	NA	NA	NA	NA	NA	-0.1	-1	0.7	-0.3	0	1	10645	0.3	0.6	1.1	2.5	0.7	-0.7	1.8	1	0.3	0.78	5577	0.4	0.1	1.6	0.4	NA	NA	NA	NA	NA	NA	NA	NA	NA	NA	NA	NA	NA	NA	NA
MIR192	0.46	NA	NA	NA	NA	NA	NA	NA	NA	NA	NA	NA	0.2	-0.4	0.8	0.6	0	1	7547	16.5	13.1	25.2	20.6	1.5	0.2	2.5	2.3	1.2	0.24	1071	10.4	0	32.6	0	0.5	-1.1	1.8	0.6	0	1	7288	3.8	2.9	12.7	8.8	NA	NA	NA	NA
CITED2	0.46	0.4	-1.6	2.2	0.4	0	1	8639	2.1	1.8	3.9	3.8	-0.3	-1.3	0.6	-0.6	0	1	7668	1.4	0.9	3.9	3.5	-0.5	-1.4	0.4	-1	-0.3	0.79	5653	4.5	7.6	5.8	7.2	1	-0.4	2.3	1.5	0.1	0.92	2014	5.8	1.8	12	2.6	1	-0.7	2.6	1.2
MAGT1	0.46	0.8	-0.8	2.6	1	0	1	2937	10.2	5.9	6.9	6.5	1.2	0.6	1.8	4.3	3	0.0027	111	25.6	14.3	14.3	12	0.3	-0.5	1.1	0.7	0.2	0.87	7439	16.5	13.3	11	7.7	-0.6	-1.7	0.4	-1.1	0	0.97	3837	11.7	15.3	9.6	7.5	-0.5	-1.8	0.9	-0.7
GLDN	0.47	-0.3	-1.9	1.5	-0.3	0	1	9764	1.8	2.3	1.7	2.8	-0.9	-1.8	0	-2	-0.5	0.58	1227	0.1	0.3	0.6	1.6	-0.1	-1.5	1.2	-0.1	0	1	12454	0.1	0.1	0.3	0.3	NA	NA	NA	NA	NA	NA	NA	NA	NA	NA	NA	NA	NA	NA	NA
BAX	0.47	-0.2	-1.7	1.4	-0.2	0	1	9832	8.7	13	4.8	17.8	0	-0.6	0.6	0.1	0	1	13358	17.8	20	19.3	24.5	0	-0.8	0.9	0.1	0	1	12718	48.8	41.4	45.8	27.7	0.6	-0.5	1.7	1.1	0	0.97	3698	68.8	38.3	63.6	26.2	-0.5	-1.8	0.8	-0.7
PGPEP1	0.47	-0.2	-1.6	1.3	-0.2	0	1	10396	9.3	10.8	3.9	7.7	-0.1	-0.8	0.7	-0.1	0	1	12383	1	0.9	1.8	2.4	-1.1	-2.1	-0.2	-2.3	-1.1	0.27	1188	1.4	2.7	2.6	1.8	-0.6	-1.9	0.8	-0.8	0	1	5518	0.4	1.1	0.8	1.9	-0.2	-1.9	1.6	-0.2
RAB2A	0.47	0.5	-0.9	1.9	0.7	0	1	5321	23.6	18	14.2	8.6	0.4	-0.2	1	1.3	0.1	0.91	3325	37.9	29.2	28.7	22.4	-0.1	-1	0.7	-0.3	0	0.98	10981	31.8	35.3	26.6	20.8	0	-1.2	1.1	0	0	1	12879	39	45.3	28.1	28.1	-0.8	-2	0.4	-1.3
AMOTL2	0.47	NA	NA	NA	NA	NA	NA	NA	NA	NA	NA	NA	-0.2	-1.2	0.6	-0.5	0	1	8479	7.7	8	13.5	13.2	-0.8	-1.8	0.2	-1.6	-0.6	0.55	2916	14.8	17.8	18.2	13.4	-1.5	-2.9	-0.2	-2.3	-0.5	0.64	405	1	3.6	2.2	4	0	-1.9	1.7	0
LINC00379	0.47	NA	NA	NA	NA	NA	NA	NA	NA	NA	NA	NA	NA	NA	NA	NA	NA	NA	NA	NA	NA	NA	NA	NA	NA	NA	NA	NA	NA	NA	NA	NA	NA	NA	NA	NA	NA	NA	NA	NA	NA	NA	NA	NA	NA	NA	NA	NA	NA
ISOC1	0.47	-1.4	-3.2	0.6	-1.4	0	1	1605	13.5	34	12.5	42.2	0.1	-0.5	0.6	0.2	0	1	11436	70.6	70	33.4	32	0.6	-0.2	1.5	1.5	0.5	0.59	3256	43.5	28.5	29.7	23.3	-0.3	-1.6	0.8	-0.6	0	1	7408	24.7	26.7	22.5	28	0.5	-0.8	1.7	0.8
ANKRD40	0.47	0	-1.5	1.4	0	0	1	12622	8.4	9.3	4.3	7	-0.1	-0.6	0.4	-0.3	0	1	11031	29.5	29.8	23.7	17.4	1.5	0.7	2.3	4	2.7	0.0068	134	35.2	13.7	16.4	8.6	0.2	-0.9	1.2	0.3	0	1	9456	22	19.1	13.6	8.1	0.8	-0.5	2	1.2
VENTX	0.47	NA	NA	NA	NA	NA	NA	NA	NA	NA	NA	NA	NA	NA	NA	NA	NA	NA	NA	NA	NA	NA	NA	-1.6	-3	0.1	-1.8	-0.8	0.44	2128	6.6	24.9	13.6	52.9	-0.7	-1.9	0.8	-0.9	0	1	5139	46.9	62.7	52.7	62.4	0.7	-1.1	2.5	0.8
NR2F2	0.47	0	-1.7	1.6	0	0	1	12613	3.9	4.6	3.8	5	-0.3	-1.1	0.4	-0.9	0	0.98	5348	0.3	0.4	1.1	1.2	-1.1	-2	-0.2	-2.3	-1.1	0.26	1156	2	6.9	2.7	7.3	-1.7	-3.1	0.1	-1.8	-0.2	0.81	1073	0.4	2.4	0.9	5.3	-1.7	-3.1	0.1	-1.8
CCNJ	0.47	-2	-3.5	-0.4	-2.5	0	1	150	16.2	50.4	9.8	24.4	-0.2	-1	0.4	-0.6	0	1	7443	2.3	2.8	3.8	7.2	-0.7	-1.6	0.1	-1.6	-0.6	0.53	2687	1.6	3	2.4	4.3	-1.2	-2.4	-0.1	-2	-0.3	0.73	722	2.3	6.2	2.7	10	-1	-2.4	0.5	-1.3
NOC4L	0.47	0.4	-1.9	2.1	0.3	0	1	9404	26	23.9	32.8	24.5	-0.1	-0.7	0.4	-0.5	0	1	8899	49.4	61.4	32.2	49.4	1.8	0.9	2.7	4	2.8	0.0058	128	138.8	45.4	138.3	24.9	1.3	0.2	2.5	2.4	0.5	0.6	357	61.7	23.5	60.2	14.8	0.6	-0.8	2	0.9
RASGEF1B	0.48	NA	NA	NA	NA	NA	NA	NA	NA	NA	NA	NA	NA	NA	NA	NA	NA	NA	NA	NA	NA	NA	NA	NA	NA	NA	NA	NA	NA	NA	NA	NA	NA	NA	0.7	-1.2	2.3	0.7	0	1	6326	1.6	1.4	5.9	4.7	NA	NA	NA	NA
EFHD1	0.48	0.6	-1.3	2.5	0.6	0	1	5795	27.2	17.9	29.7	18	-0.6	-1.5	0.3	-1.3	-0.1	0.91	3335	5.4	7	10.2	15.2	-1	-1.9	0	-1.9	-0.8	0.41	1875	40.7	63.7	39.6	41.9	-1.1	-2.6	0.5	-1.3	-0.1	0.95	2572	4.4	9.2	9	14.1	-1	-2.5	0.8	-1.1
CCDC42	0.48	NA	NA	NA	NA	NA	NA	NA	NA	NA	NA	NA	NA	NA	NA	NA	NA	NA	NA	NA	NA	NA	NA	1.6	0.2	2.5	2.3	1.1	0.26	1151	0.9	0.3	3.2	1.8	NA	NA	NA	NA	NA	NA	NA	NA	NA	NA	NA	-0.1	-1.5	1.8	0
ANXA6	0.48	0.5	-1.4	2.5	0.5	0	1	7156	2.2	1.3	3.3	3.8	-1.1	-2	-0.1	-2.2	-0.8	0.45	873	4.5	5.6	12.3	7.1	-0.5	-1.4	0.3	-1.2	-0.4	0.72	4615	43.9	52.9	39.8	26.8	-1.2	-2.6	0.2	-1.7	-0.2	0.86	1459	9	17.9	14.3	18.9	0.8	-0.7	2.4	1.1
AMPH	0.48	-0.6	-2.1	0.9	-0.8	0	1	4738	4.1	9	3.2	9.1	-0.2	-1	0.5	-0.6	0	1	7660	3.5	3.7	4.6	6	1.6	0.5	2.8	2.8	1.5	0.13	632	1.5	0	4.2	0.1	NA	NA	NA	NA	NA	NA	NA	NA	NA	NA	NA	NA	NA	NA	NA
PABPC4	0.48	0	-1.3	1.4	0	0	1	13002	62.1	59.3	16.9	33	-0.5	-1.1	0.1	-1.5	-0.2	0.82	2353	67.6	97.5	35.4	64.7	1	0.2	1.7	2.7	1.5	0.14	706	109.6	71.4	49.7	26.3	0.8	-0.3	1.8	1.4	0.1	0.93	2306	62.9	36.9	38.8	18.8	0.4	-0.8	1.6	0.7
ATF6B	0.48	1.4	-0.2	3	1.8	0	1	717	11.3	5.1	6.8	8.2	0	-0.6	0.6	0	0	1	13505	6.5	8.2	7.3	11.7	-0.5	-1.5	0.5	-1	-0.3	0.79	5740	5.2	6	8	9.1	0.4	-0.9	1.6	0.6	0	1	6783	8.9	6.9	8.8	8.3	0	-1.4	1.4	0
SLC15A2	0.48	NA	NA	NA	NA	NA	NA	NA	NA	NA	NA	NA	-0.7	-1.6	0.1	-1.8	-0.4	0.7	1596	0	0.2	0.2	0.5	-2	-3.1	-1	-3.8	-2.5	0.013	178	0.7	4.2	1.6	6.8	-2.2	-3.9	0.1	-1.8	-0.2	0.81	1067	0.1	1.1	0.4	3.3	0.2	-1.9	2	0.2
CHMP7	0.48	-0.2	-2.1	1.4	-0.3	0	1	9406	6	12.9	5.3	20.8	-0.2	-0.8	0.4	-0.5	0	1	8787	12	10.8	12	9.6	-0.5	-1.5	0.4	-1.1	-0.3	0.76	5215	7.7	9.5	8	7.6	-0.2	-1.6	0.9	-0.4	0	1	8647	6.2	6	10.5	7.4	-1.6	-3.1	-0.3	-2.3
CALM2	0.48	-0.5	-2	0.9	-0.7	0	1	4958	418.8	457.6	281.1	135.8	0.3	-0.3	0.8	0.9	0	0.98	5392	765.2	640.9	531	248	0.6	-0.2	1.3	1.5	0.6	0.57	3124	1114.2	1092.1	369.2	390.9	-0.1	-1.2	0.8	-0.3	0	1	10108	966.3	1129.1	332.4	575.9	0	-1.1	1.1	0
LMNB1	0.48	-0.4	-2	1.2	-0.5	0	1	7258	16.1	20.2	16.8	14.8	-0.4	-1	0.1	-1.5	-0.2	0.83	2384	23.9	31.9	16.1	17.8	0.2	-0.6	1	0.6	0.1	0.92	8490	17.6	13.3	11.1	8.7	0	-1.1	1	0	0	1	12436	17	20.7	13.9	15.4	0.1	-1.1	1.2	0.2
OLFML1	0.48	-0.2	-1.7	1.3	-0.2	0	1	9868	17.5	20	13	10	-0.6	-1.4	0.2	-1.4	-0.2	0.85	2705	1.5	1.9	5.2	4.2	0.1	-0.9	1	0.1	0	1	12553	11.7	11.1	13.6	20.1	-2.1	-3.4	-0.4	-2.4	-0.5	0.59	326	0	1.4	0.1	2.8	-1	-2.7	1	-1
PLXNB3	0.48	0.2	-2	2.2	0.1	0	1	10933	12.6	13.5	12.5	28	0.8	0	1.6	2	0.5	0.58	1226	0.3	0	1.5	0.2	NA	NA	NA	NA	NA	NA	NA	NA	NA	NA	NA	NA	NA	NA	NA	NA	NA	NA	NA	NA	NA	NA	NA	NA	NA	NA
COMMD8	0.49	0.5	-1	1.9	0.6	0	1	5824	17.8	14.3	11.3	10	-0.3	-0.9	0.2	-1.1	-0.1	0.95	4271	28.7	34.4	22.6	27.1	-0.6	-1.5	0.2	-1.5	-0.6	0.57	3131	18.3	25.5	12.8	19.4	-1.2	-2.3	-0.1	-2.2	-0.4	0.69	508	10.5	28.1	10.8	22.6	-0.1	-1.4	1.3	0
LOC101926892	0.49	NA	NA	NA	NA	NA	NA	NA	NA	NA	NA	NA	-1.2	-1.7	-0.4	-2.7	-1.2	0.22	483	0	0.1	0	0.4	-0.7	-1.9	0.4	-1.3	-0.4	0.69	4184	0.1	0.2	0.4	0.7	NA	NA	NA	NA	NA	NA	NA	NA	NA	NA	NA	NA	NA	NA	NA
SIAE	0.49	-0.4	-2	1.2	-0.4	0	1	7740	0.3	0.7	0.5	1.5	0.1	-0.8	1	0.2	0	1	11702	2.4	2	6.3	5	0.6	-0.3	1.4	1.2	0.4	0.71	4467	15.3	12.1	13.2	12.3	0.5	-0.6	1.7	0.9	0	0.99	4780	25.5	18.4	19.7	17.8	-0.7	-2	0.7	-1
SPATA13	0.49	1.1	-0.6	3.2	1.3	0	1	1884	1.7	0.3	1.6	0.7	-0.4	-1.2	0.3	-1.1	-0.1	0.95	4380	0.9	1.2	1.7	2	-0.5	-1.7	0.6	-0.9	-0.2	0.81	6027	0.8	1.8	1.8	3.5	-1.3	-2.8	0	-1.9	-0.3	0.79	926	0.4	1.5	0.9	1.4	-1	-2.6	0.6	-1.2
RARRES3	0.49	NA	NA	NA	NA	NA	NA	NA	NA	NA	NA	NA	0.3	-0.6	1.1	0.6	0	1	7772	0.7	0.4	2.7	1.5	1.3	-0.2	2.3	1.8	0.7	0.47	2273	0.8	0.1	3.4	0.5	2.3	0.7	3.4	2.7	0.6	0.54	178	3.4	0	10.4	0	NA	NA	NA	NA
SNORD10	0.49	1.9	-0.2	3.6	1.8	0	1	662	58.6	6	107.3	7.9	-0.3	-0.9	0.3	-0.9	0	0.98	5428	11.6	15	16.9	19	0.4	-0.6	1.3	0.8	0.2	0.86	6985	10.5	8.8	17.2	25.6	0.8	-0.4	1.9	1.2	0.1	0.95	2908	35	12.1	61.5	12.6	0.1	-1.2	1.5	0.2
PHGDH	0.49	NA	NA	NA	NA	NA	NA	NA	NA	NA	NA	NA	-0.7	-1.6	0.2	-1.5	-0.2	0.83	2436	1.8	5.5	3.7	11.4	-1.8	-2.9	-0.7	-3.3	-2	0.042	274	11.2	42.1	20.9	27.8	-1.6	-2.9	-0.2	-2.2	-0.4	0.7	577	27.3	60.5	29	73.6	-1.1	-2.7	0.7	-1.2
PYGL	0.49	-0.1	-1.6	1.8	0	0	1	12475	0.3	0.2	0.5	0.6	-0.8	-1.7	0	-2	-0.6	0.57	1173	4.1	8.4	7.7	12.7	-0.3	-1.2	0.6	-0.7	-0.1	0.89	7908	21.2	23.1	15.9	20.4	-0.6	-1.9	0.8	-0.9	0	0.99	4612	28.6	34.5	27.6	28.7	0.6	-0.9	2	0.8
ERVMER34-1	0.49	NA	NA	NA	NA	NA	NA	NA	NA	NA	NA	NA	-0.3	-1.2	0.6	-0.6	0	1	7922	1	1.8	2.4	3.4	0.6	-0.7	1.9	0.9	0.2	0.81	6091	1.3	0.3	3.8	1.4	NA	NA	NA	NA	NA	NA	NA	NA	NA	NA	NA	1.8	0	3.1	2
SLC7A2	0.49	-0.6	-2.5	1.1	-0.7	0	1	4937	1	2	1.5	2.4	-1.1	-1.9	-0.3	-2.7	-1.2	0.23	504	1.9	3.7	2.5	4.6	-0.6	-1.5	0.3	-1.2	-0.4	0.72	4566	22.8	33.7	20.8	18.4	-1.5	-3.1	0.2	-1.7	-0.2	0.84	1300	5	11.9	8.5	10	-0.2	-2.2	1.5	-0.3
KLF17	0.49	-0.6	-2.2	0.9	-0.8	0	1	4773	394.7	509.4	277.8	450.4	0.5	-0.1	1.1	1.8	0.4	0.66	1475	99	66.1	84.1	47.9	1.2	0.1	2.4	2.2	1	0.3	1359	4.8	2	7.6	3.7	-0.3	-1.6	1	-0.4	0	1	8612	13	19.2	15	19.4	0.9	-0.8	2.5	1.1
PVRL4	0.49	3.2	1.2	4.5	2.7	0.1	0.96	84	1.8	0	2.8	0	0	-0.7	0.6	0	0	1	13420	12.1	11.8	9.7	10.9	-0.8	-1.8	0.2	-1.5	-0.5	0.59	3247	9.5	11.8	17.8	12.3	-0.2	-1.5	0.9	-0.4	0	1	8731	20.8	28	19.6	25.7	0.6	-0.8	2.4	0.8
HSPA2	0.49	0.9	-1	2.4	0.9	0	1	3621	43.7	24.1	41	15.5	-0.5	-1.2	0.2	-1.4	-0.2	0.86	2762	12.8	16.3	16.9	16.2	-0.5	-1.6	0.5	-0.9	-0.2	0.82	6269	5	7.3	8.7	9	-0.6	-1.8	0.7	-0.9	0	1	5080	4.1	5	11.1	6.1	0.3	-1.5	1.9	0.3
TP53INP1	0.49	-1.2	-2.8	0.4	-1.5	0	1	1284	5.8	15.1	5.2	15.3	-0.3	-1.1	0.5	-0.7	0	1	6981	0.7	0.6	2	1.3	-0.8	-1.7	0.1	-1.6	-0.6	0.53	2711	2.2	3.8	3	4.1	-0.4	-1.7	0.9	-0.6	0	1	6846	3.2	3.9	4.4	5	-1	-2.6	0.8	-1.1
GZMM	0.49	NA	NA	NA	NA	NA	NA	NA	NA	NA	NA	NA	-1	-2	-0.1	-2.2	-0.8	0.45	863	0.2	1.9	0.8	6.6	NA	NA	NA	NA	NA	NA	NA	NA	NA	NA	NA	NA	NA	NA	NA	NA	NA	NA	NA	NA	NA	NA	NA	NA	NA	NA
ZNF687	0.5	0.1	-1.2	1.6	0.2	0	1	10221	4.9	4.2	3.2	3.4	-0.4	-1.1	0.3	-1	0	0.96	4809	2.3	2.4	2.1	3	-1.9	-2.9	-0.9	-3.8	-2.5	0.011	166	0.4	2.4	0.7	3.4	-0.8	-2	0.5	-1.2	0	0.96	3367	1.4	3.1	1.4	4.3	-1.4	-3.2	0.4	-1.5
SOD2	0.5	-0.5	-2.4	1.1	-0.6	0	1	5963	20	30.7	26.5	19.4	0	-0.7	0.8	0.1	0	1	13115	47.5	36.9	84.7	33.5	0.9	0.1	1.7	2.4	1.2	0.23	1018	141.4	75.1	71.8	56.3	0.8	-0.3	1.9	1.4	0.1	0.92	2145	160.3	107.9	145.3	68.6	1	-0.2	2.2	1.7
PLD3	0.5	-0.8	-2.5	0.8	-0.9	0	1	3481	9	15.7	8.6	17.5	0	-0.6	0.5	0	0	1	14290	42.1	49	27.6	31.1	-0.6	-1.5	0.2	-1.3	-0.5	0.65	3814	15.3	25	15	21.7	-0.7	-1.9	0.4	-1.2	0	0.96	3289	18.5	25.5	17.1	31.5	0.2	-1.1	1.5	0.3
SESN3	0.5	0.3	-1.2	1.9	0.5	0	1	7531	2.3	1.9	2.1	1.7	1.1	0.3	1.9	2.9	1.5	0.14	362	5	1.7	7.1	2.2	0.2	-0.8	1.1	0.3	0	0.97	10461	2.1	1.9	2.6	2.2	-0.2	-1.4	1.1	-0.2	0	1	10676	4.8	4.7	4.3	4.4	-1.3	-2.6	0.3	-1.5
CTSA	0.5	0.6	-0.8	2	0.8	0	1	4093	41.5	27.2	21.3	16.2	0.1	-0.5	0.6	0.2	0	1	11671	69.8	69.6	55.6	47.3	0.4	-0.5	1.2	0.9	0.2	0.81	6156	114.1	105.7	73.7	74.6	-0.1	-1.2	0.9	-0.2	0	1	10688	112.7	116.2	83.6	34.9	0.5	-0.6	1.7	0.9
MAP1LC3C	0.5	-0.9	-2.6	0.8	-1	0	1	3134	2.8	6.1	4.2	11.2	0.7	-0.2	1.6	1.5	0.2	0.82	2310	3.8	0.6	11.3	1.9	0.6	-0.7	1.7	0.9	0.2	0.81	6074	6.3	3.6	10.3	8.1	-0.8	-2.4	1	-0.8	0	1	5478	3.7	10.2	8.4	24.8	0.7	-1.6	2.5	0.6
HOXB9	0.5	NA	NA	NA	NA	NA	NA	NA	NA	NA	NA	NA	-0.1	-0.9	0.6	-0.4	0	1	10113	2	2.2	4.6	4.7	-1.6	-2.9	-0.5	-2.8	-1.5	0.13	623	0.1	1.5	0.6	3.6	-0.4	-2.3	1.2	-0.5	0	1	7714	0.2	0.4	0.8	1.4	NA	NA	NA	NA
MGARP	0.5	-0.3	-1.8	1.5	-0.2	0	1	9827	0.3	0.4	0.7	1.3	-1.3	-2	-0.5	-2.8	-1.3	0.18	435	0	0.6	0	3.4	NA	NA	NA	NA	NA	NA	NA	NA	NA	NA	NA	NA	NA	NA	NA	NA	NA	NA	NA	NA	NA	NA	NA	NA	NA	NA
PLXNB2	0.5	0.4	-1.7	2.5	0.4	0	1	8601	1.7	1.6	2.3	4.1	-0.5	-1.3	0.4	-1	0	0.96	4688	3.3	4.1	6.5	6.2	-0.3	-1.2	0.7	-0.6	-0.1	0.92	8462	7.9	9	9.4	8.9	-0.7	-1.9	0.4	-1.2	-0.1	0.96	3073	6.4	10.3	6.6	8.7	-1.2	-2.5	0.1	-1.8
PPARD	0.5	-0.4	-1.8	1	-0.6	0	1	6476	16.1	19.8	7.7	11.2	-0.5	-1.2	0	-1.9	-0.5	0.64	1417	5	7.4	4.8	6.6	-0.7	-1.6	0.2	-1.6	-0.6	0.56	2943	8.4	8.6	8.5	9.1	-0.2	-1.4	0.9	-0.4	0	1	9196	9.3	10.2	8	7.9	-0.8	-2.2	0.7	-1
FAM184A	0.5	0.6	-0.9	2.2	0.8	0	1	4642	4.9	3	3.6	2.8	0.3	-0.6	1	0.6	0	1	7762	1.4	0.8	2.7	1.9	-1.5	-2.4	-0.6	-3	-1.7	0.081	446	0.6	2.6	1.1	3.7	-0.5	-1.8	0.9	-0.7	0	1	6529	1.2	1.6	2.2	2.3	-1.4	-2.7	0	-1.9
ZC4H2	0.5	1.6	-0.8	3.3	1.4	0	1	1530	0.9	0.4	2.2	1.3	1.1	0.3	1.9	2.8	1.3	0.18	441	7.2	2.2	11.5	4.5	0	-1	1.1	0	0	1	13015	3.5	4	5.3	6.6	1.5	0.2	2.7	2.3	0.4	0.65	415	8.8	3.1	10.6	5.6	1.8	0.3	3.4	2.3
MAEL	0.5	0.3	-1.4	2.1	0.4	0	1	8616	39.8	43.3	34.2	53.9	0.2	-0.3	0.7	0.7	0	1	7153	96.3	78.2	50.6	44.1	1.2	0.3	2.1	2.7	1.5	0.14	669	24.3	11.5	15.4	14.3	0.3	-1	1.6	0.4	0	1	8388	31.5	22.3	24.3	23.7	0.3	-1	1.7	0.4
GRM4	0.5	0.6	-0.9	2.2	0.8	0	1	4226	5.6	2.9	4.9	2.5	-0.3	-1.4	0.6	-0.6	0	1	7910	0.1	0.3	0.5	0.8	0.5	-0.9	2.1	0.7	0.2	0.87	7222	0.9	0.3	2.1	0.9	0	-1.7	1.5	0	0	1	12786	0.4	0.4	1.5	0.8	2.4	0.3	3.9	2.2
CTDSPL	0.5	0	-1.9	1.6	-0.1	0	1	11666	22.9	20.3	20.7	9.6	-0.1	-1.1	0.7	-0.3	0	1	10961	0.8	1.2	2.1	4.4	-0.2	-1.2	0.7	-0.5	-0.1	0.94	9489	3.1	3.9	4.6	3.4	-0.3	-1.6	1	-0.4	0	1	8546	3.6	6.2	5.3	10.3	-0.2	-1.6	1.1	-0.3
ATP6V1C2	0.5	0.2	-1.4	1.8	0.2	0	1	10287	14.7	12.8	15.1	8.6	-1.1	-1.9	-0.1	-2.2	-0.8	0.44	853	2.3	5.7	5.1	15.8	-0.5	-1.3	0.3	-1.1	-0.3	0.75	5135	17.6	24.3	11.9	17.8	0.2	-1.1	1.4	0.3	0	1	10058	12.7	11.3	10.7	12.9	-0.6	-2	0.8	-0.8
XBP1	0.5	0.9	-0.8	2.7	1.1	0	1	2752	3.6	1.5	4.6	2.7	-1.4	-2.1	-0.6	-3.8	-2.5	0.014	172	16.5	30	30.3	36.8	-1.3	-2.3	-0.4	-2.9	-1.6	0.11	547	20.1	54.2	19.9	51.9	-0.2	-1.4	1.2	-0.2	0	1	10543	35.4	35.9	30	36.3	-0.8	-2.2	0.5	-1.1
ROR2	0.5	-2	-3.6	0.6	-1.6	0	1	1096	0.3	1.1	0.5	3.3	-0.3	-1.1	0.6	-0.6	0	1	8009	0.2	0.3	0.7	0.9	NA	NA	NA	NA	NA	NA	NA	NA	NA	NA	NA	NA	NA	NA	NA	NA	NA	NA	NA	NA	NA	NA	NA	NA	NA	NA
PPP1R14D	0.5	NA	NA	NA	NA	NA	NA	NA	NA	NA	NA	NA	0.4	-0.4	1.1	1	0	0.97	4945	3.7	2.4	7.3	4.7	0.5	-0.7	1.6	0.8	0.2	0.85	6892	2.2	1.7	5.7	5.1	NA	NA	NA	NA	NA	NA	NA	NA	NA	NA	NA	0.1	-1.4	1.9	0.2
GPI	0.5	-0.2	-2	1.3	-0.3	0	1	9647	20.3	23.3	16.9	19.7	-0.1	-0.8	0.4	-0.5	0	1	9149	24.3	29.3	16.5	21.9	-0.5	-1.2	0.2	-1.4	-0.5	0.65	3755	81.9	109.2	34.5	44.8	0.1	-0.9	1.1	0.3	0	1	10119	101.9	96.4	42.6	36.3	-0.1	-1.2	1	-0.2
RBPMS2	0.5	-0.5	-2	1.1	-0.6	0	1	6150	143.2	158.2	108.6	57.1	0.6	0	1.2	2	0.6	0.54	1084	96.1	76	67.9	47.5	-0.2	-1	0.6	-0.4	-0.1	0.96	9875	84.6	93.9	62.3	50.2	0.2	-0.9	1.3	0.4	0	1	9150	69.7	65.5	66.3	26.8	-0.2	-1.4	1	-0.2
ZBTB44	0.5	-0.9	-2.3	0.4	-1.3	0	1	1714	4.5	8.9	1.6	8.1	0.6	-0.1	1.2	1.8	0.4	0.67	1520	3.3	2.3	3	2.5	0	-0.8	0.9	0.1	0	1	12847	4.1	4.2	4.2	2.6	0.2	-0.9	1.3	0.3	0	1	9374	7.8	7.4	5.5	5.3	-0.3	-1.6	0.9	-0.5
TRIM38	0.5	-0.3	-1.8	1.2	-0.4	0	1	8471	1.3	2	1.2	2.3	1.2	0.3	2.1	2.7	1.2	0.23	489	5.9	1.8	15.7	3.3	-0.4	-1.5	0.6	-0.8	-0.2	0.86	7105	1.1	1.9	1.7	2.7	-0.4	-1.8	1	-0.5	0	1	7918	3	3.3	5.5	4	0.1	-1.8	2	0.1
EDEM1	0.5	-0.1	-1.8	1.6	-0.1	0	1	11306	9.7	8.4	7.6	7.3	-0.5	-1.2	0.1	-1.6	-0.3	0.78	2060	2	2.5	3.2	3	-0.1	-0.9	0.7	-0.2	0	0.99	11332	7	7.6	4.5	7.1	-0.7	-1.7	0.3	-1.3	-0.1	0.95	2754	5	6.3	3.8	3.3	-1.2	-2.4	-0.1	-2
SLC6A3	0.51	-0.7	-2.6	1.9	-0.4	0	1	8108	2.8	7	2.5	20.6	-0.1	-0.8	0.8	-0.1	0	1	12894	0.4	0.4	1.1	1.4	-0.6	-1.8	0.6	-1	-0.3	0.78	5546	0.6	1	1.6	2.2	0.9	-0.4	2.1	1.3	0.1	0.94	2545	1	0.3	2.4	0.5	1.2	-0.8	3.3	1.2
COMT	0.51	NA	NA	NA	NA	NA	NA	NA	NA	NA	NA	NA	-0.5	-1.2	0.1	-1.5	-0.2	0.83	2490	4.9	9	6.3	14.5	0.2	-0.7	1.1	0.5	0.1	0.94	9230	18.7	16.7	18.5	16.7	-0.3	-1.7	1	-0.4	0	1	8491	3.1	4	6.2	6.3	0.5	-1.3	2	0.6
LOC645354+LOC649324.uid_859	0.51	-0.2	-1.8	1.5	-0.1	0	1	10941	6.5	5.5	7.4	5.2	NA	NA	NA	NA	NA	NA	NA	NA	NA	NA	NA	NA	NA	NA	NA	NA	NA	NA	NA	NA	NA	NA	NA	NA	NA	NA	NA	NA	NA	NA	NA	NA	NA	NA	NA	NA	NA
KLF6	0.51	0	-2	2.3	0.1	0	1	11977	0.5	0.8	1	2.7	-0.2	-1.1	0.5	-0.6	0	1	7797	1	1.2	3.2	1.9	-0.1	-1	0.8	-0.1	0	1	12567	17.6	15.3	13.8	12.3	0.6	-0.7	1.8	0.8	0	1	5255	22.7	14.5	24.8	11.7	0.7	-0.8	2	0.9
MAGEA3	0.51	3.2	1.1	4.8	2.5	0	1	137	59.1	6.9	53.4	8	1.7	0.8	2.5	3.6	2.3	0.024	204	7.5	1.1	10.5	3	NA	NA	NA	NA	NA	NA	NA	NA	NA	NA	NA	NA	NA	NA	NA	NA	NA	NA	NA	NA	NA	NA	NA	NA	NA	NA
LINC00847	0.51	-0.3	-2	1.4	-0.3	0	1	9319	4.1	5.5	6.1	8.4	-0.7	-1.7	0.1	-1.7	-0.3	0.74	1805	0.7	1.6	1.9	4.3	NA	NA	NA	NA	NA	NA	NA	NA	NA	NA	NA	NA	NA	NA	NA	NA	NA	NA	NA	NA	NA	NA	NA	NA	NA	NA
AIM1L	0.51	1.4	-0.8	3.4	1.3	0	1	1850	1.4	0.3	2.8	0.7	-0.8	-1.6	0.1	-1.8	-0.4	0.69	1584	0.4	0.4	1.2	1	-1.5	-2.4	-0.6	-3.2	-1.9	0.06	354	6.5	14.8	6.9	12.2	-0.5	-1.9	0.8	-0.8	0	1	5844	7.8	11.1	9	13.1	-0.6	-2	0.7	-0.9
MVB12B	0.51	1	-0.7	2.7	1.2	0	1	2220	3.3	1.5	3.2	2.1	0.2	-0.6	1	0.5	0	1	8888	0.4	0.7	1	2.3	0.1	-1	1.4	0.2	0	0.99	11256	1.3	0.9	3.4	2.2	1	-0.6	2.5	1.3	0.1	0.95	2827	1.5	0.7	3.4	1.5	NA	NA	NA	NA
LINC00665	0.51	0.5	-1	2.2	0.7	0	1	5389	45.2	39.8	32.2	38.9	0.1	-0.5	0.7	0.3	0	1	10851	7.6	8.1	8.9	11.7	-0.1	-1.1	0.8	-0.3	0	0.98	10835	4.7	5.6	9.5	8.7	0.4	-0.7	1.7	0.8	0	1	5799	18.1	8.1	22.6	9.5	1.5	0	2.9	2
HOXA10	0.51	NA	NA	NA	NA	NA	NA	NA	NA	NA	NA	NA	0.3	-0.6	1	0.6	0	1	8048	1.1	1.1	3.2	3.5	NA	NA	NA	NA	NA	NA	NA	NA	NA	NA	NA	NA	NA	NA	NA	NA	NA	NA	NA	NA	NA	NA	NA	NA	NA	NA
PAGR1	0.51	-0.8	-2.3	0.6	-1.1	0	1	2775	18.3	28.7	12.5	14.6	0.1	-0.6	0.7	0.2	0	1	11888	14.6	13.6	11.4	14.4	0	-0.9	0.8	0	0	1	13233	18.1	16.7	15.5	11.1	0.8	-0.4	2.1	1.3	0.1	0.95	2769	27.4	17	19.6	15.2	-0.8	-2.3	0.5	-1.2
TEX35	0.51	NA	NA	NA	NA	NA	NA	NA	NA	NA	NA	NA	NA	NA	NA	NA	NA	NA	NA	NA	NA	NA	NA	1	0	2.1	1.9	0.8	0.4	1829	1.6	0.2	4.1	0.8	NA	NA	NA	NA	NA	NA	NA	NA	NA	NA	NA	0.1	-1.3	1.8	0.2
MIR663A	0.51	NA	NA	NA	NA	NA	NA	NA	NA	NA	NA	NA	-1.2	-2.3	-0.2	-2.4	-0.9	0.37	697	3.3	20.6	6.6	97	-0.3	-1.5	0.8	-0.6	-0.1	0.92	8690	4	4.7	16.9	10.7	1.6	0	2.8	2	0.3	0.76	827	11.5	0	18.5	0	NA	NA	NA	NA
GEM	0.51	-0.6	-2.4	1.2	-0.6	0	1	5688	2.1	4.4	3.3	9	0	-0.8	0.7	0	0	1	14377	20.2	16.6	27.9	16.1	1.1	-0.7	2.4	1.2	0.4	0.71	4425	2.4	1.1	7.8	2.9	-1.2	-2.8	0.8	-1.1	0	0.97	3814	4.1	8	7.4	21.8	-0.5	-2.4	1.7	-0.4
SLC25A44	0.51	1	-0.9	2.6	1.1	0	1	2486	146.1	72.4	109.9	42.1	0.6	0.1	1.2	2.3	0.8	0.41	789	73.8	52.8	36.1	27.3	0.8	0	1.6	1.9	0.8	0.42	1951	88.4	58.3	48.3	37.3	0.7	-0.3	1.6	1.3	0.1	0.95	2648	109.7	71.7	48.3	33.8	-0.3	-1.5	0.9	-0.5
FUZ	0.51	-1.5	-3.2	0.2	-1.7	0	1	877	0.8	7.2	1.4	11.2	-0.3	-0.9	0.3	-0.8	0	0.99	5930	3.3	4.4	4.8	8.2	-0.6	-1.5	0.3	-1.3	-0.4	0.67	4066	3.9	7.4	7.9	11.6	-1.1	-2.4	-0.1	-2.1	-0.3	0.73	703	3.2	10.9	4.6	10.9	0.7	-0.8	2.2	0.9
ZBTB7C	0.51	0	-1.5	1.5	0	0	1	12806	1	1	1.8	1	-0.6	-1.6	0.4	-1.2	-0.1	0.92	3640	0	0.1	0.1	0.4	-0.9	-2.1	0.5	-1.3	-0.5	0.65	3828	0.1	0.3	0.3	1	NA	NA	NA	NA	NA	NA	NA	NA	NA	NA	NA	NA	NA	NA	NA
RPARP-AS1	0.51	1	-0.6	2.7	1.2	0	1	2109	7.3	2.3	7.9	4.3	-0.3	-1	0.2	-1.1	-0.1	0.93	3910	43	54.7	36.2	32.4	0.9	0.1	1.8	2.2	1.1	0.28	1291	94.9	54.3	65.6	40.9	-0.4	-1.6	0.8	-0.6	0	1	7222	39.2	50.1	27.2	44.2	-0.5	-1.7	0.9	-0.7
MXRA8	0.51	0.1	-1.9	2.5	0.1	0	1	10962	1.8	0.8	3.9	2.9	0.4	-0.6	1.4	0.8	0	0.99	6302	0.9	0.6	2.6	2.4	0	-1.2	1.1	0	0	1	13745	8.1	7.5	25.7	12.8	-0.2	-1.7	1.3	-0.2	0	1	10524	8	13.4	12.2	21.4	1.1	-0.7	2.6	1.2
SEMA7A	0.51	0.2	-1.3	1.9	0.3	0	1	9265	1.4	1.5	1.6	2.4	0	-0.8	0.9	0.1	0	1	13018	0.5	0.5	1.9	1.6	NA	NA	NA	NA	NA	NA	NA	NA	NA	NA	NA	NA	NA	NA	NA	NA	NA	NA	NA	NA	NA	NA	NA	NA	NA	NA
LINC01300	0.51	NA	NA	NA	NA	NA	NA	NA	NA	NA	NA	NA	NA	NA	NA	NA	NA	NA	NA	NA	NA	NA	NA	NA	NA	NA	NA	NA	NA	NA	NA	NA	NA	NA	NA	NA	NA	NA	NA	NA	NA	NA	NA	NA	NA	NA	NA	NA	NA
NR4A1	0.52	NA	NA	NA	NA	NA	NA	NA	NA	NA	NA	NA	-0.6	-1.5	0.1	-1.6	-0.3	0.77	1984	0.9	2	2	4.3	-0.5	-1.6	0.6	-0.8	-0.2	0.85	6922	0.8	3.3	1.7	11.2	-0.2	-1.7	1.5	-0.2	0	1	10930	0.1	0.3	0.5	0.8	-1.4	-3.3	0.1	-1.9
LRP4	0.52	0.5	-1.6	2.3	0.5	0	1	6674	4	2.5	5.2	3.6	0.3	-0.3	0.9	0.8	0	0.99	5816	3.8	3.5	4.1	3.4	0	-1	1.2	0.1	0	1	12959	4.4	4.1	5.5	5.2	0.7	-0.7	1.8	1	0	0.99	4339	19.3	12.9	13.7	10.9	0.6	-1	2.4	0.7
THYN1	0.52	-0.8	-2.7	0.9	-1	0	1	3357	171.4	280.9	130.6	290.5	0.1	-0.6	0.7	0.2	0	1	11485	57.2	51.3	64.5	42.3	0.2	-0.7	1.1	0.4	0.1	0.96	9977	50.7	40.8	48.9	35.8	-1.2	-2.4	0	-2	-0.3	0.74	780	28.1	59.7	30	46.1	-0.2	-1.4	1	-0.3
THY1	0.52	2.7	0.4	4.3	2.3	0	1	233	2	0.1	4.4	0.2	0.3	-0.7	1.3	0.7	0	1	7142	2.8	2.9	6.8	5.7	1.4	0.1	2.7	2.1	0.9	0.34	1532	1	0.1	3.6	0.2	3.2	-0.3	5.4	1.8	0.2	0.83	1256	12.1	0.5	51.7	1.9	3.4	1.4	4.8	3.3
TMEM14C	0.52	-0.6	-2.3	1	-0.7	0	1	4926	18.5	32.6	17.1	39.8	-0.1	-0.7	0.5	-0.4	0	1	9953	21.4	19.9	21.1	16.7	-1.4	-2.2	-0.7	-3.8	-2.5	0.012	171	45.9	108	32.7	41.5	-0.6	-1.6	0.4	-1.1	0	0.97	3883	90.5	119.7	43.9	53.7	-1	-2.1	0.1	-1.8
PDGFRA	0.52	0.6	-1.1	2.5	0.7	0	1	5112	0.4	0.1	0.6	0.2	0.2	-0.8	1.1	0.4	0	1	9825	0.2	0.1	0.5	0.4	-0.9	-2.1	0.6	-1.1	-0.3	0.76	5167	21.1	28.4	46.3	35.1	0.9	-0.7	2.6	1.1	0	0.97	3723	27.8	17	31.8	20.5	-1.2	-2.6	0.1	-1.8
OPN3	0.52	0.9	-0.7	2.6	1.1	0	1	2544	1.3	0.2	2.5	0.7	-0.1	-0.8	0.6	-0.3	0	1	10608	0.6	1.3	1.5	3.6	0.2	-0.8	1.2	0.4	0.1	0.96	9952	1.2	0.5	2.7	1.4	0.4	-1	1.8	0.6	0	1	7253	0.4	0.1	1.5	0.5	NA	NA	NA	NA
SAA1	0.52	-1.1	-2.5	0.3	-1.6	0	1	1074	13.9	38.7	10	18.9	0.7	0	1.3	2.1	0.7	0.49	969	10.2	4.5	13.4	8.6	0.5	-0.8	1.7	0.7	0.2	0.87	7215	1	0.2	4.8	1.1	NA	NA	NA	NA	NA	NA	NA	NA	NA	NA	NA	NA	NA	NA	NA
HENMT1	0.52	-0.4	-1.8	1.1	-0.5	0	1	7282	261.9	285.8	148.2	158	0	-0.5	0.5	0	0	1	13936	49.7	48.4	32.9	40.9	-0.3	-1.2	0.5	-0.8	-0.2	0.86	7137	33.2	32.2	24.1	24.6	-1.1	-2.1	-0.1	-2.1	-0.3	0.73	695	39.4	67.5	29.6	33.9	-0.3	-1.5	0.8	-0.6
C10orf32	0.52	NA	NA	NA	NA	NA	NA	NA	NA	NA	NA	NA	0.6	-0.1	1.3	1.8	0.4	0.66	1497	8.5	6.5	8.9	10.2	-0.2	-1.1	0.6	-0.6	-0.1	0.91	8381	3.9	6.3	3.3	7.1	-0.1	-1.3	1.1	-0.1	0	1	11811	3.8	4.6	5.4	3.9	0.2	-1.4	1.6	0.2
AP2A1	0.52	0	-1.4	1.5	0	0	1	13054	8	10	5.3	10.3	-0.2	-1	0.5	-0.6	0	1	7556	5.4	5.5	7.7	5.6	-1.9	-2.6	-1.1	-4.5	-3.2	0.0014	76	7.9	24.8	6.1	15.9	-0.1	-1.2	0.9	-0.2	0	1	10554	8.8	7.8	6.6	5	-0.7	-2	0.5	-1.1
ATP2C2	0.52	0.5	-1.1	2	0.6	0	1	6245	14.6	10	10.3	5.6	-0.7	-1.8	0.2	-1.5	-0.2	0.82	2340	0.6	1.1	1.8	2.5	-0.8	-1.9	0.5	-1.2	-0.4	0.72	4563	1.3	2.4	2.6	6	-0.3	-1.9	1.5	-0.4	0	1	9265	0.2	0.3	0.6	1.2	0.9	-0.7	3	1.2
IRX4	0.52	-0.4	-2	1.3	-0.4	0	1	8173	0.4	0.6	1.1	0.9	-0.5	-1.3	0.4	-1	0	0.96	4850	0	0.2	0.2	1	0	-1.2	1.1	0	0	1	13448	0.2	0.1	0.6	0.4	NA	NA	NA	NA	NA	NA	NA	NA	NA	NA	NA	NA	NA	NA	NA
HMGCR	0.52	0.5	-0.9	2	0.7	0	1	5340	18.2	13.8	13.3	5.8	-0.5	-1.1	0	-1.8	-0.4	0.66	1457	11.4	15.8	9.6	10.9	-0.9	-1.8	-0.1	-2.1	-1	0.33	1468	66.7	117.1	52.5	56.9	-1.2	-2.3	-0.1	-2.2	-0.4	0.7	537	62.1	101.3	42.2	51.4	-1.1	-2.4	0.2	-1.7
POMK	0.52	-0.1	-1.8	1.4	-0.2	0	1	10743	29.8	36.5	20.8	26.5	-0.3	-1.2	0.4	-0.8	0	0.99	5824	9.2	14.1	12	18.6	-0.6	-1.5	0.3	-1.2	-0.3	0.73	4683	5.7	6.8	11.9	9.8	-0.1	-1.2	1.1	-0.1	0	1	11706	7	5.9	9.4	7.4	-0.4	-2.1	1.1	-0.5
IL1RN	0.52	-0.7	-2.4	0.9	-0.8	0	1	4314	1.5	3.1	2.3	4.2	0.6	-0.4	1.7	1.2	0.1	0.92	3504	0.6	0.1	2.8	0.7	NA	NA	NA	NA	NA	NA	NA	NA	NA	NA	NA	NA	NA	NA	NA	NA	NA	NA	NA	NA	NA	NA	NA	NA	NA	NA
TMEM79	0.52	0.6	-0.9	2.1	0.7	0	1	4872	15.2	9.2	9.1	9.5	-0.7	-1.4	-0.1	-2.3	-0.8	0.42	814	3.9	7.4	5.4	12	-0.6	-1.6	0.3	-1.3	-0.4	0.69	4189	4.5	6	8.3	9.2	-0.4	-1.8	1.2	-0.5	0	1	8197	2.1	1.9	5.2	4.4	0.9	-1.6	2.6	0.8
TUBA3E	0.52	0.2	-1.7	1.9	0.1	0	1	10998	5.6	4.5	7.5	5.6	-0.3	-1	0.5	-0.6	0	1	7426	4.4	4.6	5.5	8.6	-0.2	-1.6	1.7	-0.3	0	0.99	11077	3.3	3.3	6.1	15.9	1.1	-0.6	2.7	1.3	0.1	0.94	2475	5.7	1.8	14.4	3.7	-0.4	-1.8	1.1	-0.5
GPANK1	0.52	0.6	-0.9	2.1	0.8	0	1	4517	56.5	45.6	37.7	28.1	-0.4	-0.9	0.1	-1.6	-0.3	0.76	1912	71.6	101.7	28.7	34.8	0.1	-0.7	0.9	0.2	0	0.99	11674	55.1	55	33.8	31.1	-0.7	-1.8	0.3	-1.4	-0.1	0.94	2452	33.8	53.4	19.2	33.4	-0.5	-1.6	0.7	-0.8
ANXA3	0.53	-0.3	-2.1	1.4	-0.4	0	1	8294	0.6	0.8	1.5	1.4	0.2	-0.5	0.8	0.5	0	1	8942	63.6	54.4	55.2	51.2	-1.4	-2.2	-0.6	-3.2	-1.9	0.054	304	74.7	147.5	50.9	87.1	-2.2	-3.5	-0.9	-3.3	-1.1	0.28	50	44.8	161.6	53.8	161.8	-1.4	-2.7	-0.3	-2.4
ZFAND5	0.53	0.1	-3.4	1.7	-0.1	0	1	11886	170.2	124.8	192.1	80.5	0	-0.6	0.5	-0.1	0	1	13270	102.8	98.2	63.6	47.6	0.3	-0.5	1.1	0.8	0.2	0.86	6966	15.1	14.4	8.9	9	0.6	-0.6	1.6	0.9	0	0.99	4763	21	15.3	16.1	8.9	-0.2	-1.7	1.1	-0.3
RGS16	0.53	0.7	-1.7	2.9	0.6	0	1	5861	33	18.1	43.4	19.3	-0.6	-1.4	0.1	-1.6	-0.3	0.79	2088	2.6	5.1	4	8.3	0.3	-0.8	1.3	0.5	0.1	0.92	8777	50.4	38.3	57.8	51.6	0.9	-0.8	2.7	1	0	0.98	4163	80.6	42.1	130.5	47.6	2	-0.2	3.7	1.8
WNT10B	0.53	NA	NA	NA	NA	NA	NA	NA	NA	NA	NA	NA	-0.6	-1.5	0.4	-1.1	-0.1	0.94	4130	1.1	2.1	2.8	5.4	NA	NA	NA	NA	NA	NA	NA	NA	NA	NA	NA	1	-0.6	2.5	1.4	0.1	0.94	2410	0.8	0.2	3.3	0.6	NA	NA	NA	NA
RAC2	0.53	0	-1.3	1.4	0	0	1	13013	62.3	63.2	29	27.6	0.3	-0.5	1.1	0.8	0	0.99	6304	3	1.9	8.4	6	1.1	0	2.3	2	0.9	0.37	1695	9.7	1.7	18.7	4.3	-0.2	-1.7	1.2	-0.3	0	1	9954	2.9	7	7.1	13.9	1.9	0.3	3.4	2.4
PIM1	0.53	-0.2	-1.7	1.4	-0.2	0	1	10720	244.7	245.6	193.4	203.7	-0.3	-0.9	0.2	-1.1	-0.1	0.95	4222	153.1	197.5	89.1	96.2	-0.1	-1.1	0.9	-0.1	0	1	12647	17.4	13.8	15.8	12.1	0.8	-0.4	1.9	1.4	0.1	0.94	2416	27.5	17.9	23.4	11.8	1.2	-1.1	3.2	1
REEP1	0.53	-1.3	-3.2	0.3	-1.6	0	1	950	0.1	2.3	0.2	3.8	0.4	-0.3	1.1	1.1	0.1	0.95	4220	3.2	1.8	6	2.9	-0.3	-1.2	0.5	-0.7	-0.2	0.88	7528	11.1	19.8	9.9	14.3	-0.9	-2.1	0.3	-1.4	-0.1	0.93	2382	9.9	20	9.4	19	0.1	-1.5	1.7	0.1
CEBPA	0.53	NA	NA	NA	NA	NA	NA	NA	NA	NA	NA	NA	-0.8	-1.9	0.2	-1.6	-0.3	0.78	2043	0.5	1.2	1.7	5.6	-0.3	-1.2	0.5	-0.8	-0.2	0.86	7072	25.7	28.3	19.1	19.7	0.1	-1.3	1.4	0.1	0	1	12104	11.5	7.8	22.4	9.8	0.2	-1.5	1.8	0.2
C15orf61	0.53	-0.1	-1.9	1.5	-0.1	0	1	11556	42.6	41.4	39.3	24.9	0.5	-0.1	1.1	1.8	0.4	0.66	1449	17.1	11.9	15.9	10	-0.4	-1.3	0.4	-0.9	-0.2	0.81	6123	15.2	18.8	14.2	16.6	-0.3	-1.5	0.8	-0.5	0	1	7793	11.2	11.7	12.1	10.2	-0.5	-1.8	0.8	-0.8
DBN1	0.53	-0.2	-2.1	1.7	-0.2	0	1	10867	2.4	3	4.5	4.1	-0.6	-1.3	0.1	-1.7	-0.3	0.73	1744	6.8	10.3	12.8	14.1	-1.4	-2.3	-0.4	-2.8	-1.5	0.13	618	22.1	38.8	21.1	35.5	-1.5	-2.6	-0.3	-2.5	-0.6	0.57	269	31.2	75.1	20.2	51.2	-1	-2.3	0.3	-1.4
NLRP7	0.53	0.3	-1.6	1.9	0.3	0	1	8724	68	43.9	65.6	17	-0.1	-0.7	0.7	-0.1	0	1	12348	163.4	171.9	182.2	139.5	0.6	-0.2	1.2	1.5	0.5	0.6	3346	742.5	751.4	109.9	174.9	-0.1	-0.9	0.8	-0.1	0	1	11746	688.7	799.7	241.2	204.6	-0.3	-1.2	0.7	-0.5
S100A13	0.53	0.2	-2.2	2.1	0	0	1	12358	37.5	42.2	56.7	57.2	-0.4	-1.2	0.4	-1	0	0.96	4785	61.6	78.3	124.9	122.6	-1.1	-2.3	0	-2	-0.9	0.39	1784	1013.6	1654.6	1174.4	1346.3	1	-0.4	2.2	1.4	0.1	0.93	2329	1547.6	1039.8	970.9	1013.2	-0.2	-1.7	1.3	-0.3
TBCC	0.53	-0.1	-1.6	1.4	-0.1	0	1	11903	154.7	163.8	98.1	89.3	0.3	-0.2	0.8	1.1	0.1	0.95	4409	141.9	119.2	59.5	57.5	1	0.2	1.8	2.4	1.2	0.22	975	95.1	53.5	70.8	26.8	-0.7	-1.9	0.3	-1.3	-0.1	0.95	2711	55.3	77.4	48.3	40.5	-0.1	-1.3	1.1	-0.2
LOC100133077	0.53	NA	NA	NA	NA	NA	NA	NA	NA	NA	NA	NA	-0.6	-1.4	0	-1.9	-0.5	0.64	1401	1	2.1	1.8	3.4	NA	NA	NA	NA	NA	NA	NA	NA	NA	NA	NA	NA	NA	NA	NA	NA	NA	NA	NA	NA	NA	NA	NA	NA	NA	NA
TRIM49C	0.53	0.3	-2.3	2.3	0.2	0	1	10780	7.9	7.5	14.8	14.1	NA	NA	NA	NA	NA	NA	NA	NA	NA	NA	NA	NA	NA	NA	NA	NA	NA	NA	NA	NA	NA	NA	NA	NA	NA	NA	NA	NA	NA	NA	NA	NA	NA	NA	NA	NA	NA
EPHA2	0.53	-0.1	-2.8	2.2	-0.1	0	1	11815	1	1.9	2.9	4.8	-0.1	-1	0.7	-0.1	0	1	12305	1.4	1.7	2.6	3.4	0.3	-1.1	1.5	0.4	0.1	0.96	9984	0.7	0.5	2.2	1.7	1.3	-0.3	2.5	1.6	0.1	0.9	1765	0.2	0	0.6	0	NA	NA	NA	NA
LOC102724301	0.53	0.5	-0.9	2.2	0.7	0	1	4906	2.7	0.9	3	2.3	-0.2	-1	0.6	-0.4	0	1	9819	0.9	0.9	3	2.8	NA	NA	NA	NA	NA	NA	NA	NA	NA	NA	NA	NA	NA	NA	NA	NA	NA	NA	NA	NA	NA	NA	NA	NA	NA	NA
THEMIS2	0.53	1.1	-1	2.9	1.1	0	1	2626	9.5	7	15.2	11	-0.5	-1.2	0.2	-1.3	-0.1	0.9	3177	11.6	12.8	11.8	13.3	-2	-3.2	-0.9	-3.4	-2.1	0.035	256	1.6	7.1	6	11.5	-0.9	-2.7	0.8	-1	0	0.97	4069	5.2	9.7	18.4	12	-1.1	-3.5	0.6	-1.3
PELO	0.53	-0.8	-2.6	0.8	-1	0	1	3381	7.8	20	7.1	18.3	-0.3	-1	0.2	-1.1	-0.1	0.94	4144	14	15.1	13.9	11.6	0.4	-0.5	1.3	0.9	0.2	0.82	6223	19.2	13.1	17.8	10.5	-0.5	-1.8	0.8	-0.8	0	1	5668	15.3	17.6	18.6	15.4	0.4	-0.9	1.7	0.6
PKIB	0.53	-1.7	-3.4	0.3	-1.6	0	1	906	0.8	4.7	1.4	9.4	-0.6	-1.4	0.2	-1.4	-0.2	0.85	2711	5.2	6.1	10.1	11.3	-1.3	-2.3	-0.5	-3	-1.7	0.089	484	4.5	17.1	5.9	15.8	-0.4	-2	0.8	-0.7	0	1	6323	2	5.1	4.7	6.8	-0.3	-1.8	1.1	-0.4
SMARCA1	0.53	1.7	-0.1	3.6	1.9	0	1	518	2.4	0.2	2.6	0.6	0.3	-0.9	1.3	0.5	0	1	8520	0.1	0	0.8	0.2	-2.6	-4	-1.2	-3.7	-2.4	0.015	188	0	1.5	0.1	4.2	NA	NA	NA	NA	NA	NA	NA	NA	NA	NA	NA	-2.4	-3.9	-0.4	-2.3
NEFM	0.54	1	-0.4	2.5	1.4	0	1	1376	47.3	24.8	24.5	15.4	-0.7	-1.8	0.2	-1.5	-0.2	0.83	2539	4.5	10.9	6.8	31.8	0.7	-0.5	1.9	1.1	0.3	0.73	4759	1	0.7	2.3	2.4	-0.7	-2.3	0.8	-0.9	0	1	5058	0.3	1.5	0.9	4.2	1.6	-0.5	3.2	1.5
KATNBL1P6	0.54	-0.1	-1.7	1.5	-0.1	0	1	11972	0.7	1.1	1.1	1.9	-0.7	-1.3	-0.1	-2.3	-0.8	0.41	794	0.9	1.6	1.2	2	-0.2	-1	0.6	-0.4	-0.1	0.95	9703	1.1	1.6	1.2	2	-0.5	-1.7	0.6	-0.9	0	1	4860	0.7	1.4	1.4	1.3	-0.1	-1.4	1.1	-0.2
KIF14	0.54	0.3	-1	1.7	0.4	0	1	8072	4.6	3.3	1.3	2.6	0.1	-0.5	0.7	0.3	0	1	10673	7.5	7.2	6.6	6.3	-0.3	-1.3	0.6	-0.7	-0.2	0.88	7522	1.4	2.2	1.8	3.5	-0.8	-2.1	0.2	-1.5	-0.1	0.91	1881	0.9	1.6	1.2	1.1	0.1	-1.2	1.4	0.2
GPR126	0.54	-0.4	-2.1	1.3	-0.4	0	1	7771	1.4	1.9	2.1	2	0.9	-0.2	2.1	1.7	0.3	0.74	1817	0.2	0.1	1	0.4	-1.1	-2.2	-0.2	-2.4	-1.2	0.21	957	0.7	2.1	1.4	2.2	-1.3	-3.5	0.4	-1.5	-0.1	0.91	1880	0.1	0.7	0.6	1.7	-0.7	-2.5	0.8	-0.9
CDH23	0.54	NA	NA	NA	NA	NA	NA	NA	NA	NA	NA	NA	0.1	-0.5	0.7	0.3	0	1	10574	0.8	0.8	1.1	1.2	1.6	0.3	2.6	2.5	1.3	0.19	895	1.1	0.2	2	0.6	-0.3	-1.8	1.4	-0.3	0	1	9420	0.2	0.3	0.5	0.9	NA	NA	NA	NA
SIGLEC6	0.54	NA	NA	NA	NA	NA	NA	NA	NA	NA	NA	NA	NA	NA	NA	NA	NA	NA	NA	NA	NA	NA	NA	NA	NA	NA	NA	NA	NA	NA	NA	NA	NA	NA	NA	NA	NA	NA	NA	NA	NA	NA	NA	NA	NA	NA	NA	NA	NA
TAS1R1	0.54	-1	-3.4	0.6	-1.2	0	1	2042	6.5	17.3	11.2	19	-0.2	-0.8	0.4	-0.5	0	1	8550	27.3	30.2	19.7	29	NA	NA	NA	NA	NA	NA	NA	NA	NA	NA	NA	NA	NA	NA	NA	NA	NA	NA	NA	NA	NA	NA	NA	NA	NA	NA
EPAS1	0.54	-1.1	-2.9	0.6	-1.3	0	1	1814	14.2	32.7	11.6	28.3	-0.1	-0.8	0.5	-0.3	0	1	10202	5.9	6.6	7.2	7.4	-0.1	-1.1	0.8	-0.2	0	0.99	11272	1.7	2.1	2.2	3.3	-1	-2.6	0.3	-1.5	-0.1	0.92	2028	0.2	1.6	0.5	3	-0.1	-2.3	1.7	0
WFDC10A	0.54	0.1	-1.7	1.8	0.1	0	1	11050	3.5	4.4	6.7	10.6	-0.3	-1.1	0.5	-0.7	0	1	7273	0.8	1.6	2.6	6.8	NA	NA	NA	NA	NA	NA	NA	NA	NA	NA	NA	NA	NA	NA	NA	NA	NA	NA	NA	NA	NA	NA	NA	NA	NA	NA
PRAMEF2	0.54	-0.5	-2.2	1.2	-0.6	0	1	6412	53.1	74	51.2	84.7	0	-0.9	0.8	0	0	1	14247	1.3	1.5	4.1	4.8	NA	NA	NA	NA	NA	NA	NA	NA	NA	NA	NA	NA	NA	NA	NA	NA	NA	NA	NA	NA	NA	NA	3.6	0.7	6	2.4
MED14	0.55	0.3	-1	1.6	0.4	0	1	8123	25.7	20.9	8.1	8.9	1.2	0.5	1.7	3.9	2.6	0.0096	158	8.9	4.6	6.1	3.8	1.1	0.2	1.9	2.5	1.3	0.2	926	4.7	1.7	4.2	2.1	0.7	-0.5	1.9	1.2	0	0.96	3325	5.3	2.5	4.7	2.6	0.7	-0.7	2.1	1
CNIH3	0.55	NA	NA	NA	NA	NA	NA	NA	NA	NA	NA	NA	0.3	-0.7	1.1	0.6	0	1	8112	0.1	0	0.3	0.2	-0.7	-2.1	0.6	-1.1	-0.3	0.76	5185	1.2	1.8	3.5	5.8	-1.5	-2.9	0.3	-1.6	-0.2	0.87	1555	4.3	13.2	8.2	24.7	-1.2	-3.1	0.5	-1.4
CHRAC1	0.55	0.8	-1.1	2.7	0.9	0	1	3872	13.7	9.4	12.8	13.5	0.5	-0.1	1	1.6	0.3	0.76	1927	40.5	32.7	27.1	20.8	-0.8	-1.6	0	-1.9	-0.8	0.4	1813	12.8	18.9	8.5	14.6	-0.4	-1.6	0.7	-0.7	0	1	5953	14.7	17.9	16.2	10.2	-0.5	-1.7	0.7	-0.9
POLE4	0.55	-1.4	-3	0	-1.9	0	1	531	12.6	46.4	13.3	37.5	0.1	-0.5	0.6	0.2	0	1	12117	47.6	46.3	39.7	35.5	-0.2	-1.1	0.8	-0.3	0	0.98	10737	22.9	33.1	25.5	42.7	0.7	-0.5	1.8	1.1	0	0.96	3540	43.6	29.6	42.7	19.4	-0.2	-1.5	1.3	-0.2
ESD	0.55	-0.6	-2.2	1	-0.7	0	1	5478	3.4	6.9	3.3	9	0.7	-0.1	1.4	1.8	0.4	0.68	1527	14.1	8.1	15.2	10.8	-1.2	-2.1	-0.3	-2.6	-1.4	0.16	794	18.1	37.2	23.6	28.8	-0.6	-1.7	0.5	-1.1	0	0.97	3682	19.4	32.6	18.6	34.8	0.3	-0.9	1.5	0.6
DIO1	0.55	NA	NA	NA	NA	NA	NA	NA	NA	NA	NA	NA	-0.5	-1.3	0.4	-1.1	-0.1	0.94	4185	0.1	0.1	0.2	0.9	NA	NA	NA	NA	NA	NA	NA	NA	NA	NA	NA	NA	NA	NA	NA	NA	NA	NA	NA	NA	NA	NA	NA	NA	NA	NA
JOSD2	0.55	-0.4	-2	1.1	-0.5	0	1	6629	3.1	8.2	4.2	12.4	-0.5	-1.2	0.1	-1.6	-0.3	0.8	2173	5.5	9.8	7.6	14.8	-0.9	-1.9	0	-1.9	-0.8	0.41	1886	6.8	16.5	12.1	32.6	0.2	-1.3	1.4	0.2	0	1	11110	6.3	8.2	9.5	10	-2.7	-4.1	-1.4	-3.9
PDPN	0.55	-0.4	-1.9	1	-0.6	0	1	6486	62	79.4	28	43.5	0.6	-0.1	1.3	1.6	0.3	0.77	1991	9.5	5.9	13.9	12.4	-1.4	-2.4	-0.5	-2.8	-1.5	0.13	620	13.7	29.8	15	29.6	-3.2	-4.8	-1.8	-4.3	-2.5	0.014	13	1.8	24.2	3.4	33.4	-3	-5.3	-1.1	-3
SMEK3P	0.55	-0.6	-2.4	1.9	-0.5	0	1	6618	0.6	1.4	0.9	4.9	1.3	0.2	2.3	2.2	0.8	0.44	842	1.7	0.4	5.4	1.8	2.5	1.2	3.3	3.9	2.6	0.0091	155	1.3	0	2.9	0	1.8	0.5	3.2	2.7	0.6	0.53	164	2.6	0.2	5.2	0.5	0	-1.4	2.2	0.1
TNNI3	0.55	1.1	-0.5	2.7	1.4	0	1	1468	32.3	13.6	24.3	17.9	-0.4	-1	0.2	-1.3	-0.1	0.91	3341	10.4	12.1	11	12.8	2.1	0.8	3	3.1	1.8	0.068	390	2.9	0	7.4	0	NA	NA	NA	NA	NA	NA	NA	NA	NA	NA	NA	NA	NA	NA	NA
PIDD1	0.55	0.5	-2.4	3	0.4	0	1	7933	3.7	4	9.3	11.8	-0.6	-1.5	0.1	-1.7	-0.3	0.74	1780	0.5	1.7	1.4	3.1	-1.6	-2.6	-0.7	-3.6	-2.3	0.02	215	2.2	7.4	4.2	8	-0.3	-1.6	1	-0.4	0	1	8476	6.5	6.4	9.3	6.4	-1.6	-3.1	-0.1	-2
GMPR	0.55	-0.7	-3.1	1.2	-0.8	0	1	4655	1.3	4.8	3.5	9	0	-1	1	0	0	1	14155	1.2	0.9	4.4	3	NA	NA	NA	NA	NA	NA	NA	NA	NA	NA	NA	NA	NA	NA	NA	NA	NA	NA	NA	NA	NA	NA	NA	NA	NA	NA
LGALS2	0.55	-0.5	-2.3	1.1	-0.6	0	1	6209	2.6	7.3	5.1	8.2	0	-0.9	0.8	0	0	1	13750	0.4	0.3	1.4	1.4	-2.4	-3.6	-0.9	-2.9	-1.6	0.1	537	9.3	56.9	19.2	113	-0.9	-2.8	0.8	-1.1	0	0.97	3733	61.5	138.1	151.8	155.3	-2	-3.7	-0.3	-2.3
ENTPD8	0.55	NA	NA	NA	NA	NA	NA	NA	NA	NA	NA	NA	NA	NA	NA	NA	NA	NA	NA	NA	NA	NA	NA	0.6	-0.8	2	0.8	0.2	0.84	6549	0.9	0.1	4.5	0.6	NA	NA	NA	NA	NA	NA	NA	NA	NA	NA	NA	NA	NA	NA	NA
CEP55	0.55	-0.4	-1.9	1.2	-0.4	0	1	7664	16.6	19.4	13.6	17.3	-0.1	-0.7	0.5	-0.2	0	1	12067	13.2	11.5	11.6	9.2	0	-1.1	0.9	0	0	1	13030	3.5	4.1	4.5	6.3	-0.4	-1.9	1	-0.6	0	1	6913	3.4	6.4	5.9	11.1	-1.5	-2.9	-0.1	-2
BAGE	0.55	NA	NA	NA	NA	NA	NA	NA	NA	NA	NA	NA	0.3	-0.3	0.9	1.1	0.1	0.95	4402	5.7	3.9	6	4.8	NA	NA	NA	NA	NA	NA	NA	NA	NA	NA	NA	NA	NA	NA	NA	NA	NA	NA	NA	NA	NA	NA	NA	NA	NA	NA
COPS7A	0.55	0.1	-1.3	1.5	0.1	0	1	11056	27.6	27.4	11.9	20.1	-0.2	-0.8	0.3	-0.7	0	1	7368	56.6	68.2	35.1	45.4	-0.2	-1.1	0.6	-0.4	-0.1	0.94	9530	29.7	36	26.2	20.9	-0.3	-1.6	1	-0.4	0	1	8824	21.9	26	24.2	28.7	-0.6	-1.8	0.6	-0.9
ALDH4A1	0.55	0.5	-1.3	2.5	0.6	0	1	6343	3.1	1.2	4	2.9	0.1	-0.8	0.9	0.1	0	1	12982	1.4	1.1	4.5	4	-1.6	-2.5	-0.6	-3	-1.7	0.084	457	5.2	10	9.9	9.9	0	-1.4	1.5	0	0	1	12672	6.6	5.6	8.5	7.2	-0.8	-2.6	0.7	-1.1
STARD10	0.55	0.4	-1	1.9	0.6	0	1	6261	3.7	2.3	3	2.7	0.1	-0.7	0.8	0.2	0	1	11209	3.1	3.3	5.1	7	-2.1	-3	-1	-3.8	-2.5	0.012	174	16.8	44.3	20	37.4	-1.6	-2.9	-0.3	-2.4	-0.5	0.59	320	3.3	13.5	5.6	15.2	-1.4	-2.8	0	-1.9
TCEAL4	0.55	0.5	-1.3	2.2	0.5	0	1	6638	1.8	1.8	2.9	4.7	0.8	0.1	1.5	2.2	0.7	0.45	891	15.3	11.2	17.5	13.5	1	0	2	1.9	0.8	0.41	1907	8	2.3	11.5	3.7	-0.2	-1.6	1.1	-0.2	0	1	10371	3	4.3	5.9	5.7	1.5	-0.3	3.1	1.6
HEG1	0.55	1	-0.7	2.6	1.2	0	1	2054	0.3	0.1	0.5	0.2	-0.5	-1.4	0.2	-1.3	-0.2	0.88	3004	0.2	0.5	0.5	1.1	-1	-2	0	-2	-0.9	0.36	1649	0.8	1.5	1.3	1.7	-0.8	-2.5	0.7	-1.1	0	0.96	3538	0	0.2	0.2	0.6	-3.2	-4.4	-1.4	-3.3
LINC00682	0.55	NA	NA	NA	NA	NA	NA	NA	NA	NA	NA	NA	-1	-1.9	0	-2	-0.6	0.55	1121	0.2	2.2	0.9	12.2	NA	NA	NA	NA	NA	NA	NA	NA	NA	NA	NA	NA	NA	NA	NA	NA	NA	NA	NA	NA	NA	NA	NA	NA	NA	NA
HAVCR2	0.55	NA	NA	NA	NA	NA	NA	NA	NA	NA	NA	NA	-1.5	-2.3	-0.7	-3.8	-2.5	0.014	176	1	4.2	2.4	7.4	-0.3	-1.4	0.7	-0.6	-0.1	0.92	8708	1.7	2	2.9	3.2	-1.6	-3	0.1	-1.8	-0.2	0.81	1066	0	1.2	0	4.2	0.1	-1.6	2.1	0.2
PPAP2A	0.56	0.2	-1.4	1.9	0.2	0	1	10136	1.6	1	2.6	2.1	-0.2	-0.8	0.4	-0.7	0	1	7304	55.5	57.7	49.6	54.5	0.4	-0.7	1.4	0.7	0.2	0.88	7491	49.8	40.5	54.1	38.4	0.5	-0.7	1.7	0.8	0	1	5493	113.9	83.4	83.9	69.6	0	-1.4	1.5	0
FAM155B	0.56	NA	NA	NA	NA	NA	NA	NA	NA	NA	NA	NA	1.1	0.2	1.9	2.5	1	0.3	581	1.2	0.4	2.2	1.1	0.2	-1.1	1.4	0.3	0	0.98	10858	0.9	1.1	2.3	3.5	3.4	1.9	4.5	4.3	2.4	0.015	15	2	0	4	0	0.3	-1.8	2.3	0.3
PLK3	0.56	0.8	-1.9	2.7	0.6	0	1	6097	27.9	21.9	39.1	24.2	0.2	-0.6	0.9	0.4	0	1	9446	11.3	8.9	14.9	9.4	1.8	0.8	2.9	3.6	2.3	0.02	218	18.5	4.5	23.5	5.5	1.5	0.2	3.1	2.3	0.5	0.63	390	21.1	4.2	19.6	6.1	1.3	-0.6	2.8	1.3
DMRTC2	0.56	-1.4	-3.4	0.3	-1.6	0	1	957	4.7	23.7	7	42.7	1.3	0.3	2.3	2.7	1.2	0.22	481	2.9	0.6	6.3	2.4	NA	NA	NA	NA	NA	NA	NA	NA	NA	NA	NA	NA	NA	NA	NA	NA	NA	NA	NA	NA	NA	NA	NA	NA	NA	NA
ARL6IP5	0.56	-1.1	-2.7	0.6	-1.3	0	1	1838	3.3	8.5	4.6	9.6	0.4	-0.2	1	1.4	0.2	0.86	2863	75.3	65.5	49.3	36.3	-0.5	-1.3	0.4	-1	-0.3	0.78	5412	19.8	22.2	15.1	14.4	-0.6	-1.9	0.8	-0.8	0	1	5445	8.9	11.4	15	15.9	-0.4	-1.7	0.9	-0.6
BCKDK	0.56	-0.6	-2.4	1.3	-0.6	0	1	6252	5.7	11.2	6.6	18.2	1.1	0.2	1.8	2.5	1	0.3	585	13.5	7	15.5	9.5	-0.9	-1.8	0	-1.9	-0.8	0.4	1822	22.7	30.2	20.6	22.9	-0.5	-1.6	0.5	-0.9	0	0.99	4527	34	45.1	25.8	24.8	-0.1	-1.4	1.2	-0.1
CDH12	0.56	-0.4	-1.9	1.1	-0.5	0	1	6640	8.1	11.4	5	7.9	1.3	0.3	2.3	2.7	1.2	0.22	485	0.5	0.2	1.5	1	NA	NA	NA	NA	NA	NA	NA	NA	NA	NA	NA	NA	NA	NA	NA	NA	NA	NA	NA	NA	NA	NA	NA	NA	NA	NA
MTMR14	0.56	0.8	-0.7	2.3	1.1	0	1	2739	47.2	28.5	24.9	24.3	0.4	-0.1	0.9	1.5	0.2	0.82	2350	340.2	284.7	120.9	139.4	0.9	0	1.8	1.9	0.8	0.4	1810	126.6	85.4	84.3	84.4	0.6	-0.7	1.7	0.9	0	1	4941	208.5	176.8	117.2	143	0	-1.7	1.6	0
THAP1	0.56	-0.3	-1.7	1.1	-0.4	0	1	7975	46.3	52.4	21.1	29	-0.2	-0.8	0.3	-0.7	0	1	7174	41.7	41.6	30.5	25.1	-0.2	-1	0.6	-0.5	-0.1	0.93	9185	10.7	11.6	8.8	10.4	-0.3	-1.5	0.8	-0.5	0	1	7477	14.7	17	16.2	9.9	-0.2	-1.6	1	-0.3
TSPAN6	0.56	1.7	0	3.4	2	0	1	398	4.3	1	4.5	2	1	0.4	1.6	3.7	2.4	0.014	178	40.6	22.3	25.9	14.1	0.7	-0.1	1.4	1.9	0.8	0.43	2035	36.8	25.4	18.4	15.8	0.2	-0.9	1.3	0.4	0	1	9174	27	24.6	21.3	15	0.2	-0.9	1.4	0.4
HNRNPCL2	0.56	-0.7	-2.2	0.9	-0.8	0	1	4297	184.5	243.2	114.8	221	0.6	-0.2	1.5	1.5	0.2	0.81	2281	18	6.6	34.5	10.3	NA	NA	NA	NA	NA	NA	NA	NA	NA	NA	NA	NA	NA	NA	NA	NA	NA	NA	NA	NA	NA	NA	NA	NA	NA	NA
ZFYVE1	0.56	-0.4	-1.9	1	-0.5	0	1	6575	32.9	38.4	18.7	26.6	0.1	-0.4	0.7	0.4	0	1	9565	62.3	59.1	35.2	33.2	0.5	-0.5	1.4	1	0.3	0.77	5281	17.8	12.9	16.1	14.7	0	-1.3	1.1	-0.1	0	1	12284	32.1	25	31.8	21.7	0.4	-1	2	0.6
HRAS	0.56	-0.2	-3.2	1.7	-0.3	0	1	8850	12.2	15.4	31.5	21.9	-0.3	-1.1	0.3	-0.9	0	0.98	5439	2.5	4.6	5.4	10.8	-0.9	-1.8	0	-1.9	-0.8	0.43	1993	15.6	29.6	21.3	53.3	0.3	-1.2	1.5	0.4	0	1	9248	27.8	26.1	40.4	51.3	-0.4	-1.7	0.9	-0.6
CPA1	0.56	0.4	-1.1	2.1	0.6	0	1	6397	15.7	10.5	12.1	12.6	-0.3	-1.2	0.6	-0.6	0	1	8002	0.6	0.5	2.2	1.8	NA	NA	NA	NA	NA	NA	NA	NA	NA	NA	NA	1.7	0.2	2.8	2.2	0.4	0.7	544	0.7	0	1.6	0	NA	NA	NA	NA
CCDC79	0.56	0.1	-1.5	1.7	0.1	0	1	11436	5.8	7	5.8	8.3	-0.3	-1.2	0.5	-0.8	0	0.99	6359	1.2	1	5.8	3.8	NA	NA	NA	NA	NA	NA	NA	NA	NA	NA	NA	NA	NA	NA	NA	NA	NA	NA	NA	NA	NA	NA	NA	NA	NA	NA
PQLC1	0.56	0.1	-1.6	1.8	0.1	0	1	11292	4.2	3.8	6.8	3.2	0	-0.6	0.5	0	0	1	14054	17.2	17.5	14.3	15.6	0.1	-0.8	1	0.2	0	1	12009	20	19.9	25.3	16.5	0.7	-0.5	1.8	1.2	0	0.96	3187	38.8	27.9	33.7	13.5	0.1	-1.1	1.4	0.2
RAMP2	0.56	NA	NA	NA	NA	NA	NA	NA	NA	NA	NA	NA	-0.1	-1	1	-0.1	0	1	13072	0.5	0.2	2.6	1.4	NA	NA	NA	NA	NA	NA	NA	NA	NA	NA	NA	NA	NA	NA	NA	NA	NA	NA	NA	NA	NA	NA	NA	NA	NA	NA
NR2E1	0.56	-1.5	-3.1	0.1	-1.9	0	1	584	27	62.4	20.7	44.3	0.4	-0.4	1.1	1	0	0.97	5011	7	5.8	12.4	8	1.4	-0.1	2.6	1.8	0.7	0.46	2232	1	0	4.4	0.1	0.2	-1.5	1.9	0.2	0	1	10486	0.2	0.2	0.7	0.6	NA	NA	NA	NA
GNRH2	0.56	NA	NA	NA	NA	NA	NA	NA	NA	NA	NA	NA	0.4	-0.4	1.2	1	0.1	0.96	4611	1.1	0.1	5.8	0.9	1.4	0.2	2.4	2.3	1.1	0.26	1130	9	1	24.5	3.1	4	2.1	5.6	4.3	2.4	0.015	16	132.6	2.5	274.5	4.8	2.7	0.7	4.2	2.5
SEMA6A	0.56	0.6	-1.4	2.4	0.6	0	1	6115	2.1	1.4	2.5	2.1	0.1	-0.7	0.8	0.1	0	1	12313	5.2	4.3	7.4	7.2	-0.1	-1.1	0.7	-0.3	0	0.97	10407	40.7	49.7	28.1	38	-0.1	-1.3	1.1	-0.1	0	1	11613	67.7	74.4	58.3	61.6	-0.4	-1.6	0.9	-0.5
ATG16L1	0.56	0.4	-2	2	0.3	0	1	9457	23.3	20	27.4	10.6	-0.2	-0.8	0.4	-0.6	0	1	8016	51.9	64.3	32.9	31.4	1.8	1	2.6	4.5	3.2	0.0013	72	49.6	17.5	25.2	15.4	0.4	-0.8	1.5	0.6	0	1	6758	24	20.7	15	16.2	0.7	-0.8	2.2	0.9
FGFBP1	0.57	NA	NA	NA	NA	NA	NA	NA	NA	NA	NA	NA	NA	NA	NA	NA	NA	NA	NA	NA	NA	NA	NA	NA	NA	NA	NA	NA	NA	NA	NA	NA	NA	NA	-0.9	-2.8	0.6	-1.2	0	0.96	3371	0.4	2.3	1.9	5.5	NA	NA	NA	NA
WBP1L	0.57	1.4	-0.5	3.1	1.5	0	1	1306	6.5	2.4	6.5	3.2	-0.3	-0.9	0.2	-1.1	-0.1	0.95	4297	7.4	9.1	5.8	9.8	0.9	0.1	1.8	2.2	1	0.3	1390	22.3	11.7	18.2	8.7	0.2	-1.1	1.5	0.3	0	1	9487	16.1	12.9	18.2	13.9	-0.1	-1.4	1.1	-0.2
FCER2	0.57	NA	NA	NA	NA	NA	NA	NA	NA	NA	NA	NA	NA	NA	NA	NA	NA	NA	NA	NA	NA	NA	NA	-0.1	-1.6	1.5	-0.1	0	1	12512	2.1	2.9	11.2	14.4	NA	NA	NA	NA	NA	NA	NA	NA	NA	NA	NA	0.4	-1.3	2.3	0.5
LTBR	0.57	NA	NA	NA	NA	NA	NA	NA	NA	NA	NA	NA	0.2	-0.9	1.2	0.3	0	1	10357	0.6	0.3	2.8	1.2	-1.2	-2.4	-0.2	-2.4	-1.2	0.24	1045	3.9	6.9	7.8	7.4	-0.7	-2.1	0.5	-1.1	0	0.96	3549	7	11.7	10.9	11.3	-1.3	-3.5	0.3	-1.6
FAM98B	0.57	-0.2	-1.6	1.2	-0.3	0	1	9251	0.3	0.4	0.3	0.6	0.3	-0.4	1	0.9	0	0.98	5532	2.7	1.6	3.5	1.7	-0.4	-1.3	0.6	-0.8	-0.2	0.86	7141	1.6	2.9	2.1	3.4	0	-1.2	1.1	0	0	1	12727	3.2	4	3.6	4.2	0.1	-1.6	1.6	0.1
PLP1	0.57	NA	NA	NA	NA	NA	NA	NA	NA	NA	NA	NA	-0.3	-1.2	0.6	-0.6	0	1	7976	0.2	0.3	0.6	1.3	-0.2	-1.7	1.1	-0.3	0	0.99	11113	0.4	0.6	2	1.6	0.1	-1.9	1.6	0.1	0	1	11643	0.4	0.5	1.9	1.5	NA	NA	NA	NA
FBXO44	0.57	0	-1.6	1.7	0	0	1	12899	0.8	0.7	1.2	1.2	0.2	-0.4	0.9	0.7	0	1	7181	0.6	0.3	1.2	0.6	0.3	-0.9	1.5	0.6	0.1	0.92	8711	0.9	0.6	2.2	2.1	0.9	-0.4	2.2	1.3	0.1	0.94	2481	2.3	1	4.2	1.9	1.7	-0.4	3.1	1.6
CXCL17	0.57	NA	NA	NA	NA	NA	NA	NA	NA	NA	NA	NA	NA	NA	NA	NA	NA	NA	NA	NA	NA	NA	NA	NA	NA	NA	NA	NA	NA	NA	NA	NA	NA	NA	NA	NA	NA	NA	NA	NA	NA	NA	NA	NA	NA	NA	NA	NA	NA
TLE4	0.57	-0.5	-2	0.9	-0.7	0	1	4888	21.3	29.2	12.2	13.1	-0.4	-1.1	0.3	-1.2	-0.1	0.93	3883	3.7	4.3	5	4.8	-0.1	-1	0.7	-0.3	0	0.98	11015	2.1	2.7	2.2	2.7	-0.2	-1.5	0.9	-0.3	0	1	9366	2.1	2.6	4	1.6	-0.7	-2.3	0.8	-0.9
CXorf65	0.57	NA	NA	NA	NA	NA	NA	NA	NA	NA	NA	NA	0.6	-0.1	1.2	1.6	0.3	0.77	2031	14.2	8.6	20.8	13	1	0.2	1.8	2.4	1.2	0.22	977	21.2	9.8	18	10.3	1.1	0	2.1	2	0.3	0.74	750	10.7	3.8	11.7	4.4	0.7	-0.5	2	1.1
TBC1D4	0.57	NA	NA	NA	NA	NA	NA	NA	NA	NA	NA	NA	0.1	-1.2	1.3	0.1	0	1	12947	0.3	0.2	1.7	1	1.1	-0.3	2.8	1.6	0.6	0.54	2748	0.7	0.1	1.9	0.4	NA	NA	NA	NA	NA	NA	NA	NA	NA	NA	NA	NA	NA	NA	NA
ARHGEF37	0.57	NA	NA	NA	NA	NA	NA	NA	NA	NA	NA	NA	-0.3	-1.4	0.6	-0.6	0	1	7659	0.4	0.4	1.6	1.6	-0.6	-2	1.1	-0.7	-0.2	0.87	7378	0.3	0.2	1.6	0.7	NA	NA	NA	NA	NA	NA	NA	NA	NA	NA	NA	NA	NA	NA	NA
SYBU	0.57	NA	NA	NA	NA	NA	NA	NA	NA	NA	NA	NA	-1	-2.2	-0.1	-2.1	-0.6	0.52	1050	0.7	2.1	2.6	6.3	0.1	-1.1	1.3	0.2	0	1	11898	1.9	0.7	6.8	1.1	-0.5	-1.9	0.9	-0.7	0	1	6585	0.4	0.7	0.9	1.6	1.1	-0.5	3.1	1.4
CNKSR1	0.57	3	1.2	4.5	3.1	0.5	0.61	37	10.2	0.7	10.2	1.2	-0.3	-1	0.3	-1	0	0.96	4774	9	12.1	9.2	10.4	0.7	-0.5	1.7	1.2	0.4	0.71	4499	3.7	1.5	9.1	2.9	0	-1.6	1.3	-0.1	0	1	12127	1.2	1.6	3.5	2.9	-1.2	-2.9	1	-1
CD72	0.57	-0.6	-2.2	1	-0.8	0	1	4800	1.6	3.5	2.1	4.3	-0.1	-0.8	0.6	-0.2	0	1	11813	1.9	2.9	3.5	6.5	NA	NA	NA	NA	NA	NA	NA	NA	NA	NA	NA	NA	NA	NA	NA	NA	NA	NA	NA	NA	NA	NA	NA	NA	NA	NA
IL2RB	0.57	0.6	-1	2.8	0.8	0	1	4610	1.1	0.3	1.2	0.9	NA	NA	NA	NA	NA	NA	NA	NA	NA	NA	NA	0.6	-0.6	1.8	1	0.3	0.78	5508	0.4	0.1	1.3	0.3	NA	NA	NA	NA	NA	NA	NA	NA	NA	NA	NA	NA	NA	NA	NA
LINC00652	0.57	NA	NA	NA	NA	NA	NA	NA	NA	NA	NA	NA	NA	NA	NA	NA	NA	NA	NA	NA	NA	NA	NA	NA	NA	NA	NA	NA	NA	NA	NA	NA	NA	NA	NA	NA	NA	NA	NA	NA	NA	NA	NA	NA	NA	NA	NA	NA	NA
CNTNAP2	0.57	-0.6	-1.9	0.8	-0.8	0	1	4282	3.6	5.2	1.5	2.1	0.1	-0.7	0.9	0.2	0	1	11839	0.3	0.2	1	1	NA	NA	NA	NA	NA	NA	NA	NA	NA	NA	NA	NA	NA	NA	NA	NA	NA	NA	NA	NA	NA	NA	NA	NA	NA	NA
HAMP	0.57	NA	NA	NA	NA	NA	NA	NA	NA	NA	NA	NA	NA	NA	NA	NA	NA	NA	NA	NA	NA	NA	NA	1.5	0.1	2.4	2.1	1	0.33	1493	4.2	0	21.7	0	NA	NA	NA	NA	NA	NA	NA	NA	NA	NA	NA	NA	NA	NA	NA
LOC101593348	0.57	-0.2	-1.8	1.4	-0.2	0	1	10321	7.6	8	5.9	9.1	-0.2	-1.7	0.8	-0.5	0	1	9162	0.1	0.4	0.8	1.7	NA	NA	NA	NA	NA	NA	NA	NA	NA	NA	NA	NA	NA	NA	NA	NA	NA	NA	NA	NA	NA	NA	NA	NA	NA	NA
AMBN	0.57	NA	NA	NA	NA	NA	NA	NA	NA	NA	NA	NA	NA	NA	NA	NA	NA	NA	NA	NA	NA	NA	NA	-0.5	-2.2	0.7	-0.8	-0.2	0.84	6596	2.3	2.3	11.7	4.3	-2.2	-3.4	-0.5	-2.5	-0.6	0.57	262	0	1.3	0	2.9	-4.5	-7.3	-2	-3.6
IL2RG	0.57	NA	NA	NA	NA	NA	NA	NA	NA	NA	NA	NA	1.1	0.2	1.9	2.4	0.9	0.35	671	3.4	1.4	7	5.9	1.8	0.6	3.2	3	1.8	0.08	444	2.8	0.4	5.7	2	-0.7	-2.1	0.9	-0.8	0	1	5471	0.5	0.7	1.5	2.2	NA	NA	NA	NA
SNHG15	0.58	-0.4	-2.5	1.2	-0.5	0	1	7212	314	401.6	252.1	324	0	-0.6	0.5	-0.1	0	1	12674	1018.8	1126.5	354.4	537.5	1.1	0.3	1.9	2.8	1.5	0.12	603	407.7	242.1	189.6	100.3	1.3	0.3	2.3	2.6	0.6	0.56	235	594.2	304.3	257.2	125.3	1.2	0.1	2.4	2.1
SLC13A4	0.58	0.6	-0.8	2.1	0.8	0	1	4480	15.2	9.7	8.7	5.9	-0.2	-1.1	0.6	-0.4	0	1	9634	0.6	1.3	1.5	4.5	-1	-2.2	0.1	-1.8	-0.8	0.44	2087	0.2	0.7	0.6	1.4	NA	NA	NA	NA	NA	NA	NA	NA	NA	NA	NA	0.2	-1.4	1.9	0.3
SLC7A11	0.58	-0.8	-2.4	0.9	-0.9	0	1	3933	1.9	3.4	1.6	3.9	0.3	-0.5	1.2	0.7	0	1	7025	0.1	0.1	0.4	0.2	-0.8	-1.8	0.4	-1.3	-0.4	0.67	4034	0.4	0.6	0.8	1.2	-1.3	-2.8	0.4	-1.5	-0.1	0.92	2015	0.9	2.3	1.6	3.8	-0.4	-2	1.4	-0.4
PCP4	0.58	1.3	-0.4	3	1.6	0	1	1067	3.9	0.3	8	1	NA	NA	NA	NA	NA	NA	NA	NA	NA	NA	NA	NA	NA	NA	NA	NA	NA	NA	NA	NA	NA	NA	NA	NA	NA	NA	NA	NA	NA	NA	NA	NA	NA	NA	NA	NA	NA
NUP93	0.58	0	-1.6	1.5	0	0	1	12594	73.6	64.6	51.5	37.4	1	0.5	1.6	3.9	2.6	0.01	160	63.5	37.3	27.2	27	0.8	0	1.6	2.1	1	0.34	1513	73.9	44.2	39.3	24.3	0.3	-0.9	1.3	0.5	0	1	8248	52.7	44.3	38	26.6	0.7	-0.5	1.8	1.2
TIGIT	0.58	-0.6	-2	0.8	-0.8	0	1	4725	12	20.8	6.5	13.5	0.2	-0.7	1	0.4	0	1	9919	1.1	1	4.5	3.7	NA	NA	NA	NA	NA	NA	NA	NA	NA	NA	NA	NA	NA	NA	NA	NA	NA	NA	NA	NA	NA	NA	NA	NA	NA	NA
UPK2	0.58	NA	NA	NA	NA	NA	NA	NA	NA	NA	NA	NA	NA	NA	NA	NA	NA	NA	NA	NA	NA	NA	NA	-1.5	-2.6	-0.2	-2.2	-1.1	0.29	1321	0.1	1	0.4	3	NA	NA	NA	NA	NA	NA	NA	NA	NA	NA	NA	NA	NA	NA	NA
BEX4	0.58	0.9	-0.9	2.8	1	0	1	3219	15.8	5.7	17.3	10.1	1.4	0.6	2.1	3.5	2.2	0.028	206	71.8	38.4	63	61.5	-0.7	-1.6	0.1	-1.6	-0.6	0.54	2798	20.3	32	19.9	31.4	-1.1	-2.4	0	-1.9	-0.3	0.78	897	19.1	41.2	24.5	37.2	0.3	-1.1	1.6	0.4
B3GALT6	0.58	0	-1.5	1.5	0	0	1	13004	1.2	1.2	1.5	1.7	0.2	-0.6	1	0.5	0	1	9068	0.8	0.4	2.2	1	-0.2	-1.4	0.8	-0.4	0	0.96	10195	1.6	1.9	4.5	3	0.2	-1.1	1.3	0.3	0	1	10039	2.9	4.1	4	6.2	-0.3	-1.9	1.2	-0.4
ALOX5	0.58	NA	NA	NA	NA	NA	NA	NA	NA	NA	NA	NA	0.8	-0.1	1.7	1.8	0.4	0.66	1480	1.4	0.4	4.4	1.6	-1.7	-2.8	-0.6	-3.1	-1.9	0.064	374	3	11.4	5.7	16.5	-1.9	-3	-0.7	-3.1	-1	0.33	67	9.9	26.9	11.4	22.3	-1.5	-2.9	-0.2	-2.3
RHOXF1	0.58	NA	NA	NA	NA	NA	NA	NA	NA	NA	NA	NA	0.1	-0.8	1	0.1	0	1	12273	12.3	7.5	37.1	17.7	1.6	0.3	3	2.5	1.3	0.18	865	7.1	0.2	21.2	1	NA	NA	NA	NA	NA	NA	NA	NA	NA	NA	NA	NA	NA	NA	NA
MT1DP	0.58	NA	NA	NA	NA	NA	NA	NA	NA	NA	NA	NA	NA	NA	NA	NA	NA	NA	NA	NA	NA	NA	NA	NA	NA	NA	NA	NA	NA	NA	NA	NA	NA	NA	NA	NA	NA	NA	NA	NA	NA	NA	NA	NA	NA	NA	NA	NA	NA
ARSE	0.58	NA	NA	NA	NA	NA	NA	NA	NA	NA	NA	NA	NA	NA	NA	NA	NA	NA	NA	NA	NA	NA	NA	-0.6	-1.8	0.6	-0.9	-0.3	0.8	5923	0.2	0.9	0.6	2.3	-0.5	-2.4	1.5	-0.5	0	1	8146	1.6	2.9	5.2	10	1.1	-0.8	2.8	1.2
EPS8L2	0.58	1.6	-0.4	3.3	1.6	0	1	974	1.2	0.3	1.8	1.1	-0.5	-1.3	0.4	-1	-0.1	0.95	4455	0.2	0.3	0.5	0.9	-1.6	-2.6	-0.6	-3.1	-1.8	0.067	388	10.5	21.4	17.7	14.7	0.4	-1.2	1.8	0.4	0	1	8504	13.8	5.8	26.1	8.3	-0.4	-2.1	1.2	-0.5
EHD2	0.58	1	-1.1	2.9	1	0	1	3177	0.8	0.3	1.9	0.9	-1.3	-2.1	-0.4	-2.9	-1.4	0.16	386	0.4	1.6	1.4	4.2	1.7	-0.1	2.7	1.8	0.8	0.43	2049	0.3	0	1.2	0.1	NA	NA	NA	NA	NA	NA	NA	NA	NA	NA	NA	NA	NA	NA	NA
TMEM68	0.58	0.9	-0.8	2.6	1.1	0	1	2720	25	13.2	20.7	15	0.4	-0.2	0.9	1.3	0.1	0.9	3214	64.2	51.2	35.3	22	-0.3	-1.1	0.5	-0.7	-0.2	0.88	7477	9	9.9	7.2	7.4	0.1	-1	1.2	0.1	0	1	11482	12.6	12.1	10.4	11.6	-1	-2.3	0.2	-1.6
AGL	0.58	1	-0.6	2.6	1.2	0	1	2082	6.5	3.6	5	4.4	0.9	0.3	1.4	2.9	1.4	0.15	378	64.3	40.6	47.5	20.9	-0.1	-1	0.8	-0.2	0	1	11980	46.8	54.9	41.2	24	-0.2	-1.3	0.8	-0.4	0	1	8849	100	124.4	52.2	71.1	-0.8	-2.2	0.5	-1.2
VPS9D1-AS1	0.58	0.2	-1.5	1.8	0.2	0	1	10300	7.8	7.3	8.5	8	-0.7	-1.3	-0.1	-2.1	-0.7	0.5	1015	3.9	7.7	4.2	8.7	0.1	-0.8	1	0.2	0	0.99	11227	8	7.9	11.8	8.6	1.6	0.2	2.8	2.3	0.4	0.65	420	14.8	5.5	22.2	8.2	-0.1	-1.4	1.1	-0.2
DDIT3	0.58	-0.7	-2.3	0.8	-0.9	0	1	3476	437.1	623	269.4	503.1	0.5	-0.2	1.3	1.5	0.2	0.83	2402	82.6	48.9	102.4	41.4	0.6	-0.3	1.4	1.2	0.4	0.7	4317	54.9	36.9	47.2	36.8	0.4	-0.7	1.5	0.7	0	1	6307	90.8	78	49.8	49.2	-0.2	-1.5	1.2	-0.2
LRWD1	0.58	0.4	-1.2	1.9	0.5	0	1	7493	34.8	35.7	18.8	36.9	-0.5	-1.2	0.1	-1.5	-0.2	0.83	2541	4.6	6.8	7.9	7.7	-0.5	-1.4	0.4	-1.1	-0.3	0.76	5198	18.5	17.6	18.5	15	-0.2	-1.3	0.9	-0.3	0	1	9670	13.5	12.8	13.1	11.7	-0.9	-2.2	0.4	-1.3
PLA2G10	0.58	NA	NA	NA	NA	NA	NA	NA	NA	NA	NA	NA	-0.6	-1.3	0.1	-1.6	-0.3	0.78	2050	0	0.2	0.2	0.7	-0.5	-1.4	0.6	-0.8	-0.2	0.85	6918	5.5	5.8	11.4	7.7	-0.2	-1.5	1.2	-0.2	0	1	10532	6.6	9.6	7.1	15.3	0.2	-1.3	1.7	0.3
TFAP2A	0.58	-0.6	-2.2	1.1	-0.7	0	1	5477	1.6	2.5	1.6	3.5	-0.2	-0.8	0.4	-0.5	0	1	8542	1.5	1.4	4.1	1.8	-0.5	-1.4	0.3	-1.1	-0.3	0.74	4880	3.8	6.2	4.3	5.5	-0.8	-2.1	0.6	-1.1	0	0.97	3894	1.1	2.4	1.9	4	1.2	-0.6	2.5	1.3
PMEL	0.58	0.2	-1.5	2.4	0.2	0	1	9822	1.9	0.7	2.8	2.6	-0.6	-1.5	0.2	-1.4	-0.2	0.84	2560	0.7	1.6	1.9	4.7	-0.3	-1.6	0.9	-0.5	-0.1	0.94	9471	1.8	2.3	7	4.2	-0.7	-2.6	0.9	-0.8	0	1	5372	0.2	4.5	1.2	15.8	1.5	-0.1	2.8	1.8
TMEM52	0.59	0.7	-1.1	2.5	0.8	0	1	4750	60.7	47.5	41.8	68	0	-0.9	0.7	-0.1	0	1	12445	1.6	2.4	3.5	4.8	-1.7	-2.7	-0.7	-3.2	-1.9	0.057	328	1.4	8.8	3.9	13.3	0.2	-1.3	1.5	0.3	0	1	10116	2.6	2	7.4	3.9	-0.5	-2.3	1	-0.7
TBL1X	0.59	-0.8	-2.2	0.7	-1	0	1	3025	6.1	10.2	3.1	7	1.1	0.3	1.7	3	1.6	0.11	317	3.4	2	3.5	3.2	0.1	-0.8	1.2	0.3	0	0.98	10698	2.3	1.5	2.6	2.3	-0.2	-1.8	1.5	-0.2	0	1	10742	0.7	1	1.5	2	-0.2	-2.6	1.3	-0.3
C6orf100	0.59	NA	NA	NA	NA	NA	NA	NA	NA	NA	NA	NA	NA	NA	NA	NA	NA	NA	NA	NA	NA	NA	NA	NA	NA	NA	NA	NA	NA	NA	NA	NA	NA	NA	NA	NA	NA	NA	NA	NA	NA	NA	NA	NA	NA	NA	NA	NA	NA
IL17RE	0.59	NA	NA	NA	NA	NA	NA	NA	NA	NA	NA	NA	0.8	-0.1	1.4	1.7	0.4	0.71	1670	0.1	0	0.2	0.1	-1.6	-2.6	-0.3	-2.3	-1.1	0.27	1227	0	0.8	0	3.8	NA	NA	NA	NA	NA	NA	NA	NA	NA	NA	NA	NA	NA	NA	NA
SLC22A11	0.59	NA	NA	NA	NA	NA	NA	NA	NA	NA	NA	NA	0	-0.8	0.9	0.1	0	1	13366	0	0.1	0.2	0.2	-1	-2.4	0.5	-1.4	-0.5	0.63	3628	0.1	0.7	0.5	2.2	NA	NA	NA	NA	NA	NA	NA	NA	NA	NA	NA	NA	NA	NA	NA
ALS2CL	0.59	NA	NA	NA	NA	NA	NA	NA	NA	NA	NA	NA	-0.6	-1.8	0.4	-1.1	-0.1	0.93	4010	0.1	0.5	0.6	2.5	0.2	-1.5	1.8	0.3	0	0.99	11102	0.5	0.3	2.4	1.3	NA	NA	NA	NA	NA	NA	NA	NA	NA	NA	NA	NA	NA	NA	NA
ALAS1	0.59	-0.4	-1.9	1.2	-0.5	0	1	7525	52.2	84	24.6	98.7	-0.1	-0.6	0.5	-0.1	0	1	12375	69.6	69.9	39.6	39.5	1.3	0.4	2.1	3	1.7	0.088	478	156.8	78.1	112.6	60.9	-0.7	-2	0.6	-1.1	0	0.97	3795	28.2	32.3	24.9	33.7	0.5	-0.8	1.6	0.7
KIAA1161	0.59	0.5	-1.4	2.9	0.5	0	1	6767	0.9	0.8	1.2	2.7	-0.1	-1	0.7	-0.1	0	1	12362	0.7	0.4	3.2	0.9	-1.3	-2.5	-0.4	-2.8	-1.5	0.13	624	1	2.8	1.9	4	0.4	-0.9	2	0.6	0	1	6693	0.9	0.3	3.4	0.5	-0.6	-2.9	1.3	-0.7
UNC45A	0.59	-0.4	-2	1.4	-0.4	0	1	8244	0.5	0.7	0.7	1.9	-0.3	-1.1	0.4	-0.7	0	1	6975	2.7	4	4.8	5.5	-0.5	-1.4	0.4	-1	-0.3	0.78	5478	10.3	11.3	15.4	10.9	-1.6	-2.8	-0.3	-2.3	-0.5	0.63	399	7.4	19.2	9.8	13.7	-1.6	-3.3	-0.2	-2.2
PP14571	0.59	NA	NA	NA	NA	NA	NA	NA	NA	NA	NA	NA	NA	NA	NA	NA	NA	NA	NA	NA	NA	NA	NA	-1.1	-2.3	-0.1	-2	-0.9	0.36	1618	0.8	3.7	2.2	7.3	0.1	-1.8	1.4	0	0	1	12425	0.4	0.4	1.8	1	-1.4	-2.9	0.5	-1.5
ALDH1B1	0.59	NA	NA	NA	NA	NA	NA	NA	NA	NA	NA	NA	0.2	-1	1.3	0.3	0	1	10545	1.5	0.4	5.5	1.5	0.7	-0.6	1.9	1	0.3	0.78	5540	4.9	1.6	9	3.2	-1.1	-2.5	0.1	-1.7	-0.2	0.84	1321	0.9	3.5	1.9	5	-1.1	-3	0.7	-1.2
AK4	0.59	0.1	-1.3	1.5	0.1	0	1	11892	2.6	2.1	2.1	1.1	0.1	-0.4	0.6	0.5	0	1	8892	30.3	29.2	12.9	13.9	0.7	0	1.5	2	0.9	0.38	1737	57.6	41.4	20.7	12.9	0.8	-0.2	1.7	1.5	0.1	0.9	1824	83.1	57	36.8	17.5	0.6	-0.5	1.7	1.1
LOC101928794	0.59	NA	NA	NA	NA	NA	NA	NA	NA	NA	NA	NA	-0.7	-1.6	0	-1.9	-0.5	0.61	1293	0	0.4	0.3	1.6	NA	NA	NA	NA	NA	NA	NA	NA	NA	NA	NA	NA	NA	NA	NA	NA	NA	NA	NA	NA	NA	NA	NA	NA	NA	NA
ICA1	0.59	0.5	-1.1	2.1	0.6	0	1	5907	12.1	8.1	10.5	7.1	0.3	-0.7	1.2	0.6	0	1	7500	1.3	0.5	6.8	1.6	-2.2	-3.5	-1.2	-4.3	-3	0.003	90	0.1	2.9	0.4	4.3	-1	-2.6	0.6	-1.2	-0.1	0.96	2985	0.4	2.2	1.1	4.9	-1.3	-2.9	0.1	-1.8
LYG2	0.59	NA	NA	NA	NA	NA	NA	NA	NA	NA	NA	NA	1.6	0.9	2.3	4.9	3.7	0.00023	54	19.7	5.4	23.3	8.9	1.5	0.2	2.5	2.4	1.2	0.24	1059	5.2	0.9	10.1	2	0.6	-0.9	1.9	0.7	0	1	6120	1.7	0.8	3.5	2.2	-0.3	-2.1	1.4	-0.3
MAGEB3	0.59	3.5	1.7	4.9	3.4	0.9	0.39	25	4.4	0	5	0	0.5	-0.6	1.5	0.9	0	0.99	5607	11.1	7.5	24.3	12.5	NA	NA	NA	NA	NA	NA	NA	NA	NA	NA	NA	NA	NA	NA	NA	NA	NA	NA	NA	NA	NA	NA	NA	NA	NA	NA
KIAA1217	0.59	-1	-2.9	0.7	-1.1	0	1	2492	0.1	0.5	0.3	1	NA	NA	NA	NA	NA	NA	NA	NA	NA	NA	NA	-0.5	-1.6	0.5	-1	-0.3	0.78	5534	2.1	3.1	3.7	3.2	0.1	-1.2	1.3	0.1	0	1	11503	9.7	7.6	9.1	7	0.2	-1.1	1.6	0.3
INSIG1	0.59	0.1	-1.9	1.6	0.1	0	1	11940	20.6	21.3	19.3	14.3	-0.3	-1	0.3	-0.9	0	0.99	5642	14.9	15.2	16.7	10.1	-1.4	-2.3	-0.6	-3.2	-1.9	0.054	306	27.4	57.7	27.3	27.6	-0.4	-1.8	0.8	-0.6	0	1	7026	34.6	32.9	34.1	28.5	-1.3	-2.6	0	-1.9
MYL7	0.6	NA	NA	NA	NA	NA	NA	NA	NA	NA	NA	NA	-0.3	-1.2	0.6	-0.6	0	1	7866	0.8	0.4	5.3	2.2	-0.6	-1.7	0.4	-1.2	-0.4	0.72	4570	8.7	12.9	17.7	23.7	NA	NA	NA	NA	NA	NA	NA	NA	NA	NA	NA	NA	NA	NA	NA
LEUTX	0.6	-0.6	-2.2	1	-0.7	0	1	4815	1142.3	1372.4	691.8	1144.3	-1.1	-2.1	-0.3	-2.5	-1	0.31	596	3.7	16.2	10.1	56.9	NA	NA	NA	NA	NA	NA	NA	NA	NA	NA	NA	NA	NA	NA	NA	NA	NA	NA	NA	NA	NA	NA	NA	NA	NA	NA
ZNF668	0.6	-0.4	-2	1.3	-0.4	0	1	7939	42.2	50	36.1	46.9	-0.4	-1	0.1	-1.5	-0.2	0.83	2399	18.2	26.8	13.3	18.6	-1	-2	0	-1.9	-0.8	0.42	1955	5.1	9.5	6.7	9.5	0.3	-1.1	1.7	0.4	0	1	8485	9.1	5.9	14.9	7.7	-0.9	-2.3	0.4	-1.3
RORA	0.6	2	0.1	3.5	2.1	0	1	344	2.3	0.6	2.5	0.5	-0.1	-0.9	0.5	-0.4	0	1	9803	1.7	1.8	3.2	2.8	1.1	-0.4	2.4	1.5	0.5	0.59	3265	2.4	0.9	6.1	1.6	2.5	1.2	3.7	4	2	0.046	22	7.3	1.3	10	1.2	0.2	-2.2	1.8	0.1
GADD45A	0.6	-0.6	-3.1	1.3	-0.7	0	1	5487	40	60	51.4	75.2	-0.4	-1.2	0.4	-0.9	0	0.99	5685	5.9	6.6	12.7	13.8	0.9	0	1.9	1.9	0.8	0.41	1939	20.5	9.1	42	10	2.1	0.7	3.4	3	0.9	0.39	84	38.1	7.2	49.8	8.9	0.5	-1.1	2	0.6
STK17B	0.6	-0.5	-2.5	1.2	-0.6	0	1	6049	4.7	7	6.5	6.8	-0.2	-0.8	0.5	-0.5	0	1	8929	2.4	2.7	3.5	2.9	-0.2	-1.1	0.7	-0.3	0	0.97	10393	2.7	3.8	2.5	5.5	-1	-2.4	0.4	-1.4	-0.1	0.93	2396	0.9	1.8	1.6	2.8	-0.6	-2.1	0.7	-0.9
TMEM8A	0.6	0.8	-0.7	2.2	1.1	0	1	2812	10.6	6.7	5.3	4.8	-0.8	-1.5	-0.2	-2.5	-1	0.31	598	1.8	4	2.4	6.6	-0.1	-1.1	0.8	-0.3	0	0.98	10757	9.6	11.4	10.4	12	1.2	0	2.3	1.9	0.3	0.79	922	21.7	12.3	16.7	12.1	0	-1.5	1.5	0
GPR50	0.6	3	1.2	4.9	3.3	0.7	0.47	28	8.5	0.3	9.3	0.8	1.3	0.1	2.3	2.2	0.8	0.45	868	2.2	0.5	9.9	3	NA	NA	NA	NA	NA	NA	NA	NA	NA	NA	NA	NA	NA	NA	NA	NA	NA	NA	NA	NA	NA	NA	NA	NA	NA	NA
HIST2H2BE	0.6	0	-1.9	2	0	0	1	12555	39.2	36.4	44.8	48.3	0	-1	1	0	0	1	14468	4.1	5	7.3	13.1	0	-1.4	1.3	0	0	1	13352	0.6	0.4	3	1.5	0.2	-1.5	2.2	0.3	0	1	10182	0.9	0.6	2.6	2.3	1.6	-0.2	3.3	1.8
ZNF630	0.6	1.1	-0.7	2.9	1.2	0	1	2348	1.7	0.7	3	1.6	1.2	0.2	2.1	2.4	1	0.34	650	1.9	0.3	4.8	1.2	NA	NA	NA	NA	NA	NA	NA	NA	NA	NA	NA	NA	NA	NA	NA	NA	NA	NA	NA	NA	NA	NA	NA	NA	NA	NA
GPRC5C	0.6	-1.5	-3.1	0.3	-1.6	0	1	929	0.1	2.1	0.3	4.1	0	-0.9	0.8	0	0	1	13838	14.3	12.7	20.8	16.2	-0.8	-1.9	0.3	-1.3	-0.4	0.67	3991	20	33.7	27	48.5	-0.2	-1.5	1	-0.4	0	1	9129	76.6	82.1	69.1	72.9	0.2	-1.1	1.7	0.4
HIST1H2BA	0.6	0.3	-1.5	2.1	0.3	0	1	9446	2.4	2.2	3.8	7.2	-0.4	-1.1	0.4	-0.9	0	0.99	5773	0.1	0.3	0.6	1.5	NA	NA	NA	NA	NA	NA	NA	NA	NA	NA	NA	NA	NA	NA	NA	NA	NA	NA	NA	NA	NA	NA	NA	NA	NA	NA
DSG2	0.6	1.1	-0.4	2.5	1.5	0	1	1224	2.8	1.3	2.3	0.9	-0.1	-0.7	0.5	-0.3	0	1	11004	9.4	10.6	9.9	9.7	-0.4	-1.2	0.4	-1	-0.3	0.8	5862	19.7	29.6	14.5	16	-0.7	-1.7	0.3	-1.3	-0.1	0.95	2822	16.5	25.8	11	10	-0.1	-1.4	1.1	-0.2
FXYD6	0.6	NA	NA	NA	NA	NA	NA	NA	NA	NA	NA	NA	NA	NA	NA	NA	NA	NA	NA	NA	NA	NA	NA	NA	NA	NA	NA	NA	NA	NA	NA	NA	NA	NA	NA	NA	NA	NA	NA	NA	NA	NA	NA	NA	NA	NA	NA	NA	NA
CD9	0.6	-1	-2.9	0.6	-1.2	0	1	2080	89.4	171.8	76.4	134.8	-0.2	-0.7	0.3	-0.6	0	1	8182	377.3	406.9	138.2	172.5	0.5	-0.3	1.3	1.1	0.3	0.73	4791	292	245.2	185.1	164.1	-0.2	-1.3	0.7	-0.5	0	1	8105	393.5	522.6	214.9	314.8	-0.1	-1.2	1	-0.1
MECOM	0.6	1.6	-0.1	3.3	1.9	0	1	564	7.2	2.9	6.5	4.7	-0.5	-1.3	0.2	-1.4	-0.2	0.85	2664	0.9	1.4	1.4	1.9	-1.2	-2.5	0.2	-1.7	-0.7	0.5	2486	0.2	1	0.2	3.2	1.1	-0.4	2.4	1.4	0.1	0.93	2227	0.6	0.1	1	0.2	0.9	-1.2	2.7	0.8
ERICH1-AS1	0.6	-0.3	-2.2	1.3	-0.4	0	1	8002	3.4	6.6	7.1	7.1	0.1	-0.8	1	0.1	0	1	12639	0.3	0.2	1.7	0.9	-1.3	-2.2	-0.2	-2.3	-1.1	0.26	1128	0	1.4	0.1	4.1	NA	NA	NA	NA	NA	NA	NA	NA	NA	NA	NA	NA	NA	NA	NA
EHD1	0.61	1	-0.4	2.5	1.5	0	1	1321	46	26.3	20.4	14.3	-0.1	-0.7	0.4	-0.4	0	1	9385	11.9	14.8	8.5	12.3	-0.4	-1.3	0.5	-0.9	-0.2	0.82	6310	16.8	27.1	13.9	23.6	0	-1.2	1.2	0	0	1	12597	6.8	7.5	8.2	8.2	-0.2	-1.6	1.2	-0.3
CDC42EP1	0.61	1.7	-0.8	3.5	1.4	0	1	1381	5.9	2.1	10.8	3.4	-0.7	-1.4	-0.1	-2.1	-0.7	0.49	968	9.8	15.5	12.2	13.8	-0.8	-1.7	0.1	-1.8	-0.7	0.47	2280	8.4	13.7	9.6	13.8	0	-1.2	1.1	0	0	1	12645	4.9	5.8	6	5.6	-1.4	-2.9	0.1	-1.8
BMP2	0.61	NA	NA	NA	NA	NA	NA	NA	NA	NA	NA	NA	-0.9	-2.1	0.2	-1.6	-0.3	0.77	1985	0.1	0.2	0.8	1	-0.8	-2	0.3	-1.4	-0.5	0.64	3701	12.5	13.6	23.1	11.4	1.7	0.1	3	2.1	0.4	0.71	605	53.4	21.2	60	18.6	-0.9	-2.7	0.4	-1.3
CALN1	0.61	-1.3	-2.9	0.2	-1.6	0	1	897	3.4	8.9	2.5	7.9	0.8	0	1.6	2	0.6	0.54	1091	0.8	0.4	1.5	1.2	0.7	-0.7	2.3	1	0.3	0.79	5693	0.3	0.1	1	0.5	-1.4	-2.6	0.1	-1.8	-0.2	0.82	1109	0	0.1	0	0.2	NA	NA	NA	NA
AKT1	0.61	-0.1	-1.6	1.5	-0.1	0	1	12077	35.8	35.3	25.9	22.5	0.1	-0.6	0.9	0.4	0	1	9917	2	2	4.3	5.1	0	-0.9	0.8	0	0	1	13075	17.8	17.9	17.3	19.2	1	-0.4	2.3	1.4	0.1	0.92	2114	21.3	8.3	26.4	9.6	-0.2	-1.6	1.2	-0.3
NR5A2	0.61	0.5	-1	2	0.7	0	1	5439	3.2	1.9	2.6	1.6	0.1	-0.6	0.7	0.2	0	1	12033	5.9	5.7	6.1	5.5	0.1	-0.9	1	0.1	0	1	12202	2.3	2	2.7	3	-0.7	-1.9	0.6	-1	0	0.99	4359	5.1	7.1	6	6.3	-0.3	-1.7	1	-0.5
EPCAM	0.61	-0.1	-1.6	1.3	-0.2	0	1	10704	31.7	33.5	17.6	19.8	0.5	-0.2	1.3	1.5	0.2	0.82	2371	16.7	10.2	21.3	15.5	-1.1	-1.9	-0.4	-2.8	-1.6	0.11	556	116.3	253.9	69.6	123.6	-0.7	-1.8	0.3	-1.4	-0.1	0.93	2229	159.3	217.2	85.6	125.9	0	-1.2	1.1	0
KIF4A	0.61	0.2	-1.2	1.7	0.3	0	1	9619	52.6	37.4	33.6	14.5	0.9	0.3	1.4	3.3	1.9	0.053	238	31.7	21.8	17.1	13.9	1	0.2	1.8	2.5	1.3	0.19	884	18.5	9.6	9.5	7.3	0.5	-0.7	1.6	0.8	0	1	5291	14.9	11	10.6	5.4	0.3	-1	1.6	0.5
MCTP2	0.61	-0.3	-1.9	1.3	-0.4	0	1	8378	7.8	12.4	6.4	15	0.1	-1.3	1	0	0	1	13894	0	0.3	0.2	1.4	1	-0.2	1.9	1.7	0.7	0.51	2571	0.1	0	0.2	0	NA	NA	NA	NA	NA	NA	NA	NA	NA	NA	NA	NA	NA	NA	NA
GLRX5	0.61	0.2	-1.3	1.7	0.2	0	1	9852	57.8	49.2	36.5	40.5	-0.3	-0.9	0.3	-0.9	0	0.98	5538	31.7	41.7	20.1	27.4	-0.6	-1.5	0.3	-1.3	-0.4	0.69	4197	61.9	88.8	63.3	46.3	0.9	-0.3	2	1.5	0.1	0.92	2023	88.1	49.6	97.3	25.3	-0.8	-2	0.4	-1.2
ETV4	0.61	-0.3	-2.2	2	-0.2	0	1	9857	18.3	24.4	22.5	35.1	-0.4	-1.2	0.3	-1.2	-0.1	0.93	3868	11.3	17.7	13.1	21.5	0.1	-1.1	1.2	0.1	0	1	12644	29.1	23.7	46.7	25	-0.1	-1.3	1	-0.1	0	1	11368	87.6	118.8	57.8	132.2	0.2	-1.3	1.7	0.3
ACSL3	0.61	-0.6	-2.1	0.8	-0.9	0	1	4039	9.8	17	5.1	12.5	-0.1	-0.6	0.4	-0.4	0	1	9573	74.7	82.2	38.5	38	-0.2	-1	0.5	-0.6	-0.1	0.91	8279	42.8	54.6	23	26.9	-0.7	-1.7	0.3	-1.3	-0.1	0.95	2688	42.2	53.8	18.2	28.7	-0.1	-1.3	1.1	-0.1
ISG15	0.61	NA	NA	NA	NA	NA	NA	NA	NA	NA	NA	NA	0.1	-0.7	1.2	0.3	0	1	10293	2.5	0.9	16.3	3.9	1	-0.3	2.4	1.6	0.6	0.55	2891	16.6	8.8	32	27.7	-2	-3.6	-0.5	-2.6	-0.6	0.56	233	0.4	17.5	1.9	38.3	2.7	0.5	4.1	2.5
SIAH2	0.61	-0.3	-2.1	1.5	-0.3	0	1	8800	10	11.5	10.5	9.9	-0.2	-1.1	0.6	-0.4	0	1	9629	0.4	0.9	1.2	4.1	0.4	-0.8	1.5	0.6	0.1	0.9	8170	0.2	0	1.3	0.1	NA	NA	NA	NA	NA	NA	NA	NA	NA	NA	NA	NA	NA	NA	NA
FAM131A	0.61	-0.9	-2.8	0.9	-1	0	1	3254	2.2	6.5	3.8	9.6	-0.3	-1.2	0.5	-0.7	0	1	7272	0.4	0.9	1.1	2.6	-2	-3.1	-1.1	-4.1	-2.8	0.0049	121	0.1	2.2	0.3	3.5	-1.7	-3.3	0.1	-1.9	-0.3	0.8	986	0.1	1.3	0.4	2.9	-0.6	-2.6	0.9	-0.8
CYP8B1	0.61	NA	NA	NA	NA	NA	NA	NA	NA	NA	NA	NA	NA	NA	NA	NA	NA	NA	NA	NA	NA	NA	NA	0.4	-1.1	1.4	0.5	0.1	0.92	8737	0.1	0	0.5	0.1	NA	NA	NA	NA	NA	NA	NA	NA	NA	NA	NA	NA	NA	NA	NA
CDKL5	0.61	0.5	-1	2.1	0.7	0	1	5352	12	7.5	8	4.6	0	-0.7	0.7	0	0	1	14260	2	1.7	4.3	3.1	1	0	2.3	2	0.9	0.36	1651	1.1	0.3	2.1	0.7	1.3	-0.1	2.7	1.8	0.2	0.83	1190	1.4	0.4	3.8	1	0.1	-1.7	2	0.1
BHLHE40	0.61	-1.4	-3.1	0.2	-1.7	0	1	827	24.6	65	23.8	47.3	-0.1	-1	0.7	-0.1	0	1	12431	1.5	0.8	5	2.5	0.1	-1.2	1.5	0.2	0	0.99	11850	11.4	6.7	22.1	13.1	0.5	-0.7	1.7	0.8	0	1	5536	17.8	9.8	20.4	8.8	2.1	0.5	3.6	2.5
SMIM3	0.61	NA	NA	NA	NA	NA	NA	NA	NA	NA	NA	NA	NA	NA	NA	NA	NA	NA	NA	NA	NA	NA	NA	NA	NA	NA	NA	NA	NA	NA	NA	NA	NA	NA	NA	NA	NA	NA	NA	NA	NA	NA	NA	NA	NA	NA	NA	NA	NA
TAF1	0.61	0.6	-0.9	2.1	0.8	0	1	4677	9.4	7.3	6.4	4.8	0.9	0.2	1.5	2.8	1.3	0.18	440	5.1	2.6	5.1	2.4	1	0.1	1.8	2.2	1	0.3	1395	3.3	1.5	2.7	1.9	0.8	-0.3	1.9	1.4	0.1	0.92	2124	5.6	3.4	2.8	3.1	0.2	-0.9	1.4	0.4
SMARCA2	0.61	-0.4	-1.9	1.1	-0.5	0	1	7354	28.4	35	22.7	17.9	0.2	-0.5	0.8	0.4	0	1	9224	4.8	4	8.5	6	0.3	-1	1.7	0.4	0.1	0.95	9741	2.3	2.5	3.9	4.2	0	-1.3	1.3	0	0	1	12608	3.7	3.6	7.2	3.7	0.9	-0.7	2.3	1.1
PI16	0.62	NA	NA	NA	NA	NA	NA	NA	NA	NA	NA	NA	0	-1	1	0	0	1	14390	0.7	0.3	3.4	1.3	0	-1.9	1.4	-0.1	0	1	12710	8	5.8	21.7	8.9	0	-1.4	1.6	0.1	0	1	12155	14.2	15.4	14.5	26.7	1.2	-0.6	3	1.3
RHOH	0.62	NA	NA	NA	NA	NA	NA	NA	NA	NA	NA	NA	NA	NA	NA	NA	NA	NA	NA	NA	NA	NA	NA	-0.3	-1.6	1.4	-0.4	-0.1	0.95	9805	0.3	0.6	1.3	3.1	1.3	-0.3	2.8	1.6	0.1	0.89	1688	0.8	0.1	2	0.5	NA	NA	NA	NA
UCA1	0.62	NA	NA	NA	NA	NA	NA	NA	NA	NA	NA	NA	NA	NA	NA	NA	NA	NA	NA	NA	NA	NA	NA	-0.6	-1.8	0.4	-1.1	-0.3	0.73	4784	1.9	2.7	4.5	4	-0.7	-2.2	0.7	-1	0	0.98	4225	0.3	1	1.1	1.9	0	-2.1	1.3	-0.1
UCK1	0.62	-0.7	-2.6	0.9	-0.9	0	1	3998	14.1	21	16.2	16.8	-0.4	-1	0.2	-1.2	-0.1	0.91	3407	14.7	20.8	15.2	25	0.1	-0.7	0.9	0.2	0	0.99	11384	23.6	19.2	21.3	12.9	-1	-2.1	0	-1.9	-0.2	0.8	1029	18.5	37.4	17.4	27.7	-0.1	-1.5	1.1	-0.2
TSPAN1	0.62	NA	NA	NA	NA	NA	NA	NA	NA	NA	NA	NA	1.1	0.2	2	2.5	1.1	0.28	554	0.5	0	1.3	0.3	0.4	-0.8	1.8	0.7	0.1	0.88	7697	2.8	0.9	6.5	2.4	NA	NA	NA	NA	NA	NA	NA	NA	NA	NA	NA	0	-2.1	1.6	-0.1
POU5F1P3	0.62	0.2	-1.2	1.7	0.3	0	1	9281	1.8	1.1	1.4	1.6	-0.4	-1	0.1	-1.6	-0.3	0.77	1953	19.3	25.4	11.7	10.1	-0.5	-1.3	0.3	-1.2	-0.4	0.71	4502	23.8	26.1	15.2	17.5	-0.3	-1.3	0.7	-0.5	0	1	7603	36.6	41	16.4	20.9	-0.5	-1.6	0.6	-0.8
CCNG1	0.62	0.4	-1.1	1.9	0.5	0	1	6911	44.2	32.4	23.2	20.3	-0.2	-0.8	0.5	-0.4	0	1	9646	24.7	21.9	27.8	18.1	-0.5	-1.4	0.4	-1	-0.3	0.8	5893	31.3	38	35.3	32.6	-0.8	-1.9	0.3	-1.3	-0.1	0.94	2548	30.7	43.5	25.6	32.8	0	-1.4	1.5	0.1
SORBS1	0.62	0.1	-1.3	1.6	0.2	0	1	10532	18.9	17.7	8.1	9.3	0.2	-0.5	0.8	0.6	0	1	7944	20	19.9	14.1	16	-0.2	-1.1	0.7	-0.3	0	0.97	10402	28.3	36.9	17.7	50.7	-0.3	-1.5	0.8	-0.5	0	1	7800	8.6	11.1	7.4	8.4	-0.1	-1.3	1	-0.2
TRH	0.62	NA	NA	NA	NA	NA	NA	NA	NA	NA	NA	NA	1.1	0.2	1.8	2.4	0.9	0.35	673	0.2	0	0.8	0	NA	NA	NA	NA	NA	NA	NA	NA	NA	NA	NA	NA	NA	NA	NA	NA	NA	NA	NA	NA	NA	NA	-0.7	-2.6	1.1	-0.8
EEF1E1.uid_8163	0.62	-0.2	-1.6	1.2	-0.3	0	1	9425	31.6	37.7	18.4	16.2	0.2	-0.4	0.7	0.6	0	1	8036	85.5	78.1	50.5	43	-0.7	-1.5	0.2	-1.5	-0.6	0.58	3134	40.7	65.1	42.9	36.1	0	-1.2	1.1	0	0	1	12765	66.7	63.5	51.3	64.3	0	-1.3	1.3	0
PARD6B	0.62	0.1	-1.3	1.5	0.1	0	1	11349	16.9	14.6	10.3	9.5	0.2	-0.3	0.7	0.7	0	1	6630	35.5	30.8	15.3	19.6	1.1	0.3	1.9	2.7	1.5	0.14	719	32.4	17.6	21.9	13.7	0.2	-0.9	1.5	0.4	0	1	9024	13.3	9.4	11.4	8.6	0.2	-1.4	1.8	0.2
SNX12	0.62	1.1	-0.3	2.5	1.6	0	1	1033	23.6	12	8	13.3	0.8	0.2	1.4	2.5	1.1	0.29	568	11.7	8.1	9.7	10	1.3	0.3	2.2	2.7	1.5	0.13	633	19.8	8.1	18.3	8.9	0.9	-0.4	2.1	1.3	0.1	0.95	2778	14.6	8.1	20.2	8	0.2	-1.2	1.4	0.2
SNORD69	0.62	0.5	-1	2	0.6	0	1	5841	8.9	5.5	12.3	10.6	-0.2	-0.8	0.4	-0.6	0	1	7831	13.4	15.3	18.2	22.9	0.6	-0.4	1.5	1.2	0.4	0.71	4433	16.3	10.3	18.8	22.8	0.2	-1.1	1.3	0.2	0	1	10932	6.9	12.3	13.3	18.1	-0.4	-1.7	1	-0.5
MBD3L2	0.62	-1.1	-2.6	0.4	-1.4	0	1	1483	178.9	318.9	122.9	237.3	-0.8	-1.8	0.1	-1.7	-0.3	0.75	1839	3.9	14.5	6	60.8	-0.3	-1.7	1.1	-0.3	0	0.98	10772	0.3	0.4	1.3	1.5	NA	NA	NA	NA	NA	NA	NA	NA	NA	NA	NA	NA	NA	NA	NA
GCM1	0.62	1.1	-0.8	2.7	1.2	0	1	2352	0.9	0.2	1.7	0.7	-0.8	-1.9	0	-1.9	-0.5	0.62	1325	0.1	0.5	0.4	1.5	-0.5	-1.5	0.6	-0.8	-0.2	0.84	6506	14.1	17.2	17.1	20.7	-0.5	-1.6	0.7	-0.8	0	1	5426	47.4	62.9	27.4	43.2	-0.4	-1.8	1.3	-0.4
FAM104B	0.62	1.6	-0.2	3.5	1.8	0	1	713	19.6	4.7	19.6	8.1	1	0.4	1.5	3.6	2.3	0.022	199	94.2	54.1	48.4	27.4	0.5	-0.4	1.3	1	0.3	0.77	5323	25.4	20.5	16.5	16.2	0.3	-1	1.4	0.4	0	1	8925	15.5	15.5	15.9	12	-0.2	-1.5	1	-0.4
GPR32	0.62	NA	NA	NA	NA	NA	NA	NA	NA	NA	NA	NA	NA	NA	NA	NA	NA	NA	NA	NA	NA	NA	NA	NA	NA	NA	NA	NA	NA	NA	NA	NA	NA	NA	NA	NA	NA	NA	NA	NA	NA	NA	NA	NA	NA	NA	NA	NA	NA
APEX2	0.62	1.2	-0.5	2.7	1.4	0	1	1498	59.4	40	37.3	45.2	0.9	0.3	1.4	3.2	1.8	0.068	265	83.6	53.1	46.6	32.5	0.7	-0.1	1.5	1.7	0.7	0.48	2340	51.4	30.3	33.3	25.9	0.7	-0.5	1.8	1.1	0	0.96	3531	42.8	25.6	25.9	24.9	0.3	-1	1.6	0.5
COA3	0.62	0.2	-1.7	2.1	0.2	0	1	10886	13.3	13.2	17.2	19.9	0.3	-0.2	0.9	1.2	0.1	0.92	3614	79.3	64.9	51	51.1	1.2	0.5	2	3.4	2.1	0.04	272	327.2	163	146.3	85.2	-0.1	-1.1	0.8	-0.2	0	1	10960	182.2	210.5	75.8	77.8	0.1	-1	1.3	0.2
IVNS1ABP	0.63	0.3	-1.4	2.1	0.4	0	1	8520	7.4	5.2	8.4	5.4	0	-0.8	0.8	0	0	1	13663	8.4	8.3	11.4	8.6	-0.6	-1.5	0.4	-1.1	-0.3	0.73	4760	5.8	6.7	6.9	7.3	-1	-2.4	0.3	-1.5	-0.1	0.92	1993	4.6	6.9	5.9	7.6	0.7	-1.1	2.3	0.8
YIF1B	0.63	1.1	-0.5	2.7	1.4	0	1	1408	27.7	13.6	17.1	11.6	0.2	-0.3	0.8	0.8	0	0.99	6148	95.6	83.9	56.4	44.6	0.9	0.1	1.7	2.2	1.1	0.28	1292	100.9	71.4	55.9	52.7	-0.1	-1.2	1	-0.2	0	1	11188	79.2	82.5	49.4	63.8	0.2	-1.1	1.5	0.3
TOM1	0.63	-0.1	-1.8	1.5	-0.1	0	1	11607	3.1	3.8	3.6	6.2	-0.6	-1.4	0.1	-1.7	-0.3	0.74	1792	4	7.2	7.4	9.8	-1.2	-2.1	-0.4	-2.8	-1.6	0.12	577	10.1	20.2	15.5	12.2	-0.6	-1.7	0.5	-1	0	0.99	4310	16.5	25.5	13.3	19.6	0.1	-1.1	1.4	0.2
VTCN1	0.63	-0.2	-1.9	1.5	-0.2	0	1	10150	11.7	12.7	12.7	9	0.2	-0.7	1.2	0.5	0	1	8408	0.3	0.5	1.1	2.5	-0.2	-1.8	1.1	-0.3	0	0.98	10694	0.5	1	2.5	2.9	NA	NA	NA	NA	NA	NA	NA	NA	NA	NA	NA	NA	NA	NA	NA
CLEC4D	0.63	NA	NA	NA	NA	NA	NA	NA	NA	NA	NA	NA	0.1	-0.6	0.8	0.3	0	1	10620	4.2	2.9	6.9	6.7	0.3	-1	1.5	0.4	0.1	0.95	9705	3	3.2	7.1	6.4	1.7	0.2	3.6	2.2	0.4	0.69	507	7	0.9	11.5	3.1	-0.2	-1.5	1.3	-0.2
MGST2	0.63	-0.4	-1.8	1	-0.5	0	1	6851	102.6	126	60	75.3	0.3	-0.3	1	1	0	0.96	4761	71.2	62.4	59.6	49.9	0.2	-0.7	1	0.3	0	0.97	10387	44.3	36.4	31.9	29	0.6	-1.1	2	0.6	0	1	6941	31.4	22.3	47.8	32.3	-1.5	-2.8	-0.3	-2.4
RPL3L	0.63	-0.5	-2.5	1.6	-0.4	0	1	7686	2.9	6.8	4.9	16.6	-0.3	-1.1	0.5	-0.7	0	1	6923	0.1	0.2	0.3	0.8	NA	NA	NA	NA	NA	NA	NA	NA	NA	NA	NA	NA	NA	NA	NA	NA	NA	NA	NA	NA	NA	NA	NA	NA	NA	NA
HBZ	0.63	-1.4	-4	1.3	-1.2	0	1	2056	2.6	22.5	3.9	79.9	0.2	-0.5	0.8	0.5	0	1	9100	0.5	0.2	1.3	0.6	-0.1	-1.2	1.1	-0.2	0	1	12078	0.5	0.7	1.4	1.8	NA	NA	NA	NA	NA	NA	NA	NA	NA	NA	NA	-0.2	-1.5	1.7	-0.1
PKD1L2	0.63	NA	NA	NA	NA	NA	NA	NA	NA	NA	NA	NA	0.1	-0.6	0.7	0.2	0	1	11297	0.8	0.6	1.7	1.3	0.6	-0.6	1.7	1	0.3	0.77	5289	1.4	0.6	2.6	1.1	0.6	-1.1	1.9	0.7	0	1	6494	0.5	0.6	0.9	1	0.4	-1.1	2.3	0.6
FGF14	0.63	-1.4	-3.2	0.4	-1.5	0	1	1260	54.5	121.2	59.8	96.1	1.2	0.2	2.1	2.4	0.9	0.36	680	2.8	1.8	9.1	8.4	NA	NA	NA	NA	NA	NA	NA	NA	NA	NA	NA	NA	NA	NA	NA	NA	NA	NA	NA	NA	NA	NA	NA	NA	NA	NA
TMEM261	0.63	0.6	-0.9	2.2	0.8	0	1	4381	5.3	3	4	4.3	0.3	-0.3	0.8	1	0.1	0.96	4573	56.3	52.9	30.6	26	0.2	-0.5	1	0.7	0.1	0.89	7827	94.4	76.4	38.1	31.4	0.6	-0.4	1.5	1.1	0	0.97	3804	105.6	78.1	46.9	30.8	-0.2	-1.2	0.9	-0.3
ECHDC3	0.63	1.1	-0.5	2.6	1.4	0	1	1504	0.8	0.1	1	0.2	0.1	-0.8	1	0.2	0	1	11514	0.1	0.1	0.5	0.7	-0.4	-1.9	0.8	-0.7	-0.2	0.88	7544	0.9	1.6	3.5	3.2	NA	NA	NA	NA	NA	NA	NA	NA	NA	NA	NA	NA	NA	NA	NA
GPR37L1	0.63	-1	-2.8	0.7	-1.1	0	1	2672	2.2	6.2	4.1	9.4	-1	-1.7	-0.3	-2.7	-1.3	0.2	456	5.2	6.6	8.7	8.6	1.5	0.1	2.7	2.1	1	0.33	1489	3.4	1	8.8	3.2	1	-0.4	2.2	1.4	0.1	0.93	2278	0.3	0	0.9	0.1	0.9	-0.4	2.3	1.3
AJUBA	0.63	-0.4	-2.4	1.1	-0.5	0	1	6641	14.5	20.4	14.4	16.2	-0.8	-1.5	0	-2	-0.6	0.57	1200	4.6	6.2	7.6	7.1	0.3	-0.7	1.3	0.6	0.1	0.91	8351	3.5	2.5	5.1	3.6	-0.3	-1.7	1.2	-0.3	0	1	9406	0.7	0.6	1.5	1.4	-0.2	-1.7	1.3	-0.3
BATF3	0.63	0.5	-1.2	2.3	0.6	0	1	6406	6.4	3.8	8.9	6.8	-0.4	-1	0.2	-1.2	-0.1	0.92	3654	99.2	120.3	71.4	78.6	1.2	0.1	2.1	2.2	1.1	0.28	1281	53	30.4	46.4	33.6	-0.6	-2	0.7	-0.9	0	1	5077	8.1	29.9	11.9	51	-0.6	-2.2	1.2	-0.6
ATP1B2	0.64	1	-1.4	3.1	0.7	0	1	5254	7.5	3.8	12.1	6.7	-0.9	-1.6	-0.1	-2.1	-0.7	0.51	1019	8	11.8	10.4	13	2.4	1.3	3.5	4.2	2.9	0.004	110	2.1	0	4	0.1	2.7	1.3	3.9	3.9	2	0.05	24	3.9	0.2	5.1	0.4	0.1	-1.7	2.1	0.1
PTTG1	0.64	0	-0.5	0.4	0.1	0	1	12064	8899.4	6423	2715.9	2262.8	0	-0.5	0.5	0	0	1	14131	779.2	791.2	419.2	542.7	0.1	-0.7	0.8	0.2	0	0.99	11747	233.5	248.1	121.6	97.4	-0.2	-1.2	0.8	-0.3	0	1	9489	217.9	240.1	97.2	111.6	-0.2	-1.2	0.9	-0.3
MYL3	0.64	NA	NA	NA	NA	NA	NA	NA	NA	NA	NA	NA	NA	NA	NA	NA	NA	NA	NA	NA	NA	NA	NA	NA	NA	NA	NA	NA	NA	NA	NA	NA	NA	NA	NA	NA	NA	NA	NA	NA	NA	NA	NA	NA	NA	NA	NA	NA	NA
ATP6V1B1	0.64	NA	NA	NA	NA	NA	NA	NA	NA	NA	NA	NA	0.2	-1.1	1.4	0.3	0	1	11016	2.6	1.7	9.7	6.9	-1	-1.8	-0.1	-2.2	-1	0.3	1362	59.4	119.9	41.7	114.2	-1	-2.2	0.5	-1.3	-0.1	0.95	2644	10.1	17.2	15	18.4	0.5	-1	2	0.7
BST2	0.64	NA	NA	NA	NA	NA	NA	NA	NA	NA	NA	NA	NA	NA	NA	NA	NA	NA	NA	NA	NA	NA	NA	0.1	-1.1	1.3	0.2	0	1	11977	2	1.3	6.1	3.8	0.1	-1.6	2.1	0.2	0	1	10854	0.9	0.8	3.4	3.2	0.9	-1.3	3.3	0.8
EXOC6B	0.64	1.2	-0.4	2.7	1.5	0	1	1309	5.3	1.8	5.1	2.2	0.1	-0.5	0.7	0.4	0	1	9790	3.4	2.9	4.4	3.6	-0.7	-1.7	0.3	-1.3	-0.5	0.65	3840	1	1.8	1.8	3.1	0.8	-0.9	2	1	0	0.99	4431	0.2	0.1	0.9	0.2	-2.2	-3.6	-0.8	-3.1
IMPAD1	0.64	0.9	-0.9	2.5	1	0	1	3242	3.6	2.1	3.3	2.6	0	-0.6	0.6	0.1	0	1	12976	6.1	6.1	4.9	5.8	-0.6	-1.5	0.3	-1.3	-0.4	0.68	4125	11.3	14.9	13.1	7.3	0.2	-0.9	1.3	0.4	0	1	8902	19.2	18.3	15.8	14.2	-1.2	-2.5	0.1	-1.9
ZSCAN4	0.64	-0.2	-1.8	1.4	-0.2	0	1	9811	329.1	316.2	257	269.5	-0.1	-1	0.9	-0.1	0	1	13161	46	42.3	91.2	69	-0.9	-2.2	0.8	-1.2	-0.4	0.73	4661	0.1	0.6	0.2	3.2	NA	NA	NA	NA	NA	NA	NA	NA	NA	NA	NA	NA	NA	NA	NA
STRA6	0.64	NA	NA	NA	NA	NA	NA	NA	NA	NA	NA	NA	0	-1.2	1.1	0	0	1	14028	0.2	0.3	1.3	2.3	0.5	-0.9	2	0.7	0.2	0.87	7351	0.7	0.2	2.7	0.6	NA	NA	NA	NA	NA	NA	NA	NA	NA	NA	NA	NA	NA	NA	NA
PWWP2B	0.64	NA	NA	NA	NA	NA	NA	NA	NA	NA	NA	NA	0.5	-0.6	1.5	1	0	0.96	4724	0.2	0	1.3	0.1	-0.8	-1.7	0.2	-1.5	-0.6	0.58	3174	6	8.4	13.7	13	-0.5	-2	0.6	-0.9	0	0.99	4714	0.3	1.7	1.1	2.8	-0.4	-1.9	1.1	-0.5
DNAAF2	0.64	-0.8	-2.4	0.8	-0.9	0	1	3548	3.5	8.3	3.5	11.5	0.5	-0.2	1.2	1.5	0.2	0.83	2483	8.6	6.1	9.8	9.9	-0.6	-1.5	0.3	-1.3	-0.4	0.69	4170	7.8	10.9	7.9	7.3	-0.1	-1.3	1	-0.2	0	1	10812	8	10.5	8.5	9.7	-0.4	-1.7	0.9	-0.6
C4BPB	0.64	NA	NA	NA	NA	NA	NA	NA	NA	NA	NA	NA	0.2	-1.1	1.2	0.3	0	1	11118	0.2	0.1	1.3	0.7	-1	-2.1	-0.1	-2.1	-1	0.34	1525	8	23	18.7	26.2	0.3	-1.3	1.8	0.3	0	1	9503	0.8	0.7	2.8	2.2	-0.2	-1.7	1.4	-0.2
OASL	0.64	NA	NA	NA	NA	NA	NA	NA	NA	NA	NA	NA	-0.6	-1.3	0.1	-1.6	-0.3	0.76	1918	6.4	8.1	6.7	9	1.7	0.3	2.9	2.4	1.2	0.24	1053	1.3	0.1	5.1	0.3	NA	NA	NA	NA	NA	NA	NA	NA	NA	NA	NA	NA	NA	NA	NA
PRAMEF1	0.64	-1.5	-3.4	0.1	-1.8	0	1	624	25.3	70.7	25.9	70.9	-0.6	-1.3	0.1	-1.6	-0.3	0.78	2077	0.8	2	1.5	5.2	NA	NA	NA	NA	NA	NA	NA	NA	NA	NA	NA	NA	NA	NA	NA	NA	NA	NA	NA	NA	NA	NA	NA	NA	NA	NA
TMEM185A	0.64	1.5	0	3	2	0	1	457	25.7	7.8	18.5	7.5	1.4	0.8	2	4.9	3.6	0.00026	65	31.3	10.8	27.7	12.3	0.8	-0.2	1.8	1.6	0.6	0.54	2754	13.2	5.9	15.9	12	0.3	-1	1.5	0.4	0	1	8347	4.1	3	6.8	5.5	-0.1	-1.8	1.5	-0.1
PLEKHF1	0.64	NA	NA	NA	NA	NA	NA	NA	NA	NA	NA	NA	-0.3	-1.2	0.8	-0.5	0	1	8641	0.1	0.1	0.7	0.9	-0.4	-1.5	0.7	-0.7	-0.2	0.87	7231	2	1.8	4	2.8	1.6	0.2	3.4	2.3	0.5	0.64	404	8.1	1	12.7	2.9	1.3	-0.5	3.1	1.5
MEX3A	0.64	-0.4	-2.4	1.3	-0.4	0	1	7666	1.8	3.5	2.5	4.5	-0.5	-1.2	0.2	-1.4	-0.2	0.87	2901	0.4	0.8	0.7	1.5	0.4	-0.6	1.3	0.7	0.2	0.88	7538	0.9	0.6	1.7	1	0.8	-0.8	2	1	0	0.99	4386	0.9	0.5	1.9	0.6	1.7	0	3.3	1.9
NBPF1	0.64	-0.2	-1.7	1.3	-0.2	0	1	9946	4.7	5.7	4.4	2.6	-0.1	-0.6	0.5	-0.2	0	1	12126	3.5	3.2	3.1	2.6	1.1	0.2	2	2.6	1.4	0.17	806	2.4	0.9	2.1	1	0.2	-0.9	1.3	0.3	0	1	9610	1.7	1.3	2	1.1	0.4	-1.1	1.6	0.5
ARID3B	0.64	-0.1	-1.4	1.2	-0.2	0	1	10716	13.5	15.3	5	6.2	-0.2	-0.8	0.3	-0.8	0	0.99	6275	6.1	8.4	4.3	6.2	-0.6	-1.4	0.2	-1.3	-0.4	0.66	3952	3.6	5.4	3.4	3.8	-0.4	-1.6	0.8	-0.6	0	1	7082	5	5.4	5.2	4.9	-0.5	-1.9	0.7	-0.9
TMEM189	0.65	0.3	-1.3	2	0.4	0	1	8355	59.7	41.3	52.6	25.8	-0.4	-1.1	0.1	-1.5	-0.2	0.83	2406	16.4	23.7	15	20.9	-0.9	-1.7	-0.2	-2.3	-1.1	0.25	1121	21.9	38.8	21	26	-1	-2.1	0.2	-1.6	-0.2	0.88	1596	11.5	18.6	13.8	17	-1.5	-2.8	-0.3	-2.4
L1CAM	0.65	0.4	-1.3	2.2	0.5	0	1	7421	0.4	0.4	0.5	1.3	0.7	-0.1	1.5	1.7	0.4	0.71	1672	0.3	0.1	1.1	0.2	1	-0.5	2.1	1.4	0.5	0.64	3742	0.1	0	0.6	0.1	NA	NA	NA	NA	NA	NA	NA	NA	NA	NA	NA	NA	NA	NA	NA
KIAA1551	0.65	-0.3	-1.5	1	-0.4	0	1	7967	55.7	57.6	17	27.8	0.3	-0.3	0.8	0.9	0	0.98	5337	77.5	63.5	47.4	28	-0.4	-1.2	0.4	-0.9	-0.2	0.8	5963	26.2	33.8	21.3	19.3	0	-1.1	1.1	0	0	1	13015	66.3	59.3	45.7	29.4	-0.8	-2.2	0.4	-1.3
LINC01019	0.65	0.8	-0.7	2.4	1	0	1	2922	7.5	4.3	5.6	3.8	0.7	-0.3	1.5	1.4	0.2	0.84	2553	0.1	0	0.5	0.1	0.7	-0.7	1.8	1.1	0.3	0.77	5256	0.2	0	0.8	0.1	NA	NA	NA	NA	NA	NA	NA	NA	NA	NA	NA	NA	NA	NA	NA
ACD	0.65	0.3	-1.1	1.7	0.4	0	1	8083	21.7	25.1	7.7	27.3	0	-0.6	0.6	0	0	1	14240	20.7	17	18.6	14.2	0.5	-0.4	1.2	1.1	0.3	0.76	5165	38	31.8	23.9	24.9	0.1	-1	1.2	0.1	0	1	11717	36.2	29.4	24.6	19.4	0.4	-0.8	1.6	0.7
NAA11	0.65	0.2	-1.4	1.8	0.2	0	1	9971	39.5	37.6	19.8	40.3	0.3	-0.3	1	1	0	0.96	4683	42.9	32.9	38.8	36.7	-1	-2.1	-0.1	-2.1	-1	0.32	1454	18.2	32.4	24.6	31.4	-0.5	-1.8	0.8	-0.7	0	1	6452	15.9	23	17.5	28.3	-0.5	-2	1	-0.7
HIST1H2BJ	0.65	-0.6	-2.6	1.1	-0.7	0	1	5216	56.9	74.1	75	53	0	-0.7	0.6	-0.1	0	1	12798	5.9	6.9	9.1	14.2	0.6	-0.7	1.7	0.8	0.2	0.84	6661	4.1	3.2	8.7	13.5	1.8	0.3	3.2	2.4	0.5	0.59	316	16.6	0.4	53.7	1.7	0.3	-1.3	2.1	0.4
TSEN34	0.65	-0.2	-1.9	1.4	-0.3	0	1	9768	6.6	10.4	4.2	13.1	-0.4	-1	0.2	-1.3	-0.1	0.9	3202	6.4	8.9	6.6	8.3	0	-0.9	0.9	0	0	1	13282	10.8	8.2	15.2	7.1	0.8	-0.3	1.8	1.4	0.1	0.93	2385	12.8	7.1	11.6	5.9	-1	-2.3	0.3	-1.4
CAB39	0.65	0	-1.5	1.5	0	0	1	12934	6.1	5.1	4.1	4.3	0.4	-0.3	1.1	1.2	0.1	0.92	3747	2.8	1.5	3.9	2.3	-0.7	-1.6	0.2	-1.5	-0.6	0.56	2999	7.5	11.6	7.5	9.9	0.5	-0.6	1.5	1	0	0.99	4489	28.6	19.8	15.8	11.9	-1	-2.2	0.2	-1.6
ZFYVE27	0.65	1.4	-0.6	3.3	1.4	0	1	1352	12	4	16	6.1	-0.4	-1.2	0.3	-1.1	-0.1	0.94	4072	12.4	19.3	13.3	19	1	0	2	1.9	0.8	0.4	1848	15.3	4.3	18.2	5.3	-0.9	-2.2	0.2	-1.6	-0.1	0.88	1614	5.4	10.7	8.9	7.9	0.2	-1.4	1.7	0.2
CDH17	0.65	-0.6	-2.1	0.9	-0.8	0	1	4623	5.2	7.4	3.7	7	0.8	-0.2	1.8	1.6	0.3	0.77	1932	1.4	0.6	5.7	3.1	1.2	0	2.1	1.9	0.8	0.4	1808	0.2	0	0.7	0	NA	NA	NA	NA	NA	NA	NA	NA	NA	NA	NA	NA	NA	NA	NA
PHKG2	0.65	0.4	-1.5	2.1	0.3	0	1	8713	10.4	7.1	9.7	7.9	-0.6	-1.2	0	-2.1	-0.6	0.53	1063	10.1	15.8	10.7	12.2	0.1	-0.8	0.9	0.2	0	1	12069	28.9	25.3	25.6	15.8	-0.1	-1.3	0.9	-0.2	0	1	10392	23.8	24.3	21.5	20.9	-0.3	-1.6	1	-0.4
SPIN4	0.65	NA	NA	NA	NA	NA	NA	NA	NA	NA	NA	NA	0.4	-0.3	1.1	1.2	0.1	0.92	3593	6.8	4.8	9.7	6	0.7	-0.3	1.6	1.4	0.5	0.64	3693	15.3	10.2	12	16.4	0.9	-0.2	2.1	1.6	0.1	0.89	1719	9	3.6	9.8	4.1	1.5	-0.1	3.2	1.8
HN1L	0.65	0.2	-1.5	1.8	0.2	0	1	10695	3.9	4	3	5.2	0	-0.6	0.5	-0.1	0	1	12870	24.2	25.5	17.5	17.4	-1.1	-1.9	-0.3	-2.8	-1.6	0.11	560	33.6	62.9	19.5	30	-0.9	-2	0.2	-1.6	-0.1	0.89	1682	26.9	43.4	19.1	22.8	-0.5	-1.7	0.7	-0.8
KIAA1462	0.65	1.3	-0.7	3.1	1.3	0	1	1908	0.9	0.3	1.5	0.6	-0.2	-1.1	0.6	-0.5	0	1	8977	0.5	0.4	1.7	0.9	-1.5	-2.5	-0.5	-2.9	-1.6	0.11	543	0.9	2.3	1.9	2.3	0.3	-1	1.6	0.4	0	1	8581	1.1	0.6	2	1	-0.9	-2.6	0.7	-1.1
ERVV-1	0.65	NA	NA	NA	NA	NA	NA	NA	NA	NA	NA	NA	NA	NA	NA	NA	NA	NA	NA	NA	NA	NA	NA	NA	NA	NA	NA	NA	NA	NA	NA	NA	NA	NA	NA	NA	NA	NA	NA	NA	NA	NA	NA	NA	NA	NA	NA	NA	NA
CNTD2	0.65	-1.7	-3.2	0	-1.9	0	1	536	15.1	57.7	10.1	73.2	0.5	-0.3	1.3	1.2	0.1	0.91	3471	1.4	0.7	4.8	2.9	NA	NA	NA	NA	NA	NA	NA	NA	NA	NA	NA	NA	NA	NA	NA	NA	NA	NA	NA	NA	NA	NA	NA	NA	NA	NA
TRIML1	0.65	NA	NA	NA	NA	NA	NA	NA	NA	NA	NA	NA	-1.2	-1.8	-0.5	-3.7	-2.4	0.016	183	0.4	2	1.1	3	-1.6	-2.8	-0.4	-2.6	-1.4	0.16	799	1.1	9.2	3.4	17.6	0.1	-1.3	1.5	0.1	0	1	11383	0.5	0.6	1.6	1.4	1.8	0.2	3.6	2.2
RND2	0.65	-0.4	-2	1.2	-0.5	0	1	7024	1.3	2.2	1.5	2.8	-0.5	-1.2	0.2	-1.3	-0.2	0.87	2980	3.2	5.3	3.6	6	-0.5	-1.4	0.3	-1.1	-0.3	0.73	4806	7.7	9.4	7.7	8.5	-0.6	-2	0.6	-0.9	0	0.99	4737	12.4	18.3	15.6	12.1	0.7	-0.6	2	1
ACP5	0.65	NA	NA	NA	NA	NA	NA	NA	NA	NA	NA	NA	-0.7	-1.5	-0.1	-2.1	-0.7	0.5	999	15.4	30	17.5	34.3	0.8	-0.1	1.7	1.9	0.8	0.42	1976	64	35.6	43.9	36.5	0.4	-0.8	1.7	0.6	0	1	6798	53.3	38.5	39.7	49	-0.1	-1.6	1.3	-0.2
FAAHP1	0.65	NA	NA	NA	NA	NA	NA	NA	NA	NA	NA	NA	-0.5	-1.3	0.5	-1	0	0.96	4811	0.3	0.2	2.1	1.7	0.5	-0.7	1.9	0.9	0.2	0.82	6301	0.6	0.1	2.7	0.3	NA	NA	NA	NA	NA	NA	NA	NA	NA	NA	NA	NA	NA	NA	NA
USP27X-AS1	0.65	0.5	-1.8	2.5	0.6	0	1	6090	1.3	0.7	3.6	1.2	0.1	-1.1	1.3	0.2	0	1	11586	0.3	0.4	1.6	1.9	NA	NA	NA	NA	NA	NA	NA	NA	NA	NA	NA	NA	NA	NA	NA	NA	NA	NA	NA	NA	NA	NA	NA	NA	NA	NA
ZNF618	0.65	0.3	-1.2	1.7	0.3	0	1	8868	34.9	28.2	21.3	18.7	-0.3	-1.1	0.4	-0.8	0	1	6466	1.3	1.4	3.4	2.7	0.1	-1.1	1.5	0.2	0	0.99	11652	0.3	0.4	0.8	1.8	0.8	-1.4	2.5	0.7	0	1	6171	0.4	0.6	1.5	1.6	NA	NA	NA	NA
GALT	0.65	1.3	-0.3	2.8	1.6	0	1	943	14.9	6.4	16.4	6.7	0.2	-0.6	0.9	0.4	0	1	9829	8.1	6	17.3	8.2	0.2	-0.7	1.1	0.5	0.1	0.94	9260	17.1	14.4	17.2	15.9	0.1	-1.1	1.3	0.1	0	1	11892	21.6	18.5	22	22.5	0	-1.3	1.3	0
HARS	0.66	0.5	-1.3	2.2	0.5	0	1	6724	28.9	22.5	25.3	19	0	-0.5	0.5	0	0	1	13739	91.5	82.2	56.2	39.1	1.4	0.6	2.2	3.8	2.5	0.013	183	194.8	82.5	100.9	33.8	-0.1	-1.2	0.9	-0.2	0	1	10647	78.5	75.7	52	47.8	0.9	-0.4	2.1	1.3
METTL12	0.66	0	-1.3	1.4	0	0	1	12565	6.9	6.5	3.2	7.5	-0.7	-1.3	-0.1	-2.3	-0.8	0.42	809	9.7	14.7	9.5	13	0.1	-0.8	1.1	0.3	0	0.99	11131	21.8	14.7	41.6	15	-0.1	-1.2	1	-0.1	0	1	11972	15.2	14	15.2	8.1	0.5	-0.7	1.8	0.8
H1FX	0.66	-0.5	-2	1.2	-0.5	0	1	6894	0.7	1.5	0.9	3	-0.5	-1.4	0.3	-1.2	-0.1	0.92	3591	8.1	11.2	13.8	20.9	0.9	-0.2	1.9	1.5	0.6	0.56	3013	18.2	8	35.1	10.6	2.9	1.5	4.1	4.1	2.2	0.03	18	39.6	6.7	48.3	7.2	0.1	-1.4	1.6	0.1
DPF1	0.66	0.2	-1.3	1.7	0.3	0	1	9738	9.6	12.6	5.4	12.4	0.3	-0.6	1.2	0.6	0	1	7415	1.2	0.6	3.4	2.5	0.1	-1	1.1	0.1	0	1	12494	11.3	11.6	19	24.7	0.4	-1.1	1.7	0.5	0	1	7651	21.7	22.6	21	39	-0.1	-1.6	1.5	0
LRP1	0.66	0.6	-1	2.5	0.7	0	1	5209	0.8	0.3	0.7	0.6	0	-0.7	0.6	0	0	1	13521	0.8	0.9	0.9	1.2	0.4	-0.5	1.4	0.9	0.2	0.83	6428	3.2	2.3	3.4	4	0.3	-1.1	1.6	0.5	0	1	8324	2.1	1.8	3.4	3.2	-0.6	-2.1	0.8	-0.9
C10orf10	0.66	NA	NA	NA	NA	NA	NA	NA	NA	NA	NA	NA	-0.8	-2	0.5	-1.3	-0.1	0.91	3291	0.9	0.7	6.3	4	-0.6	-1.5	0.3	-1.2	-0.4	0.72	4580	50.7	54.1	48.9	42.3	-0.7	-2.2	0.9	-0.8	0	1	5441	15.3	22.3	26.3	29.3	0	-1.5	1.5	0
TCTE1	0.66	-0.4	-2.1	1.2	-0.5	0	1	7232	0.4	0.8	1	1.6	0.7	-0.3	1.6	1.4	0.2	0.86	2831	1.3	0.3	6.9	1.1	NA	NA	NA	NA	NA	NA	NA	NA	NA	NA	NA	NA	NA	NA	NA	NA	NA	NA	NA	NA	NA	NA	NA	NA	NA	NA
LPHN1	0.66	-0.6	-2.1	0.8	-0.8	0	1	4311	6.9	10.6	4.5	5.9	0	-0.7	0.7	0	0	1	14166	3.9	4.1	5.4	4	0.8	-0.2	1.9	1.5	0.6	0.58	3178	3.4	1.4	6.4	1.8	1.6	0.3	2.8	2.4	0.5	0.59	323	6.5	1.9	7.1	1.8	0	-1.4	1.3	0
ATP7B	0.66	-1.1	-2.8	0.6	-1.2	0	1	2002	0.8	1.7	1.3	2.2	-1.2	-2	-0.4	-2.8	-1.4	0.17	426	0.1	0.8	0.2	1.8	-0.5	-1.4	0.5	-0.9	-0.2	0.81	6063	1.8	2.2	3	2.1	-0.9	-2.2	0.4	-1.3	-0.1	0.95	2869	1.7	4.6	3.2	7.6	-0.4	-2.1	1.3	-0.4
SLC25A24	0.66	-0.1	-1.9	1.5	-0.1	0	1	11230	0.1	0.2	0.3	0.5	-0.1	-0.8	0.6	-0.1	0	1	12396	1	1.3	1.9	3.5	-1.2	-2.2	-0.2	-2.4	-1.2	0.22	993	0.9	3.7	2	4.6	-0.9	-2.1	0.3	-1.4	-0.1	0.93	2335	0.8	1.7	1.3	2.1	-0.7	-2.2	0.9	-0.8
ATN1	0.66	-0.1	-1.6	1.4	-0.1	0	1	11497	5.1	6.6	3.7	5.5	0.1	-0.5	0.7	0.2	0	1	11165	2.2	2.4	3.9	3.2	-0.9	-1.9	0	-1.9	-0.8	0.41	1897	4	6.8	5.7	4.9	1	-0.1	2.1	1.8	0.2	0.83	1253	9	4.2	7	3.9	-0.9	-2.3	0.5	-1.2
SAP30	0.66	0.1	-1.5	1.7	0.1	0	1	11807	7	5.6	9.3	5.9	-0.1	-0.8	0.5	-0.3	0	1	10303	6.6	7.9	8.8	9.6	0.6	-0.5	1.6	1.1	0.3	0.76	5191	5.5	2.9	10.1	4.8	0.9	-0.3	2	1.6	0.1	0.89	1742	6.5	3.2	10	3.5	-0.1	-1.7	1.7	-0.1
CD37	0.66	-0.1	-1.6	1.3	-0.2	0	1	10878	21.8	27.1	12.3	30.2	0.4	-0.1	0.9	1.5	0.2	0.83	2486	31.8	25.2	16.8	16.2	1	-0.2	2.2	1.7	0.7	0.5	2489	1.8	0.5	5.1	1.4	NA	NA	NA	NA	NA	NA	NA	NA	NA	NA	NA	NA	NA	NA	NA
HTRA4	0.66	NA	NA	NA	NA	NA	NA	NA	NA	NA	NA	NA	NA	NA	NA	NA	NA	NA	NA	NA	NA	NA	NA	NA	NA	NA	NA	NA	NA	NA	NA	NA	NA	NA	NA	NA	NA	NA	NA	NA	NA	NA	NA	NA	NA	NA	NA	NA	NA
LOC646762	0.66	0.7	-1.6	2.3	0.6	0	1	5793	0.9	1.4	0.8	4.4	-0.3	-1.2	0.4	-0.8	0	0.99	5933	0.5	0.8	1.3	1.8	0.6	-0.5	1.6	1.1	0.3	0.75	5117	1.6	0.8	2.5	1.2	0.7	-0.8	2	0.9	0	0.99	4602	0.8	0.5	1.6	1	-0.6	-2.6	1.2	-0.7
CFLAR	0.66	0.4	-1.1	2	0.5	0	1	6995	2.7	1.5	2.6	2.1	-0.4	-0.9	0.1	-1.5	-0.2	0.81	2233	60.5	86.3	35.1	45.6	0	-1.1	1	0	0	1	13633	48.6	48.4	68.1	53.5	0.4	-0.6	1.4	0.8	0	1	5529	162.1	132.7	83.8	51	0.6	-0.5	1.7	1
FAHD1	0.66	-0.4	-1.9	1.4	-0.3	0	1	8783	5.5	10.3	2.4	25.8	0	-0.8	0.7	0	0	1	14213	7.4	5.7	14.5	9.3	0.7	-0.1	1.6	1.7	0.7	0.48	2367	29.5	21.1	21.4	17	-0.1	-1.3	1.1	-0.1	0	1	11721	28.6	31.5	33.4	32.3	0.3	-1	1.6	0.5
CLCN7	0.66	0	-1.6	1.7	0	0	1	12739	1.8	1.6	1.9	2.4	-0.2	-0.9	0.5	-0.6	0	1	8127	2.8	3	5.3	4.4	-0.1	-1.2	1	-0.1	0	1	12144	2.6	2.4	5	4.5	1	-0.2	2.2	1.7	0.2	0.84	1358	4.4	2.2	5	3.3	-1.9	-3.3	-0.3	-2.3
FAM115A	0.66	0.1	-1.8	1.9	0	0	1	12280	0.3	0.3	0.6	0.6	-0.9	-1.6	-0.1	-2.2	-0.8	0.44	845	0	0.2	0.1	0.7	-0.5	-1.5	0.5	-0.9	-0.2	0.82	6167	0.2	0.5	0.4	0.6	0.3	-1.2	1.6	0.4	0	1	9111	0.1	0.1	0.3	0.3	-0.9	-2.2	0.4	-1.3
LARP6	0.66	NA	NA	NA	NA	NA	NA	NA	NA	NA	NA	NA	-0.7	-1.4	-0.1	-2.3	-0.8	0.4	781	8	11.4	18.6	15.4	-0.3	-1.4	0.9	-0.4	0	0.96	10176	34.9	38.1	66.6	32.3	0.7	-0.6	1.9	1.1	0	0.97	3819	91.4	57.9	96.6	47.8	-0.6	-2.4	0.8	-0.9
ART3	0.66	1.6	0	3.3	2	0	1	433	7.7	1.1	7.2	2.1	-0.3	-1.1	0.4	-0.8	0	0.99	5954	1.5	2.9	3.9	6.5	NA	NA	NA	NA	NA	NA	NA	NA	NA	NA	NA	NA	NA	NA	NA	NA	NA	NA	NA	NA	NA	NA	NA	NA	NA	NA
KLK10	0.66	0.7	-1.2	2.7	0.7	0	1	4905	8	3.7	10.3	6.4	0.1	-0.6	0.8	0.4	0	1	9866	5.3	3.9	7.1	5.8	NA	NA	NA	NA	NA	NA	NA	NA	NA	NA	NA	NA	NA	NA	NA	NA	NA	NA	NA	NA	NA	NA	NA	NA	NA	NA
MRPS26	0.66	0.4	-1	1.7	0.5	0	1	6593	115.8	108.7	39.6	73.8	1.4	0.7	2.1	4.2	2.9	0.0036	126	226.5	128.3	162.9	135.3	0.3	-0.5	1	0.7	0.1	0.89	7840	308.2	290.8	126.5	111.6	0.3	-0.8	1.2	0.4	0	1	8420	383.9	353.2	168.5	205.7	0	-1.2	1.3	0
C11orf86	0.66	NA	NA	NA	NA	NA	NA	NA	NA	NA	NA	NA	1.2	0.3	2	2.8	1.3	0.19	446	0.9	0.3	2.6	2.3	NA	NA	NA	NA	NA	NA	NA	NA	NA	NA	NA	NA	NA	NA	NA	NA	NA	NA	NA	NA	NA	NA	NA	NA	NA	NA
PSMA8	0.66	NA	NA	NA	NA	NA	NA	NA	NA	NA	NA	NA	-0.1	-1	0.8	-0.1	0	1	12545	0.6	0.6	1.8	2.3	-0.2	-1.5	1.1	-0.3	0	0.97	10611	0.4	0.5	1.7	1.4	NA	NA	NA	NA	NA	NA	NA	NA	NA	NA	NA	2.2	0.5	3.5	2.5
NFE2L2	0.66	0.3	-1.5	2	0.3	0	1	9133	8.8	9	8.9	8.3	-0.3	-1	0.4	-0.8	0	1	6421	17.2	17.3	24.6	14.9	-0.3	-1.1	0.5	-0.7	-0.2	0.87	7219	25.2	31.3	12.3	17.8	-0.5	-1.6	0.7	-0.8	0	1	5451	17.8	22.1	10.7	18.8	-0.2	-1.4	1.1	-0.2
CCDC80	0.66	-2.1	-3.3	-0.2	-2.2	0	1	307	0	0.6	0	1.1	-0.3	-1.4	0.6	-0.7	0	1	7140	0.6	0.9	1.2	2.7	0.9	-0.2	1.9	1.6	0.6	0.53	2714	5.6	1.7	9.8	2.6	0.6	-0.8	2	0.8	0	1	5404	14.3	7.3	16.6	8	1	-0.7	2.8	1.2
WEE2	0.66	-1.4	-3.2	0	-2	0	1	439	789.8	1879.2	621.8	1656.3	0	-1.4	1.6	0.1	0	1	12844	55.2	66.9	129.2	252.8	3.6	1.3	5.4	3.3	2	0.047	284	27.5	0.9	78	3.4	-2.2	-4.2	-0.2	-2.2	-0.4	0.7	570	0.3	5.3	0.9	16.1	1.4	-0.3	2.9	1.6
C9orf142	0.66	-0.2	-2.2	1.5	-0.3	0	1	9261	2.3	5.9	2	18.2	0	-0.6	0.5	-0.1	0	1	13260	38.1	43.8	26.9	29.5	-1.6	-2.4	-0.8	-3.8	-2.5	0.011	167	47.5	115.5	41.5	83.3	0	-1.1	1.1	0	0	1	12936	53.9	41.1	55.1	29.6	-0.4	-1.8	0.9	-0.7
IL17F	0.66	NA	NA	NA	NA	NA	NA	NA	NA	NA	NA	NA	0.9	0	1.6	1.9	0.5	0.63	1343	0.3	0	2	0	NA	NA	NA	NA	NA	NA	NA	NA	NA	NA	NA	NA	NA	NA	NA	NA	NA	NA	NA	NA	NA	NA	NA	NA	NA	NA
TPD52	0.66	-0.5	-2.1	1	-0.6	0	1	6108	29.3	34.5	22.9	16.9	0.5	-0.2	1.3	1.5	0.2	0.83	2418	6.5	5	8.2	8.4	-0.8	-1.7	0	-1.9	-0.8	0.42	1969	4.1	8.2	4.3	8.3	-1.1	-2.5	0.5	-1.3	-0.1	0.95	2634	3.2	6	4.2	9.2	-0.7	-2.2	0.8	-0.9
ZMAT5	0.66	0.3	-1.5	1.9	0.3	0	1	9328	164.8	130.2	136.7	113.9	-0.4	-1	0.2	-1.3	-0.1	0.91	3288	117.6	141.7	79.9	83	0.9	0	1.8	2	0.9	0.39	1776	97.9	55.5	89.1	44	0.6	-0.7	1.7	0.9	0	0.99	4778	38.3	28.3	37.7	33.2	0.5	-0.7	1.7	0.8
SLC25A13	0.66	-1.3	-3.1	0.5	-1.4	0	1	1448	6.9	21.6	6.4	30.4	-0.7	-1.5	0.1	-1.6	-0.3	0.77	1937	1.2	2.4	2.5	4.6	-0.4	-1.2	0.3	-1	-0.3	0.78	5490	12.3	16	11.2	7.8	-0.3	-1.4	0.7	-0.6	0	1	6995	19.4	23.3	13.1	14.8	-0.1	-1.4	1.1	-0.1
ZNF331	0.66	0.2	-1.8	2	0.2	0	1	10369	2	1.9	3	3.9	-0.2	-0.8	0.4	-0.5	0	1	9117	6.8	8.6	6	8.2	0.3	-0.6	1.1	0.6	0.1	0.89	8042	9.3	6.1	7.8	5.1	0.4	-0.8	1.5	0.6	0	1	6800	13.1	12.1	11.3	18.1	0.3	-1.1	1.7	0.4
P2RY14	0.67	NA	NA	NA	NA	NA	NA	NA	NA	NA	NA	NA	-0.1	-1	0.7	-0.3	0	1	10908	0.5	0.7	1.1	2.2	-0.9	-1.9	0.2	-1.6	-0.6	0.56	2952	0.1	0.3	0.2	0.8	0.7	-0.6	1.9	1.1	0	0.96	3435	0.2	0.1	0.6	0.2	NA	NA	NA	NA
KRT8	0.67	1.6	-0.8	3.4	1.3	0	1	1756	8.7	2.6	15.7	4.9	-1.3	-2.3	-0.5	-3.2	-1.8	0.069	269	117.7	199.1	196.1	213.8	0.3	-0.1	0.8	1.6	0.6	0.56	2961	2519.1	1872.3	1212.1	628.2	-0.9	-2.2	0.4	-1.3	-0.1	0.95	2603	457.8	704.9	389.7	382	0.4	-0.8	1.5	0.7
HOXC10	0.67	-1	-2.9	0.6	-1.2	0	1	2199	1.6	6.2	2.4	8.5	-0.6	-1.3	0.1	-1.6	-0.3	0.78	2041	2.3	3.3	4.8	5.7	-0.6	-1.8	0.5	-1.1	-0.3	0.76	5190	0.6	0.9	2	2.3	-1.7	-2.9	-0.1	-2	-0.3	0.74	775	0	0.7	0	1.7	NA	NA	NA	NA
MIR3648	0.67	NA	NA	NA	NA	NA	NA	NA	NA	NA	NA	NA	-0.5	-1.2	0.2	-1.4	-0.2	0.84	2576	1.7	4.9	3.5	15	-0.3	-1.5	1	-0.4	0	0.97	10221	1.5	3.8	5.8	13.2	NA	NA	NA	NA	NA	NA	NA	NA	NA	NA	NA	NA	NA	NA	NA
LMOD2	0.67	0.4	-1.2	2	0.4	0	1	7755	1.1	0.6	1.5	1.3	0.3	-0.6	1.3	0.7	0	1	7186	0.3	0.1	0.9	0.8	0.2	-0.8	1.4	0.4	0.1	0.95	9574	2.1	1.1	4.1	1.9	1.9	0.2	2.9	2.2	0.4	0.7	538	0.5	0	1.5	0	1.3	-0.2	2.9	1.7
TERC	0.67	0.8	-0.6	2.3	1.1	0	1	2599	9.1	4.1	6.3	7.9	0.1	-0.5	0.7	0.3	0	1	10677	2.4	2.5	3.8	5.8	0.2	-1	1.2	0.3	0	0.98	10878	1.6	1.8	4.6	5.2	1.7	0.3	2.8	2.4	0.5	0.6	352	4.9	0.2	11.8	0.5	NA	NA	NA	NA
CD300LF	0.67	2.6	0.7	4	2.6	0	1	112	2.2	0	4.2	0	-0.4	-1.3	0.5	-0.8	0	0.99	6061	0.7	0.7	3.5	2.5	1.2	0	2.4	2	0.9	0.37	1665	3.8	0.9	7.5	2.4	NA	NA	NA	NA	NA	NA	NA	NA	NA	NA	NA	NA	NA	NA	NA
DPEP3	0.67	NA	NA	NA	NA	NA	NA	NA	NA	NA	NA	NA	-0.4	-1.6	0.4	-1	0	0.96	4844	1.5	2.2	8.5	6.4	NA	NA	NA	NA	NA	NA	NA	NA	NA	NA	NA	NA	NA	NA	NA	NA	NA	NA	NA	NA	NA	NA	NA	NA	NA	NA
SHPK	0.67	2.7	0.2	4.3	2.2	0	1	302	19.9	3.4	21.3	4.4	0.5	0	1.1	1.9	0.5	0.6	1278	37.4	29.9	24.5	17.5	0.3	-0.6	1.1	0.6	0.1	0.9	8198	29.2	23.4	20.4	21.6	-0.2	-1.3	0.8	-0.5	0	1	8284	62.1	65.9	33	32.5	-0.3	-1.5	0.8	-0.6
SPTLC2	0.67	-0.1	-2.8	1.9	-0.1	0	1	10944	0.3	0.7	0.7	1.7	-0.6	-1.3	0	-2	-0.6	0.54	1092	8.9	11.5	8.7	11.4	0	-0.8	0.7	0	0	1	13071	27.1	26.7	14.3	13.3	-1	-2.1	0	-2	-0.3	0.76	826	21.7	38.2	12.2	15	-0.3	-1.5	0.9	-0.5
CRKL	0.67	-0.4	-1.7	0.9	-0.6	0	1	6480	65.1	83.9	19.6	40.1	-0.4	-1	0.1	-1.5	-0.2	0.81	2256	35.2	43.9	17.3	19.6	1.3	0.5	2	3.1	1.8	0.068	395	58.7	31.6	32.9	14.4	0.2	-0.9	1.3	0.3	0	1	9713	41.4	35.7	31.1	12.3	0.7	-0.4	1.8	1.2
HSPBP1	0.67	0.2	-1.5	1.8	0.2	0	1	10616	14.8	17.7	12.1	17	-0.3	-1	0.2	-1.1	-0.1	0.94	4161	53.6	71.6	38	36.4	1.4	0.5	2.2	3	1.7	0.081	448	89.8	45.2	64.9	42.1	-0.2	-1.5	0.9	-0.4	0	1	9189	44	58.5	43.3	46.1	0.3	-1.1	1.6	0.3
GFRA3	0.67	0.7	-1.1	2.5	0.8	0	1	4538	2.2	0.7	4.2	1.7	0.4	-0.8	1.9	0.7	0	1	6994	1	0.2	4.3	1.3	NA	NA	NA	NA	NA	NA	NA	NA	NA	NA	NA	NA	NA	NA	NA	NA	NA	NA	NA	NA	NA	NA	NA	NA	NA	NA
BPGM	0.67	-0.5	-2	0.9	-0.7	0	1	5343	135.1	204.2	40.7	185.6	0.2	-0.5	0.9	0.6	0	1	8041	30.1	21.7	36.4	24.1	-0.1	-1	0.8	-0.2	0	1	11964	7.6	8.7	10.7	9.7	-0.4	-1.7	1	-0.5	0	1	7669	4.2	5.1	6.6	8.7	-0.7	-2.2	0.7	-0.9
MAGEB16	0.67	0.9	-1.4	2.7	0.8	0	1	4233	1.4	1.4	3.1	3.7	1.4	-0.2	2.3	1.7	0.3	0.73	1713	0.7	0	5	0.2	NA	NA	NA	NA	NA	NA	NA	NA	NA	NA	NA	NA	NA	NA	NA	NA	NA	NA	NA	NA	NA	NA	NA	NA	NA	NA
KDSR	0.67	0.3	-1.6	1.9	0.3	0	1	9691	0.9	0.9	1.5	1.6	0.3	-0.2	0.9	1.2	0.1	0.91	3502	9.7	7.9	7.1	7.8	-1	-1.8	-0.3	-2.6	-1.4	0.17	821	5.5	9.7	4.6	6.3	0	-1.2	1.2	0	0	1	12333	8.1	6.5	7	5.8	-0.2	-1.4	1.1	-0.3
RBPJL	0.67	NA	NA	NA	NA	NA	NA	NA	NA	NA	NA	NA	0	-0.7	0.6	-0.1	0	1	13309	3.8	4	5.2	5.4	-0.7	-1.9	0.5	-1.2	-0.4	0.72	4561	0.1	0.1	0.3	0.3	NA	NA	NA	NA	NA	NA	NA	NA	NA	NA	NA	NA	NA	NA	NA
MRPL28	0.67	1.8	-0.3	3.4	1.7	0	1	791	20.3	6.2	23.4	8.9	0.1	-0.4	0.6	0.5	0	1	8775	232.1	225.8	104.3	91.8	1.5	0.7	2.3	3.6	2.4	0.018	204	497.1	258.9	256.7	148.6	0.3	-0.8	1.2	0.5	0	1	8018	227.5	180.9	110.3	72.1	0.6	-0.5	1.7	1.1
PPIL1	0.68	-0.3	-1.7	1.1	-0.4	0	1	8627	26.7	37.5	10.3	28.3	0.1	-0.4	0.6	0.5	0	1	8826	150.2	142.5	47.1	55.9	-1.1	-1.8	-0.3	-2.9	-1.6	0.11	541	49.3	91.1	26.6	32	-0.8	-1.9	0.2	-1.5	-0.1	0.92	2010	50.6	67.6	43.5	39.5	-0.4	-1.7	0.8	-0.7
LOC100506299	0.68	NA	NA	NA	NA	NA	NA	NA	NA	NA	NA	NA	NA	NA	NA	NA	NA	NA	NA	NA	NA	NA	NA	NA	NA	NA	NA	NA	NA	NA	NA	NA	NA	NA	NA	NA	NA	NA	NA	NA	NA	NA	NA	NA	NA	NA	NA	NA	NA
BMP15	0.68	-0.5	-2.2	1.1	-0.6	0	1	5761	165.5	279.8	87.1	367.3	0.4	-0.6	1.5	0.8	0	0.99	5913	13.8	13.7	25.4	50	0.8	-0.7	2.8	1.1	0.3	0.73	4780	3.5	0.6	12.2	3.3	NA	NA	NA	NA	NA	NA	NA	NA	NA	NA	NA	NA	NA	NA	NA
SOX30	0.68	-0.5	-2.1	1	-0.6	0	1	5648	4.2	9.3	3.9	8.5	0.1	-0.7	0.8	0.3	0	1	10691	2.1	2	3.8	3.3	0.1	-1.4	1.6	0.2	0	0.99	11794	0.6	0.4	2.4	1.7	NA	NA	NA	NA	NA	NA	NA	NA	NA	NA	NA	NA	NA	NA	NA
TUBB8	0.68	-1.3	-3.1	0.5	-1.3	0	1	1678	654.8	1594	408.2	2016.6	0	-1.1	1.3	0.1	0	1	12992	44.1	43.9	142.3	165.6	1.1	-0.3	2.6	1.5	0.6	0.56	3001	6.4	1.4	18	5.2	-0.7	-2	1.1	-0.7	0	1	6271	0.4	1.4	0.9	4.1	1.2	-0.3	2.6	1.6
C16orf54	0.68	0.6	-1.5	2.5	0.6	0	1	6241	0.8	0.5	1.7	1.4	-1.1	-1.8	-0.4	-2.9	-1.4	0.15	373	1.7	3.4	3	4.4	2.1	1	3.3	3.6	2.3	0.021	220	3.2	0.1	6.4	0.5	NA	NA	NA	NA	NA	NA	NA	NA	NA	NA	NA	NA	NA	NA	NA
FBXO43	0.68	0.2	-1.7	2	0.2	0	1	10428	12.2	13.8	12.5	17.6	-0.5	-1.3	0.3	-1.2	-0.1	0.92	3689	0.6	0.6	1.7	1.3	NA	NA	NA	NA	NA	NA	NA	NA	NA	NA	NA	NA	NA	NA	NA	NA	NA	NA	NA	NA	NA	NA	NA	NA	NA	NA
C11orf95	0.68	-0.3	-2.2	1.4	-0.4	0	1	8599	0.4	0.6	0.9	0.9	-0.1	-0.7	0.7	-0.1	0	1	12859	2.3	2.1	3.1	3.1	1	0.1	1.8	2.2	1	0.3	1398	4.8	2.6	5.6	3.3	0.8	-0.5	2	1.2	0	0.96	3096	7	4.1	9.7	5.6	1.2	-0.4	2.7	1.5
HBP1	0.68	0.6	-1.1	2.3	0.8	0	1	4753	42.9	31.1	39	18.6	0	-0.6	0.5	-0.1	0	1	13240	46.7	44	40.2	30.9	0.6	-0.3	1.4	1.3	0.5	0.65	3849	23.6	18.8	15.3	16.6	-1.3	-2.6	-0.2	-2.2	-0.4	0.68	489	12.8	30.7	14.7	20.5	0.1	-1.2	1.4	0.1
MORC4	0.68	1.1	-0.7	2.8	1.2	0	1	2173	6.8	3.1	6.8	3.3	0.8	0.1	1.5	2.1	0.7	0.49	973	4.3	1.9	6.5	2.8	-0.3	-1.2	0.6	-0.6	-0.1	0.92	8553	8.4	9.9	10.4	8.6	1.2	-0.1	2.4	1.9	0.2	0.8	996	7.9	2.3	15.4	2.7	-1.6	-3.2	-0.1	-2
BAIAP2L2	0.68	0.1	-1.5	1.9	0.1	0	1	11317	14.2	10.7	6.9	13.7	0.2	-0.4	0.7	0.6	0	1	8099	37.4	37.7	24.8	28.4	1.6	0.4	2.7	2.6	1.4	0.17	811	15.7	5.6	18.2	9.1	0.2	-1	1.5	0.4	0	1	8727	4	3.5	6.5	4.4	-0.1	-2	1.8	0
EPB41L2	0.68	-0.2	-1.6	1.2	-0.3	0	1	9350	73.8	70.4	43.6	31	0.1	-0.5	0.7	0.3	0	1	10261	21.5	19	23.2	13.5	0.3	-0.6	1.2	0.7	0.1	0.88	7706	10.1	8.8	7.7	8.1	-1.1	-2.2	0	-1.9	-0.3	0.78	879	9.9	21	6.2	16.4	-0.9	-2.4	0.4	-1.3
SKIL	0.68	0.5	-1.3	2.2	0.5	0	1	6868	3.4	2.8	2.9	3	0	-0.6	0.6	0	0	1	13641	18.7	18.2	12.3	14.4	-0.3	-1.3	0.6	-0.6	-0.1	0.91	8373	5.6	9.2	5.1	8	-0.4	-1.7	0.8	-0.7	0	1	6630	12.8	14.4	14.4	9.8	-0.1	-1.4	1.2	-0.1
LIPM	0.68	-3.4	-4.6	-1.6	-3.5	-1	0.32	18	0	10.4	0.1	9.9	0	-0.8	1.1	0.1	0	1	12315	0.6	0	2.8	0.3	NA	NA	NA	NA	NA	NA	NA	NA	NA	NA	NA	NA	NA	NA	NA	NA	NA	NA	NA	NA	NA	NA	NA	NA	NA	NA
DENND6B	0.68	0.3	-1.7	2.2	0.3	0	1	8948	0.8	0.3	2.1	0.9	NA	NA	NA	NA	NA	NA	NA	NA	NA	NA	NA	NA	NA	NA	NA	NA	NA	NA	NA	NA	NA	NA	NA	NA	NA	NA	NA	NA	NA	NA	NA	NA	NA	NA	NA	NA	NA
CTSV	0.68	-0.2	-1.9	1.3	-0.3	0	1	9200	35.8	37.5	22.1	30.6	-0.1	-0.6	0.4	-0.4	0	1	9688	235.8	241.1	125.8	72.8	1.8	0.8	2.6	3.2	1.9	0.055	320	231.5	104.2	170.9	85.2	-0.8	-1.8	0.2	-1.5	-0.1	0.91	1915	40.4	63.5	18.6	24.6	-0.7	-2	0.8	-0.9
ZFHX3	0.68	-0.1	-1.5	1.3	-0.1	0	1	11444	7	7.2	3.3	3.1	-0.3	-1	0.4	-0.8	0	1	6491	0.6	1	0.7	1.4	-0.3	-1.2	0.6	-0.7	-0.1	0.89	7903	3.3	4.5	3	3.3	-0.9	-2.2	0.2	-1.5	-0.1	0.91	1843	0.8	2.1	1.2	2.2	-0.8	-2.1	0.5	-1.2
CD33	0.68	NA	NA	NA	NA	NA	NA	NA	NA	NA	NA	NA	-0.9	-1.5	-0.1	-2.2	-0.7	0.45	890	0	0.3	0	1.9	NA	NA	NA	NA	NA	NA	NA	NA	NA	NA	NA	NA	NA	NA	NA	NA	NA	NA	NA	NA	NA	NA	NA	NA	NA	NA
NKX3-1	0.68	-0.1	-2.1	1.5	-0.2	0	1	10432	37.4	38.6	38.2	26.1	0	-0.9	1	0	0	1	14363	2.3	2.7	5.2	9	2.1	0.9	3.2	3.5	2.1	0.032	242	8.2	1.3	12.2	2.4	1	-0.3	2.2	1.6	0.1	0.88	1639	1.2	0.5	2.2	0.7	1.8	-1.1	3.5	1.3
DBP	0.68	1.3	-0.9	3.3	1.2	0	1	2336	9.2	3.5	13.6	6.9	0.6	0	1.1	2	0.6	0.57	1180	26.9	20.4	16.9	27.1	1.1	-0.1	2.5	1.9	0.8	0.41	1920	3.2	1.1	5.6	4.6	1.4	0.1	2.7	2.1	0.4	0.71	618	4.7	1.1	6.9	2.3	-0.6	-2.1	1	-0.8
GDF15	0.68	0.6	-1.3	2.4	0.6	0	1	5991	19.8	10.5	23	17.4	-0.1	-1.2	1.4	0	0	1	14127	2.7	0.9	12.5	3.9	-0.3	-1.9	1	-0.5	-0.1	0.94	9372	49	35.9	127.8	41.5	2.2	0.7	4.1	2.8	0.7	0.49	139	76	10.9	98.3	17.9	0.7	-1.2	2.7	0.7
C9orf37	0.68	0.3	-1.3	2	0.3	0	1	8895	17.5	15.5	14.8	14.6	-0.1	-0.8	0.5	-0.3	0	1	10274	21.7	25.9	22.8	18.8	1.1	0.2	2	2.4	1.2	0.22	994	23.3	6.5	27.8	8.1	-0.4	-1.7	0.8	-0.7	0	1	6568	8.2	13.1	10.9	19.4	0.4	-1.4	2.1	0.4
KIAA1143	0.68	0.5	-0.9	2	0.7	0	1	4874	4.9	3.2	3.6	1.7	0.3	-0.2	0.8	1.3	0.1	0.9	3153	10.5	9	4.9	3.9	-0.2	-1	0.5	-0.6	-0.1	0.92	8660	3.3	4.1	1.7	1.9	-0.4	-1.5	0.6	-0.8	0	1	5767	3.2	4.5	2.1	3.3	0.2	-1	1.3	0.3
ZNF300	0.68	-0.8	-2.3	0.6	-1.2	0	1	2409	2	4.6	1.9	3.4	-0.4	-1.1	0.2	-1.2	-0.1	0.91	3500	2.9	3.5	5	4.5	0.8	-0.2	1.9	1.5	0.6	0.57	3067	2.5	1	3.9	2.1	0.1	-1.3	1.5	0.2	0	1	11321	2.5	1.5	4.6	2.9	1.2	-0.9	3	1.1
IGF2BP3	0.68	-1	-2.6	0.6	-1.2	0	1	2330	14	23.1	13.4	10.4	-0.1	-0.7	0.5	-0.4	0	1	10059	3.1	4.1	3.3	4.7	-0.9	-1.8	-0.2	-2.3	-1.2	0.25	1079	4.2	8.4	3.7	5.2	-0.2	-1.2	0.8	-0.3	0	1	9724	6.2	7.9	4.6	4.7	-0.8	-1.9	0.4	-1.2
AKR1A1	0.68	0.8	-0.7	2.3	1.1	0	1	2737	76.7	47.3	46.2	29.9	0.2	-0.3	0.8	0.9	0	0.98	5449	79.9	75.5	42.6	43.4	0.4	-0.3	1.1	1	0.3	0.78	5413	185.1	165.1	77.3	83	-0.3	-1.3	0.7	-0.6	0	1	7428	125.7	168.9	68.5	113.1	0.4	-0.8	1.5	0.7
DNAJC15	0.68	0.6	-2.4	2.2	0.3	0	1	9149	143.4	95.4	132.4	76.1	0	-0.4	0.3	0.1	0	1	12726	1119	1108.7	322.8	276	0.9	0.1	1.4	2.5	1.3	0.19	889	1703.3	1063.1	638.6	575.2	0.4	-0.7	1.3	0.7	0	1	6167	617.4	580.1	184.2	211.4	0.4	-0.9	1.5	0.6
ANKRD33B	0.68	1.1	-0.4	2.7	1.4	0	1	1372	1.1	0.4	1.3	0.4	0.3	-0.4	1	0.7	0	1	6742	1.4	1.2	1.5	2	-0.4	-1.3	0.5	-0.8	-0.2	0.85	6792	4.1	4.2	4.6	3.3	0.1	-1.2	1.6	0.1	0	1	11386	2.6	1.6	4.4	2.9	-0.2	-1.7	1.2	-0.3
TEX14	0.68	0.1	-1.4	1.7	0.1	0	1	11322	4.8	3.7	3.6	3.3	-0.4	-1.2	0.3	-1.1	-0.1	0.95	4235	1	1.8	1.8	2.8	1.2	0.1	2.1	2.1	1	0.33	1488	0.2	0	0.5	0	NA	NA	NA	NA	NA	NA	NA	NA	NA	NA	NA	NA	NA	NA	NA
DOK4	0.68	0.1	-1.4	1.7	0.1	0	1	11041	2.3	1.9	2	3.2	0.5	-0.3	1.3	1.1	0.1	0.93	3975	2.5	1.2	5.8	3	-1.3	-2.6	-0.2	-2.3	-1.1	0.25	1109	1.6	5.1	6	9	-0.4	-1.9	0.9	-0.6	0	1	6987	1.3	4.3	3.8	10.2	-0.7	-2.2	1	-0.8
NCOR2	0.68	0.5	-1.3	2.2	0.5	0	1	6981	6.9	5	7.1	3.7	-0.1	-0.8	0.6	-0.2	0	1	11751	0.5	0.4	1.3	0.7	-0.5	-1.5	0.5	-1	-0.3	0.78	5569	1.5	2.1	2.6	3.1	1	-0.2	2.2	1.6	0.2	0.87	1531	2.2	0.6	5.4	0.6	0	-1.4	1.5	0
TET2	0.68	0.2	-1.2	1.7	0.3	0	1	9439	10.9	11	4.7	9.1	-1.1	-2.1	-0.1	-2.2	-0.8	0.45	859	7.6	12.3	14.3	14.4	1.1	0.2	1.9	2.5	1.3	0.2	933	45.9	26.3	34.4	19.9	-0.4	-1.7	0.9	-0.6	0	1	6989	8.7	11	6	11.8	-0.7	-2.3	0.8	-0.9
FOXE1	0.69	-1	-2.5	0.8	-1.1	0	1	2880	0	0.5	0.1	1.4	0.4	-0.4	1.2	0.9	0	0.98	5356	1.3	0.8	2.3	1.9	0.9	-0.2	2	1.6	0.6	0.54	2736	2.5	0.7	4.2	1.4	0.8	-0.6	2.2	1.2	0	0.96	3314	0.7	0.2	1.9	0.4	NA	NA	NA	NA
CRYZ	0.69	-1.4	-3.4	0.5	-1.4	0	1	1342	9.9	25.4	12.8	31.7	0.2	-0.4	0.8	0.7	0	1	7062	21.1	16.2	19.1	15.1	-1.1	-2	-0.1	-2.2	-1.1	0.28	1242	12.6	30.5	16.5	28	-0.6	-1.8	0.6	-0.9	0	0.99	4556	17.7	20.7	16.6	16.1	-0.9	-2.1	0.3	-1.4
SLN	0.69	NA	NA	NA	NA	NA	NA	NA	NA	NA	NA	NA	-0.3	-1	0.5	-0.7	0	1	7315	1.5	2.3	3.5	7.5	0.1	-1.4	1.9	0.2	0	1	11960	2.9	0.5	14	2.1	NA	NA	NA	NA	NA	NA	NA	NA	NA	NA	NA	NA	NA	NA	NA
APOBEC3C	0.69	NA	NA	NA	NA	NA	NA	NA	NA	NA	NA	NA	NA	NA	NA	NA	NA	NA	NA	NA	NA	NA	NA	-2.1	-3.4	-1.1	-3.9	-2.7	0.0075	145	0.6	12.3	2.1	27	-0.7	-2.2	0.7	-1	0	0.98	4139	18.2	24.5	28.3	25.5	-0.4	-2.4	1.5	-0.4
LPP	0.69	0.7	-0.8	2.6	0.9	0	1	3506	1.6	0.8	1.5	0.6	0.6	0.1	1.2	2.2	0.8	0.45	882	4.3	3.2	2.8	2.8	-0.3	-1.1	0.5	-0.7	-0.2	0.87	7208	3.2	3.8	3	3.1	0.2	-1	1.3	0.4	0	1	9227	6.2	5.5	5	4.8	-0.1	-1.5	1.3	-0.1
ZFX	0.69	1.3	-0.3	3	1.6	0	1	935	4.8	1.6	3.7	1.9	1	0.3	1.6	3.2	1.7	0.082	284	4.4	2.4	4	2.4	0.7	-0.2	1.7	1.6	0.6	0.55	2877	3.7	2	3.3	2.1	0.7	-0.6	1.9	1.1	0	0.97	3791	4.1	3	4.4	3.8	0.8	-0.5	2	1.2
COL4A2	0.69	-0.5	-2	1.1	-0.6	0	1	6258	0.2	0.5	0.3	0.9	0	-0.8	1	0.1	0	1	13277	0.1	0	0.3	0.2	-1.1	-2.5	0.2	-1.7	-0.7	0.51	2510	1	2.3	2.8	3.9	-3.1	-4.7	-1.2	-2.8	-0.7	0.47	124	0	2.4	0	5.5	-3.2	-5.4	-1.2	-3.1
DEPDC1	0.69	0.8	-1.3	2.4	0.8	0	1	4598	0.3	0.2	0.6	0.5	-0.3	-1.2	0.3	-1	0	0.96	4791	1.3	1.9	2.3	3.1	-0.8	-1.6	0.1	-1.8	-0.7	0.48	2296	3.3	4.9	3.2	3.7	-0.7	-2	0.6	-1	0	0.98	4186	3.6	4.8	4.4	5.5	-0.5	-1.9	0.9	-0.7
PRPS1L1	0.69	NA	NA	NA	NA	NA	NA	NA	NA	NA	NA	NA	0.2	-0.3	0.8	0.8	0	0.99	6298	5.4	3.6	4.6	3.4	1.2	0.3	2.1	2.7	1.5	0.14	720	10.3	3	8.5	3.3	0.2	-1	1.3	0.3	0	1	9663	1	1.3	1.5	1.4	0.5	-0.8	1.8	0.8
GJC1	0.69	-1	-2.4	0.4	-1.4	0	1	1546	8.2	17	4	8.5	-0.1	-0.7	0.5	-0.1	0	1	12217	2.8	2.8	3.1	4	-0.8	-1.8	0.2	-1.5	-0.6	0.57	3094	1.9	3.4	2.6	3.6	0.8	-0.6	2	1.1	0	0.96	3541	2.5	1.8	3.1	3.1	-1.4	-2.8	0	-1.9
HAP1	0.69	-0.2	-1.7	1.2	-0.3	0	1	9256	62.2	73.1	36	57.1	0.2	-0.6	0.9	0.4	0	1	9832	4.7	5.2	9.5	16.7	-0.1	-1.4	1.2	-0.1	0	1	12536	0.6	0.7	1.4	2.6	-1.3	-2.7	0.2	-1.6	-0.2	0.87	1566	0	0.6	0.1	1.8	0.6	-1.1	2.4	0.7
PPP1R3G	0.69	NA	NA	NA	NA	NA	NA	NA	NA	NA	NA	NA	1.6	0.6	2.5	3.3	1.9	0.059	248	4.2	1.2	7.6	6.6	NA	NA	NA	NA	NA	NA	NA	NA	NA	NA	NA	NA	NA	NA	NA	NA	NA	NA	NA	NA	NA	NA	NA	NA	NA	NA
TRMT2A	0.69	0.5	-1.3	2.4	0.5	0	1	6579	5.1	2.8	6.9	4.3	-1	-1.6	-0.3	-3.1	-1.7	0.094	299	8	14.4	10.5	10.8	-0.7	-1.6	0.1	-1.7	-0.7	0.49	2383	17.9	27.9	15.9	20.3	-1	-2.1	0.1	-1.8	-0.2	0.82	1134	8.7	16.4	9.9	11	0	-1.3	1.3	0
CRYGC	0.69	0.6	-1.1	2.8	0.7	0	1	4833	4.9	2.2	7.7	8.1	-0.3	-1	0.4	-0.7	0	1	6602	8.9	7.4	16.4	14	0.4	-0.8	1.6	0.6	0.1	0.91	8254	2.1	0.6	9	1.7	0.9	-1	2.5	1	0	0.99	4375	9.9	1.5	43.1	4.1	-0.9	-2.4	1.1	-0.8
FAM49A	0.69	NA	NA	NA	NA	NA	NA	NA	NA	NA	NA	NA	0.5	-0.5	1.3	1	0	0.96	4692	0.4	0.2	1.1	0.7	-0.2	-1.4	1.1	-0.2	0	0.99	11231	0.4	0.2	1.5	0.6	-0.9	-2.5	0.7	-1.1	0	0.97	3832	0.2	0.7	0.7	1.6	-0.1	-2.5	2.1	-0.1
SYCE3	0.69	1.5	0	3.2	2	0	1	411	9.6	0.7	7.7	2.4	-0.8	-1.9	0	-1.8	-0.5	0.65	1437	0.4	3.6	2.6	10.4	NA	NA	NA	NA	NA	NA	NA	NA	NA	NA	NA	NA	NA	NA	NA	NA	NA	NA	NA	NA	NA	NA	NA	NA	NA	NA
ART4	0.69	-0.2	-1.8	1.3	-0.3	0	1	9693	0.8	1.4	1.5	1.5	NA	NA	NA	NA	NA	NA	NA	NA	NA	NA	NA	NA	NA	NA	NA	NA	NA	NA	NA	NA	NA	NA	NA	NA	NA	NA	NA	NA	NA	NA	NA	NA	NA	NA	NA	NA	NA
METTL7B	0.69	NA	NA	NA	NA	NA	NA	NA	NA	NA	NA	NA	-1.5	-2.2	-0.5	-2.7	-1.3	0.21	471	0	0.3	0	1.3	0.5	-0.8	2.1	0.8	0.2	0.86	6984	0.9	0.3	3.6	1.7	NA	NA	NA	NA	NA	NA	NA	NA	NA	NA	NA	NA	NA	NA	NA
FOS	0.69	-1.6	-3.3	0.3	-1.6	0	1	895	31.9	95	25.8	89.5	0.4	-2.3	2.1	-0.1	0	1	13104	41.7	18.4	256.9	38.4	-0.6	-1.5	0.4	-1.2	-0.4	0.72	4562	14.6	22.6	15.8	22.8	2.1	0.1	3.9	2.1	0.4	0.72	637	21.9	2.5	44.1	5.8	-0.7	-2.5	1.1	-0.7
LINC01278	0.69	2.2	0.3	3.8	2.4	0	1	189	1.7	0.1	2.6	0.3	0.7	0	1.5	2.1	0.7	0.51	1028	2.4	1.4	3.3	3.4	-0.1	-1.1	0.8	-0.2	0	1	11967	8.2	7.8	11.5	8.2	0.2	-1	1.3	0.4	0	1	9063	3.8	3.4	4.4	3.6	-0.5	-2.1	0.9	-0.7
TIMM22	0.69	1.1	-0.6	2.7	1.3	0	1	1899	52.4	31.4	42.3	20.8	0.3	-0.2	0.8	1.3	0.1	0.89	3124	105	92.5	43.9	36.3	0.6	-0.1	1.4	1.6	0.6	0.53	2678	119.1	87.3	59.7	47.7	0.6	-0.4	1.6	1.1	0	0.96	3529	100.9	63.6	38.3	34.7	0.2	-0.9	1.3	0.4
APELA	0.69	NA	NA	NA	NA	NA	NA	NA	NA	NA	NA	NA	-0.8	-1.8	0.5	-1.3	-0.1	0.88	3047	0	0.1	0.4	0.5	-1.6	-2.5	-0.8	-3.7	-2.4	0.015	192	7.3	21.5	6	17.9	-1.2	-2.6	0.1	-1.8	-0.2	0.83	1226	23.8	38.7	27.3	31.3	-1.2	-2.6	0.4	-1.4
SMIM14	0.69	-0.5	-2.2	1.2	-0.5	0	1	6784	11.5	16.1	10	15.6	-0.3	-1.1	0.4	-0.8	0	0.99	5975	3	2.7	6.2	6.2	-0.5	-1.6	0.5	-1	-0.3	0.78	5403	1.8	5.2	3.7	10.8	-0.4	-1.9	1.3	-0.4	0	1	8384	1.7	2.5	5	4.8	-0.8	-3.1	0.8	-1
LPAR3	0.69	NA	NA	NA	NA	NA	NA	NA	NA	NA	NA	NA	-1	-2.1	-0.1	-2.1	-0.7	0.48	953	0	1	0.4	5	NA	NA	NA	NA	NA	NA	NA	NA	NA	NA	NA	NA	NA	NA	NA	NA	NA	NA	NA	NA	NA	NA	NA	NA	NA	NA
HHLA2	0.69	-0.9	-2.2	0.4	-1.3	0	1	1883	102.9	158.6	33.8	42.5	1.2	0.4	2	3.2	1.7	0.081	281	11.5	6.4	14	15.9	1.5	0.3	2.6	2.5	1.3	0.21	944	1	0	3.2	0.1	NA	NA	NA	NA	NA	NA	NA	NA	NA	NA	NA	-1.2	-2.7	0.6	-1.3
PDCL2	0.69	1.1	-0.6	3	1.3	0	1	1703	4.4	0.6	6.3	1.9	0.4	-0.2	1.1	1.5	0.2	0.83	2471	21.4	17.5	24.1	19.1	-1.3	-2.2	-0.4	-2.9	-1.6	0.11	549	11	28.4	14.2	27	-0.7	-1.8	0.5	-1.2	0	0.96	3361	16.2	25.6	14.8	22.7	-1	-2.3	0.2	-1.5
METTL23	0.69	-0.8	-2.4	0.7	-1	0	1	2951	4.1	8.8	6	10.1	0	-0.6	0.6	0.1	0	1	12857	19.3	14.3	21.9	18.8	-0.5	-1.4	0.3	-1.1	-0.3	0.74	4836	21.4	38.4	18.9	45.1	-0.8	-2	0.3	-1.4	-0.1	0.92	2099	22.4	36.7	25.3	23.9	-1.4	-2.6	-0.2	-2.3
MBD3L3	0.69	-0.4	-2.1	1.2	-0.5	0	1	7207	95.7	109.9	74	101	-0.6	-1.5	0.1	-1.6	-0.3	0.8	2161	1.1	7.4	2	36.8	NA	NA	NA	NA	NA	NA	NA	NA	NA	NA	NA	NA	NA	NA	NA	NA	NA	NA	NA	NA	NA	NA	NA	NA	NA	NA
ITGA5	0.69	1.2	-0.9	3.3	1.1	0	1	2444	4.7	1.8	6.2	4.2	-0.3	-0.9	0.3	-0.9	0	0.99	5795	28.4	37.3	25.6	30.7	-0.2	-1.5	1.1	-0.2	0	0.99	11512	1.4	1.6	4.2	3.3	-0.4	-2	1.7	-0.6	0	1	7311	0.5	0.2	1.3	0.8	-1.1	-2.7	0.7	-1.2
SNHG17	0.69	0.3	-1.1	1.8	0.4	0	1	7713	114.4	79.5	46.4	74.6	0	-0.6	0.5	0	0	1	13577	71.7	76.1	61.5	51	0.2	-0.7	1.1	0.5	0.1	0.94	9228	103.5	78	98.3	47.9	1.3	0.2	2.3	2.4	0.5	0.6	355	204.3	110	118.1	66	1.1	-0.1	2.4	1.8
C9orf135	0.69	-1.1	-2.6	0.6	-1.3	0	1	1889	1.1	3.4	2	6.1	0.2	-0.5	1	0.6	0	1	7746	0.2	0	1.2	0.3	0.5	-0.8	1.7	0.7	0.2	0.87	7221	12.3	9.2	29.2	20.5	-0.2	-1.8	1.7	-0.2	0	1	10622	33.6	33.5	41.8	55.6	0.1	-1.5	1.7	0.1
NXT2	0.69	-0.3	-1.8	1.3	-0.3	0	1	9282	10.2	10.8	8	6	0.8	0.2	1.5	2.6	1.2	0.24	511	51.2	25.2	57.5	17.9	0.6	-0.2	1.4	1.4	0.5	0.62	3586	7.2	4.5	7	4.7	0.7	-0.6	1.9	1	0	0.97	4034	8.3	4.5	8.1	4.6	0.6	-0.8	2.1	0.9
PLA2G4F	0.69	-0.8	-2.3	1.1	-0.8	0	1	4326	0.6	0.9	0.8	1.6	0.3	-0.4	1	1	0	0.97	4980	4.9	4	6.2	5.3	0.3	-1	1.9	0.5	0.1	0.92	8731	4.9	4.4	7.2	10.6	-0.8	-2.1	0.6	-1.1	0	0.97	3848	10.4	16.2	12.8	16	0.2	-1.3	1.7	0.2
GFPT2	0.7	0.8	-1.1	2.5	0.8	0	1	4514	5.2	2.1	6.8	3.1	0.3	-0.6	1.3	0.7	0	1	6895	2.5	2.1	4.9	4.3	0.9	-0.4	2.6	1.4	0.5	0.64	3715	0.9	0.1	2.5	0.7	1.7	-0.3	3.4	1.7	0.2	0.84	1316	3.7	0.7	11	2.1	1.2	-0.5	3.1	1.4
ARHGEF25	0.7	NA	NA	NA	NA	NA	NA	NA	NA	NA	NA	NA	NA	NA	NA	NA	NA	NA	NA	NA	NA	NA	NA	NA	NA	NA	NA	NA	NA	NA	NA	NA	NA	NA	0.9	-0.7	2.4	1.2	0	0.96	3262	0.4	0.1	1.4	0.4	NA	NA	NA	NA
NGB	0.7	-1.8	-3.2	-0.1	-2.1	0	1	343	0.1	2.7	0.3	3.9	-0.7	-1.4	0.1	-1.7	-0.3	0.74	1790	0.5	1.3	1.4	3	NA	NA	NA	NA	NA	NA	NA	NA	NA	NA	NA	NA	NA	NA	NA	NA	NA	NA	NA	NA	NA	NA	NA	NA	NA	NA
HNF4A	0.7	0.4	-1.7	2.7	0.5	0	1	7530	2.5	2.7	3.8	6.4	0.3	-0.2	0.8	1.1	0.1	0.93	4001	41.8	36.3	27.2	20.5	0.1	-0.8	0.9	0.2	0	1	12031	13.6	12.4	7.7	11.1	-0.4	-1.8	1	-0.6	0	1	7018	15.9	19.6	18	23.3	-0.7	-2.2	0.5	-1.1
PRSS3	0.7	0.9	-0.4	2.3	1.3	0	1	1657	7.7	3.4	4.2	4.5	0	-0.8	1	0.1	0	1	12353	1.9	1	4.2	2.9	-0.7	-1.8	0.5	-1.1	-0.3	0.73	4798	22.5	25.1	30.3	32.5	0.1	-1.2	1.2	0	0	1	12347	72.7	70.6	64.7	56.1	0.7	-0.7	2.2	1
GALM	0.7	0.9	-0.6	2.4	1.2	0	1	2358	9.4	5.4	8.5	6.9	-0.6	-1.3	0.1	-1.7	-0.3	0.73	1716	25.2	33.5	19.3	34.3	0.9	0.1	1.7	2.2	1	0.29	1337	31.1	23	19.8	24.5	0.5	-0.7	1.6	0.8	0	1	5229	22.9	16	16.7	10.3	0.8	-0.5	2	1.2
TMEM246	0.7	NA	NA	NA	NA	NA	NA	NA	NA	NA	NA	NA	-1.2	-2	-0.2	-2.2	-0.8	0.45	879	0	0.7	0	5.4	NA	NA	NA	NA	NA	NA	NA	NA	NA	NA	NA	NA	NA	NA	NA	NA	NA	NA	NA	NA	NA	NA	NA	NA	NA	NA
FST	0.7	1.2	-0.3	2.8	1.6	0	1	1102	5.8	1.5	7.6	1.7	1.2	0.1	1.8	2.2	0.7	0.45	899	0.3	0	1.5	0.1	-1.2	-2.3	-0.2	-2.2	-1.1	0.28	1241	0.5	1.6	2.4	2.7	0.2	-2	1.5	0.1	0	1	11398	0.5	1.3	2.3	3.2	-2.7	-4.4	-0.7	-2.5
SLC25A47	0.7	NA	NA	NA	NA	NA	NA	NA	NA	NA	NA	NA	-0.5	-1.4	0.3	-1.3	-0.1	0.9	3219	0	0.5	0.2	3.5	NA	NA	NA	NA	NA	NA	NA	NA	NA	NA	NA	-0.8	-2.1	0.9	-1.1	0	0.97	3692	0.1	0.3	0.4	1.1	NA	NA	NA	NA
DCAF4L1	0.7	0.2	-1.2	1.7	0.3	0	1	9076	51.2	44.9	22.7	30.6	-0.2	-1	0.5	-0.5	0	1	8855	19.4	29	16.9	68.9	0.2	-0.9	1.3	0.4	0.1	0.95	9544	0.8	0.9	1.3	2.2	1.1	-0.3	2.4	1.6	0.1	0.89	1691	2.2	0.8	4.5	1	-1.2	-2.7	0.5	-1.4
GSN	0.7	-0.1	-1.9	1.8	0	0	1	12404	1.9	7.8	3.3	13.3	-0.3	-1	0.4	-0.8	0	1	6543	4.7	3.8	8.7	6.4	-1.4	-2.5	-0.3	-2.6	-1.4	0.17	839	12.5	20.4	21.4	27.4	-1.8	-3.1	-0.6	-2.8	-0.7	0.51	143	14.8	49	16.2	49	-1.8	-3.1	-0.2	-2.2
CHRNA5	0.7	0.5	-1.2	2.1	0.5	0	1	6945	3.5	3.1	4	2.8	0.1	-0.5	0.7	0.3	0	1	10473	3.5	2.8	3.4	3	-0.2	-1.2	0.8	-0.4	-0.1	0.96	9912	1.3	1.6	2	2.7	0.6	-0.7	1.8	0.9	0	0.99	4536	4.4	2.8	7.5	2.5	-1.3	-2.9	0.2	-1.7
C12orf73	0.7	NA	NA	NA	NA	NA	NA	NA	NA	NA	NA	NA	0.2	-0.4	0.8	0.7	0	1	7276	8.3	8	9	8.5	0.6	-0.3	1.4	1.3	0.4	0.66	3982	9.8	7.2	11.3	8.9	0	-1.2	1	-0.1	0	1	12200	6.3	6.5	7.3	5.2	-0.1	-1.5	1.2	-0.2
LINC00511	0.7	NA	NA	NA	NA	NA	NA	NA	NA	NA	NA	NA	0.9	-0.2	1.9	1.7	0.3	0.75	1841	0.9	0.7	2.9	5	-0.6	-1.9	1.2	-0.7	-0.2	0.87	7350	0.3	0.5	1.2	2.5	0.6	-1.2	2	0.7	0	1	6189	0.5	0.8	1.7	2.9	-0.1	-1.7	1.9	0
CDH2	0.7	-0.3	-1.8	1.2	-0.4	0	1	8566	7.9	8.1	6.3	5.1	-0.4	-1.2	0.3	-1.1	-0.1	0.94	4158	3.8	4.8	5.8	6.2	-2.3	-3.3	-1.3	-4.2	-2.9	0.0032	94	0.2	2.4	0.4	3.8	0	-1.7	1.6	0	0	1	12952	0.6	0.8	1.4	1.9	-3.2	-5	-0.8	-2.6
NDUFS6	0.7	1	-0.7	2.5	1.2	0	1	2360	54.7	31.9	43	20.1	-0.1	-0.6	0.5	-0.1	0	1	12276	283.6	316.1	185.2	190	0.2	-0.5	0.9	0.6	0.1	0.92	8499	914.8	880.2	291.2	302.5	0.1	-0.9	1.1	0.2	0	1	10439	785.1	764	236.4	311.5	0	-1.2	1.1	0
MAGEB10	0.7	NA	NA	NA	NA	NA	NA	NA	NA	NA	NA	NA	1	0.1	1.7	2.2	0.8	0.45	869	11.8	5.3	16.4	9	NA	NA	NA	NA	NA	NA	NA	NA	NA	NA	NA	NA	NA	NA	NA	NA	NA	NA	NA	NA	NA	NA	NA	NA	NA	NA
CDCA7L	0.7	-0.1	-2	1.4	-0.2	0	1	10505	57.3	56.8	52.4	27.8	-0.4	-1.3	0.4	-0.9	0	0.99	5602	5.5	6.9	13.9	13.5	-0.6	-1.8	0.6	-1	-0.3	0.8	5810	0.7	1	1.9	2.5	-0.9	-2.7	0.6	-1.2	0	0.96	3310	1.6	7.2	3.4	14.1	-1.4	-3	0.3	-1.6
DAB2	0.7	0.7	-1.5	2.5	0.6	0	1	6073	3.3	2.3	4.5	3.9	0.4	-0.2	1	1.4	0.2	0.86	2855	49.3	41.2	32.1	26.3	-0.8	-1.6	-0.1	-2.1	-0.9	0.35	1572	77.7	130.3	45.7	63.3	-1.8	-3.5	-0.1	-2	-0.3	0.73	749	9.9	22.3	17.2	30.9	-0.5	-2.1	1.2	-0.6
CCNA1	0.7	-0.9	-3.1	1.1	-0.9	0	1	3823	421.6	771.8	470.9	1239.9	-1.4	-2.2	-0.6	-3.7	-2.3	0.02	189	51	96.6	65	112.6	-0.5	-1.7	0.7	-0.8	-0.2	0.85	6808	17.7	18.3	26.2	26.4	-0.5	-3.1	1.2	-0.6	0	1	6879	3.5	3.7	15.5	7.7	3.2	-2	5	0.9
HRASLS5	0.7	-0.6	-2.2	1	-0.7	0	1	4910	2.6	4.9	2.3	6.8	0.4	-0.2	1.1	1.5	0.2	0.83	2470	87.5	68.7	59.6	46	0.5	-0.3	1.4	1.2	0.3	0.73	4676	17.4	10	15.8	11.6	-0.1	-1.4	1.2	-0.1	0	1	11412	10.7	10.9	14.4	12.6	-0.2	-2.1	1.2	-0.4
SLC7A4	0.7	NA	NA	NA	NA	NA	NA	NA	NA	NA	NA	NA	0.5	-0.6	1.4	0.8	0	0.99	5802	0.3	0.1	1.6	0.5	-0.7	-1.5	0.2	-1.4	-0.5	0.61	3478	32.8	48.5	28.2	36.2	-0.8	-2.2	0.8	-1	0	0.98	4104	6	9.6	8.5	12.9	0.8	-0.8	2.3	1
LY9	0.7	NA	NA	NA	NA	NA	NA	NA	NA	NA	NA	NA	-0.7	-1.7	0.2	-1.6	-0.3	0.79	2091	0.4	0.7	1.5	2.3	-0.8	-1.9	0.2	-1.5	-0.5	0.59	3224	1	2.4	2.6	6.2	NA	NA	NA	NA	NA	NA	NA	NA	NA	NA	NA	1.2	-0.7	3	1.3
SERPINA5	0.7	NA	NA	NA	NA	NA	NA	NA	NA	NA	NA	NA	-0.3	-1.6	0.9	-0.7	0	1	6874	0	0.2	0.3	1.8	NA	NA	NA	NA	NA	NA	NA	NA	NA	NA	NA	NA	NA	NA	NA	NA	NA	NA	NA	NA	NA	NA	NA	NA	NA	NA
CUL4B	0.7	-0.2	-1.5	1.3	-0.2	0	1	10279	16	15.7	8	8.2	1.2	0.6	1.7	4.3	3	0.0027	110	14.7	8.5	8.6	5.9	0.7	-0.1	1.5	1.7	0.7	0.51	2547	6	3.5	4.3	2.9	0.3	-0.9	1.4	0.5	0	1	7783	7.8	7.6	7	8.3	0.3	-1	1.6	0.5
GRHL3	0.7	-1.4	-3.4	0.1	-1.8	0	1	653	11.3	43.6	11	40.5	-0.1	-0.9	0.7	-0.2	0	1	11236	1	0.6	3.1	2	-0.3	-1.3	0.7	-0.6	-0.1	0.9	8207	19.8	21.9	20.6	23.8	-0.7	-2.8	0.8	-0.9	0	0.99	4573	1.9	4.3	5.3	6.7	0	-1.8	1.7	0
SH3GL2	0.7	1.3	-0.4	3	1.5	0	1	1177	6.1	1.3	5.7	2.1	0.1	-1.1	1.1	0.1	0	1	12955	0.7	0.6	3.5	2.7	NA	NA	NA	NA	NA	NA	NA	NA	NA	NA	NA	-1.1	-2.7	0.4	-1.4	-0.1	0.93	2226	0.1	0.6	0.3	2.1	NA	NA	NA	NA
NELL1	0.7	0.2	-1.3	1.7	0.2	0	1	10041	9.7	8.2	6.1	5.8	0.8	-0.1	1.7	1.8	0.5	0.65	1436	1.2	0.7	2.8	3.6	1	-0.2	1.8	1.7	0.7	0.51	2531	0.1	0	0.4	0	NA	NA	NA	NA	NA	NA	NA	NA	NA	NA	NA	NA	NA	NA	NA
DHCR7	0.7	-0.5	-2.3	1.1	-0.6	0	1	5865	24.1	51.2	12.9	85.6	-0.2	-1	0.5	-0.5	0	1	8664	2.9	4.9	4.4	11.6	-1.6	-2.5	-0.7	-3.4	-2.1	0.037	266	56	125.1	54.1	73.5	-1	-2.2	0.3	-1.5	-0.1	0.92	2073	62.6	81.7	60.4	80.5	-1.1	-2.7	0.2	-1.6
ZIC3	0.7	NA	NA	NA	NA	NA	NA	NA	NA	NA	NA	NA	NA	NA	NA	NA	NA	NA	NA	NA	NA	NA	NA	0.2	-1	1.7	0.4	0	0.97	10329	0.4	0.3	1.4	0.9	-1.1	-2.4	0.2	-1.7	-0.2	0.86	1488	1.6	4.8	2.4	5.1	NA	NA	NA	NA
RRP7B	0.7	0.4	-1.3	2.1	0.4	0	1	8056	6.4	4.6	6.2	5.4	-1	-1.5	-0.4	-3.6	-2.2	0.026	205	8.3	15.9	6.4	11.5	1	0.1	2	2.2	1	0.29	1338	34.7	16.4	33.1	17.1	-0.5	-1.7	0.6	-0.9	0	1	4923	10.9	16.6	12.2	12.3	-0.5	-1.8	0.9	-0.6
PRKAA2	0.7	-1.4	-2.9	0.3	-1.6	0	1	985	0	0.3	0.1	0.5	0.4	-0.6	1.2	0.7	0	1	6585	0.6	0.3	1.5	0.9	1.4	0.1	2.3	2.2	1	0.29	1329	0.1	0	0.3	0	NA	NA	NA	NA	NA	NA	NA	NA	NA	NA	NA	NA	NA	NA	NA
FAM47E	0.7	NA	NA	NA	NA	NA	NA	NA	NA	NA	NA	NA	-0.2	-1	0.5	-0.5	0	1	8582	0.1	0.2	0.7	1	-1.2	-2.3	0.2	-1.7	-0.7	0.51	2550	0	1.5	0.2	6.1	NA	NA	NA	NA	NA	NA	NA	NA	NA	NA	NA	NA	NA	NA	NA
STX10	0.71	-0.1	-1.7	1.5	-0.1	0	1	11396	7.7	7.9	6.3	10.2	-0.2	-0.8	0.4	-0.6	0	1	7739	8.5	9.3	11.8	9.8	0.1	-0.8	1	0.3	0	0.98	10861	14.1	13.3	17.5	18.1	0.4	-1	1.6	0.5	0	1	7606	17.9	21.9	20.3	48.4	0	-1.3	1.3	0
UBE2G1	0.71	0.2	-1.5	1.7	0.2	0	1	10844	110.3	90.7	97.3	48.5	1.1	0.4	1.6	3.6	2.3	0.024	202	260.7	134.3	207.6	57.2	0.3	-0.5	1	0.8	0.2	0.86	7023	36.6	29.4	17.4	14.4	-0.1	-1.2	0.9	-0.2	0	1	10937	40.2	43.3	24.8	20.2	0	-1.1	1.2	0.1
SYNGR3	0.71	-0.2	-1.8	1.3	-0.3	0	1	9300	8.8	13.1	7.8	10.5	0	-0.7	0.6	0	0	1	13718	7.9	6.9	10.8	8.2	-0.1	-1	0.8	-0.2	0	0.99	11869	18.8	12.3	21.8	11.7	-0.1	-1.5	1.2	-0.1	0	1	11587	15.1	11.8	21.7	12.5	1.5	0.1	2.9	2.1
RPS6KA4	0.71	NA	NA	NA	NA	NA	NA	NA	NA	NA	NA	NA	-0.5	-1.3	0.3	-1.2	-0.1	0.92	3757	0.2	0.3	1	0.8	0	-0.9	0.9	0	0	1	13566	4.7	4.5	6.1	5	0.7	-0.5	2.1	1.1	0	0.96	3419	2.2	0.8	4.2	1.4	-0.3	-1.8	1.3	-0.3
C12orf10	0.71	1.5	-0.3	3.1	1.7	0	1	866	63.6	24.7	55.2	23.1	0.5	-0.1	1.1	1.7	0.3	0.73	1729	68.8	56	53.7	65.3	0.2	-0.7	1.1	0.4	0.1	0.95	9679	50.1	36.9	41	30.3	-0.8	-2.1	0.4	-1.3	-0.1	0.95	2689	27.6	45	33.3	32.6	-0.3	-1.5	0.9	-0.4
SLC6A5	0.71	-0.6	-1.9	0.7	-0.9	0	1	3899	128.4	158.3	48.3	48.7	0.9	0.3	1.5	3.1	1.7	0.084	286	10.5	7.2	8.5	9.4	2.2	0.8	3.3	3.2	1.9	0.06	358	1.9	0	6.1	0	-1.1	-2.5	0.6	-1.3	-0.1	0.95	2795	0	0.3	0.2	0.9	NA	NA	NA	NA
BLVRB	0.71	-0.2	-2.1	1.7	-0.2	0	1	10397	28.1	34.2	29.4	48.5	-0.3	-0.9	0.2	-1	-0.1	0.96	4626	158.1	189.5	102.8	125.1	0.7	-0.2	1.6	1.5	0.5	0.59	3292	49.4	27.4	61.5	30.2	0.4	-0.8	1.6	0.7	0	1	6335	28.8	20.3	33.6	17.1	1.2	-0.4	2.8	1.5
SEMA3F	0.71	-0.1	-1.8	1.8	-0.1	0	1	11617	0.2	0.3	0.5	0.8	-0.4	-1.2	0.3	-1	-0.1	0.96	4558	0.2	0.3	0.9	0.9	-0.6	-1.8	0.7	-0.9	-0.2	0.81	6096	0.4	1.3	1.1	4.5	0.1	-1.6	1.5	0.1	0	1	12096	0.2	0.4	0.8	1.1	0.2	-1.2	1.7	0.3
ALDH2	0.71	1.1	-0.6	3.1	1.3	0	1	1766	2.5	0.4	4.3	1.3	-0.2	-1.1	0.5	-0.5	0	1	8281	0.9	1.2	2.6	3.8	-1.4	-2.5	-0.5	-3.1	-1.8	0.076	414	48	111.2	56.3	67.4	-0.7	-2	0.4	-1.2	-0.1	0.96	2950	106	157.4	89.3	86	-0.5	-1.9	0.7	-0.8
ACVRL1	0.71	NA	NA	NA	NA	NA	NA	NA	NA	NA	NA	NA	NA	NA	NA	NA	NA	NA	NA	NA	NA	NA	NA	-0.9	-2.3	0.6	-1.2	-0.4	0.7	4358	0.3	0.7	1.2	2.3	-0.3	-1.9	1.3	-0.3	0	1	9430	1.9	3.4	3.3	6.6	0	-2.1	1.6	0
EFHD2	0.71	0.2	-1.3	1.8	0.3	0	1	9364	3.6	2.5	2.8	3.5	-0.7	-1.3	-0.1	-2.3	-0.8	0.41	799	1.5	3	1.9	4.7	-0.6	-1.5	0.3	-1.2	-0.4	0.7	4357	22.3	34.8	19.6	29.7	0	-1.6	1.3	0	0	1	12414	13.9	18.8	14	26.5	-1.2	-2.4	0.1	-1.8
ENOX2	0.71	0	-1.5	1.7	0	0	1	12265	3.9	3.9	2.7	3.8	0.4	-0.3	1.2	1.3	0.1	0.91	3333	3.8	2.6	4.7	4.4	1.2	0.3	2	2.6	1.4	0.16	778	10.2	4.6	8.7	5	0.9	-0.4	2.1	1.3	0.1	0.94	2507	10.4	5.2	11.2	5.1	1	-0.5	2.5	1.3
GPSM2	0.71	0	-1.5	1.8	0	0	1	12216	5	4	4.8	4.7	-0.3	-1.2	0.4	-0.9	0	0.98	5431	0.8	1.6	1.9	4.9	-1.1	-2.3	-0.1	-2.1	-1	0.31	1418	0.5	1.8	1.5	3.1	-0.3	-1.9	1.1	-0.4	0	1	8724	0.5	0.9	2.3	1.6	0.2	-1.5	1.8	0.2
PBX1	0.71	-0.4	-2.1	1.2	-0.5	0	1	7199	6.2	6.7	4.1	4.6	0.4	-0.4	1.3	1	0.1	0.96	4615	0.5	0.4	1.1	1.2	-1.2	-2.4	-0.1	-2	-0.9	0.36	1625	0.6	2.6	1.2	4.6	-0.9	-2.5	0.5	-1.3	-0.1	0.95	2770	1.7	4.2	3.3	6.7	-1	-2.6	0.9	-1.1
LIG4	0.71	0.3	-1.2	1.9	0.4	0	1	8554	0.9	0.8	1	1.5	-0.1	-0.9	0.7	-0.2	0	1	11857	3.4	3.3	5.4	5.4	0.3	-0.8	1.3	0.5	0.1	0.93	9003	2.3	1.6	3.9	2.1	-0.4	-1.9	1.3	-0.4	0	1	9013	1.5	1.5	4.4	3	-0.6	-2.3	1	-0.8
FCER1G	0.71	NA	NA	NA	NA	NA	NA	NA	NA	NA	NA	NA	-0.5	-1.4	0.3	-1.2	-0.1	0.91	3481	0.3	0.8	1.2	2.6	-1.7	-2.9	-0.5	-2.8	-1.5	0.12	614	1.5	12.8	3.4	32.9	-1.1	-3.1	1.3	-0.9	0	0.99	4561	11.8	32.6	30.2	113	0.8	-1.1	2.3	0.8
EIF5A	0.71	0.8	-0.6	2.2	1.2	0	1	2289	239.3	129.3	111.9	74.4	0.2	-0.4	0.7	0.5	0	1	8802	385.9	391.4	257.4	178.6	1.5	0.7	2.2	3.7	2.4	0.015	191	795.9	449.3	288	209.5	0.7	-0.3	1.6	1.3	0.1	0.94	2465	467.3	372.1	177.7	155.3	0.3	-0.8	1.3	0.5
ARMCX3	0.71	NA	NA	NA	NA	NA	NA	NA	NA	NA	NA	NA	0.2	-0.9	1.4	0.4	0	1	10082	0.2	0.4	0.8	2	-0.7	-2	0.6	-1.1	-0.3	0.75	5085	0.4	1.9	1.3	5.5	0	-2	1.6	0	0	1	12719	1.5	1.3	4.5	2.6	NA	NA	NA	NA
TMED9	0.71	1.3	-0.5	3	1.4	0	1	1411	41.9	21.1	45.9	25.3	-0.4	-1	0.2	-1.3	-0.1	0.9	3237	142.7	194.4	118.3	98.1	0.7	0	1.5	2	0.9	0.36	1627	346.8	252	117.3	107.9	0.1	-0.9	1.1	0.2	0	1	10404	306	288.4	147.6	110.1	0.3	-1	1.4	0.5
PDLIM3	0.71	0.4	-1.2	1.9	0.4	0	1	7657	2	1.5	2	1.8	-0.3	-1.4	0.6	-0.7	0	1	7295	0.6	1	1.4	3.4	NA	NA	NA	NA	NA	NA	NA	NA	NA	NA	NA	NA	NA	NA	NA	NA	NA	NA	NA	NA	NA	NA	NA	NA	NA	NA
MPC2	0.71	-0.9	-2.4	0.6	-1.2	0	1	2310	13	22.5	9	10.6	-0.3	-0.9	0.2	-1.1	-0.1	0.95	4377	11.4	14.3	8.1	10.5	0.2	-0.7	1.1	0.5	0.1	0.94	9243	17.2	15.3	10.8	13.2	-0.7	-1.9	0.4	-1.2	-0.1	0.96	3015	21.6	34.4	18.2	19.3	-0.4	-1.7	0.7	-0.7
MB	0.71	NA	NA	NA	NA	NA	NA	NA	NA	NA	NA	NA	0.3	-0.8	1.6	0.5	0	1	8358	0.5	0.1	2.5	0.8	0.6	-0.8	1.9	0.8	0.2	0.85	6826	5.1	4.4	12.3	13.4	-1.7	-3	-0.1	-2.1	-0.3	0.73	693	0	1.3	0	3.5	-0.3	-2.1	1.9	-0.3
P2RY13	0.71	NA	NA	NA	NA	NA	NA	NA	NA	NA	NA	NA	0	-1.1	1	0	0	1	13964	0.1	0.1	0.6	0.7	-0.3	-1.7	0.9	-0.5	-0.1	0.92	8740	0.3	0.4	1.7	1.2	NA	NA	NA	NA	NA	NA	NA	NA	NA	NA	NA	NA	NA	NA	NA
ASNA1	0.71	0.4	-1.3	2	0.4	0	1	7837	86.7	59.5	67.5	45.9	0.1	-0.4	0.6	0.3	0	1	10487	222.2	216	92.1	93.8	0.5	-0.3	1.2	1.1	0.3	0.74	4905	154.5	110.8	88.8	48.4	0.2	-0.9	1.2	0.3	0	1	9637	103.4	81.8	81.6	39.2	0.7	-0.4	1.8	1.2
TAB3	0.71	-0.5	-2	1.1	-0.6	0	1	6243	2.4	3.1	2.2	1.9	0.6	0	1.2	2	0.6	0.56	1149	1.2	0.7	1.5	1.2	-0.3	-1.3	0.8	-0.5	-0.1	0.94	9308	1	1.2	1.4	1.7	0.7	-0.6	2	1.1	0	0.96	3464	1.9	0.9	3.1	1.3	0.2	-1.2	1.7	0.3
PROSER2-AS1	0.71	1.7	0.1	3.2	2.1	0	1	369	14.8	5.5	9.4	4.7	-0.3	-0.8	0.2	-1	0	0.97	4993	11.2	16	7.5	12.9	-0.3	-1.3	0.6	-0.7	-0.1	0.89	7863	4.1	5.4	5.2	6.3	0.9	-0.8	2.3	1.1	0	0.97	3761	2	1.4	5.1	2.3	0.1	-1.5	1.6	0.1
HEXIM1	0.71	0.4	-1	1.9	0.6	0	1	6095	33.1	22.7	19.7	14.9	-0.5	-1.1	0.1	-1.7	-0.3	0.74	1773	7.9	10.7	7.5	6.9	0	-0.8	0.8	0	0	1	13370	9.1	7.2	5.9	4.1	0	-1.1	1.1	0	0	1	12744	7.6	7.5	7.2	2.9	0.5	-0.8	1.7	0.7
CORO2A	0.71	0.2	-1.6	2.2	0.2	0	1	10167	4.3	5.2	6	6.3	0	-0.9	0.7	-0.1	0	1	13227	1.4	1.3	3.5	3.1	-0.2	-1	0.6	-0.4	-0.1	0.96	9833	11.8	14.1	8.8	8	-0.8	-2	0.5	-1.2	0	0.96	3263	6.9	9.3	8	7.1	-0.4	-1.6	0.8	-0.6
SLC35C2	0.71	-0.1	-1.7	1.4	-0.1	0	1	11474	12.9	14.5	10.8	11.3	-0.1	-0.7	0.4	-0.5	0	1	8666	23.9	31.1	18.9	17.4	0.5	-0.4	1.5	1.2	0.3	0.73	4716	19.7	11.2	17	11.6	-0.8	-2	0.3	-1.3	-0.1	0.95	2604	8.3	16.9	9.9	17.8	-0.3	-1.6	1.2	-0.3
VAMP8	0.71	0.4	-1.1	2	0.5	0	1	6700	20.3	18.3	19.3	19.9	-0.1	-0.6	0.4	-0.4	0	1	10075	170.1	175.4	110.1	82.1	0.3	-0.5	1.1	0.7	0.1	0.89	7911	417.9	417.7	227.3	268	-0.2	-1.3	0.9	-0.3	0	1	10167	103.1	110.4	67.7	68.6	-0.1	-1.3	1.1	-0.2
HIGD1C	0.71	NA	NA	NA	NA	NA	NA	NA	NA	NA	NA	NA	NA	NA	NA	NA	NA	NA	NA	NA	NA	NA	NA	NA	NA	NA	NA	NA	NA	NA	NA	NA	NA	NA	NA	NA	NA	NA	NA	NA	NA	NA	NA	NA	NA	NA	NA	NA	NA
TMEM74B	0.72	NA	NA	NA	NA	NA	NA	NA	NA	NA	NA	NA	0.7	0.1	1.3	2.2	0.7	0.46	902	11	7.2	12.7	8.3	0.8	-0.5	2.1	1.3	0.4	0.69	4187	2.6	0.8	6.5	2.3	0.1	-1.2	1.5	0.2	0	1	10668	1.4	1.4	2.9	3.7	-0.9	-2.5	0.9	-1
ELK1	0.72	1.5	0.2	2.9	2.2	0	1	257	21.6	7.8	13.5	4.9	0.7	0.1	1.4	2.3	0.8	0.43	817	10.4	7.4	10	9	0.1	-0.8	1	0.2	0	0.99	11517	7.2	6.2	8.1	6	0.6	-0.6	1.8	1	0	0.98	4238	8.5	7.6	9.7	11.8	0	-1.5	1.6	0
LDOC1L	0.72	-0.6	-2.2	1.1	-0.6	0	1	5731	0.6	1.1	0.9	2.3	-0.1	-0.9	0.7	-0.2	0	1	11769	0.1	0.3	0.8	1.9	-0.2	-1.6	1.2	-0.3	0	0.97	10628	0.2	0.2	0.9	0.5	NA	NA	NA	NA	NA	NA	NA	NA	NA	NA	NA	NA	NA	NA	NA
CXADR	0.72	1	-1.1	2.8	0.9	0	1	3785	35.8	24.1	36.4	26.4	0.3	-0.2	0.9	1.2	0.1	0.92	3611	186.8	129.5	157.2	59.4	0.2	-0.6	1	0.5	0.1	0.92	8856	52.5	48.8	32.8	26.7	-1.1	-2.1	0	-1.9	-0.3	0.79	938	43.4	77.7	22.8	36.3	0.5	-0.8	1.7	0.8
SELENBP1	0.72	NA	NA	NA	NA	NA	NA	NA	NA	NA	NA	NA	NA	NA	NA	NA	NA	NA	NA	NA	NA	NA	NA	-1.4	-2.5	-0.2	-2.2	-1.1	0.28	1279	0	0.8	0.2	2.4	NA	NA	NA	NA	NA	NA	NA	NA	NA	NA	NA	NA	NA	NA	NA
GRAMD3	0.72	0.1	-1.5	1.8	0.2	0	1	10874	1.9	1.9	2.1	2.8	-0.6	-2.1	0.7	-0.9	0	0.98	5236	0.4	0.5	1.8	2.5	-0.2	-1.5	0.9	-0.4	0	0.97	10236	1.7	3.2	4.4	5.6	0.3	-1.5	1.6	0.3	0	1	9828	0.9	0.9	3	1.9	0.2	-1.4	1.8	0.3
SLC35G5	0.72	NA	NA	NA	NA	NA	NA	NA	NA	NA	NA	NA	0.6	-0.1	1.4	1.6	0.3	0.77	2000	0.8	0.4	1.6	1.5	0.8	-1	2	0.9	0.2	0.83	6345	2.3	0.4	12.9	2	1.7	0.1	3.5	2.1	0.4	0.71	601	4.9	0.2	12.9	0.9	NA	NA	NA	NA
LOC101929574	0.72	NA	NA	NA	NA	NA	NA	NA	NA	NA	NA	NA	-0.2	-1.4	0.8	-0.5	0	1	9156	0.6	1.8	4.3	11.6	-0.6	-1.8	1	-0.8	-0.2	0.86	7030	0.3	0.7	1.2	3.9	NA	NA	NA	NA	NA	NA	NA	NA	NA	NA	NA	NA	NA	NA	NA
SYCP3	0.72	-0.3	-1.6	1.1	-0.4	0	1	8571	139.8	152.6	65.7	71.4	0.3	-0.2	0.8	1.1	0.1	0.94	4105	157.8	132.7	78	54.9	0.3	-0.5	1	0.7	0.2	0.88	7570	119.9	115.8	59.9	76.3	-0.1	-1.3	1	-0.2	0	1	10411	102.9	93.7	73.4	59.7	0.7	-0.5	1.8	1.1
DKK1	0.72	NA	NA	NA	NA	NA	NA	NA	NA	NA	NA	NA	-1.6	-2.3	-0.5	-2.8	-1.4	0.17	416	0	0.4	0	1.8	NA	NA	NA	NA	NA	NA	NA	NA	NA	NA	NA	NA	NA	NA	NA	NA	NA	NA	NA	NA	NA	NA	NA	NA	NA	NA
RPL22L1	0.72	-0.8	-2.5	0.8	-1	0	1	3141	17.8	29	15.2	26.2	-0.3	-1	0.3	-1	0	0.96	4879	96.5	125.9	88.1	59.1	-1.2	-2.2	-0.2	-2.2	-1.1	0.28	1257	45.7	79.7	53.6	42.3	0.4	-0.8	1.7	0.7	0	1	6344	89.9	67.6	71.6	55	-0.5	-2.1	0.9	-0.7
C19orf60	0.72	0	-1.8	1.7	0	0	1	12612	10.4	12.9	13.4	14.1	-0.4	-1	0.2	-1.3	-0.2	0.87	2986	10.4	15.8	11	22.5	0	-0.8	0.9	0.1	0	1	12590	68.1	56	52.3	37.1	-0.4	-1.5	0.7	-0.7	0	1	5994	58.4	73.1	34.5	44.1	-0.1	-1.4	1.4	0
DLX5	0.72	-2.1	-3.3	-0.2	-2.2	0	1	305	0	1.8	0.1	2.9	-0.2	-1.1	0.8	-0.3	0	1	10568	0.9	1.2	4.3	4.3	-1.9	-3	-0.8	-3.3	-2	0.05	288	4.3	21.1	9.6	33.8	-1.2	-3.3	0.2	-1.6	-0.2	0.88	1583	2.2	12.3	6.5	17.9	-1.2	-2.8	0.4	-1.5
SMAD9	0.72	0.6	-1.2	2.3	0.7	0	1	5037	0.8	0.3	1.1	0.5	0.2	-0.6	1.1	0.5	0	1	8320	1.3	1	2.4	2.7	-1	-2	0	-2	-0.9	0.37	1687	1	1.8	1.4	2.5	0.4	-1	1.8	0.6	0	1	7095	0.8	0.4	3	0.6	-2.4	-4.1	-0.6	-2.6
FAM65B	0.72	-0.5	-2.3	1.3	-0.5	0	1	6630	4.4	6.3	4.2	7.6	0.2	-0.9	1.6	0.4	0	1	9345	0.3	0.7	1.8	4.1	0.8	-0.6	2.1	1.2	0.3	0.73	4697	3.2	1.7	7	4.2	NA	NA	NA	NA	NA	NA	NA	NA	NA	NA	NA	NA	NA	NA	NA
RP2	0.72	1.7	-0.1	3.5	1.9	0	1	595	16	5.5	14.9	7.6	0.8	0.2	1.5	2.7	1.2	0.23	502	7.6	4	9.6	5.2	0.8	-0.1	1.7	1.8	0.7	0.48	2297	7.2	3.2	6.3	3.1	0.2	-1.1	1.5	0.3	0	1	9935	3.3	2.7	3.9	3.8	1	-0.5	2.3	1.3
MPO	0.72	NA	NA	NA	NA	NA	NA	NA	NA	NA	NA	NA	-0.4	-1.6	0.6	-0.8	0	0.99	6219	0	0.5	0.1	3.9	NA	NA	NA	NA	NA	NA	NA	NA	NA	NA	NA	NA	NA	NA	NA	NA	NA	NA	NA	NA	NA	NA	NA	NA	NA	NA
SLC37A4	0.72	-0.1	-1.7	1.5	0	0	1	12198	1.5	2.7	1.9	4.6	-0.2	-0.8	0.4	-0.5	0	1	8501	34.3	40.5	26.3	31.6	-0.9	-1.7	0	-1.8	-0.8	0.43	2050	40	62.1	29.9	49.5	-1.2	-2.2	-0.2	-2.3	-0.4	0.67	459	60.8	125.9	39.7	58.7	-1.2	-2.5	0.1	-1.8
ST6GALNAC1	0.72	NA	NA	NA	NA	NA	NA	NA	NA	NA	NA	NA	-0.8	-1.5	-0.1	-2.3	-0.9	0.39	760	1	2.7	1.7	5.1	-0.6	-1.4	0.2	-1.4	-0.5	0.61	3379	16.1	23.3	10.6	15.2	-0.2	-1.4	0.9	-0.3	0	1	9410	17.7	24.2	15	19.1	-0.9	-2.2	0.4	-1.3
OXR1	0.72	-0.1	-1.8	1.6	-0.1	0	1	11839	2.1	2.3	2.3	2.9	-0.2	-1	0.5	-0.6	0	1	7973	1.5	1.6	3.7	2.7	0.1	-0.9	1	0.1	0	1	12459	2.2	2	3.2	2.4	0.2	-1.1	1.5	0.3	0	1	10222	0.9	0.9	2.1	0.9	0.3	-1.3	1.8	0.3
CLDN1	0.72	NA	NA	NA	NA	NA	NA	NA	NA	NA	NA	NA	NA	NA	NA	NA	NA	NA	NA	NA	NA	NA	NA	NA	NA	NA	NA	NA	NA	NA	NA	NA	NA	NA	NA	NA	NA	NA	NA	NA	NA	NA	NA	NA	NA	NA	NA	NA	NA
LECT2	0.72	NA	NA	NA	NA	NA	NA	NA	NA	NA	NA	NA	NA	NA	NA	NA	NA	NA	NA	NA	NA	NA	NA	NA	NA	NA	NA	NA	NA	NA	NA	NA	NA	NA	NA	NA	NA	NA	NA	NA	NA	NA	NA	NA	NA	NA	NA	NA	NA
ZDHHC19	0.72	NA	NA	NA	NA	NA	NA	NA	NA	NA	NA	NA	-0.2	-1.1	0.6	-0.5	0	1	8800	0.1	0.3	0.6	1	0.9	-0.4	2.3	1.4	0.5	0.62	3589	0.9	0.1	3.6	0.8	NA	NA	NA	NA	NA	NA	NA	NA	NA	NA	NA	NA	NA	NA	NA
NAA60	0.72	0	-1.4	1.5	0	0	1	12266	50.8	49.2	32.6	15	-0.1	-0.7	0.5	-0.2	0	1	11670	24.1	26.8	20.6	16.7	-0.5	-1.4	0.5	-0.9	-0.2	0.82	6254	16.4	16.6	17.2	20	-0.6	-1.7	0.7	-0.9	0	1	4970	20.9	31.3	17.8	30.3	-0.5	-1.8	0.7	-0.8
CHRNB1	0.72	1.6	-0.3	3.2	1.7	0	1	804	20	7.3	21.2	7.4	-0.1	-0.8	0.5	-0.4	0	1	9496	13.7	12.1	18.2	11.9	0.7	-0.3	1.8	1.4	0.5	0.64	3736	2.6	0.7	5.5	1.4	1	-0.2	2.1	1.6	0.1	0.89	1667	2.7	1	3.8	1.3	0.4	-1	1.9	0.6
SLC30A3	0.72	-0.8	-2.6	0.8	-1	0	1	3325	5.7	11.7	7	9.7	0	-1	1	0	0	1	14041	0.3	0.3	1	1.4	NA	NA	NA	NA	NA	NA	NA	NA	NA	NA	NA	NA	NA	NA	NA	NA	NA	NA	NA	NA	NA	NA	NA	NA	NA	NA
ZDHHC20	0.72	1.2	-0.8	3	1.2	0	1	2021	2.2	0.7	3.6	1.2	0.3	-0.3	1	1.1	0.1	0.93	4024	4.9	4.4	3.7	5.1	-0.9	-1.8	-0.1	-2.1	-1	0.33	1499	7.7	14.2	8.4	8.5	-0.6	-1.7	0.6	-0.9	0	0.99	4669	8.4	11.2	5.5	7.1	-0.7	-1.8	0.5	-1.1
DSTN	0.72	-0.6	-1.9	0.8	-0.8	0	1	4518	73.4	96	31.6	30.9	0	-0.6	0.5	0	0	1	13867	46	46.9	30.4	30.6	-1.2	-2	-0.5	-3.1	-1.9	0.063	368	67	139.9	37	60.6	-0.8	-1.8	0.2	-1.5	-0.1	0.91	1902	78.6	119.5	52	53.1	-0.7	-1.7	0.4	-1.2
HBA1	0.72	0.4	-1.3	2	0.4	0	1	8281	0.7	0.5	1.4	1.9	-1.5	-2.1	-0.9	-4.6	-3.4	0.00077	84	2.4	11	4.2	12.6	1	0	1.9	1.9	0.8	0.4	1863	6.9	2.7	6.7	4.4	1.1	-0.7	2.6	1.2	0.1	0.96	2928	3	0.7	8.2	2.6	0.3	-1.2	1.9	0.4
PHLDA2	0.72	1.8	-0.2	3.4	1.8	0	1	689	74.1	25.8	75.2	27.1	0.1	-0.5	0.7	0.2	0	1	11465	207.7	205.9	142.7	121.9	1.4	0.5	2.3	3.2	1.9	0.06	357	116.3	40.1	83.1	35.3	0.3	-1	1.6	0.5	0	1	8074	107.9	106.1	88.5	116	1.4	0	2.9	2
TAF7	0.72	0.6	-1	2.2	0.8	0	1	4775	159.7	101.7	134.1	64.7	0.2	-0.3	0.7	0.9	0	0.99	5682	202.3	177.8	94.9	78.1	1.6	0.7	2.4	3.5	2.2	0.027	233	52.9	22.2	31.4	27.1	0.3	-0.9	1.5	0.5	0	1	7749	34.6	31.9	28.6	19.4	0.5	-0.8	1.7	0.8
SH3KBP1	0.73	0.1	-1.7	1.8	0.1	0	1	12106	28.5	22.6	27.8	13.9	0.3	-0.3	0.9	0.9	0	0.99	5632	3.2	3.2	2.7	5	0.1	-0.7	0.9	0.2	0	0.99	11556	11.1	10.9	7.3	5.8	0.4	-0.7	1.5	0.7	0	1	6648	6.4	3.9	6.3	3.6	0.3	-0.9	1.4	0.4
PKMYT1	0.73	0.3	-1.6	2.1	0.3	0	1	9663	8.9	12.1	8.5	16	-0.5	-1.1	0.1	-1.6	-0.3	0.8	2174	21.1	27.3	21.8	19.7	-1.8	-2.7	-1	-4.1	-2.9	0.0043	112	18.7	48.5	22.5	36.5	-1.2	-2.4	-0.1	-2.1	-0.3	0.73	688	21.4	37.3	23.6	24.8	-1.3	-2.6	0.1	-1.9
MRPS2	0.73	-0.4	-2	1.4	-0.4	0	1	8537	9.5	10.2	9.2	13.6	0	-0.6	0.5	-0.1	0	1	13008	133.3	144.2	74.5	59.3	-0.3	-1.1	0.5	-0.8	-0.2	0.86	7104	154.6	192.9	62.7	79.9	-0.5	-1.6	0.5	-1	0	0.99	4447	109.2	153.8	62.4	46.9	0.2	-0.9	1.3	0.4
RAB3D	0.73	0.5	-1.3	2.1	0.5	0	1	6972	13.4	10.8	11.5	8.5	0.1	-0.5	0.6	0.3	0	1	11037	12.1	11.9	7.8	7.6	0.9	0.1	1.8	2.2	1	0.3	1369	11.4	6.3	6.9	6.5	0	-1.1	1	0	0	1	12411	12.8	12	10.8	9.6	-0.1	-1.4	1.3	-0.1
SLC22A18	0.73	NA	NA	NA	NA	NA	NA	NA	NA	NA	NA	NA	-0.3	-1.2	0.4	-0.8	0	0.99	6029	0.5	0.7	2.4	3.1	-0.4	-1.7	0.8	-0.7	-0.1	0.89	7842	2.2	6.9	6	23.6	0.6	-0.8	2	0.8	0	1	5326	5.5	2.4	10.1	5.1	-0.4	-2	1.3	-0.4
IRX2	0.73	-1.9	-3.9	0.5	-1.6	0	1	1048	2.9	12.9	4.6	24.5	-0.3	-1.1	0.5	-0.8	0	1	6548	0.2	0.4	0.9	2.1	-0.4	-1.4	0.6	-0.8	-0.2	0.86	7097	1.3	1.7	2.1	2.1	0.3	-0.9	1.7	0.5	0	1	7569	2.5	0.8	7.1	1.3	1.3	-0.5	2.8	1.5
C5orf55	0.73	0.2	-1.6	2.1	0.3	0	1	9689	3.2	2.9	4	6.7	0	-0.6	0.7	0.1	0	1	13143	5.4	3.8	6.9	5.2	-0.6	-1.9	0.7	-0.9	-0.2	0.82	6224	0.8	1.5	2.6	3.3	-1.7	-3.1	0	-1.9	-0.3	0.78	861	0	1.8	0.1	5.3	NA	NA	NA	NA
TNFRSF21	0.73	-0.7	-2.6	1	-0.8	0	1	4154	0.9	2	1.4	3	0.3	-0.3	1	0.9	0	0.97	5099	8.5	6.2	8.3	6	-0.7	-1.7	0.2	-1.4	-0.5	0.61	3472	2.9	3.5	7.2	3.8	-0.1	-1.4	1.3	0	0	1	12366	7.6	6.7	8.8	7.7	-0.1	-1.5	1.4	0
PTK2B	0.73	-0.5	-2.1	1	-0.7	0	1	5369	17.3	21.5	12.5	7.3	0	-0.8	0.7	-0.1	0	1	13288	1	1.3	1.7	3.9	-1.1	-2.6	0.1	-1.7	-0.7	0.49	2411	0.3	1.6	1.3	3.7	-1.3	-3	0.6	-1.4	-0.1	0.93	2208	0	0.5	0.2	1.4	-1.8	-3.6	-0.1	-2.1
CCDC58	0.73	1.1	-0.7	2.8	1.2	0	1	2196	14.9	6.5	18.1	7.3	0.3	-0.3	0.8	1	0.1	0.96	4580	243.4	217.5	169.2	108.9	0.3	-0.5	1.1	0.8	0.2	0.87	7170	91.8	75.6	39	41.3	0.2	-1	1.3	0.3	0	1	9789	75.5	71.2	34.7	62	-0.2	-1.4	1	-0.4
TPM2	0.73	-0.5	-2.3	1.3	-0.5	0	1	7057	43.1	53.5	33.6	61.7	-1.1	-1.6	-0.5	-3.6	-2.3	0.022	197	114.4	232.8	74	130.8	0.5	-0.4	1.3	1	0.3	0.77	5280	82.4	61	73.7	42	0.4	-0.7	1.6	0.8	0	1	5553	59.9	35.9	42.2	28.1	0.3	-0.9	1.4	0.4
TMTC4	0.73	-0.7	-2.7	1.2	-0.8	0	1	4635	0.4	0.7	1	1.8	-0.3	-1.2	0.5	-0.7	0	1	6799	0.6	0.9	1.3	3.3	-1.3	-2.2	-0.3	-2.6	-1.4	0.15	760	2.7	6.5	4.1	7.4	-0.7	-2.2	0.7	-1	0	0.98	4187	2.4	5.8	4.5	6.4	-1.9	-3.1	-0.5	-2.6
HRH1	0.73	-0.4	-2.5	2.2	-0.2	0	1	9789	2.3	3	3.3	8.3	-1.4	-2.3	-0.5	-3.2	-1.7	0.081	283	0.3	1.4	0.8	2.8	0	-1.2	1.5	0	0	1	13295	0.3	0.4	1.2	1.5	NA	NA	NA	NA	NA	NA	NA	NA	NA	NA	NA	-0.2	-2.5	1.6	-0.2
COBLL1	0.73	-0.4	-2.1	1.2	-0.5	0	1	7285	7.2	7.6	7.1	3.5	0	-1	0.8	0	0	1	13617	0.3	0.4	0.8	1.2	-1.4	-2.2	-0.6	-3.3	-2	0.051	292	2.5	8.1	2.3	7.2	-0.3	-1.6	0.9	-0.5	0	1	7799	1.9	1.8	2.5	2	0.1	-1.5	1.8	0.1
C11orf96	0.73	NA	NA	NA	NA	NA	NA	NA	NA	NA	NA	NA	NA	NA	NA	NA	NA	NA	NA	NA	NA	NA	NA	0.5	-1.2	2	0.5	0.1	0.92	8733	2	0.7	11.8	3.1	NA	NA	NA	NA	NA	NA	NA	NA	NA	NA	NA	NA	NA	NA	NA
PM20D2	0.73	-1.4	-2.8	0.1	-1.8	0	1	727	0.4	1.8	0.5	1.7	-0.2	-1.2	0.9	-0.3	0	1	10905	0.1	0.1	0.4	0.5	0.1	-1.1	1.1	0.1	0	1	12869	0.7	0.6	1.5	1	0.9	-0.6	2.1	1.2	0	0.96	3327	1.9	0.9	2.9	1.5	0.4	-1.3	1.9	0.4
CDR1	0.73	-0.5	-1.9	0.9	-0.6	0	1	5735	301.3	360.2	115.3	209.9	-0.4	-1	0.2	-1.3	-0.2	0.88	3025	76.4	104.7	49	64.8	-1	-2	0	-1.9	-0.8	0.41	1883	10.8	19.2	18.5	19.6	0.4	-1.1	1.8	0.6	0	1	7206	29.9	36.3	31.4	58.9	-0.4	-2.1	1.2	-0.5
THEG	0.73	-0.6	-2.2	0.8	-0.8	0	1	4299	6.1	11.2	5.4	9.5	0.3	-0.5	1.2	0.7	0	1	6659	3.9	2.9	7.7	4.8	NA	NA	NA	NA	NA	NA	NA	NA	NA	NA	NA	NA	NA	NA	NA	NA	NA	NA	NA	NA	NA	NA	NA	NA	NA	NA
TYROBP	0.73	NA	NA	NA	NA	NA	NA	NA	NA	NA	NA	NA	0.6	-0.3	1.6	1.3	0.1	0.88	3073	4.8	0.5	31.3	2	NA	NA	NA	NA	NA	NA	NA	NA	NA	NA	NA	NA	NA	NA	NA	NA	NA	NA	NA	NA	NA	NA	NA	NA	NA	NA
CTRL	0.73	NA	NA	NA	NA	NA	NA	NA	NA	NA	NA	NA	-0.5	-1.2	0.3	-1.2	-0.1	0.92	3705	0.4	1.1	1.4	4.2	0.3	-0.9	1.4	0.5	0.1	0.93	9085	4.6	3.2	11.5	7.5	1.5	-0.1	2.9	1.9	0.3	0.79	925	3.6	0.7	7.6	2.2	0.2	-1.2	1.8	0.3
GIP	0.73	0	-2.3	2	-0.1	0	1	11959	179.7	197.1	225.6	236.8	0	-0.7	0.6	0	0	1	13906	98.8	89.6	120.5	75.7	2.1	1	3.1	3.9	2.7	0.0075	146	27.1	2.3	36.4	5.5	-0.2	-1.8	1.2	-0.2	0	1	10317	3.3	5.2	9.4	9.2	1.2	-0.2	2.5	1.7
CCRN4L	0.73	0.8	-0.8	2.3	1	0	1	2925	57.9	34.2	40.8	26.7	-0.3	-0.8	0.2	-1.1	-0.1	0.94	4197	32	40.3	17.5	21	1.8	1	2.6	4.5	3.2	0.0014	73	43.1	13.8	21.9	13.9	0.4	-0.7	1.5	0.8	0	1	5431	27.2	21.6	17.7	11.2	1.4	0	2.8	1.9
SLC28A3	0.73	0.1	-1.4	1.8	0.2	0	1	10553	6.1	6	4.2	7.6	0	-0.6	0.6	0	0	1	14282	11.6	10.8	9.4	9	-0.6	-1.5	0.2	-1.4	-0.5	0.64	3732	14.1	17.6	11.3	12.5	-1.8	-3.6	-0.1	-2	-0.3	0.74	758	0.6	3.1	1.8	5.7	-0.7	-2.6	0.9	-0.9
ACTA2	0.73	NA	NA	NA	NA	NA	NA	NA	NA	NA	NA	NA	0.8	0	1.5	1.9	0.5	0.63	1344	0.2	0	0.9	0.1	-0.6	-1.7	0.5	-1.1	-0.3	0.76	5250	0	0.2	0.1	0.7	NA	NA	NA	NA	NA	NA	NA	NA	NA	NA	NA	NA	NA	NA	NA
ZBED6CL	0.73	NA	NA	NA	NA	NA	NA	NA	NA	NA	NA	NA	-0.6	-1.6	0.2	-1.5	-0.2	0.83	2512	0.6	1.9	1.9	5	0.1	-1.1	1.2	0.2	0	1	11954	3.7	4.1	7.6	11.7	-0.2	-1.6	1.1	-0.3	0	1	9904	2.8	3.2	4.8	4.9	-0.4	-2.1	1.2	-0.5
LIMCH1	0.73	1.8	0.1	3.5	2.1	0	1	377	1.6	0.2	1.7	0.4	-0.6	-1.6	0.2	-1.4	-0.2	0.85	2703	0	0.1	0.2	0.5	0.6	-0.8	1.8	0.9	0.2	0.84	6496	2.3	1.3	5.1	2	1.1	-0.1	2.3	1.8	0.2	0.82	1162	9.1	5.2	7.5	5.9	0.3	-1.4	1.9	0.4
C6orf99	0.73	-0.4	-2.1	1.3	-0.4	0	1	8165	2.8	7.3	3.5	14.3	1	0.2	1.8	2.4	0.9	0.35	659	5.9	1.9	9.4	4.3	-0.1	-1.1	0.9	-0.2	0	1	12088	5.9	4.9	10.6	6.8	0.2	-1.1	1.5	0.3	0	1	9565	5.5	5.3	12	8.9	-0.2	-1.5	1.1	-0.3
MED18	0.73	1.5	-0.2	3.3	1.8	0	1	720	12.7	2.9	15	4.7	0	-0.6	0.5	0	0	1	13740	40	41	24.1	25.4	-0.7	-1.5	0.1	-1.7	-0.7	0.5	2480	13.1	19.4	11.5	16.8	-0.7	-1.8	0.3	-1.3	-0.1	0.95	2716	11.9	20.7	11	16.6	-0.6	-2.1	0.8	-0.8
ADIPOQ-AS1	0.73	NA	NA	NA	NA	NA	NA	NA	NA	NA	NA	NA	1.5	-0.1	2.4	1.8	0.4	0.66	1481	0.6	0	3.3	0.2	2.1	0.8	3.1	2.9	1.7	0.093	495	2	0	6	0	NA	NA	NA	NA	NA	NA	NA	NA	NA	NA	NA	NA	NA	NA	NA
LINC01356	0.73	1.4	-0.2	3	1.7	0	1	782	1.7	0.1	2.6	0.4	-0.1	-0.8	0.5	-0.4	0	1	9567	1	1.3	2.1	2.2	-2.2	-3.4	-1.1	-3.9	-2.6	0.0085	152	10.7	42.2	17.6	47.7	-0.6	-2.2	1.4	-0.5	0	1	7921	17.8	29.7	41.5	34.3	-2.2	-3.8	-0.8	-3
GJA10	0.74	NA	NA	NA	NA	NA	NA	NA	NA	NA	NA	NA	-1	-1.8	-0.2	-2.3	-0.8	0.4	783	0.3	1	0.9	2.9	-0.1	-1.6	1.5	-0.1	0	1	12349	0.4	0.3	2.3	1.8	0.1	-1.5	1.5	0.1	0	1	12001	1.2	1.1	3.3	2.9	NA	NA	NA	NA
KIF26A	0.74	0.3	-1.7	1.8	0.3	0	1	9717	0.1	0.2	0.2	0.6	0	-0.7	0.7	0	0	1	14347	1.2	1.3	2.2	2.1	0.8	-0.3	1.8	1.4	0.5	0.62	3569	3.1	1	5.2	1.7	0.6	-0.8	2	0.9	0	1	4856	1.6	1.2	2.7	1.6	-0.9	-2.4	0.9	-0.9
NPB	0.74	0.4	-1.3	1.9	0.4	0	1	7670	1.7	1.9	3.3	3.6	0.1	-0.6	0.7	0.2	0	1	11471	4.9	2.9	11.7	6	1.7	0.3	2.6	2.4	1.2	0.22	976	2.5	0	6.7	0.1	-0.1	-1.7	1.5	-0.1	0	1	11385	0.7	0.6	2.1	2.5	NA	NA	NA	NA
NPBWR1	0.74	NA	NA	NA	NA	NA	NA	NA	NA	NA	NA	NA	NA	NA	NA	NA	NA	NA	NA	NA	NA	NA	NA	NA	NA	NA	NA	NA	NA	NA	NA	NA	NA	NA	NA	NA	NA	NA	NA	NA	NA	NA	NA	NA	NA	NA	NA	NA	NA
PRAME	0.74	2	-0.1	3.7	1.9	0	1	528	35.4	5.1	35.9	9.9	0.4	-0.3	1	1.1	0.1	0.94	4135	34	28.5	34.4	28.2	0.5	-0.7	1.7	0.9	0.2	0.84	6497	4.7	1.1	11.5	4	-0.2	-1.8	1.6	-0.2	0	1	10890	0.2	1.7	0.9	4.8	1.3	-0.9	3.1	1.2
PHPT1	0.74	0.3	-1.7	2.1	0.3	0	1	9121	34.4	29.8	42.5	18.5	-0.4	-1	0.2	-1.3	-0.1	0.9	3270	30.4	35	32.4	23.7	0.7	-0.1	1.4	1.7	0.7	0.51	2586	159.5	133.7	81.1	75.3	0.8	-0.3	1.8	1.4	0.1	0.93	2276	181.4	116.9	96.4	59.7	0.5	-0.7	1.8	0.8
RPL10L	0.74	0.1	-1.8	1.8	0	0	1	12256	63.1	52.4	68.7	58.1	0.1	-0.6	0.8	0.2	0	1	12143	54.6	45.4	59.2	66	1.2	0.2	2.3	2.4	1.2	0.23	1006	11.7	3.4	15.9	6.8	1	-0.4	2.2	1.4	0.1	0.93	2379	6.8	4.4	13.1	8	-0.4	-1.8	1.2	-0.5
PCDHGA2	0.74	NA	NA	NA	NA	NA	NA	NA	NA	NA	NA	NA	0.7	0	1.5	1.9	0.5	0.62	1302	2.6	1.3	4.1	3.5	NA	NA	NA	NA	NA	NA	NA	NA	NA	NA	NA	NA	NA	NA	NA	NA	NA	NA	NA	NA	NA	NA	NA	NA	NA	NA
IQGAP2	0.74	0	-1.4	1.5	0	0	1	12841	63.9	51.7	41.3	23.5	-0.2	-1	0.6	-0.5	0	1	9161	5.1	5.2	7.2	7.7	-0.1	-0.9	0.7	-0.2	0	0.99	11593	18	21.4	10.3	14.9	0.9	-0.2	2.1	1.6	0.1	0.89	1708	14.5	8.7	12.5	7.1	0.5	-0.8	1.9	0.8
GPC4	0.74	3.6	1.8	5	3.5	1	0.32	16	2.6	0	3.1	0	0.7	-0.2	1.9	1.6	0.3	0.8	2152	0.9	0.1	3.2	0.3	-2.1	-3.3	-0.9	-3.1	-1.9	0.063	366	0	1.6	0.2	4.5	-0.4	-2.7	1.4	-0.5	0	1	7964	2.6	4.3	8.1	6.1	-0.7	-2.8	1.3	-0.7
TBPL1	0.74	-0.6	-1.9	0.7	-0.9	0	1	3709	374.4	478.1	102.8	173	0.1	-0.5	0.6	0.3	0	1	11070	255.1	221.2	183.8	88.7	-0.3	-1.1	0.5	-0.7	-0.1	0.89	7945	55.4	64.4	29.1	35.6	-0.7	-1.8	0.4	-1.2	0	0.96	3183	34.5	46.9	30.9	23.9	0.1	-1.1	1.3	0.2
PPT1	0.74	1.5	-0.2	3	1.8	0	1	680	25.2	10.7	14.8	11.4	-0.1	-0.7	0.4	-0.4	0	1	9219	62.3	72.1	37.1	44.1	0.4	-0.4	1.2	0.9	0.2	0.81	6155	144	119.3	98.7	91.9	-0.7	-2.2	0.8	-0.9	0	0.99	4820	44.7	53.6	57.8	50	0.7	-0.9	2.1	0.9
PLBD2	0.74	1	-0.8	2.6	1.2	0	1	2323	1.1	0.2	2.1	0.4	-0.7	-1.4	-0.1	-2.1	-0.7	0.5	987	1.1	1.6	1.7	2.8	-1.4	-2.5	-0.3	-2.5	-1.3	0.2	923	2.2	6.7	4.7	11	0.2	-1	1.5	0.4	0	1	9240	4.2	2.9	6.1	4	-1.7	-3.2	-0.1	-2.1
DOCK6	0.74	1.1	-0.4	2.7	1.4	0	1	1405	3	1.1	3	1	-0.2	-0.8	0.4	-0.5	0	1	8371	2	2.5	2.6	3.3	0.5	-0.6	1.5	0.9	0.2	0.81	6146	8.2	5.8	10.8	5.1	0.1	-1	1.3	0.2	0	1	10750	21.6	21.9	16.7	16.9	0.4	-1.1	1.8	0.5
UBXN8	0.74	-0.3	-1.8	1.2	-0.4	0	1	8511	13.5	20.4	9	22.4	-0.1	-0.6	0.4	-0.4	0	1	9440	97.6	99.6	63.1	51	0	-0.9	0.8	0	0	1	13274	22.7	21.5	23.1	16.3	-0.5	-1.7	0.6	-0.9	0	1	4997	23.2	33.3	20.2	29.3	-0.5	-1.8	0.8	-0.7
ZNF664-FAM101A	0.74	NA	NA	NA	NA	NA	NA	NA	NA	NA	NA	NA	0.2	-0.6	1	0.4	0	1	9726	1.8	1	5.1	4.8	NA	NA	NA	NA	NA	NA	NA	NA	NA	NA	NA	1.3	-0.2	2.4	1.7	0.2	0.86	1454	2.5	0	8.2	0	NA	NA	NA	NA
ASCL2	0.74	-1.9	-3.4	0.4	-1.6	0	1	1014	0	2.3	0	7.5	1	-0.1	2	1.9	0.5	0.64	1420	0.8	0.5	3	2.5	NA	NA	NA	NA	NA	NA	NA	NA	NA	NA	NA	NA	NA	NA	NA	NA	NA	NA	NA	NA	NA	NA	NA	NA	NA	NA
DUS1L	0.74	0.6	-0.9	2.2	0.8	0	1	4334	7.6	5.1	3.5	6.5	0.1	-0.6	0.7	0.1	0	1	12343	17	16	17.1	14.6	0.8	-0.1	1.6	1.7	0.6	0.52	2610	38.4	30.9	32	24.6	0.9	-0.3	2.1	1.4	0.1	0.92	2149	31.6	27.2	28.2	51.2	0.3	-0.9	1.5	0.5
SLC39A4	0.74	-1.5	-3	-0.1	-2.1	0	1	325	19.4	45	16	23.1	-0.1	-0.7	0.5	-0.2	0	1	11798	23.1	27.8	19.2	30.3	-0.9	-1.8	-0.1	-2.2	-1.1	0.28	1264	49.4	70.2	52.1	63.3	-0.8	-1.8	0.3	-1.3	-0.1	0.94	2546	38.1	37.4	28.5	40.4	-0.7	-2	0.7	-1
H2AFJ	0.74	1.5	0	3.2	2	0	1	381	5.3	1.3	3.9	1.8	-0.4	-1	0.2	-1.3	-0.1	0.88	3069	4.1	5.8	3.3	6.1	0.5	-0.3	1.3	1.1	0.3	0.73	4761	9.3	5.7	8.9	5.8	0.2	-0.9	1.3	0.4	0	1	9180	8.7	8.5	9.1	8.4	0.6	-0.6	1.8	1
NPY1R	0.74	NA	NA	NA	NA	NA	NA	NA	NA	NA	NA	NA	-1.6	-2.5	-0.6	-2.7	-1.3	0.19	452	0	0.3	0	1.9	0.4	-1.3	1.7	0.5	0.1	0.93	9023	0.3	0.4	1.7	2.2	NA	NA	NA	NA	NA	NA	NA	NA	NA	NA	NA	NA	NA	NA	NA
TP63	0.74	-0.8	-2.4	0.8	-0.9	0	1	3631	6.9	17.9	5.4	25.7	0	-1.2	1	-0.1	0	1	13312	0.7	0.6	3.2	2	1.3	-0.3	2.6	1.7	0.7	0.52	2606	2	0.7	6.5	2.4	0.7	-1.1	2	0.9	0	1	4980	0.4	0.2	1.6	0.4	0.3	-1.5	1.9	0.3
LOC100505666	0.74	-0.5	-2.2	1.2	-0.5	0	1	6566	2.7	4.4	3.9	6.9	0.5	-0.5	1.6	1	0	0.97	5050	1.1	0.5	3	2.5	NA	NA	NA	NA	NA	NA	NA	NA	NA	NA	NA	NA	NA	NA	NA	NA	NA	NA	NA	NA	NA	NA	NA	NA	NA	NA
KPNA7	0.74	-1	-3.2	0.9	-1	0	1	3258	930.7	1214.5	1007.7	1185.9	-0.1	-1.3	1.2	-0.1	0	1	12864	29.1	35.6	73.4	140.4	1	-0.7	2.7	1.2	0.4	0.72	4567	6.8	1.5	17.2	7	0.1	-2	1.9	0	0	1	12461	1.7	1.5	7.5	4.1	0.5	-1.3	2.7	0.6
OAT	0.74	-0.5	-2	0.9	-0.7	0	1	5269	123.1	132.4	76.5	48.9	-0.1	-0.9	0.6	-0.3	0	1	10449	42.1	44.1	56.7	51.9	-0.9	-1.8	-0.1	-2.1	-1	0.34	1502	122.8	186.4	97.3	109.8	-1	-2.4	0.4	-1.4	-0.1	0.93	2187	56	83	47.8	81.6	0.1	-1.4	1.6	0.1
PPM1E	0.74	-0.4	-2	1.3	-0.4	0	1	8331	3	3.9	2.7	5.4	-0.6	-1.3	0	-1.8	-0.4	0.67	1518	3.9	5.7	5.7	5.3	0.2	-1.1	1.4	0.2	0	0.99	11370	0.7	0.5	1.8	1.4	1.6	0	3.1	1.9	0.3	0.78	876	3.1	0.7	6.4	1.2	-0.9	-2.4	1.2	-0.8
ANKRD37	0.74	0.8	-0.9	2.3	0.9	0	1	3502	160.2	116.3	114.9	66.7	-0.7	-1.3	-0.2	-2.7	-1.3	0.21	469	25.1	43.3	20.5	33.1	-0.9	-1.9	0.4	-1.3	-0.4	0.67	4046	2.5	4.5	5.6	11.8	-0.4	-1.9	0.9	-0.6	0	1	7218	0.8	3.7	2.6	9.4	-1.2	-2.5	0.3	-1.5
MZT2A	0.74	-0.1	-1.4	1.3	-0.1	0	1	12140	13.3	14.1	7.5	14.2	0	-0.7	0.6	-0.1	0	1	13126	7.2	9.1	8.8	12.6	-0.2	-1.1	0.6	-0.5	-0.1	0.93	8893	16.7	22.8	15.1	20	0.4	-0.8	1.6	0.7	0	1	6205	21.4	13.8	24.6	11.4	0.3	-1.1	1.6	0.4
PTPN21	0.74	-0.1	-1.5	1.3	-0.2	0	1	10909	16.5	21.5	5.4	15.8	0.2	-0.5	0.8	0.6	0	1	8196	5.6	5	6	4.5	-0.8	-1.7	0.2	-1.5	-0.6	0.56	3002	2	3.4	3	3.5	-0.7	-2.4	0.7	-1	0	0.99	4387	0.4	1.2	1	2.4	0.4	-1	1.8	0.5
GCH1	0.74	-0.4	-2.9	1.3	-0.5	0	1	6691	37.6	40.4	47.4	32.3	-0.3	-1.2	0.5	-0.8	0	1	6459	4.6	5.3	8.1	8.8	-0.3	-1.2	0.6	-0.6	-0.1	0.91	8404	7.9	9.3	8.9	7.9	0.1	-1.1	1.3	0.2	0	1	11213	6.1	4.7	7.9	5.1	1.5	0.1	2.8	2.1
ADM	0.74	-2.7	-5	-0.8	-2.7	-0.1	0.96	87	0.6	22.4	1.5	46.4	-0.1	-0.7	0.5	-0.1	0	1	12252	166	186.6	141.2	130.6	-1.2	-2.1	-0.3	-2.7	-1.5	0.13	643	51.1	97.4	47	70	-1.4	-2.8	0	-2	-0.3	0.74	784	9	25.8	13.6	29.1	-1	-2.8	1.1	-1
PEX11G	0.74	1.6	-0.1	3.3	1.8	0	1	637	2.9	0.2	4.7	0.7	-1.2	-2	-0.5	-3.2	-1.8	0.069	268	0.6	2.6	1.7	5.5	2.2	0.8	3.5	2.8	1.5	0.12	604	3.3	0	12.6	0	-0.2	-1.7	1.6	-0.2	0	1	11154	0.2	0.5	0.8	2	NA	NA	NA	NA
YAP1	0.74	-0.7	-2.3	0.9	-0.8	0	1	4160	12.4	17.2	9.5	12.9	0.3	-0.3	0.9	0.9	0	0.98	5308	4.8	4	5.9	4.5	-0.2	-1	0.7	-0.3	0	0.97	10379	6	6.7	5.7	5.3	0.2	-1	1.4	0.4	0	1	9056	5.6	5	5.3	3.7	-1.3	-2.6	0	-2
HTR3B	0.74	NA	NA	NA	NA	NA	NA	NA	NA	NA	NA	NA	NA	NA	NA	NA	NA	NA	NA	NA	NA	NA	NA	NA	NA	NA	NA	NA	NA	NA	NA	NA	NA	NA	2.5	0.6	3.8	2.5	0.6	0.57	302	3.2	0.1	9.2	0.2	NA	NA	NA	NA
HMHA1	0.74	-0.8	-2.5	0.7	-1	0	1	2908	39.6	66.5	24.9	45.5	0.2	-0.4	1	0.6	0	1	7373	4.9	3	9.7	5.4	-0.2	-1.2	0.6	-0.5	-0.1	0.92	8851	9.9	11.3	9.9	9.3	0	-1.2	1.2	0	0	1	12690	8.1	7.4	6.5	8.8	-1	-2.3	0.3	-1.5
TMEM160	0.74	0.4	-1.2	1.9	0.5	0	1	7153	28.6	22.3	24.4	19.4	-0.4	-1.1	0.2	-1.3	-0.2	0.87	2996	18.8	20.9	35.6	20.1	-1.5	-2.5	-0.6	-3.1	-1.9	0.063	364	42.8	81.4	45.8	72.2	-0.1	-1.4	1	-0.2	0	1	10664	62.5	65.4	64.6	45.7	-1.3	-2.9	0.2	-1.7
IL17C	0.74	-2	-3.8	-0.1	-2	0	1	384	1.9	23.3	3.7	39.5	-1.1	-1.7	-0.4	-2.8	-1.4	0.17	424	0	0.4	0	2	NA	NA	NA	NA	NA	NA	NA	NA	NA	NA	NA	NA	NA	NA	NA	NA	NA	NA	NA	NA	NA	NA	NA	NA	NA	NA
SLFNL1	0.74	NA	NA	NA	NA	NA	NA	NA	NA	NA	NA	NA	0.3	-0.5	1.4	0.8	0	0.99	5980	0.3	0.1	1.1	0.5	NA	NA	NA	NA	NA	NA	NA	NA	NA	NA	NA	NA	NA	NA	NA	NA	NA	NA	NA	NA	NA	NA	NA	NA	NA	NA
EIF5A2	0.74	0.4	-1.3	2	0.5	0	1	7235	9.7	7.3	8.3	8.1	1	0.4	1.6	3.4	2.1	0.038	220	20.6	10.1	23.4	6.9	0.9	0	1.9	2.1	0.9	0.34	1539	4.6	1.6	4.4	2.5	1.2	-0.1	2.4	1.8	0.2	0.81	1087	7.9	3.2	6	4	0.4	-0.9	1.7	0.6
BHLHE40-AS1	0.74	NA	NA	NA	NA	NA	NA	NA	NA	NA	NA	NA	NA	NA	NA	NA	NA	NA	NA	NA	NA	NA	NA	NA	NA	NA	NA	NA	NA	NA	NA	NA	NA	NA	NA	NA	NA	NA	NA	NA	NA	NA	NA	NA	NA	NA	NA	NA	NA
PRF1	0.74	NA	NA	NA	NA	NA	NA	NA	NA	NA	NA	NA	NA	NA	NA	NA	NA	NA	NA	NA	NA	NA	NA	0	-1.8	1.5	-0.1	0	1	12862	1.5	0.4	6.9	1.3	1.9	0.3	3.5	2.4	0.5	0.61	364	2.8	0.3	5.7	0.7	0.5	-1.2	2.7	0.7
PDRG1	0.74	0.2	-1.3	1.6	0.2	0	1	10080	103.3	91.4	59.3	29.9	-0.3	-0.8	0.2	-0.9	0	0.97	5151	133.4	184.8	55.9	167.7	1.5	0.6	2.3	3.3	2	0.051	294	113.2	48	71.3	31.8	0.6	-0.6	1.8	1	0	0.97	4067	67.7	42.8	57.8	36.4	0.9	-0.2	2.1	1.6
PTDSS2	0.74	-0.6	-2	0.8	-0.8	0	1	4468	16	22.8	9.7	13	-0.1	-0.8	0.6	-0.2	0	1	11915	6.7	7.3	10.4	10.8	0.4	-0.5	1.2	0.8	0.2	0.84	6582	31.4	24.8	31.7	21.8	0.7	-0.7	1.9	1	0	0.98	4218	35	26.6	33.8	29.9	-0.4	-1.8	0.9	-0.6
FNDC4	0.74	0.1	-1.9	1.8	0.1	0	1	11652	3.5	6.6	4.7	14.5	-1.5	-2.2	-0.7	-3.5	-2.1	0.032	211	0	0.4	0.1	1.9	-1.9	-2.9	-0.9	-3.4	-2.1	0.036	263	0.8	7.7	1.8	12.8	-1.7	-3.1	-0.1	-2.1	-0.4	0.72	654	3.4	18	9.1	36.8	-1.8	-3.6	-0.4	-2.5
SPINT1	0.74	0	-1.9	1.6	-0.1	0	1	12005	14.6	17.2	14.2	11.8	-0.4	-1	0.3	-1.1	-0.1	0.94	4171	43.6	53	41.9	41.8	0	-0.8	0.8	0	0	1	13247	68.4	79.5	47.4	39	0.1	-1	1.2	0.2	0	1	11125	60.2	60.3	38.6	40.5	-1	-2.3	0.3	-1.5
ZNF232	0.75	0	-1.5	1.4	0	0	1	12441	7.9	9.5	5.7	8.8	0.8	0.2	1.3	3	1.5	0.13	348	84.5	58.5	42.8	30.9	-0.5	-1.4	0.3	-1.2	-0.4	0.71	4518	20.6	25	18.8	18.5	-0.3	-1.4	0.8	-0.5	0	1	7523	27.1	28.9	22.9	18.7	-0.1	-1.5	1.1	-0.1
PTPRH	0.75	0.6	-0.7	2.1	0.9	0	1	3568	27.9	15.9	11.3	9.2	0.5	-0.5	1.4	1	0	0.97	5053	0.5	0.1	2	0.5	NA	NA	NA	NA	NA	NA	NA	NA	NA	NA	NA	NA	NA	NA	NA	NA	NA	NA	NA	NA	NA	NA	NA	NA	NA	NA
MCAT	0.75	0.1	-1.3	1.4	0.1	0	1	11453	6.8	7.4	4.3	7.1	-0.1	-0.7	0.5	-0.2	0	1	11584	15.2	13.8	12	11.3	-0.2	-1.1	0.6	-0.5	-0.1	0.94	9401	14.5	16.5	13.4	17.9	0	-1.1	1.1	0	0	1	12442	14.4	13.4	15.3	10.9	-0.8	-2.5	1	-0.8
CCDC92	0.75	-1.3	-2.8	0	-1.9	0	1	545	5.5	17	4.2	10.9	0.1	-0.9	1.1	0.2	0	1	11869	1	0.9	3.5	3.1	NA	NA	NA	NA	NA	NA	NA	NA	NA	NA	NA	NA	NA	NA	NA	NA	NA	NA	NA	NA	NA	NA	NA	NA	NA	NA
SLC25A43	0.75	0.8	-0.9	2.4	0.9	0	1	3681	3	1.4	4.1	2.5	0.5	-0.2	1.1	1.4	0.2	0.85	2701	9.5	6.2	10	6.9	-0.7	-1.6	0.3	-1.3	-0.5	0.65	3803	4.6	7.5	6	7.4	0.8	-0.5	2.2	1.2	0.1	0.96	2971	6.8	3	9.5	4.1	-0.3	-1.8	1.1	-0.5
DHRS3	0.75	NA	NA	NA	NA	NA	NA	NA	NA	NA	NA	NA	0	-0.9	0.8	0	0	1	13662	17.7	13.2	37	18.7	1	0.1	1.9	2.1	1	0.31	1421	113.7	60.1	96.3	37.6	-0.8	-2.3	0.5	-1.2	-0.1	0.96	3021	24.8	34.6	40.7	36.9	-1	-2.4	0.6	-1.2
SLC15A3	0.75	0.6	-1.3	2.7	0.6	0	1	5990	1.9	0.9	3.3	2.8	-0.5	-1.3	0.2	-1.5	-0.2	0.83	2434	4.2	6.8	6.6	9.8	2.2	0.6	3.3	2.6	1.4	0.16	781	2	0	9.8	0	NA	NA	NA	NA	NA	NA	NA	NA	NA	NA	NA	NA	NA	NA	NA
GABRE	0.75	2.8	1	4.2	3.1	0.4	0.66	43	2.1	0	2.4	0	NA	NA	NA	NA	NA	NA	NA	NA	NA	NA	NA	NA	NA	NA	NA	NA	NA	NA	NA	NA	NA	NA	NA	NA	NA	NA	NA	NA	NA	NA	NA	NA	NA	NA	NA	NA	NA
PCSK1	0.75	-1.4	-2.7	1.1	-1.2	0	1	2063	0.1	0.2	0.1	0.9	-0.3	-1.3	1.1	-0.4	0	1	9404	0	0.1	0.2	0.7	NA	NA	NA	NA	NA	NA	NA	NA	NA	NA	NA	NA	NA	NA	NA	NA	NA	NA	NA	NA	NA	NA	NA	NA	NA	NA
DCAF4	0.75	0.3	-1.2	1.8	0.3	0	1	8687	19.4	16.2	10.8	12	0.7	0.2	1.3	2.6	1.1	0.26	534	31.7	20.3	20.5	14.9	-0.4	-1.2	0.5	-0.9	-0.2	0.82	6250	24	29.3	17.9	17.5	-0.5	-1.8	0.7	-0.8	0	1	5247	42.5	53.9	44.9	25	1.1	-0.4	2.4	1.5
WDR34	0.75	-0.1	-1.5	1.4	0	0	1	12322	37.6	50.8	13.3	42.5	-0.2	-0.8	0.4	-0.6	0	1	7642	75.4	81.6	68.7	60.2	-0.6	-1.5	0.2	-1.5	-0.6	0.57	3058	85.3	137.8	52.5	76.9	-1	-2.1	0	-2	-0.3	0.74	759	57.4	96.5	42.7	49.7	-0.9	-2.1	0.3	-1.5
ELL3	0.75	-1	-2.9	0.8	-1.1	0	1	2597	5.8	14.1	8.4	17.5	0.1	-0.5	0.6	0.2	0	1	12179	66	60.9	49.1	40.6	2.1	0.9	3.1	3.4	2.1	0.032	244	3.8	0.4	7.9	1.1	NA	NA	NA	NA	NA	NA	NA	NA	NA	NA	NA	-0.4	-2.4	1.3	-0.5
SRD5A3	0.75	0	-1.9	1.9	0	0	1	12778	0.6	0.8	1.2	1.8	-0.9	-1.5	-0.3	-2.9	-1.4	0.15	375	2.6	5.8	3.6	6.9	-0.3	-1.2	0.6	-0.7	-0.1	0.89	7762	8.5	9.9	9	7.3	-0.3	-1.5	1	-0.4	0	1	8397	7.7	9	7.7	7.8	-1.2	-2.6	0.3	-1.5
ITGB1BP2	0.75	NA	NA	NA	NA	NA	NA	NA	NA	NA	NA	NA	1.5	0.7	2.2	4.2	2.9	0.0035	124	8.9	2	10.3	4.7	0.6	-0.6	1.9	1	0.3	0.8	5888	1.5	0.3	4.4	1.1	0.1	-1.3	1.8	0.2	0	1	10817	1.7	1.1	3.1	3.5	0.2	-1.5	2	0.2
KCNK9	0.75	-1.9	-3.5	-0.3	-2.2	0	1	251	34.1	111	21.9	107.2	0	-0.9	0.9	0.1	0	1	13084	2.1	1.6	5.6	4.2	2.6	1.2	3.6	3.3	2	0.048	285	2.1	0	6	0	NA	NA	NA	NA	NA	NA	NA	NA	NA	NA	NA	NA	NA	NA	NA
IDI1	0.75	1.5	-0.5	3.4	1.5	0	1	1249	81.5	34.1	73.1	32.2	0.1	-0.6	0.7	0.2	0	1	11449	61.1	46.3	69.7	36.2	-1.4	-2.3	-0.6	-3.5	-2.1	0.032	243	82.6	193.7	60.7	79.1	-1.3	-2.5	-0.1	-2.1	-0.4	0.71	602	61.5	106.8	52.6	75.6	-1	-2.4	0.3	-1.5
CYB5R2	0.75	1.2	-1	3	1.2	0	1	2379	2.8	1.1	5.5	3.2	0	-0.8	0.7	-0.1	0	1	13119	2.1	2.2	4.1	4.9	-0.9	-1.8	0.1	-1.7	-0.7	0.48	2360	5.6	11.4	10	14.7	-0.1	-1.3	1.2	-0.1	0	1	11768	2.6	2.6	3.9	4.1	0	-1.7	1.5	0
PVR	0.75	0.9	-0.7	2.5	1.1	0	1	2518	8.5	2.8	12.9	2.8	0.4	-0.3	1	1.2	0.1	0.93	3885	8.8	5.4	11.6	5.3	-0.3	-1.2	0.6	-0.6	-0.1	0.91	8345	8.6	10	9.8	8	0.4	-0.8	1.7	0.7	0	1	6526	18.4	8.9	16.6	9.4	-0.3	-1.6	1.1	-0.3
MAGEA11	0.75	NA	NA	NA	NA	NA	NA	NA	NA	NA	NA	NA	-0.3	-1.3	0.6	-0.7	0	1	7202	0.2	0.6	0.8	3.7	NA	NA	NA	NA	NA	NA	NA	NA	NA	NA	NA	NA	NA	NA	NA	NA	NA	NA	NA	NA	NA	NA	NA	NA	NA	NA
HMOX1	0.75	3.1	-0.3	4.7	1.9	0	1	534	22.8	3.4	41.1	4.4	-0.5	-1.2	0.3	-1.2	-0.1	0.91	3445	25.8	32.6	27.4	41.2	-0.7	-1.6	0.3	-1.3	-0.5	0.65	3768	86.9	122.5	74.7	77.1	0.7	-0.9	2.1	0.9	0	1	5022	61	39.7	60.5	52.3	1.2	-0.6	3.2	1.3
ACOT2	0.75	0.9	-0.8	2.4	1	0	1	2931	10.1	5.2	12	4.3	-0.5	-1.1	0.1	-1.6	-0.3	0.78	2064	7.6	11.3	5.5	9.1	0	-1.1	1	-0.1	0	1	12979	2	2.1	3.6	3.6	0	-1.5	1.1	-0.1	0	1	11955	0.6	0.9	2	1.4	-0.2	-1.7	1.2	-0.3
[truncated: 13,031 more rows]
[truncated: 84 more columns]
